# Supplementary material for: Gene and transposable element expression in response to stress in temperate and tropical populations of Drosophila
Source: Mob DNA. 2025 Sep 30;16:35. doi: 10.1186/s13100-025-00372-x (PMC12487357; doi:10.1186/s13100-025-00372-x)
Supplement: Supplementary file 1 — Supplementary Material 1 [file 13100_2025_372_MOESM1_ESM.xlsx]

## Sheet: Sheet1
Table S1. Information of the strains used in this work. Strains highlighted in bold were used to produce RNA-seq and ChIP-seq data.
Strain	Species	Location	Coordinates	Climate	Starvation assay	CCRT assay	RNA-seq	ChIP-seq
dmgoth101	D. melanogaster	Gotheron (France)	44º56'0”N 04º53'30”E	Temperate	yes	yes	yes	yes
dmgoth154	D. melanogaster	Gotheron (France)	44º56'0”N 04º53'30”E	Temperate	yes	yes	no	no
dmgoth155	D. melanogaster	Gotheron (France)	44º56'0”N 04º53'30”E	Temperate	yes	yes	no	no
dmgoth63	D. melanogaster	Gotheron (France)	44º56'0”N 04º53'30”E	Temperate	yes	yes	yes	yes
dmgoth66	D. melanogaster	Gotheron (France)	44º56'0”N 04º53'30”E	Temperate	yes	yes	no	no
dmsjrp11	D. melanogaster	Gotheron (France)	44º56'0”N 04º53'30”E	Temperate	yes	yes	no	no
dmsjrp23	D. melanogaster	Gotheron (France)	44º56'0”N 04º53'30”E	Temperate	yes	yes	yes	yes
dmsjrp4	D. melanogaster	Gotheron (France)	44º56'0”N 04º53'30”E	Temperate	yes	yes	no	no
dmsjrp7	D. melanogaster	Gotheron (France)	44º56'0”N 04º53'30”E	Temperate	yes	yes	yes	yes
dsgoth211	D. simulans	São José do Rio Preto(Brazil)	20°41'04.3"S 49°21'26.1"W	Tropical	yes	yes	no	no
dsgoth31	D. simulans	São José do Rio Preto(Brazil)	20°41'04.3"S 49°21'26.1"W	Tropical	yes	yes	yes	yes
dsgoth613	D. simulans	São José do Rio Preto(Brazil)	20°41'04.3"S 49°21'26.1"W	Tropical	yes	yes	yes	yes
dsgoth63	D. simulans	São José do Rio Preto(Brazil)	20°41'04.3"S 49°21'26.1"W	Tropical	yes	yes	no	no
dsgoth68	D. simulans	São José do Rio Preto(Brazil)	20°41'04.3"S 49°21'26.1"W	Tropical	yes	yes	no	no
dssjrp13	D. simulans	São José do Rio Preto(Brazil)	20°41'04.3"S 49°21'26.1"W	Tropical	yes	yes	no	no
dssjrp18	D. simulans	São José do Rio Preto(Brazil)	20°41'04.3"S 49°21'26.1"W	Tropical	yes	no	no	no
dssjrp27	D. simulans	São José do Rio Preto(Brazil)	20°41'04.3"S 49°21'26.1"W	Tropical	yes	yes	yes	yes
dssjrp28	D. simulans	São José do Rio Preto(Brazil)	20°41'04.3"S 49°21'26.1"W	Tropical	yes	yes	no	no
dssjrp9	D. simulans	São José do Rio Preto(Brazil)	20°41'04.3"S 49°21'26.1"W	Tropical	yes	yes	yes	yes
