# Supplementary material for: Gene and transposable element expression in response to stress in temperate and tropical populations of Drosophila
Source: Mob DNA. 2025 Sep 30;16:35. doi: 10.1186/s13100-025-00372-x (PMC12487357; doi:10.1186/s13100-025-00372-x)
Supplement: Supplementary file 2 — Supplementary Material 2 [file 13100_2025_372_MOESM2_ESM.xlsx]

## Sheet: Sheet1
Table S2. Raw data of the starvation assay. Data shows the number of dead flies after a specific number of hours of starvation.
Strain	Species	Replicate	Sex	nTotal	0	9	21	27	33	45	51	57	69	75	81	93	99	105	117	123	129
dmsjrp4	Dm	1	F	11	0	0	3	3	8	11	11	11	11	11	11	11	11	11	11	11	11
dmsjrp4	Dm	2	F	11	0	0	0	0	6	11	11	11	11	11	11	11	11	11	11	11	11
dmsjrp4	Dm	3	F	10	0	0	0	0	0	6	8	9	10	10	10	10	10	10	10	10	10
dmsjrp4	Dm	4	F	10	0	0	0	0	0	3	9	9	10	10	10	10	10	10	10	10	10
dmsjrp4	Dm	5	F	10	0	0	0	0	0	2	7	8	10	10	10	10	10	10	10	10	10
dmsjrp4	Dm	1	M	10	0	0	5	5	7	10	10	10	10	10	10	10	10	10	10	10	10
dmsjrp4	Dm	2	M	11	0	0	5	5	9	11	11	11	11	11	11	11	11	11	11	11	11
dmsjrp4	Dm	3	M	11	0	0	0	0	1	11	11	11	11	11	11	11	11	11	11	11	11
dmsjrp4	Dm	4	M	11	0	0	7	7	8	11	11	11	11	11	11	11	11	11	11	11	11
dmsjrp4	Dm	5	M	12	0	0	4	4	11	12	12	12	12	12	12	12	12	12	12	12	12
dmsjrp7	Dm	1	F	10	0	0	0	0	0	8	8	10	10	10	10	10	10	10	10	10	10
dmsjrp7	Dm	2	F	11	0	0	0	0	0	5	5	7	11	11	11	11	11	11	11	11	11
dmsjrp7	Dm	3	F	10	0	0	0	0	0	6	6	7	10	10	10	10	10	10	10	10	10
dmsjrp7	Dm	4	F	12	0	0	1	1	2	8	8	10	10	11	11	12	12	12	12	12	12
dmsjrp7	Dm	5	F	10	0	0	0	0	0	3	5	5	8	9	9	10	10	10	10	10	10
dmsjrp7	Dm	1	M	10	0	0	0	0	0	3	8	9	10	10	10	10	10	10	10	10	10
dmsjrp7	Dm	2	M	11	0	0	0	0	0	5	10	10	11	11	11	11	11	11	11	11	11
dmsjrp7	Dm	3	M	11	0	0	0	0	0	5	7	10	11	11	11	11	11	11	11	11	11
dmsjrp7	Dm	4	M	10	0	0	0	0	0	6	8	10	10	10	10	10	10	10	10	10	10
dmsjrp7	Dm	5	M	7	0	0	0	0	0	6	6	7	7	7	7	7	7	7	7	7	7
dmsjrp11	Dm	1	F	10	0	0	0	0	0	10	10	10	10	10	10	10	10	10	10	10	10
dmsjrp11	Dm	2	F	10	0	0	0	0	1	10	10	10	10	10	10	10	10	10	10	10	10
dmsjrp11	Dm	3	F	10	0	0	0	0	0	10	10	10	10	10	10	10	10	10	10	10	10
dmsjrp11	Dm	4	F	10	0	0	0	0	1	10	10	10	10	10	10	10	10	10	10	10	10
dmsjrp11	Dm	5	F	10	0	0	0	0	0	8	10	10	10	10	10	10	10	10	10	10	10
dmsjrp11	Dm	1	M	10	0	0	1	1	9	10	10	10	10	10	10	10	10	10	10	10	10
dmsjrp11	Dm	2	M	10	0	0	6	6	10	10	10	10	10	10	10	10	10	10	10	10	10
dmsjrp11	Dm	3	M	10	0	0	5	5	10	10	10	10	10	10	10	10	10	10	10	10	10
dmsjrp11	Dm	4	M	10	0	0	3	3	10	10	10	10	10	10	10	10	10	10	10	10	10
dmsjrp11	Dm	5	M	10	0	0	6	6	9	10	10	10	10	10	10	10	10	10	10	10	10
dmsjrp11	Dm	11	F	10	0	0	0	1	1	8	9	10	10	10	10	10	10	10	10	10	10
dmsjrp11	Dm	12	F	11	0	0	0	0	2	10	11	11	11	11	11	11	11	11	11	11	11
dmsjrp11	Dm	13	F	10	0	0	0	0	0	10	10	10	10	10	10	10	10	10	10	10	10
dmsjrp11	Dm	14	F	11	0	0	0	0	0	9	9	11	11	11	11	11	11	11	11	11	11
dmsjrp11	Dm	15	F	10	0	0	0	0	0	10	10	10	10	10	10	10	10	10	10	10	10
dmsjrp11	Dm	11	M	10	0	0	3	6	10	10	10	10	10	10	10	10	10	10	10	10	10
dmsjrp11	Dm	12	M	10	0	0	1	4	9	10	10	10	10	10	10	10	10	10	10	10	10
dmsjrp11	Dm	13	M	11	0	0	2	8	11	11	11	11	11	11	11	11	11	11	11	11	11
dmsjrp11	Dm	14	M	11	0	0	6	8	11	11	11	11	11	11	11	11	11	11	11	11	11
dmsjrp11	Dm	15	M	11	0	0	0	9	10	11	11	11	11	11	11	11	11	11	11	11	11
dmsjrp23	Dm	1	F	10	0	0	0	0	4	10	10	10	10	10	10	10	10	10	10	10	10
dmsjrp23	Dm	2	F	10	0	0	0	0	6	10	10	10	10	10	10	10	10	10	10	10	10
dmsjrp23	Dm	3	F	11	0	0	0	0	3	11	11	11	11	11	11	11	11	11	11	11	11
dmsjrp23	Dm	4	F	10	0	0	0	0	6	10	10	10	10	10	10	10	10	10	10	10	10
dmsjrp23	Dm	5	F	10	0	0	0	0	5	9	10	10	10	10	10	10	10	10	10	10	10
dmsjrp23	Dm	1	M	11	0	0	0	0	6	11	11	11	11	11	11	11	11	11	11	11	11
dmsjrp23	Dm	2	M	10	0	0	0	0	6	10	10	10	10	10	10	10	10	10	10	10	10
dmsjrp23	Dm	3	M	10	0	0	1	1	9	10	10	10	10	10	10	10	10	10	10	10	10
dmsjrp23	Dm	4	M	10	0	0	3	3	7	10	10	10	10	10	10	10	10	10	10	10	10
dmsjrp23	Dm	5	M	10	0	0	0	0	5	10	10	10	10	10	10	10	10	10	10	10	10
dmsjrp23	Dm	11	F	10	0	0	1	1	5	10	10	10	10	10	10	10	10	10	10	10	10
dmsjrp23	Dm	12	F	10	0	0	1	3	5	10	10	10	10	10	10	10	10	10	10	10	10
dmsjrp23	Dm	13	F	11	0	0	0	2	8	11	11	11	11	11	11	11	11	11	11	11	11
dmsjrp23	Dm	14	F	10	0	0	0	0	2	8	9	9	10	10	10	10	10	10	10	10	10
dmsjrp23	Dm	15	F	10	0	0	0	0	1	9	9	9	9	10	10	10	10	10	10	10	10
dmsjrp23	Dm	11	M	12	0	0	2	4	9	12	12	12	12	12	12	12	12	12	12	12	12
dmsjrp23	Dm	12	M	10	0	0	0	2	8	10	10	10	10	10	10	10	10	10	10	10	10
dmsjrp23	Dm	13	M	11	0	0	3	7	10	11	11	11	11	11	11	11	11	11	11	11	11
dmsjrp23	Dm	14	M	11	0	0	1	3	8	11	11	11	11	11	11	11	11	11	11	11	11
dmsjrp23	Dm	15	M	12	0	0	0	4	9	12	12	12	12	12	12	12	12	12	12	12	12
dmgoth63	Dm	6	F	10	0	0	0	6	8	10	10	10	10	10	10	10	10	10	10	10	10
dmgoth63	Dm	7	F	10	0	0	3	9	9	10	10	10	10	10	10	10	10	10	10	10	10
dmgoth63	Dm	8	F	10	0	0	0	5	8	10	10	10	10	10	10	10	10	10	10	10	10
dmgoth63	Dm	9	F	10	0	0	5	8	9	10	10	10	10	10	10	10	10	10	10	10	10
dmgoth63	Dm	10	F	10	0	0	3	6	6	10	10	10	10	10	10	10	10	10	10	10	10
dmgoth63	Dm	6	M	10	0	0	9	10	10	10	10	10	10	10	10	10	10	10	10	10	10
dmgoth63	Dm	7	M	10	0	0	7	10	10	10	10	10	10	10	10	10	10	10	10	10	10
dmgoth63	Dm	8	M	10	0	0	6	10	10	10	10	10	10	10	10	10	10	10	10	10	10
dmgoth63	Dm	9	M	10	0	0	9	10	10	10	10	10	10	10	10	10	10	10	10	10	10
dmgoth63	Dm	10	M	10	0	0	7	10	10	10	10	10	10	10	10	10	10	10	10	10	10
dmgoth63	Dm	11	F	11	0	0	0	1	2	10	11	11	11	11	11	11	11	11	11	11	11
dmgoth63	Dm	12	F	11	0	0	0	0	5	11	11	11	11	11	11	11	11	11	11	11	11
dmgoth63	Dm	13	F	11	0	0	0	1	3	9	11	11	11	11	11	11	11	11	11	11	11
dmgoth63	Dm	14	F	10	0	0	0	2	4	9	10	10	10	10	10	10	10	10	10	10	10
dmgoth63	Dm	15	F	10	0	0	0	2	3	10	10	10	10	10	10	10	10	10	10	10	10
dmgoth63	Dm	11	M	10	0	0	1	6	7	10	10	10	10	10	10	10	10	10	10	10	10
dmgoth63	Dm	12	M	10	0	0	3	6	8	10	10	10	10	10	10	10	10	10	10	10	10
dmgoth63	Dm	13	M	10	0	0	4	8	8	10	10	10	10	10	10	10	10	10	10	10	10
dmgoth63	Dm	14	M	11	0	0	5	8	10	11	11	11	11	11	11	11	11	11	11	11	11
dmgoth63	Dm	15	M	11	0	0	1	4	9	11	11	11	11	11	11	11	11	11	11	11	11
dmgoth66	Dm	11	F	11	0	0	0	0	0	3	3	4	11	11	11	11	11	11	11	11	11
dmgoth66	Dm	12	F	12	0	0	0	0	0	6	6	8	12	12	12	12	12	12	12	12	12
dmgoth66	Dm	13	F	11	0	0	0	0	0	1	2	2	11	11	11	11	11	11	11	11	11
dmgoth66	Dm	14	F	10	0	0	0	0	0	0	3	4	10	10	10	10	10	10	10	10	10
dmgoth66	Dm	15	F	10	0	0	0	0	0	1	3	4	10	10	10	10	10	10	10	10	10
dmgoth66	Dm	11	M	10	0	0	0	0	0	7	10	10	10	10	10	10	10	10	10	10	10
dmgoth66	Dm	12	M	10	0	0	0	0	0	4	5	6	10	10	10	10	10	10	10	10	10
dmgoth66	Dm	13	M	11	0	0	0	0	0	2	6	8	11	11	11	11	11	11	11	11	11
dmgoth66	Dm	14	M	11	0	0	0	0	0	7	9	10	11	11	11	11	11	11	11	11	11
dmgoth66	Dm	15	M	11	0	0	0	0	0	3	8	9	11	11	11	11	11	11	11	11	11
dmgoth101	Dm	11	F	11	0	0	0	0	0	0	0	0	5	7	7	10	11	11	11	11	11
dmgoth101	Dm	12	F	10	0	0	0	0	0	0	1	1	5	8	8	10	10	10	10	10	10
dmgoth101	Dm	13	F	10	0	0	0	0	0	0	2	3	7	9	10	10	10	10	10	10	10
dmgoth101	Dm	14	F	11	0	0	0	0	0	0	0	1	9	10	11	11	11	11	11	11	11
dmgoth101	Dm	15	F	11	0	0	0	0	0	0	0	2	6	7	7	11	11	11	11	11	11
dmgoth101	Dm	11	M	10	0	0	0	0	0	5	7	8	10	10	10	10	10	10	10	10	10
dmgoth101	Dm	12	M	10	0	0	1	1	1	8	9	10	10	10	10	10	10	10	10	10	10
dmgoth101	Dm	13	M	10	0	0	0	0	1	7	9	10	10	10	10	10	10	10	10	10	10
dmgoth101	Dm	14	M	10	0	0	0	0	0	6	6	6	10	10	10	10	10	10	10	10	10
dmgoth101	Dm	15	M	10	0	0	0	0	0	6	9	10	10	10	10	10	10	10	10	10	10
dmgoth154	Dm	1	F	10	0	0	0	0	1	6	7	7	10	10	10	10	10	10	10	10	10
dmgoth154	Dm	2	F	10	0	0	0	0	1	5	7	7	9	10	10	10	10	10	10	10	10
dmgoth154	Dm	3	F	10	0	0	0	0	0	5	8	8	9	10	10	10	10	10	10	10	10
dmgoth154	Dm	4	F	10	0	0	0	0	0	3	4	6	10	10	10	10	10	10	10	10	10
dmgoth154	Dm	5	F	10	0	0	0	0	0	4	6	6	10	10	10	10	10	10	10	10	10
dmgoth154	Dm	1	M	10	0	0	0	0	3	9	9	10	10	10	10	10	10	10	10	10	10
dmgoth154	Dm	2	M	10	0	0	2	4	4	10	10	10	10	10	10	10	10	10	10	10	10
dmgoth154	Dm	3	M	10	0	0	0	0	2	9	10	10	10	10	10	10	10	10	10	10	10
dmgoth154	Dm	4	M	10	0	0	1	2	5	8	9	9	10	10	10	10	10	10	10	10	10
dmgoth154	Dm	5	M	10	0	0	0	2	3	10	10	10	10	10	10	10	10	10	10	10	10
dmgoth154	Dm	6	F	10	0	0	0	0	0	9	9	9	10	10	10	10	10	10	10	10	10
dmgoth154	Dm	7	F	10	0	0	0	0	0	9	9	10	10	10	10	10	10	10	10	10	10
dmgoth154	Dm	8	F	12	0	0	0	0	0	9	10	11	12	12	12	12	12	12	12	12	12
dmgoth154	Dm	9	F	11	0	0	0	0	0	10	10	10	11	11	11	11	11	11	11	11	11
dmgoth154	Dm	10	F	11	0	0	0	0	0	9	9	9	11	11	11	11	11	11	11	11	11
dmgoth154	Dm	6	M	11	0	0	0	0	2	11	11	11	11	11	11	11	11	11	11	11	11
dmgoth154	Dm	7	M	10	0	0	0	0	3	10	10	10	10	10	10	10	10	10	10	10	10
dmgoth154	Dm	8	M	10	0	0	0	0	0	10	10	10	10	10	10	10	10	10	10	10	10
dmgoth154	Dm	9	M	10	0	0	0	0	2	10	10	10	10	10	10	10	10	10	10	10	10
dmgoth154	Dm	10	M	11	0	0	0	3	7	11	11	11	11	11	11	11	11	11	11	11	11
dmgoth154	Dm	11	F	10	0	0	0	0	0	4	5	6	9	9	9	10	10	10	10	10	10
dmgoth154	Dm	12	F	11	0	0	0	0	0	2	2	4	10	10	10	10	10	11	11	11	11
dmgoth154	Dm	13	F	11	0	0	0	1	1	4	7	8	8	9	10	10	11	11	11	11	11
dmgoth154	Dm	14	F	10	0	0	0	0	0	3	4	4	9	10	10	10	10	10	10	10	10
dmgoth154	Dm	15	F	11	0	0	0	0	0	4	5	5	10	10	10	11	11	11	11	11	11
dmgoth154	Dm	11	M	11	0	0	0	0	0	9	11	11	11	11	11	11	11	11	11	11	11
dmgoth154	Dm	12	M	10	0	0	0	0	0	9	10	10	10	10	10	10	10	10	10	10	10
dmgoth154	Dm	13	M	10	0	0	1	1	1	9	10	10	10	10	10	10	10	10	10	10	10
dmgoth154	Dm	14	M	10	0	0	0	0	1	7	8	9	10	10	10	10	10	10	10	10	10
dmgoth154	Dm	15	M	11	0	0	0	1	2	10	11	11	11	11	11	11	11	11	11	11	11
dmgoth155	Dm	1	F	10	0	0	0	2	4	9	10	10	10	10	10	10	10	10	10	10	10
dmgoth155	Dm	2	F	10	0	0	0	3	6	9	9	10	10	10	10	10	10	10	10	10	10
dmgoth155	Dm	3	F	10	0	0	0	3	5	6	7	8	10	10	10	10	10	10	10	10	10
dmgoth155	Dm	4	F	10	0	0	3	6	9	10	10	10	10	10	10	10	10	10	10	10	10
dmgoth155	Dm	5	F	10	0	0	3	4	6	9	10	10	10	10	10	10	10	10	10	10	10
dmgoth155	Dm	1	M	10	0	0	4	8	9	10	10	10	10	10	10	10	10	10	10	10	10
dmgoth155	Dm	2	M	10	0	0	2	3	7	10	10	10	10	10	10	10	10	10	10	10	10
dmgoth155	Dm	3	M	9	0	0	3	6	7	9	9	9	9	9	9	9	9	9	9	9	9
dmgoth155	Dm	4	M	10	0	0	7	9	10	10	10	10	10	10	10	10	10	10	10	10	10
dmgoth155	Dm	5	M	10	0	0	4	9	9	10	10	10	10	10	10	10	10	10	10	10	10
dmgoth155	Dm	6	F	11	0	0	0	1	2	11	11	11	11	11	11	11	11	11	11	11	11
dmgoth155	Dm	7	F	11	0	0	0	0	1	11	11	11	11	11	11	11	11	11	11	11	11
dmgoth155	Dm	8	F	12	0	0	0	3	4	12	12	12	12	12	12	12	12	12	12	12	12
dmgoth155	Dm	9	F	11	0	0	0	0	6	11	11	11	11	11	11	11	11	11	11	11	11
dmgoth155	Dm	10	F	12	0	0	0	3	4	12	12	12	12	12	12	12	12	12	12	12	12
dmgoth155	Dm	6	M	10	0	0	4	8	10	10	10	10	10	10	10	10	10	10	10	10	10
dmgoth155	Dm	7	M	12	0	0	1	3	7	12	12	12	12	12	12	12	12	12	12	12	12
dmgoth155	Dm	8	M	11	0	0	0	3	6	11	11	11	11	11	11	11	11	11	11	11	11
dmgoth155	Dm	9	M	11	0	0	1	3	8	11	11	11	11	11	11	11	11	11	11	11	11
dmgoth155	Dm	10	M	12	0	0	1	8	12	12	12	12	12	12	12	12	12	12	12	12	12
dmsjrp4	Dm	6	F	10	0	0	0	0	0	0	9	10	10	10	10	10	10	10	10	10	10
dmsjrp4	Dm	7	F	11	0	0	0	0	0	0	9	11	11	11	11	11	11	11	11	11	11
dmsjrp4	Dm	8	F	10	0	0	0	0	0	3	10	10	10	10	10	10	10	10	10	10	10
dmsjrp4	Dm	9	F	10	0	0	0	0	0	0	9	10	10	10	10	10	10	10	10	10	10
dmsjrp4	Dm	10	F	11	0	0	0	0	0	2	11	11	11	11	11	11	11	11	11	11	11
dmsjrp4	Dm	6	M	12	0	0	0	1	5	10	12	12	12	12	12	12	12	12	12	12	12
dmsjrp4	Dm	7	M	11	0	0	0	1	1	6	11	11	11	11	11	11	11	11	11	11	11
dmsjrp4	Dm	8	M	10	0	0	0	1	1	5	10	10	10	10	10	10	10	10	10	10	10
dmsjrp4	Dm	9	M	11	0	0	0	0	0	2	10	11	11	11	11	11	11	11	11	11	11
dmsjrp4	Dm	10	M	10	0	0	0	0	0	3	9	10	10	10	10	10	10	10	10	10	10
dmsjrp4	Dm	11	F	11	0	0	0	0	0	2	11	11	11	11	11	11	11	11	11	11	11
dmsjrp4	Dm	12	F	11	0	0	0	0	0	0	11	11	11	11	11	11	11	11	11	11	11
dmsjrp4	Dm	13	F	11	0	0	0	0	0	1	11	11	11	11	11	11	11	11	11	11	11
dmsjrp4	Dm	14	F	11	0	0	0	0	0	0	11	11	11	11	11	11	11	11	11	11	11
dmsjrp4	Dm	15	F	10	0	0	0	0	0	1	10	10	10	10	10	10	10	10	10	10	10
dmsjrp4	Dm	11	M	10	0	0	0	1	3	6	10	10	10	10	10	10	10	10	10	10	10
dmsjrp4	Dm	12	M	12	0	0	0	0	1	2	12	12	12	12	12	12	12	12	12	12	12
dmsjrp4	Dm	13	M	10	0	0	0	0	0	1	10	10	10	10	10	10	10	10	10	10	10
dmsjrp4	Dm	14	M	10	0	0	0	0	0	5	10	10	10	10	10	10	10	10	10	10	10
dmsjrp4	Dm	15	M	11	0	0	0	0	1	1	11	11	11	11	11	11	11	11	11	11	11
dmsjrp7	Dm	6	F	11	0	0	0	0	0	0	2	3	3	8	9	9	11	11	11	11	11
dmsjrp7	Dm	7	F	10	0	0	0	0	0	0	0	3	5	9	10	10	10	10	10	10	10
dmsjrp7	Dm	8	F	10	0	0	0	0	0	0	1	2	4	8	8	10	10	10	10	10	10
dmsjrp7	Dm	9	F	10	0	0	0	0	0	0	1	1	2	4	4	4	9	10	10	10	10
dmsjrp7	Dm	10	F	10	0	0	0	0	0	0	2	3	3	7	8	8	9	9	10	10	10
dmsjrp7	Dm	6	M	10	0	0	0	1	1	1	5	9	9	10	10	10	10	10	10	10	10
dmsjrp7	Dm	7	M	11	0	0	0	0	0	0	2	8	10	11	11	11	11	11	11	11	11
dmsjrp7	Dm	8	M	10	0	0	0	0	0	0	2	9	10	10	10	10	10	10	10	10	10
dmsjrp7	Dm	9	M	12	0	0	0	0	0	0	4	8	11	12	12	12	12	12	12	12	12
dmsjrp7	Dm	10	M	10	0	0	0	0	0	0	2	6	7	10	10	10	10	10	10	10	10
dmsjrp7	Dm	11	F	10	0	0	0	0	0	0	0	0	1	8	9	10	10	10	10	10	10
dmsjrp7	Dm	12	F	10	0	0	0	0	0	0	1	1	1	6	6	6	9	10	10	10	10
dmsjrp7	Dm	13	F	10	0	0	0	0	0	0	2	2	4	5	5	9	10	10	10	10	10
dmsjrp7	Dm	14	F	12	0	0	0	0	0	0	3	5	6	7	9	10	12	12	12	12	12
dmsjrp7	Dm	15	F	10	0	0	0	0	0	0	2	3	3	8	9	9	10	10	10	10	10
dmsjrp7	Dm	11	M	10	0	0	0	0	0	0	5	5	9	10	10	10	10	10	10	10	10
dmsjrp7	Dm	12	M	10	0	0	0	0	0	0	3	4	7	10	10	10	10	10	10	10	10
dmsjrp7	Dm	13	M	10	0	0	0	0	0	0	6	7	7	10	10	10	10	10	10	10	10
dmsjrp7	Dm	14	M	10	0	0	0	0	0	1	4	4	6	10	10	10	10	10	10	10	10
dmsjrp7	Dm	15	M	10	0	0	0	0	0	0	3	5	5	10	10	10	10	10	10	10	10
dmsjrp11	Dm	6	F	11	0	0	0	0	0	0	11	11	11	11	11	11	11	11	11	11	11
dmsjrp11	Dm	7	F	11	0	0	0	0	0	0	8	9	10	11	11	11	11	11	11	11	11
dmsjrp11	Dm	8	F	10	0	0	0	0	0	0	1	5	6	9	9	10	10	10	10	10	10
dmsjrp11	Dm	9	F	11	0	0	0	0	0	0	0	4	4	8	8	9	11	11	11	11	11
dmsjrp11	Dm	10	F	10	0	0	0	0	0	0	0	3	4	10	10	10	10	10	10	10	10
dmsjrp11	Dm	6	M	12	0	0	0	5	9	12	12	12	12	12	12	12	12	12	12	12	12
dmsjrp11	Dm	7	M	11	0	0	0	5	6	8	11	11	11	11	11	11	11	11	11	11	11
dmsjrp11	Dm	8	M	11	0	0	0	0	1	5	10	11	11	11	11	11	11	11	11	11	11
dmsjrp11	Dm	9	M	11	0	0	0	0	1	5	11	11	11	11	11	11	11	11	11	11	11
dmsjrp11	Dm	10	M	10	0	0	0	0	3	4	10	10	10	10	10	10	10	10	10	10	10
dmsjrp23	Dm	6	F	11	0	0	0	0	0	3	9	11	11	11	11	11	11	11	11	11	11
dmsjrp23	Dm	7	F	10	0	0	0	0	1	1	9	10	10	10	10	10	10	10	10	10	10
dmsjrp23	Dm	8	F	10	0	0	0	0	0	3	9	9	10	10	10	10	10	10	10	10	10
dmsjrp23	Dm	9	F	10	0	0	0	0	1	1	9	9	10	10	10	10	10	10	10	10	10
dmsjrp23	Dm	10	F	10	0	0	0	0	0	0	9	10	10	10	10	10	10	10	10	10	10
dmsjrp23	Dm	6	M	10	0	0	0	1	6	10	10	10	10	10	10	10	10	10	10	10	10
dmsjrp23	Dm	7	M	10	0	0	0	1	4	6	10	10	10	10	10	10	10	10	10	10	10
dmsjrp23	Dm	8	M	10	0	0	0	2	5	8	10	10	10	10	10	10	10	10	10	10	10
dmsjrp23	Dm	9	M	10	0	0	0	0	2	8	10	10	10	10	10	10	10	10	10	10	10
dmsjrp23	Dm	10	M	10	0	0	0	0	4	7	10	10	10	10	10	10	10	10	10	10	10
dmgoth63	Dm	1	F	10	0	0	0	2	6	9	10	10	10	10	10	10	10	10	10	10	10
dmgoth63	Dm	2	F	10	0	0	0	1	5	7	10	10	10	10	10	10	10	10	10	10	10
dmgoth63	Dm	3	F	11	0	0	0	0	0	8	11	11	11	11	11	11	11	11	11	11	11
dmgoth63	Dm	4	F	8	0	0	0	2	5	7	8	8	8	8	8	8	8	8	8	8	8
dmgoth63	Dm	5	F	11	0	0	0	2	7	10	11	11	11	11	11	11	11	11	11	11	11
dmgoth63	Dm	1	M	12	0	0	0	8	12	12	12	12	12	12	12	12	12	12	12	12	12
dmgoth63	Dm	2	M	11	0	0	0	8	11	11	11	11	11	11	11	11	11	11	11	11	11
dmgoth63	Dm	3	M	10	0	0	0	8	9	10	10	10	10	10	10	10	10	10	10	10	10
dmgoth63	Dm	4	M	11	0	0	0	7	11	11	11	11	11	11	11	11	11	11	11	11	11
dmgoth63	Dm	5	M	12	0	0	0	11	12	12	12	12	12	12	12	12	12	12	12	12	12
dmgoth66	Dm	1	F	11	0	0	0	0	0	0	9	10	10	11	11	11	11	11	11	11	11
dmgoth66	Dm	2	F	11	0	0	0	0	0	0	4	10	10	11	11	11	11	11	11	11	11
dmgoth66	Dm	3	F	10	0	0	0	0	0	0	5	8	8	10	10	10	10	10	10	10	10
dmgoth66	Dm	4	F	10	0	0	0	0	0	0	5	7	10	10	10	10	10	10	10	10	10
dmgoth66	Dm	5	F	12	0	0	0	0	0	0	3	5	8	12	12	12	12	12	12	12	12
dmgoth66	Dm	1	M	11	0	0	0	0	0	0	5	7	10	11	11	11	11	11	11	11	11
dmgoth66	Dm	2	M	10	0	0	0	0	0	0	7	7	9	10	10	10	10	10	10	10	10
dmgoth66	Dm	3	M	11	0	0	0	0	0	0	5	8	10	11	11	11	11	11	11	11	11
dmgoth66	Dm	4	M	11	0	0	0	0	0	0	7	9	11	11	11	11	11	11	11	11	11
dmgoth66	Dm	5	M	10	0	0	0	0	0	0	3	9	10	10	10	10	10	10	10	10	10
dmgoth66	Dm	6	F	10	0	0	0	1	2	2	10	10	10	10	10	10	10	10	10	10	10
dmgoth66	Dm	7	F	10	0	0	0	0	0	0	9	9	9	10	10	10	10	10	10	10	10
dmgoth66	Dm	8	F	10	0	0	0	0	0	0	6	6	8	10	10	10	10	10	10	10	10
dmgoth66	Dm	9	F	10	0	0	0	0	0	0	8	9	9	10	10	10	10	10	10	10	10
dmgoth66	Dm	10	F	10	0	0	0	0	0	0	5	9	10	10	10	10	10	10	10	10	10
dmgoth66	Dm	6	M	10	0	0	0	0	1	1	10	10	10	10	10	10	10	10	10	10	10
dmgoth66	Dm	7	M	10	0	0	0	0	0	0	10	10	10	10	10	10	10	10	10	10	10
dmgoth66	Dm	8	M	10	0	0	0	1	1	2	10	10	10	10	10	10	10	10	10	10	10
dmgoth66	Dm	9	M	10	0	0	0	0	0	0	10	10	10	10	10	10	10	10	10	10	10
dmgoth66	Dm	10	M	10	0	0	0	1	1	2	9	9	10	10	10	10	10	10	10	10	10
dmgoth101	Dm	1	F	10	0	0	0	0	0	0	0	1	1	8	9	9	10	10	10	10	10
dmgoth101	Dm	2	F	10	0	0	0	0	0	0	1	2	2	9	9	10	10	10	10	10	10
dmgoth101	Dm	3	F	10	0	0	0	0	0	0	1	2	2	5	9	9	10	10	10	10	10
dmgoth101	Dm	4	F	10	0	0	0	0	0	0	0	0	1	4	7	8	10	10	10	10	10
dmgoth101	Dm	5	F	10	0	0	0	0	0	0	0	1	1	7	8	10	10	10	10	10	10
dmgoth101	Dm	1	M	10	0	0	0	0	1	2	5	5	6	10	10	10	10	10	10	10	10
dmgoth101	Dm	2	M	10	0	0	0	0	0	2	7	8	9	10	10	10	10	10	10	10	10
dmgoth101	Dm	3	M	10	0	0	0	0	1	3	10	10	10	10	10	10	10	10	10	10	10
dmgoth101	Dm	4	M	10	0	0	0	0	3	3	10	10	10	10	10	10	10	10	10	10	10
dmgoth101	Dm	5	M	10	0	0	0	1	2	7	10	10	10	10	10	10	10	10	10	10	10
dmgoth101	Dm	6	F	10	0	0	0	0	0	0	0	0	1	9	9	10	10	10	10	10	10
dmgoth101	Dm	7	F	10	0	0	0	0	0	0	4	4	6	9	9	9	10	10	10	10	10
dmgoth101	Dm	8	F	10	0	0	0	0	0	0	2	3	3	10	10	10	10	10	10	10	10
dmgoth101	Dm	9	F	10	0	0	0	0	0	0	2	2	2	10	10	10	10	10	10	10	10
dmgoth101	Dm	10	F	10	0	0	0	0	0	0	2	2	4	9	9	10	10	10	10	10	10
dmgoth101	Dm	6	M	10	0	0	0	0	1	1	5	8	9	10	10	10	10	10	10	10	10
dmgoth101	Dm	7	M	10	0	0	0	0	0	0	9	10	10	10	10	10	10	10	10	10	10
dmgoth101	Dm	8	M	10	0	0	0	0	1	3	8	8	10	10	10	10	10	10	10	10	10
dmgoth101	Dm	9	M	10	0	0	0	0	0	0	9	10	10	10	10	10	10	10	10	10	10
dmgoth101	Dm	10	M	10	0	0	0	0	1	1	8	10	10	10	10	10	10	10	10	10	10
dmsjrp4	Dm	1	F	11	0	3	3	8	11	11	11	11	11	11	11	11	11	11	11	11	11
dmsjrp4	Dm	2	F	11	0	0	0	6	11	11	11	11	11	11	11	11	11	11	11	11	11
dmsjrp4	Dm	3	F	10	0	0	0	0	6	8	9	10	10	10	10	10	10	10	10	10	10
dmsjrp4	Dm	4	F	10	0	0	0	0	3	9	9	10	10	10	10	10	10	10	10	10	10
dmsjrp4	Dm	5	F	10	0	0	0	0	2	7	8	10	10	10	10	10	10	10	10	10	10
dmsjrp4	Dm	1	M	10	0	5	5	7	10	10	10	10	10	10	10	10	10	10	10	10	10
dmsjrp4	Dm	2	M	11	0	5	5	9	11	11	11	11	11	11	11	11	11	11	11	11	11
dmsjrp4	Dm	3	M	11	0	0	0	1	11	11	11	11	11	11	11	11	11	11	11	11	11
dmsjrp4	Dm	4	M	11	0	7	7	8	11	11	11	11	11	11	11	11	11	11	11	11	11
dmsjrp4	Dm	5	M	12	0	4	4	11	12	12	12	12	12	12	12	12	12	12	12	12	12
dmgoth155	Dm	11	F	12	0	0	0	0	7	11	11	12	12	12	12	12	12	12	12	12	12
dmgoth155	Dm	12	F	11	0	0	0	0	5	9	10	11	11	11	11	11	11	11	11	11	11
dmgoth155	Dm	13	F	10	0	0	0	0	5	8	9	10	10	10	10	10	10	10	10	10	10
dmgoth155	Dm	14	F	10	0	0	0	0	8	9	10	10	10	10	10	10	10	10	10	10	10
dmgoth155	Dm	15	F	11	0	0	0	0	6	8	8	11	11	11	11	11	11	11	11	11	11
dmgoth155	Dm	11	M	11	0	0	1	4	11	11	11	11	11	11	11	11	11	11	11	11	11
dmgoth155	Dm	12	M	11	0	0	0	3	11	11	11	11	11	11	11	11	11	11	11	11	11
dmgoth155	Dm	13	M	10	0	0	1	7	10	10	10	10	10	10	10	10	10	10	10	10	10
dmgoth155	Dm	14	M	11	0	1	1	2	11	11	11	11	11	11	11	11	11	11	11	11	11
dmgoth155	Dm	15	M	10	0	0	2	7	10	10	10	10	10	10	10	10	10	10	10	10	10
dssjrp9	Ds	1	F	10	0	0	0	0	1	7	10	10	10	10	10	10	10	10	10	10	10
dssjrp9	Ds	2	F	8	0	0	0	0	0	5	7	7	7	7	7	8	8	8	8	8	8
dssjrp9	Ds	6	F	10	0	0	0	2	8	9	10	10	10	10	10	10	10	10	10	10	10
dssjrp9	Ds	7	F	11	0	0	0	0	9	9	9	9	10	11	11	11	11	11	11	11	11
dssjrp9	Ds	8	F	11	0	0	0	1	8	8	10	10	11	11	11	11	11	11	11	11	11
dssjrp9	Ds	9	F	11	0	0	0	0	9	11	11	11	11	11	11	11	11	11	11	11	11
dssjrp9	Ds	10	F	10	0	0	0	3	6	8	9	9	9	10	10	10	10	10	10	10	10
dssjrp9	Ds	11	F	11	0	0	0	4	11	11	11	11	11	11	11	11	11	11	11	11	11
dssjrp9	Ds	12	F	10	0	0	0	0	10	10	10	10	10	10	10	10	10	10	10	10	10
dssjrp9	Ds	13	F	11	0	0	0	4	9	11	11	11	11	11	11	11	11	11	11	11	11
dssjrp9	Ds	14	F	10	0	0	0	3	9	9	9	9	9	10	10	10	10	10	10	10	10
dssjrp9	Ds	15	F	10	0	0	0	4	9	10	10	10	10	10	10	10	10	10	10	10	10
dssjrp9	Ds	1	M	11	0	0	0	0	3	6	11	11	11	11	11	11	11	11	11	11	11
dssjrp9	Ds	2	M	10	0	0	0	0	3	5	10	10	10	10	10	10	10	10	10	10	10
dssjrp9	Ds	6	M	10	0	0	0	2	6	8	10	10	10	10	10	10	10	10	10	10	10
dssjrp9	Ds	7	M	11	0	0	0	2	6	10	11	11	11	11	11	11	11	11	11	11	11
dssjrp9	Ds	8	M	11	0	0	0	4	9	11	11	11	11	11	11	11	11	11	11	11	11
dssjrp9	Ds	9	M	11	0	0	0	0	7	9	11	11	11	11	11	11	11	11	11	11	11
dssjrp9	Ds	10	M	10	0	0	0	0	7	9	10	10	10	10	10	10	10	10	10	10	10
dssjrp9	Ds	11	M	10	0	0	0	5	8	10	10	10	10	10	10	10	10	10	10	10	10
dssjrp9	Ds	12	M	11	0	0	0	7	10	11	11	11	11	11	11	11	11	11	11	11	11
dssjrp9	Ds	13	M	10	0	0	0	4	8	10	10	10	10	10	10	10	10	10	10	10	10
dssjrp9	Ds	14	M	11	0	0	0	10	11	11	11	11	11	11	11	11	11	11	11	11	11
dssjrp9	Ds	15	M	10	0	0	0	4	9	10	10	10	10	10	10	10	10	10	10	10	10
dssjrp13	Ds	3	F	11	0	0	0	0	0	0	3	7	9	11	11	11	11	11	11	11	11
dssjrp13	Ds	4	F	10	0	0	0	0	0	0	5	7	7	9	9	9	10	10	10	10	10
dssjrp13	Ds	5	F	10	0	0	0	0	0	0	2	5	5	10	10	10	10	10	10	10	10
dssjrp13	Ds	11	F	9	0	0	0	0	0	1	4	9	9	9	9	9	9	9	9	9	9
dssjrp13	Ds	12	F	10	0	0	0	0	0	1	3	7	7	10	10	10	10	10	10	10	10
dssjrp13	Ds	13	F	10	0	0	0	0	0	0	4	7	7	10	10	10	10	10	10	10	10
dssjrp13	Ds	14	F	8	0	0	0	0	0	0	8	8	8	8	8	8	8	8	8	8	8
dssjrp13	Ds	15	F	11	0	0	0	0	0	0	11	11	11	11	11	11	11	11	11	11	11
dssjrp13	Ds	3	M	11	0	0	0	0	0	0	9	9	11	11	11	11	11	11	11	11	11
dssjrp13	Ds	4	M	10	0	0	0	0	0	1	10	10	10	10	10	10	10	10	10	10	10
dssjrp13	Ds	5	M	10	0	0	0	0	1	1	9	9	10	10	10	10	10	10	10	10	10
dssjrp13	Ds	11	M	10	0	0	0	0	0	3	9	10	10	10	10	10	10	10	10	10	10
dssjrp13	Ds	12	M	8	0	0	0	0	0	4	8	8	8	8	8	8	8	8	8	8	8
dssjrp13	Ds	13	M	11	0	0	0	0	1	2	11	11	11	11	11	11	11	11	11	11	11
dssjrp13	Ds	14	M	10	0	0	0	1	1	5	10	10	10	10	10	10	10	10	10	10	10
dssjrp13	Ds	15	M	11	0	0	0	0	1	2	11	11	11	11	11	11	11	11	11	11	11
dssjrp18	Ds	1	F	10	0	0	0	1	1	4	8	9	9	10	10	10	10	10	10	10	10
dssjrp18	Ds	2	F	10	0	0	0	0	0	0	0	0	6	9	10	10	10	10	10	10	10
dssjrp18	Ds	3	F	10	0	0	0	1	2	3	5	6	8	10	10	10	10	10	10	10	10
dssjrp18	Ds	1	M	11	0	0	0	6	9	11	11	11	11	11	11	11	11	11	11	11	11
dssjrp18	Ds	2	M	10	0	0	0	3	6	7	10	10	10	10	10	10	10	10	10	10	10
dssjrp18	Ds	3	M	10	0	0	0	5	9	10	10	10	10	10	10	10	10	10	10	10	10
dssjrp27	Ds	11	F	11	0	0	0	1	1	1	5	7	8	9	10	11	11	11	11	11	11
dssjrp27	Ds	12	F	10	0	0	0	0	0	2	6	8	9	10	10	10	10	10	10	10	10
dssjrp27	Ds	13	F	10	0	0	0	0	0	0	8	10	10	10	10	10	10	10	10	10	10
dssjrp27	Ds	14	F	10	0	0	0	0	0	1	9	10	10	10	10	10	10	10	10	10	10
dssjrp27	Ds	15	F	10	0	0	0	0	0	6	9	9	9	10	10	10	10	10	10	10	10
dssjrp27	Ds	11	M	10	0	0	0	1	2	4	10	10	10	10	10	10	10	10	10	10	10
dssjrp27	Ds	12	M	11	0	0	0	1	1	4	10	10	11	11	11	11	11	11	11	11	11
dssjrp27	Ds	13	M	11	0	0	0	0	0	4	10	11	11	11	11	11	11	11	11	11	11
dssjrp27	Ds	14	M	11	0	0	0	1	5	7	10	11	11	11	11	11	11	11	11	11	11
dssjrp27	Ds	15	M	11	0	0	0	1	1	7	11	11	11	11	11	11	11	11	11	11	11
dssjrp28	Ds	11	F	11	0	0	0	1	1	7	10	11	11	11	11	11	11	11	11	11	11
dssjrp28	Ds	12	F	10	0	0	0	0	0	3	10	10	10	10	10	10	10	10	10	10	10
dssjrp28	Ds	13	F	10	0	0	0	0	1	3	10	10	10	10	10	10	10	10	10	10	10
dssjrp28	Ds	14	F	10	0	0	0	0	0	7	10	10	10	10	10	10	10	10	10	10	10
dssjrp28	Ds	15	F	11	0	0	0	0	0	7	11	11	11	11	11	11	11	11	11	11	11
dssjrp28	Ds	11	M	10	0	0	0	3	4	9	10	10	10	10	10	10	10	10	10	10	10
dssjrp28	Ds	12	M	10	0	0	0	8	9	10	10	10	10	10	10	10	10	10	10	10	10
dssjrp28	Ds	13	M	11	0	0	0	11	11	11	11	11	11	11	11	11	11	11	11	11	11
dssjrp28	Ds	14	M	10	0	0	0	10	10	10	10	10	10	10	10	10	10	10	10	10	10
dssjrp28	Ds	15	M	10	0	0	0	10	10	10	10	10	10	10	10	10	10	10	10	10	10
dsgoth211	Ds	1	F	11	0	0	0	0	0	0	7	8	10	11	11	11	11	11	11	11	11
dsgoth211	Ds	2	F	11	0	0	0	0	0	0	7	9	10	11	11	11	11	11	11	11	11
dsgoth211	Ds	3	F	10	0	0	0	0	0	0	8	8	8	10	10	10	10	10	10	10	10
dsgoth211	Ds	4	F	10	0	0	0	0	0	0	5	7	7	9	9	9	9	9	9	10	10
dsgoth211	Ds	5	F	11	0	0	0	0	0	0	4	7	11	11	11	11	11	11	11	11	11
dsgoth211	Ds	6	F	11	0	0	0	0	0	0	4	9	9	11	11	11	11	11	11	11	11
dsgoth211	Ds	7	F	10	0	0	0	0	0	1	6	7	9	10	10	10	10	10	10	10	10
dsgoth211	Ds	8	F	10	0	0	0	0	0	0	9	9	9	10	10	10	10	10	10	10	10
dsgoth211	Ds	9	F	10	0	0	0	0	0	2	10	10	10	10	10	10	10	10	10	10	10
dsgoth211	Ds	10	F	11	0	0	0	0	0	1	8	9	10	11	11	11	11	11	11	11	11
dsgoth211	Ds	1	M	10	0	0	0	0	1	1	9	10	10	10	10	10	10	10	10	10	10
dsgoth211	Ds	2	M	11	0	0	0	0	0	1	10	11	11	11	11	11	11	11	11	11	11
dsgoth211	Ds	3	M	11	0	0	0	1	3	4	11	11	11	11	11	11	11	11	11	11	11
dsgoth211	Ds	4	M	10	0	0	0	0	1	1	10	10	10	10	10	10	10	10	10	10	10
dsgoth211	Ds	5	M	11	0	0	0	0	0	1	11	11	11	11	11	11	11	11	11	11	11
dsgoth211	Ds	6	M	10	0	0	0	0	0	0	6	9	10	10	10	10	10	10	10	10	10
dsgoth211	Ds	7	M	11	0	0	0	0	3	7	9	10	11	11	11	11	11	11	11	11	11
dsgoth211	Ds	8	M	11	0	0	0	2	4	7	11	11	11	11	11	11	11	11	11	11	11
dsgoth211	Ds	9	M	10	0	0	0	1	1	6	10	10	10	10	10	10	10	10	10	10	10
dsgoth211	Ds	10	M	11	0	0	0	0	2	8	11	11	11	11	11	11	11	11	11	11	11
dsgoth31	Ds	1	F	10	0	0	0	0	0	0	6	9	10	10	10	10	10	10	10	10	10
dsgoth31	Ds	2	F	10	0	0	0	0	0	2	7	9	10	10	10	10	10	10	10	10	10
dsgoth31	Ds	3	F	10	0	0	0	0	1	1	6	8	10	10	10	10	10	10	10	10	10
dsgoth31	Ds	4	F	10	0	0	0	1	1	2	8	9	9	10	10	10	10	10	10	10	10
dsgoth31	Ds	5	F	10	0	0	0	0	0	1	5	8	9	10	10	10	10	10	10	10	10
dsgoth31	Ds	6	F	10	0	0	0	0	1	1	9	10	10	10	10	10	10	10	10	10	10
dsgoth31	Ds	7	F	10	0	0	0	0	0	0	7	8	8	10	10	10	10	10	10	10	10
dsgoth31	Ds	8	F	10	0	0	0	0	0	1	5	8	10	10	10	10	10	10	10	10	10
dsgoth31	Ds	9	F	10	0	0	0	0	0	0	6	7	10	10	10	10	10	10	10	10	10
dsgoth31	Ds	10	F	8	0	0	0	0	1	3	5	5	6	8	8	8	8	8	8	8	8
dsgoth31	Ds	11	F	11	0	0	0	1	1	3	11	11	11	11	11	11	11	11	11	11	11
dsgoth31	Ds	12	F	10	0	0	0	0	3	4	10	10	10	10	10	10	10	10	10	10	10
dsgoth31	Ds	13	F	10	0	0	0	0	0	1	10	10	10	10	10	10	10	10	10	10	10
dsgoth31	Ds	14	F	10	0	0	0	0	0	0	10	10	10	10	10	10	10	10	10	10	10
dsgoth31	Ds	15	F	10	0	0	0	1	1	3	10	10	10	10	10	10	10	10	10	10	10
dsgoth31	Ds	1	M	10	0	0	0	2	4	4	9	9	10	10	10	10	10	10	10	10	10
dsgoth31	Ds	2	M	10	0	0	0	3	3	4	8	9	9	10	10	10	10	10	10	10	10
dsgoth31	Ds	3	M	10	0	0	0	2	3	4	9	9	9	10	10	10	10	10	10	10	10
dsgoth31	Ds	4	M	10	0	0	0	0	0	0	7	7	8	10	10	10	10	10	10	10	10
dsgoth31	Ds	5	M	11	0	0	0	1	1	2	7	8	10	11	11	11	11	11	11	11	11
dsgoth31	Ds	6	M	10	0	0	0	0	2	4	9	9	9	10	10	10	10	10	10	10	10
dsgoth31	Ds	7	M	10	0	0	0	0	0	2	10	10	10	10	10	10	10	10	10	10	10
dsgoth31	Ds	11	M	10	0	0	0	2	4	8	10	10	10	10	10	10	10	10	10	10	10
dsgoth31	Ds	12	M	11	0	0	0	3	6	7	11	11	11	11	11	11	11	11	11	11	11
dsgoth31	Ds	13	M	10	0	0	0	2	6	6	10	10	10	10	10	10	10	10	10	10	10
dsgoth31	Ds	14	M	10	0	0	0	1	2	3	3	4	9	10	10	10	10	10	10	10	10
dsgoth31	Ds	15	M	11	0	0	0	0	1	6	11	11	11	11	11	11	11	11	11	11	11
dsgoth63	Ds	1	F	10	0	0	0	0	0	0	8	8	10	10	10	10	10	10	10	10	10
dsgoth63	Ds	2	F	11	0	0	0	0	1	1	8	9	10	10	11	11	11	11	11	11	11
dsgoth63	Ds	1	M	11	0	0	0	0	3	5	10	10	11	11	11	11	11	11	11	11	11
dsgoth63	Ds	2	M	11	0	0	0	0	0	5	11	11	11	11	11	11	11	11	11	11	11
dsgoth63	Ds	10	F	11	0	0	0	0	0	2	7	8	8	11	11	11	11	11	11	11	11
dsgoth63	Ds	10	M	11	0	0	0	0	0	8	11	11	11	11	11	11	11	11	11	11	11
dsgoth63	Ds	11	F	10	0	0	0	0	0	3	6	7	9	10	10	10	10	10	10	10	10
dsgoth63	Ds	12	F	11	0	0	0	0	0	0	11	11	11	11	11	11	11	11	11	11	11
dsgoth63	Ds	13	F	10	0	0	0	0	0	1	9	9	9	10	10	10	10	10	10	10	10
dsgoth63	Ds	14	F	11	0	0	0	0	0	3	11	11	11	11	11	11	11	11	11	11	11
dsgoth63	Ds	15	F	11	0	0	0	0	0	1	11	11	11	11	11	11	11	11	11	11	11
dsgoth63	Ds	11	M	10	0	0	0	3	6	9	10	10	10	10	10	10	10	10	10	10	10
dsgoth63	Ds	12	M	10	0	0	0	2	8	10	10	10	10	10	10	10	10	10	10	10	10
dsgoth63	Ds	13	M	10	0	0	0	3	9	10	10	10	10	10	10	10	10	10	10	10	10
dsgoth63	Ds	14	M	10	0	0	0	0	3	8	10	10	10	10	10	10	10	10	10	10	10
dsgoth63	Ds	15	M	10	0	0	0	3	9	10	10	10	10	10	10	10	10	10	10	10	10
dsgoth68	Ds	1	F	10	0	0	0	0	0	0	9	9	9	10	10	10	10	10	10	10	10
dsgoth68	Ds	2	F	10	0	0	0	0	0	0	7	8	10	10	10	10	10	10	10	10	10
dsgoth68	Ds	3	F	10	0	0	0	0	1	2	9	9	9	9	10	10	10	10	10	10	10
dsgoth68	Ds	4	F	11	0	0	0	0	0	0	9	9	11	11	11	11	11	11	11	11	11
dsgoth68	Ds	5	F	11	0	0	0	0	0	2	8	8	10	10	10	10	11	11	11	11	11
dsgoth68	Ds	1	M	11	0	0	0	0	0	2	11	11	11	11	11	11	11	11	11	11	11
dsgoth68	Ds	2	M	10	0	0	0	0	0	1	10	10	10	10	10	10	10	10	10	10	10
dsgoth68	Ds	3	M	10	0	0	0	0	2	3	10	10	10	10	10	10	10	10	10	10	10
dsgoth68	Ds	4	M	10	0	0	0	0	1	1	9	9	10	10	10	10	10	10	10	10	10
dsgoth68	Ds	5	M	10	0	0	0	0	1	3	10	10	10	10	10	10	10	10	10	10	10
dsgoth68	Ds	6	F	11	0	0	0	0	0	0	5	8	9	10	10	10	10	11	11	11	11
dsgoth68	Ds	7	F	11	0	0	0	0	0	2	9	9	10	11	11	11	11	11	11	11	11
dsgoth68	Ds	8	F	10	0	0	0	0	1	1	8	8	8	9	9	10	10	10	10	10	10
dsgoth68	Ds	9	F	10	0	0	0	0	1	2	9	10	10	10	10	10	10	10	10	10	10
dsgoth68	Ds	10	F	11	0	0	0	0	0	2	10	10	11	11	11	11	11	11	11	11	11
dsgoth68	Ds	6	M	11	0	0	0	0	1	2	9	10	11	11	11	11	11	11	11	11	11
dsgoth68	Ds	7	M	10	0	0	0	0	0	1	10	10	10	10	10	10	10	10	10	10	10
dsgoth68	Ds	8	M	11	0	0	0	0	0	0	9	10	10	11	11	11	11	11	11	11	11
dsgoth68	Ds	9	M	10	0	0	0	0	0	0	5	7	9	10	10	10	10	10	10	10	10
dsgoth68	Ds	10	M	10	0	0	0	0	1	2	8	10	10	10	10	10	10	10	10	10	10
dsgoth68	Ds	11	F	11	0	0	0	0	1	4	10	10	10	10	10	11	11	11	11	11	11
dsgoth68	Ds	12	F	11	0	0	0	1	1	4	11	11	11	11	11	11	11	11	11	11	11
dsgoth68	Ds	13	F	10	0	0	0	1	1	3	10	10	10	10	10	10	10	10	10	10	10
dsgoth68	Ds	14	F	10	0	0	0	0	0	4	9	9	9	10	10	10	10	10	10	10	10
dsgoth68	Ds	15	F	11	0	0	0	1	2	4	10	10	11	11	11	11	11	11	11	11	11
dsgoth68	Ds	11	M	10	0	0	0	2	5	6	10	10	10	10	10	10	10	10	10	10	10
dsgoth68	Ds	12	M	11	0	0	0	0	2	6	11	11	11	11	11	11	11	11	11	11	11
dsgoth68	Ds	13	M	10	0	0	0	2	6	8	10	10	10	10	10	10	10	10	10	10	10
dsgoth68	Ds	14	M	12	0	0	0	2	6	9	12	12	12	12	12	12	12	12	12	12	12
dsgoth68	Ds	15	M	10	0	0	0	2	6	9	10	10	10	10	10	10	10	10	10	10	10
dsgoth613	Ds	1	F	10	0	0	0	0	0	0	2	6	7	10	10	10	10	10	10	10	10
dsgoth613	Ds	2	F	10	0	0	0	0	0	0	0	1	1	8	9	9	9	10	10	10	10
dsgoth613	Ds	3	F	10	0	0	0	0	0	0	1	3	3	7	8	8	9	10	10	10	10
dsgoth613	Ds	4	F	10	0	0	0	0	0	0	0	0	1	3	5	6	10	10	10	10	10
dsgoth613	Ds	5	F	11	0	0	0	0	0	0	0	0	0	7	7	8	10	11	11	11	11
dsgoth613	Ds	1	M	10	0	0	0	0	0	0	5	9	10	10	10	10	10	10	10	10	10
dsgoth613	Ds	2	M	10	0	0	0	0	0	0	8	9	9	10	10	10	10	10	10	10	10
dsgoth613	Ds	3	M	10	0	0	0	0	0	0	8	10	10	10	10	10	10	10	10	10	10
dsgoth613	Ds	4	M	11	0	0	0	0	1	1	7	10	11	11	11	11	11	11	11	11	11
dsgoth613	Ds	5	M	11	0	0	0	0	1	1	8	9	10	11	11	11	11	11	11	11	11
dsgoth613	Ds	6	F	10	0	0	0	1	1	1	1	2	2	8	9	10	10	10	10	10	10
dsgoth613	Ds	6	M	10	0	0	0	0	0	0	7	10	10	10	10	10	10	10	10	10	10
dsgoth613	Ds	11	F	10	0	0	0	0	0	0	5	9	9	10	10	10	10	10	10	10	10
dsgoth613	Ds	12	F	10	0	0	0	0	0	0	2	5	7	9	9	9	10	10	10	10	10
dsgoth613	Ds	13	F	11	0	0	0	0	0	0	1	2	5	11	11	11	11	11	11	11	11
dsgoth613	Ds	11	M	10	0	0	0	0	0	1	10	10	10	10	10	10	10	10	10	10	10
dsgoth613	Ds	12	M	10	0	0	0	0	0	3	10	10	10	10	10	10	10	10	10	10	10
dsgoth613	Ds	13	M	11	0	0	0	0	1	2	11	11	11	11	11	11	11	11	11	11	11
dsgoth613	Ds	14	M	11	0	0	0	1	3	4	11	11	11	11	11	11	11	11	11	11	11
dsgoth613	Ds	15	M	11	0	0	0	0	0	2	9	11	11	11	11	11	11	11	11	11	11
dssjrp9	Ds	3	F	11	0	0	0	1	9	10	10	11	11	11	11	11	11	11	11	11	11
dssjrp9	Ds	4	F	10	0	0	0	2	8	9	9	9	10	10	10	10	10	10	10	10	10
dssjrp9	Ds	5	F	11	0	0	0	4	10	11	11	11	11	11	11	11	11	11	11	11	11
dssjrp9	Ds	3	M	10	0	0	1	4	9	10	10	10	10	10	10	10	10	10	10	10	10
dssjrp9	Ds	4	M	12	0	0	1	10	11	12	12	12	12	12	12	12	12	12	12	12	12
dssjrp9	Ds	5	M	11	0	0	1	4	10	11	11	11	11	11	11	11	11	11	11	11	11
dssjrp13	Ds	1	F	10	0	0	0	0	0	2	4	6	8	8	8	10	10	10	10	10	10
dssjrp13	Ds	2	F	9	0	0	0	0	0	1	5	5	7	9	9	9	9	9	9	9	9
dssjrp13	Ds	6	F	10	0	0	0	0	1	7	8	8	9	10	10	10	10	10	10	10	10
dssjrp13	Ds	7	F	10	0	0	0	0	0	7	8	9	10	10	10	10	10	10	10	10	10
dssjrp13	Ds	8	F	11	0	0	0	0	1	7	7	10	11	11	11	11	11	11	11	11	11
dssjrp13	Ds	9	F	10	0	0	0	0	0	8	10	10	10	10	10	10	10	10	10	10	10
dssjrp13	Ds	10	F	10	0	0	0	0	1	4	6	7	10	10	10	10	10	10	10	10	10
dssjrp13	Ds	1	M	10	0	0	0	0	0	7	7	9	10	10	10	10	10	10	10	10	10
dssjrp13	Ds	2	M	10	0	0	0	0	0	9	10	10	10	10	10	10	10	10	10	10	10
dssjrp13	Ds	6	M	10	0	0	0	2	4	10	10	10	10	10	10	10	10	10	10	10	10
dssjrp13	Ds	7	M	11	0	0	1	8	10	11	11	11	11	11	11	11	11	11	11	11	11
dssjrp13	Ds	8	M	11	0	0	1	4	9	11	11	11	11	11	11	11	11	11	11	11	11
dssjrp13	Ds	9	M	10	0	0	0	1	5	10	10	10	10	10	10	10	10	10	10	10	10
dssjrp13	Ds	10	M	10	0	0	0	1	3	10	10	10	10	10	10	10	10	10	10	10	10
dssjrp27	Ds	1	F	11	0	0	0	1	1	6	8	10	10	11	11	11	11	11	11	11	11
dssjrp27	Ds	2	F	11	0	0	0	0	0	5	8	8	10	11	11	11	11	11	11	11	11
dssjrp27	Ds	3	F	10	0	0	0	0	0	6	8	9	9	10	10	10	10	10	10	10	10
dssjrp27	Ds	4	F	10	0	0	1	1	1	6	8	8	10	10	10	10	10	10	10	10	10
dssjrp27	Ds	5	F	10	0	0	1	1	1	6	7	7	10	10	10	10	10	10	10	10	10
dssjrp27	Ds	6	F	10	0	0	0	0	0	6	9	9	10	10	10	10	10	10	10	10	10
dssjrp27	Ds	7	F	10	0	0	0	0	0	9	10	10	10	10	10	10	10	10	10	10	10
dssjrp27	Ds	8	F	10	0	0	0	0	0	7	9	9	10	10	10	10	10	10	10	10	10
dssjrp27	Ds	9	F	10	0	0	0	0	0	5	7	7	10	10	10	10	10	10	10	10	10
dssjrp27	Ds	10	F	10	0	0	0	1	1	7	9	9	10	10	10	10	10	10	10	10	10
dssjrp27	Ds	1	M	10	0	0	0	0	0	3	7	7	10	10	10	10	10	10	10	10	10
dssjrp27	Ds	2	M	10	0	0	0	0	0	5	6	8	10	10	10	10	10	10	10	10	10
dssjrp27	Ds	3	M	10	0	0	0	0	1	4	8	8	10	10	10	10	10	10	10	10	10
dssjrp27	Ds	4	M	10	0	0	0	0	0	3	4	5	10	10	10	10	10	10	10	10	10
dssjrp27	Ds	5	M	12	0	0	0	0	0	6	8	10	12	12	12	12	12	12	12	12	12
dssjrp27	Ds	6	M	10	0	0	1	1	4	10	10	10	10	10	10	10	10	10	10	10	10
dssjrp27	Ds	7	M	10	0	0	1	2	4	10	10	10	10	10	10	10	10	10	10	10	10
dssjrp27	Ds	8	M	10	0	0	0	0	3	10	10	10	10	10	10	10	10	10	10	10	10
dssjrp27	Ds	9	M	11	0	0	0	2	4	11	11	11	11	11	11	11	11	11	11	11	11
dssjrp27	Ds	10	M	10	0	0	1	2	5	10	10	10	10	10	10	10	10	10	10	10	10
dssjrp28	Ds	1	F	10	0	0	0	0	1	3	8	9	9	9	9	9	10	10	10	10	10
dssjrp28	Ds	2	F	10	0	0	0	0	0	6	6	7	10	10	10	10	10	10	10	10	10
dssjrp28	Ds	3	F	10	0	0	0	0	0	5	9	9	10	10	10	10	10	10	10	10	10
dssjrp28	Ds	4	F	11	0	0	0	0	1	7	10	11	11	11	11	11	11	11	11	11	11
dssjrp28	Ds	5	F	10	0	0	0	0	0	6	8	9	10	10	10	10	10	10	10	10	10
dssjrp28	Ds	6	F	11	0	0	0	0	5	11	11	11	11	11	11	11	11	11	11	11	11
dssjrp28	Ds	7	F	10	0	0	0	0	1	10	10	10	10	10	10	10	10	10	10	10	10
dssjrp28	Ds	8	F	12	0	0	0	0	2	10	12	12	12	12	12	12	12	12	12	12	12
dssjrp28	Ds	9	F	10	0	0	0	0	1	10	10	10	10	10	10	10	10	10	10	10	10
dssjrp28	Ds	10	F	11	0	0	0	0	4	11	11	11	11	11	11	11	11	11	11	11	11
dssjrp28	Ds	1	M	11	0	0	0	3	5	9	10	11	11	11	11	11	11	11	11	11	11
dssjrp28	Ds	2	M	10	0	0	1	1	4	9	10	10	10	10	10	10	10	10	10	10	10
dssjrp28	Ds	3	M	10	0	0	0	1	3	10	10	10	10	10	10	10	10	10	10	10	10
dssjrp28	Ds	4	M	10	0	0	1	1	2	8	10	10	10	10	10	10	10	10	10	10	10
dssjrp28	Ds	5	M	10	0	0	0	1	3	9	10	10	10	10	10	10	10	10	10	10	10
dssjrp28	Ds	6	M	10	0	0	8	10	10	10	10	10	10	10	10	10	10	10	10	10	10
dssjrp28	Ds	7	M	10	0	0	6	9	10	10	10	10	10	10	10	10	10	10	10	10	10
dssjrp28	Ds	8	M	11	0	0	7	8	10	11	11	11	11	11	11	11	11	11	11	11	11
dssjrp28	Ds	9	M	10	0	0	3	6	8	10	10	10	10	10	10	10	10	10	10	10	10
dssjrp28	Ds	10	M	11	0	0	2	8	9	11	11	11	11	11	11	11	11	11	11	11	11
dsgoth211	Ds	11	F	10	0	0	0	0	0	2	7	7	10	10	10	10	10	10	10	10	10
dsgoth211	Ds	12	F	10	0	0	0	0	0	5	8	9	10	10	10	10	10	10	10	10	10
dsgoth211	Ds	13	F	12	0	0	0	0	0	5	8	11	12	12	12	12	12	12	12	12	12
dsgoth211	Ds	14	F	10	0	0	0	0	0	3	7	10	10	10	10	10	10	10	10	10	10
dsgoth211	Ds	15	F	11	0	0	0	0	0	6	8	11	11	11	11	11	11	11	11	11	11
dsgoth211	Ds	11	M	11	0	0	0	1	1	11	11	11	11	11	11	11	11	11	11	11	11
dsgoth211	Ds	12	M	11	0	0	0	0	2	9	10	11	11	11	11	11	11	11	11	11	11
dsgoth211	Ds	13	M	11	0	0	0	0	0	10	11	11	11	11	11	11	11	11	11	11	11
dsgoth211	Ds	14	M	11	0	0	0	0	0	11	11	11	11	11	11	11	11	11	11	11	11
dsgoth211	Ds	15	M	11	0	0	0	1	2	9	10	11	11	11	11	11	11	11	11	11	11
dsgoth31	Ds	8	M	11	0	0	0	1	1	10	10	11	11	11	11	11	11	11	11	11	11
dsgoth31	Ds	9	M	11	0	0	0	0	2	11	11	11	11	11	11	11	11	11	11	11	11
dsgoth31	Ds	10	M	11	0	0	0	0	0	10	10	11	11	11	11	11	11	11	11	11	11
dsgoth63	Ds	3	F	11	0	0	0	0	0	3	5	7	10	10	11	11	11	11	11	11	11
dsgoth63	Ds	4	F	11	0	0	0	0	0	8	8	10	11	11	11	11	11	11	11	11	11
dsgoth63	Ds	5	F	10	0	0	0	0	0	4	4	8	9	10	10	10	10	10	10	10	10
dsgoth63	Ds	3	M	9	0	0	0	0	1	7	9	9	9	9	9	9	9	9	9	9	9
dsgoth63	Ds	4	M	10	0	0	0	1	2	9	10	10	10	10	10	10	10	10	10	10	10
dsgoth63	Ds	5	M	10	0	0	1	4	7	10	10	10	10	10	10	10	10	10	10	10	10
dsgoth63	Ds	6	F	11	0	0	0	0	0	7	7	9	11	11	11	11	11	11	11	11	11
dsgoth63	Ds	7	F	10	0	0	0	0	0	4	4	6	9	10	10	10	10	10	10	10	10
dsgoth63	Ds	8	F	10	0	0	0	0	2	5	5	8	9	10	10	10	10	10	10	10	10
dsgoth63	Ds	9	F	10	0	0	0	0	0	3	3	6	10	10	10	10	10	10	10	10	10
dsgoth63	Ds	6	M	11	0	0	3	6	9	11	11	11	11	11	11	11	11	11	11	11	11
dsgoth63	Ds	7	M	10	0	0	0	4	4	10	10	10	10	10	10	10	10	10	10	10	10
dsgoth63	Ds	8	M	11	0	0	1	3	5	11	11	11	11	11	11	11	11	11	11	11	11
dsgoth63	Ds	9	M	10	0	0	0	1	2	10	10	10	10	10	10	10	10	10	10	10	10
dsgoth613	Ds	7	F	11	0	0	0	0	0	0	0	0	5	7	9	11	11	11	11	11	11
dsgoth613	Ds	8	F	11	0	0	0	0	0	0	0	0	7	7	11	11	11	11	11	11	11
dsgoth613	Ds	9	F	10	0	0	0	0	0	0	0	0	4	5	9	9	10	10	10	10	10
dsgoth613	Ds	10	F	10	0	0	0	0	0	0	0	0	3	4	6	9	9	10	10	10	10
dsgoth613	Ds	7	M	10	0	0	0	0	0	9	9	10	10	10	10	10	10	10	10	10	10
dsgoth613	Ds	8	M	10	0	0	0	0	0	10	10	10	10	10	10	10	10	10	10	10	10
dsgoth613	Ds	9	M	10	0	0	0	0	2	8	9	10	10	10	10	10	10	10	10	10	10
dsgoth613	Ds	10	M	11	0	0	0	0	0	10	10	11	11	11	11	11	11	11	11	11	11
dsgoth613	Ds	14	F	11	0	0	0	0	0	0	0	0	0	1	1	10	10	11	11	11	11
dsgoth613	Ds	15	F	11	0	0	0	0	0	0	0	0	0	1	2	10	10	11	11	11	11
