# Supplementary material for: Gene and transposable element expression in response to stress in temperate and tropical populations of Drosophila
Source: Mob DNA. 2025 Sep 30;16:35. doi: 10.1186/s13100-025-00372-x (PMC12487357; doi:10.1186/s13100-025-00372-x)
Supplement: Supplementary file 3 — Supplementary Material 3 [file 13100_2025_372_MOESM3_ESM.xlsx]

## Sheet: Sheet1
Table S3. Raw data of the CCRT assay. Data shows the time in minutes (CCRT) when flies recover from a cold-shock.
Individual	Strain	Sex	CCRT	Replicate
1	dmgoth66	F	53	1
2	dmgoth66	F	33	1
3	dmgoth66	F	37	1
4	dmgoth66	F	35	1
5	dmgoth66	F	91	1
6	dmgoth66	F	34	1
7	dmgoth66	F	53	1
8	dmgoth66	F	39	1
9	dmgoth66	F	45	1
10	dmgoth66	F	46	1
11	dmgoth66	F	58	1
12	dmgoth66	F	119	1
13	dmgoth66	F	40	1
14	dmgoth66	F	53	1
15	dmgoth66	F	52	1
16	dmgoth66	F	48	1
17	dmgoth66	F	49	1
18	dmgoth66	F	50	1
19	dmgoth66	F	60	1
20	dmgoth66	F	68	1
21	dmgoth66	F	39	1
22	dmgoth66	F	51	1
23	dmgoth66	F	71	1
24	dmgoth66	F	76	1
25	dmgoth66	F	65	1
26	dmgoth66	F	60	1
27	dmgoth66	F	52	1
28	dmgoth66	F	50	1
29	dmgoth66	F	38	1
30	dmgoth66	F	58	1
31	dmgoth66	F	55	1
32	dmgoth66	F	43	1
33	dmgoth66	F	42	1
34	dmgoth66	F	51	1
35	dmgoth66	F	52	1
36	dmgoth66	F	60	1
37	dmgoth66	F	66	1
38	dmgoth66	F	75	1
39	dmgoth66	F	65	1
40	dmgoth66	F	115	1
41	dmgoth66	F	42	1
42	dmgoth66	F	65	1
43	dmgoth66	F	41	1
45	dmgoth66	F	38	1
46	dmgoth66	F	63	1
47	dmgoth66	F	57	1
48	dmgoth66	F	74	1
49	dmgoth66	F	60	2
50	dmgoth66	F	48	2
52	dmgoth66	F	52	2
54	dmgoth66	F	43	2
55	dmgoth66	F	53	2
56	dmgoth66	F	48	2
57	dmgoth66	F	51	2
58	dmgoth66	F	61	2
59	dmgoth66	F	38	2
60	dmgoth66	F	72	2
61	dmgoth66	F	47	2
63	dmgoth66	F	62	2
64	dmgoth66	F	56	2
65	dmgoth66	F	62	2
66	dmgoth66	F	48	2
68	dmgoth66	F	56	2
69	dmgoth66	F	50	2
70	dmgoth66	F	50	2
71	dmgoth66	F	54	2
72	dmgoth66	F	48	2
73	dmgoth66	F	87	2
74	dmgoth66	F	51	2
76	dmgoth66	F	55	2
77	dmgoth66	F	56	2
79	dmgoth66	F	50	2
80	dmgoth66	F	86	2
81	dmgoth66	F	45	2
82	dmgoth66	F	61	2
83	dmgoth66	F	48	2
84	dmgoth66	F	46	2
86	dmgoth66	F	49	2
87	dmgoth66	F	46	2
88	dmgoth66	F	35	2
89	dmgoth66	F	94	2
90	dmgoth66	F	52	2
91	dmgoth66	F	60	2
92	dmgoth66	F	53	2
93	dmgoth66	F	53	2
94	dmgoth66	F	51	2
95	dmgoth66	F	43	2
96	dmgoth66	F	47	2
97	dmgoth66	F	44	3
98	dmgoth66	F	44	3
99	dmgoth66	F	54	3
100	dmgoth66	F	31	3
101	dmgoth66	F	129	3
102	dmgoth66	F	40	3
103	dmgoth66	F	36	3
104	dmgoth66	F	62	3
105	dmgoth66	F	38	3
106	dmgoth66	F	104	3
107	dmgoth66	F	54	3
108	dmgoth66	F	55	3
109	dmgoth66	F	51	3
110	dmgoth66	F	56	3
111	dmgoth66	F	48	3
112	dmgoth66	F	46	3
113	dmgoth66	F	44	3
114	dmgoth66	F	50	3
116	dmgoth66	F	58	3
117	dmgoth66	F	60	3
118	dmgoth66	F	62	3
119	dmgoth66	F	57	3
120	dmgoth66	F	55	3
121	dmgoth66	F	45	3
122	dmgoth66	F	48	3
124	dmgoth66	F	46	3
126	dmgoth66	F	50	3
127	dmgoth66	F	69	3
128	dmgoth66	F	48	3
129	dmgoth66	F	49	3
130	dmgoth66	F	68	3
131	dmgoth66	F	51	3
132	dmgoth66	F	46	3
133	dmgoth66	F	44	3
135	dmgoth66	F	51	3
136	dmgoth66	F	46	3
137	dmgoth66	F	123	3
138	dmgoth66	F	63	3
139	dmgoth66	F	65	3
140	dmgoth66	F	47	3
141	dmgoth66	F	49	3
142	dmgoth66	F	44	3
143	dmgoth66	F	45	3
144	dmgoth66	F	44	3
145	dmgoth66	M	50	1
146	dmgoth66	M	45	1
147	dmgoth66	M	43	1
148	dmgoth66	M	49	1
149	dmgoth66	M	38	1
150	dmgoth66	M	47	1
151	dmgoth66	M	43	1
152	dmgoth66	M	45	1
153	dmgoth66	M	60	1
154	dmgoth66	M	46	1
155	dmgoth66	M	40	1
156	dmgoth66	M	47	1
157	dmgoth66	M	47	1
158	dmgoth66	M	42	1
159	dmgoth66	M	37	1
160	dmgoth66	M	41	1
161	dmgoth66	M	40	1
162	dmgoth66	M	46	1
163	dmgoth66	M	43	1
164	dmgoth66	M	46	1
165	dmgoth66	M	43	1
166	dmgoth66	M	46	1
167	dmgoth66	M	49	1
168	dmgoth66	M	50	1
169	dmgoth66	M	43	1
170	dmgoth66	M	44	1
171	dmgoth66	M	42	1
172	dmgoth66	M	55	1
173	dmgoth66	M	42	1
174	dmgoth66	M	42	1
175	dmgoth66	M	42	1
176	dmgoth66	M	37	1
177	dmgoth66	M	48	1
178	dmgoth66	M	46	1
179	dmgoth66	M	49	1
180	dmgoth66	M	48	1
181	dmgoth66	M	84	1
182	dmgoth66	M	43	1
183	dmgoth66	M	49	1
184	dmgoth66	M	39	1
185	dmgoth66	M	46	1
186	dmgoth66	M	47	1
187	dmgoth66	M	53	1
188	dmgoth66	M	66	1
189	dmgoth66	M	44	1
190	dmgoth66	M	48	1
191	dmgoth66	M	42	1
192	dmgoth66	M	47	1
193	dmgoth66	M	42	2
194	dmgoth66	M	46	2
195	dmgoth66	M	38	2
196	dmgoth66	M	42	2
197	dmgoth66	M	37	2
198	dmgoth66	M	44	2
199	dmgoth66	M	94	2
200	dmgoth66	M	104	2
201	dmgoth66	M	43	2
202	dmgoth66	M	52	2
203	dmgoth66	M	46	2
204	dmgoth66	M	52	2
205	dmgoth66	M	47	2
206	dmgoth66	M	58	2
207	dmgoth66	M	49	2
208	dmgoth66	M	56	2
209	dmgoth66	M	44	2
210	dmgoth66	M	48	2
211	dmgoth66	M	49	2
212	dmgoth66	M	40	2
213	dmgoth66	M	47	2
214	dmgoth66	M	53	2
215	dmgoth66	M	48	2
216	dmgoth66	M	56	2
217	dmgoth66	M	41	2
218	dmgoth66	M	49	2
219	dmgoth66	M	46	2
220	dmgoth66	M	48	2
221	dmgoth66	M	48	2
222	dmgoth66	M	46	2
223	dmgoth66	M	51	2
224	dmgoth66	M	66	2
225	dmgoth66	M	54	2
226	dmgoth66	M	51	2
227	dmgoth66	M	52	2
228	dmgoth66	M	43	2
229	dmgoth66	M	47	2
230	dmgoth66	M	47	2
231	dmgoth66	M	40	2
232	dmgoth66	M	46	2
233	dmgoth66	M	50	2
234	dmgoth66	M	47	2
235	dmgoth66	M	50	2
236	dmgoth66	M	46	2
237	dmgoth66	M	56	2
238	dmgoth66	M	50	2
239	dmgoth66	M	51	2
240	dmgoth66	M	45	2
289	dmgoth154	F	53	1
290	dmgoth154	F	58	1
291	dmgoth154	F	58	1
292	dmgoth154	F	35	1
293	dmgoth154	F	44	1
294	dmgoth154	F	73	1
295	dmgoth154	F	36	1
296	dmgoth154	F	52	1
297	dmgoth154	F	58	1
298	dmgoth154	F	68	1
299	dmgoth154	F	63	1
300	dmgoth154	F	63	1
301	dmgoth154	F	50	1
302	dmgoth154	F	55	1
303	dmgoth154	F	29	1
304	dmgoth154	F	62	1
305	dmgoth154	F	47	1
306	dmgoth154	F	57	1
308	dmgoth154	F	41	1
309	dmgoth154	F	52	1
310	dmgoth154	F	49	1
311	dmgoth154	F	51	1
312	dmgoth154	F	42	1
313	dmgoth154	F	44	1
314	dmgoth154	F	49	1
315	dmgoth154	F	37	1
316	dmgoth154	F	54	1
317	dmgoth154	F	38	1
318	dmgoth154	F	60	1
319	dmgoth154	F	67	1
320	dmgoth154	F	74	1
321	dmgoth154	F	49	1
322	dmgoth154	F	97	1
323	dmgoth154	F	53	1
325	dmgoth154	F	48	1
326	dmgoth154	F	58	1
327	dmgoth154	F	40	1
328	dmgoth154	F	48	1
329	dmgoth154	F	39	1
330	dmgoth154	F	57	1
331	dmgoth154	F	46	1
333	dmgoth154	F	44	1
334	dmgoth154	F	51	1
335	dmgoth154	F	53	1
336	dmgoth154	F	56	1
337	dmgoth154	F	24	2
338	dmgoth154	F	42	2
339	dmgoth154	F	51	2
340	dmgoth154	F	39	2
341	dmgoth154	F	31	2
342	dmgoth154	F	66	2
343	dmgoth154	F	42	2
344	dmgoth154	F	37	2
346	dmgoth154	F	83	2
347	dmgoth154	F	44	2
348	dmgoth154	F	43	2
349	dmgoth154	F	50	2
351	dmgoth154	F	43	2
352	dmgoth154	F	50	2
353	dmgoth154	F	42	2
354	dmgoth154	F	36	2
355	dmgoth154	F	36	2
356	dmgoth154	F	34	2
357	dmgoth154	F	88	2
358	dmgoth154	F	33	2
359	dmgoth154	F	61	2
360	dmgoth154	F	27	2
361	dmgoth154	F	35	2
362	dmgoth154	F	54	2
363	dmgoth154	F	27	2
364	dmgoth154	F	38	2
365	dmgoth154	F	34	2
366	dmgoth154	F	49	2
367	dmgoth154	F	39	2
368	dmgoth154	F	45	2
369	dmgoth154	F	35	2
370	dmgoth154	F	42	2
371	dmgoth154	F	55	2
372	dmgoth154	F	38	2
373	dmgoth154	F	32	2
374	dmgoth154	F	53	2
375	dmgoth154	F	42	2
376	dmgoth154	F	48	2
378	dmgoth154	F	29	2
380	dmgoth154	F	32	2
381	dmgoth154	F	33	2
382	dmgoth154	F	44	2
383	dmgoth154	F	54	2
384	dmgoth154	F	36	2
385	dmgoth154	F	37	3
386	dmgoth154	F	22	3
387	dmgoth154	F	40	3
388	dmgoth154	F	36	3
389	dmgoth154	F	43	3
390	dmgoth154	F	38	3
391	dmgoth154	F	41	3
392	dmgoth154	F	34	3
393	dmgoth154	F	40	3
394	dmgoth154	F	44	3
395	dmgoth154	F	33	3
396	dmgoth154	F	41	3
397	dmgoth154	F	36	3
398	dmgoth154	F	39	3
399	dmgoth154	F	42	3
400	dmgoth154	F	31	3
401	dmgoth154	F	36	3
402	dmgoth154	F	41	3
403	dmgoth154	F	36	3
404	dmgoth154	F	28	3
405	dmgoth154	F	40	3
406	dmgoth154	F	43	3
407	dmgoth154	F	37	3
408	dmgoth154	F	39	3
409	dmgoth154	F	39	3
410	dmgoth154	F	45	3
411	dmgoth154	F	39	3
412	dmgoth154	F	31	3
413	dmgoth154	F	37	3
414	dmgoth154	F	28	3
415	dmgoth154	F	42	3
416	dmgoth154	F	35	3
417	dmgoth154	F	29	3
418	dmgoth154	F	36	3
419	dmgoth154	F	41	3
420	dmgoth154	F	29	3
421	dmgoth154	F	38	3
422	dmgoth154	F	36	3
423	dmgoth154	F	28	3
424	dmgoth154	F	44	3
425	dmgoth154	F	33	3
426	dmgoth154	F	35	3
427	dmgoth154	F	35	3
428	dmgoth154	F	36	3
429	dmgoth154	F	39	3
430	dmgoth154	F	29	3
431	dmgoth154	F	43	3
432	dmgoth154	F	34	3
433	dmgoth154	M	46	1
434	dmgoth154	M	43	1
435	dmgoth154	M	46	1
436	dmgoth154	M	46	1
437	dmgoth154	M	36	1
438	dmgoth154	M	51	1
439	dmgoth154	M	42	1
440	dmgoth154	M	52	1
441	dmgoth154	M	66	1
442	dmgoth154	M	51	1
443	dmgoth154	M	46	1
444	dmgoth154	M	48	1
445	dmgoth154	M	50	1
446	dmgoth154	M	45	1
447	dmgoth154	M	52	1
448	dmgoth154	M	50	1
449	dmgoth154	M	24	1
450	dmgoth154	M	54	1
451	dmgoth154	M	49	1
452	dmgoth154	M	44	1
453	dmgoth154	M	59	1
454	dmgoth154	M	42	1
455	dmgoth154	M	42	1
456	dmgoth154	M	45	1
457	dmgoth154	M	53	1
458	dmgoth154	M	52	1
459	dmgoth154	M	47	1
460	dmgoth154	M	49	1
461	dmgoth154	M	53	1
462	dmgoth154	M	53	1
463	dmgoth154	M	50	1
464	dmgoth154	M	47	1
465	dmgoth154	M	53	1
466	dmgoth154	M	39	1
467	dmgoth154	M	60	1
468	dmgoth154	M	56	1
469	dmgoth154	M	70	1
470	dmgoth154	M	45	1
471	dmgoth154	M	48	1
472	dmgoth154	M	48	1
473	dmgoth154	M	52	1
474	dmgoth154	M	50	1
475	dmgoth154	M	48	1
476	dmgoth154	M	42	1
477	dmgoth154	M	32	1
478	dmgoth154	M	64	1
479	dmgoth154	M	50	1
480	dmgoth154	M	57	1
481	dmgoth154	M	107	2
482	dmgoth154	M	82	2
499	dmgoth154	M	65	2
509	dmgoth154	M	45	2
520	dmgoth154	M	41	2
526	dmgoth154	M	39	2
528	dmgoth154	M	55	2
529	dmgoth154	M	43	3
530	dmgoth154	M	38	3
531	dmgoth154	M	43	3
532	dmgoth154	M	40	3
533	dmgoth154	M	39	3
534	dmgoth154	M	31	3
535	dmgoth154	M	50	3
536	dmgoth154	M	59	3
537	dmgoth154	M	47	3
538	dmgoth154	M	37	3
539	dmgoth154	M	43	3
540	dmgoth154	M	37	3
541	dmgoth154	M	43	3
542	dmgoth154	M	33	3
543	dmgoth154	M	46	3
544	dmgoth154	M	51	3
545	dmgoth154	M	31	3
546	dmgoth154	M	35	3
547	dmgoth154	M	43	3
548	dmgoth154	M	59	3
549	dmgoth154	M	42	3
550	dmgoth154	M	37	3
551	dmgoth154	M	41	3
552	dmgoth154	M	29	3
553	dmgoth154	M	33	3
554	dmgoth154	M	39	3
555	dmgoth154	M	32	3
556	dmgoth154	M	65	3
557	dmgoth154	M	45	3
558	dmgoth154	M	31	3
559	dmgoth154	M	53	3
560	dmgoth154	M	38	3
561	dmgoth154	M	26	3
562	dmgoth154	M	36	3
563	dmgoth154	M	45	3
564	dmgoth154	M	31	3
565	dmgoth154	M	48	3
566	dmgoth154	M	40	3
567	dmgoth154	M	43	3
568	dmgoth154	M	40	3
569	dmgoth154	M	41	3
570	dmgoth154	M	24	3
571	dmgoth154	M	42	3
572	dmgoth154	M	54	3
573	dmgoth154	M	37	3
574	dmgoth154	M	35	3
575	dmgoth154	M	35	3
576	dmgoth154	M	44	3
578	dmgoth155	F	61	1
579	dmgoth155	F	44	1
580	dmgoth155	F	48	1
581	dmgoth155	F	54	1
583	dmgoth155	F	67	1
584	dmgoth155	F	82	1
585	dmgoth155	F	38	1
586	dmgoth155	F	54	1
587	dmgoth155	F	98	1
588	dmgoth155	F	46	1
589	dmgoth155	F	53	1
590	dmgoth155	F	64	1
591	dmgoth155	F	66	1
592	dmgoth155	F	53	1
593	dmgoth155	F	79	1
594	dmgoth155	F	50	1
595	dmgoth155	F	46	1
596	dmgoth155	F	52	1
597	dmgoth155	F	53	1
598	dmgoth155	F	51	1
599	dmgoth155	F	60	1
600	dmgoth155	F	58	1
601	dmgoth155	F	55	1
602	dmgoth155	F	49	1
603	dmgoth155	F	43	1
604	dmgoth155	F	48	1
605	dmgoth155	F	50	1
606	dmgoth155	F	58	1
607	dmgoth155	F	51	1
608	dmgoth155	F	56	1
609	dmgoth155	F	47	1
610	dmgoth155	F	45	1
611	dmgoth155	F	70	1
613	dmgoth155	F	40	1
614	dmgoth155	F	49	1
615	dmgoth155	F	67	1
616	dmgoth155	F	55	1
619	dmgoth155	F	43	1
620	dmgoth155	F	42	1
621	dmgoth155	F	80	1
622	dmgoth155	F	40	1
623	dmgoth155	F	88	1
624	dmgoth155	F	52	1
625	dmgoth155	F	27	2
626	dmgoth155	F	30	2
627	dmgoth155	F	32	2
628	dmgoth155	F	36	2
629	dmgoth155	F	20	2
630	dmgoth155	F	30	2
631	dmgoth155	F	31	2
632	dmgoth155	F	29	2
633	dmgoth155	F	35	2
634	dmgoth155	F	36	2
635	dmgoth155	F	34	2
636	dmgoth155	F	26	2
637	dmgoth155	F	41	2
638	dmgoth155	F	34	2
639	dmgoth155	F	38	2
640	dmgoth155	F	33	2
641	dmgoth155	F	41	2
642	dmgoth155	F	33	2
643	dmgoth155	F	27	2
644	dmgoth155	F	27	2
645	dmgoth155	F	33	2
646	dmgoth155	F	28	2
647	dmgoth155	F	31	2
648	dmgoth155	F	32	2
649	dmgoth155	F	59	2
650	dmgoth155	F	37	2
651	dmgoth155	F	34	2
652	dmgoth155	F	37	2
653	dmgoth155	F	36	2
654	dmgoth155	F	29	2
655	dmgoth155	F	44	2
656	dmgoth155	F	33	2
657	dmgoth155	F	29	2
658	dmgoth155	F	32	2
659	dmgoth155	F	25	2
660	dmgoth155	F	26	2
661	dmgoth155	F	30	2
662	dmgoth155	F	30	2
663	dmgoth155	F	27	2
664	dmgoth155	F	26	2
665	dmgoth155	F	32	2
666	dmgoth155	F	35	2
667	dmgoth155	F	34	2
668	dmgoth155	F	38	2
669	dmgoth155	F	30	2
670	dmgoth155	F	31	2
671	dmgoth155	F	30	2
672	dmgoth155	F	29	2
673	dmgoth155	F	45	3
674	dmgoth155	F	54	3
675	dmgoth155	F	36	3
676	dmgoth155	F	46	3
677	dmgoth155	F	35	3
678	dmgoth155	F	50	3
679	dmgoth155	F	45	3
680	dmgoth155	F	42	3
681	dmgoth155	F	64	3
682	dmgoth155	F	42	3
683	dmgoth155	F	60	3
684	dmgoth155	F	43	3
685	dmgoth155	F	53	3
686	dmgoth155	F	43	3
687	dmgoth155	F	46	3
688	dmgoth155	F	42	3
689	dmgoth155	F	50	3
690	dmgoth155	F	49	3
691	dmgoth155	F	47	3
692	dmgoth155	F	49	3
693	dmgoth155	F	45	3
694	dmgoth155	F	48	3
695	dmgoth155	F	53	3
696	dmgoth155	F	42	3
697	dmgoth155	F	46	3
698	dmgoth155	F	50	3
699	dmgoth155	F	49	3
700	dmgoth155	F	63	3
701	dmgoth155	F	44	3
702	dmgoth155	F	44	3
703	dmgoth155	F	41	3
704	dmgoth155	F	37	3
705	dmgoth155	F	62	3
706	dmgoth155	F	47	3
707	dmgoth155	F	44	3
708	dmgoth155	F	76	3
709	dmgoth155	F	48	3
710	dmgoth155	F	45	3
711	dmgoth155	F	45	3
712	dmgoth155	F	42	3
713	dmgoth155	F	129	3
714	dmgoth155	F	42	3
715	dmgoth155	F	41	3
716	dmgoth155	F	42	3
717	dmgoth155	F	43	3
718	dmgoth155	F	40	3
719	dmgoth155	F	45	3
720	dmgoth155	F	42	3
721	dmgoth155	M	41	1
722	dmgoth155	M	35	1
723	dmgoth155	M	45	1
724	dmgoth155	M	36	1
725	dmgoth155	M	53	1
726	dmgoth155	M	58	1
727	dmgoth155	M	48	1
728	dmgoth155	M	41	1
729	dmgoth155	M	33	1
730	dmgoth155	M	34	1
731	dmgoth155	M	36	1
732	dmgoth155	M	46	1
733	dmgoth155	M	51	1
734	dmgoth155	M	50	1
735	dmgoth155	M	44	1
736	dmgoth155	M	52	1
737	dmgoth155	M	42	1
738	dmgoth155	M	51	1
739	dmgoth155	M	38	1
740	dmgoth155	M	46	1
741	dmgoth155	M	49	1
742	dmgoth155	M	51	1
743	dmgoth155	M	54	1
744	dmgoth155	M	47	1
745	dmgoth155	M	39	1
746	dmgoth155	M	42	1
747	dmgoth155	M	49	1
748	dmgoth155	M	47	1
749	dmgoth155	M	53	1
750	dmgoth155	M	48	1
751	dmgoth155	M	45	1
752	dmgoth155	M	41	1
753	dmgoth155	M	53	1
754	dmgoth155	M	53	1
755	dmgoth155	M	43	1
756	dmgoth155	M	38	1
757	dmgoth155	M	51	1
758	dmgoth155	M	49	1
759	dmgoth155	M	60	1
760	dmgoth155	M	38	1
761	dmgoth155	M	34	1
762	dmgoth155	M	38	1
763	dmgoth155	M	38	1
764	dmgoth155	M	45	1
765	dmgoth155	M	79	1
766	dmgoth155	M	35	1
767	dmgoth155	M	43	1
768	dmgoth155	M	42	1
769	dmgoth155	M	29	2
770	dmgoth155	M	38	2
771	dmgoth155	M	35	2
772	dmgoth155	M	34	2
773	dmgoth155	M	46	2
774	dmgoth155	M	57	2
775	dmgoth155	M	35	2
776	dmgoth155	M	44	2
777	dmgoth155	M	38	2
778	dmgoth155	M	45	2
779	dmgoth155	M	32	2
780	dmgoth155	M	38	2
781	dmgoth155	M	39	2
782	dmgoth155	M	47	2
783	dmgoth155	M	72	2
784	dmgoth155	M	42	2
785	dmgoth155	M	77	2
786	dmgoth155	M	41	2
787	dmgoth155	M	27	2
788	dmgoth155	M	38	2
789	dmgoth155	M	37	2
790	dmgoth155	M	44	2
792	dmgoth155	M	123	2
793	dmgoth155	M	40	2
794	dmgoth155	M	49	2
795	dmgoth155	M	43	2
796	dmgoth155	M	42	2
797	dmgoth155	M	99	2
798	dmgoth155	M	35	2
799	dmgoth155	M	62	2
800	dmgoth155	M	44	2
801	dmgoth155	M	40	2
802	dmgoth155	M	73	2
803	dmgoth155	M	53	2
804	dmgoth155	M	46	2
805	dmgoth155	M	35	2
806	dmgoth155	M	40	2
807	dmgoth155	M	54	2
808	dmgoth155	M	40	2
809	dmgoth155	M	43	2
810	dmgoth155	M	68	2
811	dmgoth155	M	48	2
812	dmgoth155	M	40	2
813	dmgoth155	M	40	2
814	dmgoth155	M	32	2
816	dmgoth155	M	108	2
817	dmgoth155	M	40	3
818	dmgoth155	M	45	3
819	dmgoth155	M	49	3
820	dmgoth155	M	63	3
821	dmgoth155	M	49	3
822	dmgoth155	M	48	3
823	dmgoth155	M	49	3
824	dmgoth155	M	37	3
825	dmgoth155	M	45	3
826	dmgoth155	M	50	3
827	dmgoth155	M	54	3
828	dmgoth155	M	49	3
829	dmgoth155	M	43	3
830	dmgoth155	M	51	3
831	dmgoth155	M	45	3
832	dmgoth155	M	44	3
833	dmgoth155	M	55	3
834	dmgoth155	M	57	3
835	dmgoth155	M	45	3
836	dmgoth155	M	53	3
837	dmgoth155	M	66	3
838	dmgoth155	M	38	3
839	dmgoth155	M	46	3
840	dmgoth155	M	41	3
841	dmgoth155	M	55	3
842	dmgoth155	M	39	3
843	dmgoth155	M	51	3
844	dmgoth155	M	56	3
845	dmgoth155	M	44	3
846	dmgoth155	M	48	3
847	dmgoth155	M	45	3
848	dmgoth155	M	47	3
849	dmgoth155	M	38	3
850	dmgoth155	M	55	3
851	dmgoth155	M	39	3
852	dmgoth155	M	44	3
853	dmgoth155	M	45	3
854	dmgoth155	M	43	3
855	dmgoth155	M	47	3
856	dmgoth155	M	43	3
857	dmgoth155	M	39	3
858	dmgoth155	M	49	3
859	dmgoth155	M	44	3
860	dmgoth155	M	46	3
861	dmgoth155	M	40	3
862	dmgoth155	M	43	3
863	dmgoth155	M	47	3
864	dmgoth155	M	46	3
866	dmgoth63	F	60	1
867	dmgoth63	F	54	1
868	dmgoth63	F	58	1
869	dmgoth63	F	62	1
870	dmgoth63	F	56	1
871	dmgoth63	F	61	1
872	dmgoth63	F	83	1
873	dmgoth63	F	51	1
874	dmgoth63	F	55	1
875	dmgoth63	F	56	1
876	dmgoth63	F	56	1
877	dmgoth63	F	46	1
878	dmgoth63	F	52	1
879	dmgoth63	F	61	1
880	dmgoth63	F	62	1
881	dmgoth63	F	51	1
882	dmgoth63	F	57	1
883	dmgoth63	F	60	1
884	dmgoth63	F	60	1
885	dmgoth63	F	58	1
886	dmgoth63	F	55	1
887	dmgoth63	F	54	1
888	dmgoth63	F	59	1
889	dmgoth63	F	61	1
890	dmgoth63	F	58	1
891	dmgoth63	F	58	1
892	dmgoth63	F	60	1
893	dmgoth63	F	72	1
894	dmgoth63	F	51	1
895	dmgoth63	F	52	1
896	dmgoth63	F	65	1
897	dmgoth63	F	56	1
898	dmgoth63	F	56	1
899	dmgoth63	F	58	1
900	dmgoth63	F	48	1
901	dmgoth63	F	53	1
902	dmgoth63	F	57	1
903	dmgoth63	F	53	1
904	dmgoth63	F	58	1
905	dmgoth63	F	62	1
906	dmgoth63	F	67	1
907	dmgoth63	F	48	1
908	dmgoth63	F	53	1
909	dmgoth63	F	61	1
910	dmgoth63	F	76	1
912	dmgoth63	F	56	1
913	dmgoth63	F	49	2
914	dmgoth63	F	54	2
915	dmgoth63	F	57	2
916	dmgoth63	F	55	2
917	dmgoth63	F	70	2
918	dmgoth63	F	52	2
919	dmgoth63	F	51	2
920	dmgoth63	F	54	2
921	dmgoth63	F	60	2
922	dmgoth63	F	92	2
923	dmgoth63	F	57	2
924	dmgoth63	F	57	2
925	dmgoth63	F	93	2
926	dmgoth63	F	63	2
927	dmgoth63	F	54	2
928	dmgoth63	F	64	2
929	dmgoth63	F	80	2
930	dmgoth63	F	52	2
931	dmgoth63	F	53	2
932	dmgoth63	F	76	2
934	dmgoth63	F	94	2
935	dmgoth63	F	51	2
936	dmgoth63	F	60	2
937	dmgoth63	F	54	2
938	dmgoth63	F	50	2
939	dmgoth63	F	57	2
940	dmgoth63	F	48	2
941	dmgoth63	F	54	2
942	dmgoth63	F	59	2
943	dmgoth63	F	70	2
944	dmgoth63	F	49	2
945	dmgoth63	F	48	2
946	dmgoth63	F	52	2
947	dmgoth63	F	49	2
948	dmgoth63	F	72	2
949	dmgoth63	F	53	2
950	dmgoth63	F	56	2
951	dmgoth63	F	50	2
952	dmgoth63	F	50	2
953	dmgoth63	F	49	2
954	dmgoth63	F	44	2
955	dmgoth63	F	47	2
956	dmgoth63	F	50	2
957	dmgoth63	F	44	2
958	dmgoth63	F	56	2
959	dmgoth63	F	47	2
960	dmgoth63	F	64	2
963	dmgoth63	F	69	3
964	dmgoth63	F	65	3
965	dmgoth63	F	67	3
966	dmgoth63	F	75	3
967	dmgoth63	F	87	3
969	dmgoth63	F	79	3
970	dmgoth63	F	75	3
971	dmgoth63	F	66	3
972	dmgoth63	F	69	3
973	dmgoth63	F	99	3
974	dmgoth63	F	77	3
975	dmgoth63	F	70	3
977	dmgoth63	F	65	3
978	dmgoth63	F	77	3
979	dmgoth63	F	76	3
980	dmgoth63	F	59	3
981	dmgoth63	F	68	3
982	dmgoth63	F	127	3
983	dmgoth63	F	60	3
985	dmgoth63	F	63	3
988	dmgoth63	F	71	3
989	dmgoth63	F	73	3
990	dmgoth63	F	69	3
991	dmgoth63	F	75	3
993	dmgoth63	F	88	3
994	dmgoth63	F	68	3
995	dmgoth63	F	76	3
996	dmgoth63	F	91	3
997	dmgoth63	F	71	3
999	dmgoth63	F	74	3
1000	dmgoth63	F	76	3
1001	dmgoth63	F	63	3
1002	dmgoth63	F	69	3
1011	dmgoth63	M	55	1
1013	dmgoth63	M	59	1
1019	dmgoth63	M	60	1
1024	dmgoth63	M	54	1
1027	dmgoth63	M	65	1
1032	dmgoth63	M	84	1
1037	dmgoth63	M	62	1
1040	dmgoth63	M	64	1
1042	dmgoth63	M	61	1
1051	dmgoth63	M	65	1
1053	dmgoth63	M	59	1
1057	dmgoth63	M	59	2
1058	dmgoth63	M	54	2
1059	dmgoth63	M	56	2
1060	dmgoth63	M	59	2
1061	dmgoth63	M	54	2
1062	dmgoth63	M	58	2
1063	dmgoth63	M	48	2
1064	dmgoth63	M	60	2
1065	dmgoth63	M	57	2
1066	dmgoth63	M	57	2
1067	dmgoth63	M	53	2
1068	dmgoth63	M	56	2
1069	dmgoth63	M	60	2
1070	dmgoth63	M	66	2
1071	dmgoth63	M	55	2
1072	dmgoth63	M	58	2
1073	dmgoth63	M	56	2
1074	dmgoth63	M	46	2
1075	dmgoth63	M	62	2
1076	dmgoth63	M	52	2
1077	dmgoth63	M	57	2
1078	dmgoth63	M	61	2
1079	dmgoth63	M	61	2
1080	dmgoth63	M	49	2
1081	dmgoth63	M	62	2
1082	dmgoth63	M	58	2
1083	dmgoth63	M	54	2
1084	dmgoth63	M	64	2
1085	dmgoth63	M	62	2
1086	dmgoth63	M	59	2
1087	dmgoth63	M	56	2
1088	dmgoth63	M	48	2
1089	dmgoth63	M	66	2
1090	dmgoth63	M	67	2
1091	dmgoth63	M	50	2
1092	dmgoth63	M	52	2
1093	dmgoth63	M	49	2
1094	dmgoth63	M	47	2
1095	dmgoth63	M	55	2
1096	dmgoth63	M	51	2
1097	dmgoth63	M	49	2
1098	dmgoth63	M	46	2
1099	dmgoth63	M	59	2
1100	dmgoth63	M	49	2
1101	dmgoth63	M	42	2
1102	dmgoth63	M	43	2
1103	dmgoth63	M	52	2
1104	dmgoth63	M	48	2
1105	dmgoth63	M	66	3
1106	dmgoth63	M	69	3
1107	dmgoth63	M	60	3
1108	dmgoth63	M	57	3
1109	dmgoth63	M	64	3
1110	dmgoth63	M	75	3
1111	dmgoth63	M	68	3
1112	dmgoth63	M	64	3
1113	dmgoth63	M	72	3
1114	dmgoth63	M	76	3
1115	dmgoth63	M	68	3
1116	dmgoth63	M	78	3
1117	dmgoth63	M	82	3
1118	dmgoth63	M	69	3
1119	dmgoth63	M	64	3
1120	dmgoth63	M	64	3
1121	dmgoth63	M	72	3
1122	dmgoth63	M	71	3
1123	dmgoth63	M	88	3
1124	dmgoth63	M	82	3
1125	dmgoth63	M	70	3
1126	dmgoth63	M	73	3
1127	dmgoth63	M	73	3
1128	dmgoth63	M	65	3
1129	dmgoth63	M	71	3
1130	dmgoth63	M	76	3
1131	dmgoth63	M	74	3
1132	dmgoth63	M	71	3
1133	dmgoth63	M	73	3
1134	dmgoth63	M	72	3
1135	dmgoth63	M	67	3
1136	dmgoth63	M	70	3
1137	dmgoth63	M	85	3
1138	dmgoth63	M	95	3
1139	dmgoth63	M	76	3
1140	dmgoth63	M	62	3
1141	dmgoth63	M	68	3
1142	dmgoth63	M	74	3
1143	dmgoth63	M	102	3
1144	dmgoth63	M	53	3
1145	dmgoth63	M	67	3
1146	dmgoth63	M	68	3
1147	dmgoth63	M	74	3
1148	dmgoth63	M	57	3
1149	dmgoth63	M	74	3
1150	dmgoth63	M	72	3
1151	dmgoth63	M	66	3
1153	dmgoth101	F	43	1
1154	dmgoth101	F	35	1
1155	dmgoth101	F	40	1
1156	dmgoth101	F	27	1
1157	dmgoth101	F	47	1
1158	dmgoth101	F	41	1
1159	dmgoth101	F	51	1
1160	dmgoth101	F	40	1
1161	dmgoth101	F	39	1
1162	dmgoth101	F	42	1
1163	dmgoth101	F	41	1
1164	dmgoth101	F	42	1
1165	dmgoth101	F	47	1
1166	dmgoth101	F	37	1
1167	dmgoth101	F	49	1
1168	dmgoth101	F	53	1
1169	dmgoth101	F	32	1
1170	dmgoth101	F	41	1
1171	dmgoth101	F	43	1
1172	dmgoth101	F	46	1
1173	dmgoth101	F	48	1
1174	dmgoth101	F	44	1
1175	dmgoth101	F	50	1
1176	dmgoth101	F	41	1
1177	dmgoth101	F	56	1
1178	dmgoth101	F	43	1
1179	dmgoth101	F	45	1
1180	dmgoth101	F	38	1
1181	dmgoth101	F	48	1
1182	dmgoth101	F	50	1
1183	dmgoth101	F	51	1
1184	dmgoth101	F	40	1
1185	dmgoth101	F	41	1
1186	dmgoth101	F	41	1
1187	dmgoth101	F	42	1
1188	dmgoth101	F	42	1
1189	dmgoth101	F	40	1
1190	dmgoth101	F	42	1
1191	dmgoth101	F	43	1
1192	dmgoth101	F	44	1
1193	dmgoth101	F	37	1
1194	dmgoth101	F	42	1
1195	dmgoth101	F	53	1
1196	dmgoth101	F	43	1
1197	dmgoth101	F	46	1
1198	dmgoth101	F	37	1
1199	dmgoth101	F	41	1
1200	dmgoth101	F	47	1
1201	dmgoth101	F	49	2
1202	dmgoth101	F	45	2
1203	dmgoth101	F	45	2
1204	dmgoth101	F	52	2
1205	dmgoth101	F	56	2
1206	dmgoth101	F	54	2
1207	dmgoth101	F	56	2
1208	dmgoth101	F	53	2
1209	dmgoth101	F	46	2
1210	dmgoth101	F	42	2
1211	dmgoth101	F	47	2
1212	dmgoth101	F	39	2
1213	dmgoth101	F	49	2
1214	dmgoth101	F	62	2
1215	dmgoth101	F	57	2
1216	dmgoth101	F	53	2
1217	dmgoth101	F	58	2
1218	dmgoth101	F	38	2
1219	dmgoth101	F	37	2
1220	dmgoth101	F	45	2
1221	dmgoth101	F	46	2
1222	dmgoth101	F	55	2
1223	dmgoth101	F	47	2
1224	dmgoth101	F	54	2
1225	dmgoth101	F	55	2
1226	dmgoth101	F	50	2
1227	dmgoth101	F	60	2
1228	dmgoth101	F	54	2
1229	dmgoth101	F	46	2
1230	dmgoth101	F	46	2
1231	dmgoth101	F	45	2
1232	dmgoth101	F	55	2
1233	dmgoth101	F	38	2
1234	dmgoth101	F	44	2
1235	dmgoth101	F	60	2
1236	dmgoth101	F	49	2
1237	dmgoth101	F	41	2
1238	dmgoth101	F	48	2
1239	dmgoth101	F	39	2
1240	dmgoth101	F	49	2
1241	dmgoth101	F	37	2
1242	dmgoth101	F	47	2
1243	dmgoth101	F	45	2
1244	dmgoth101	F	45	2
1245	dmgoth101	F	49	2
1246	dmgoth101	F	46	2
1247	dmgoth101	F	47	2
1248	dmgoth101	F	45	2
1249	dmgoth101	F	58	3
1250	dmgoth101	F	65	3
1251	dmgoth101	F	68	3
1252	dmgoth101	F	67	3
1253	dmgoth101	F	59	3
1254	dmgoth101	F	62	3
1255	dmgoth101	F	61	3
1256	dmgoth101	F	65	3
1257	dmgoth101	F	59	3
1259	dmgoth101	F	64	3
1260	dmgoth101	F	62	3
1261	dmgoth101	F	64	3
1262	dmgoth101	F	66	3
1263	dmgoth101	F	63	3
1264	dmgoth101	F	77	3
1265	dmgoth101	F	61	3
1266	dmgoth101	F	65	3
1267	dmgoth101	F	77	3
1268	dmgoth101	F	54	3
1269	dmgoth101	F	61	3
1270	dmgoth101	F	58	3
1271	dmgoth101	F	66	3
1272	dmgoth101	F	65	3
1273	dmgoth101	F	58	3
1274	dmgoth101	F	65	3
1275	dmgoth101	F	57	3
1276	dmgoth101	F	68	3
1277	dmgoth101	F	70	3
1278	dmgoth101	F	62	3
1279	dmgoth101	F	63	3
1280	dmgoth101	F	58	3
1281	dmgoth101	F	60	3
1282	dmgoth101	F	63	3
1283	dmgoth101	F	76	3
1284	dmgoth101	F	53	3
1285	dmgoth101	F	72	3
1286	dmgoth101	F	70	3
1287	dmgoth101	F	67	3
1288	dmgoth101	F	51	3
1289	dmgoth101	F	38	3
1290	dmgoth101	F	67	3
1291	dmgoth101	F	55	3
1292	dmgoth101	F	85	3
1293	dmgoth101	F	74	3
1294	dmgoth101	F	64	3
1295	dmgoth101	F	63	3
1296	dmgoth101	F	57	3
1297	dmgoth101	M	47	1
1298	dmgoth101	M	42	1
1299	dmgoth101	M	34	1
1300	dmgoth101	M	38	1
1301	dmgoth101	M	51	1
1302	dmgoth101	M	36	1
1303	dmgoth101	M	38	1
1304	dmgoth101	M	42	1
1305	dmgoth101	M	44	1
1306	dmgoth101	M	36	1
1307	dmgoth101	M	57	1
1308	dmgoth101	M	38	1
1309	dmgoth101	M	50	1
1310	dmgoth101	M	44	1
1311	dmgoth101	M	38	1
1312	dmgoth101	M	42	1
1313	dmgoth101	M	46	1
1314	dmgoth101	M	53	1
1315	dmgoth101	M	36	1
1316	dmgoth101	M	51	1
1317	dmgoth101	M	45	1
1318	dmgoth101	M	45	1
1319	dmgoth101	M	47	1
1320	dmgoth101	M	59	1
1321	dmgoth101	M	40	1
1322	dmgoth101	M	46	1
1323	dmgoth101	M	58	1
1324	dmgoth101	M	57	1
1325	dmgoth101	M	50	1
1326	dmgoth101	M	56	1
1327	dmgoth101	M	46	1
1328	dmgoth101	M	51	1
1329	dmgoth101	M	46	1
1330	dmgoth101	M	36	1
1331	dmgoth101	M	47	1
1332	dmgoth101	M	59	1
1333	dmgoth101	M	44	1
1334	dmgoth101	M	44	1
1335	dmgoth101	M	50	1
1336	dmgoth101	M	47	1
1337	dmgoth101	M	50	1
1338	dmgoth101	M	37	1
1339	dmgoth101	M	39	1
1340	dmgoth101	M	41	1
1341	dmgoth101	M	45	1
1342	dmgoth101	M	53	1
1343	dmgoth101	M	48	1
1344	dmgoth101	M	35	1
1345	dmgoth101	M	47	2
1346	dmgoth101	M	42	2
1347	dmgoth101	M	34	2
1348	dmgoth101	M	38	2
1349	dmgoth101	M	51	2
1350	dmgoth101	M	36	2
1351	dmgoth101	M	38	2
1352	dmgoth101	M	42	2
1353	dmgoth101	M	44	2
1354	dmgoth101	M	36	2
1355	dmgoth101	M	57	2
1356	dmgoth101	M	38	2
1357	dmgoth101	M	50	2
1358	dmgoth101	M	44	2
1359	dmgoth101	M	38	2
1360	dmgoth101	M	42	2
1361	dmgoth101	M	46	2
1362	dmgoth101	M	53	2
1363	dmgoth101	M	36	2
1364	dmgoth101	M	51	2
1365	dmgoth101	M	45	2
1366	dmgoth101	M	45	2
1367	dmgoth101	M	47	2
1368	dmgoth101	M	59	2
1369	dmgoth101	M	40	2
1370	dmgoth101	M	46	2
1371	dmgoth101	M	58	2
1372	dmgoth101	M	57	2
1373	dmgoth101	M	50	2
1374	dmgoth101	M	56	2
1375	dmgoth101	M	46	2
1376	dmgoth101	M	51	2
1377	dmgoth101	M	46	2
1378	dmgoth101	M	36	2
1379	dmgoth101	M	47	2
1380	dmgoth101	M	59	2
1381	dmgoth101	M	44	2
1382	dmgoth101	M	44	2
1383	dmgoth101	M	50	2
1384	dmgoth101	M	47	2
1385	dmgoth101	M	50	2
1386	dmgoth101	M	37	2
1387	dmgoth101	M	39	2
1388	dmgoth101	M	41	2
1389	dmgoth101	M	45	2
1390	dmgoth101	M	53	2
1391	dmgoth101	M	48	2
1392	dmgoth101	M	35	2
1393	dmgoth101	M	125	3
1394	dmgoth101	M	65	3
1395	dmgoth101	M	62	3
1396	dmgoth101	M	72	3
1397	dmgoth101	M	70	3
1398	dmgoth101	M	69	3
1399	dmgoth101	M	76	3
1400	dmgoth101	M	62	3
1401	dmgoth101	M	61	3
1402	dmgoth101	M	76	3
1403	dmgoth101	M	55	3
1404	dmgoth101	M	65	3
1405	dmgoth101	M	60	3
1406	dmgoth101	M	70	3
1407	dmgoth101	M	69	3
1408	dmgoth101	M	65	3
1409	dmgoth101	M	70	3
1410	dmgoth101	M	85	3
1411	dmgoth101	M	72	3
1412	dmgoth101	M	48	3
1413	dmgoth101	M	73	3
1414	dmgoth101	M	82	3
1415	dmgoth101	M	89	3
1416	dmgoth101	M	72	3
1417	dmgoth101	M	71	3
1418	dmgoth101	M	79	3
1419	dmgoth101	M	61	3
1420	dmgoth101	M	67	3
1421	dmgoth101	M	58	3
1422	dmgoth101	M	79	3
1423	dmgoth101	M	74	3
1424	dmgoth101	M	72	3
1425	dmgoth101	M	65	3
1426	dmgoth101	M	68	3
1427	dmgoth101	M	62	3
1428	dmgoth101	M	74	3
1429	dmgoth101	M	65	3
1430	dmgoth101	M	77	3
1431	dmgoth101	M	60	3
1432	dmgoth101	M	70	3
1433	dmgoth101	M	59	3
1434	dmgoth101	M	56	3
1435	dmgoth101	M	60	3
1436	dmgoth101	M	67	3
1437	dmgoth101	M	65	3
1438	dmgoth101	M	65	3
1440	dmgoth101	M	61	3
1441	dmsjrp4	F	69	1
1442	dmsjrp4	F	69	1
1443	dmsjrp4	F	65	1
1444	dmsjrp4	F	44	1
1445	dmsjrp4	F	89	1
1446	dmsjrp4	F	41	1
1447	dmsjrp4	F	86	1
1448	dmsjrp4	F	56	1
1449	dmsjrp4	F	106	1
1450	dmsjrp4	F	111	1
1451	dmsjrp4	F	74	1
1452	dmsjrp4	F	99	1
1453	dmsjrp4	F	32	1
1454	dmsjrp4	F	56	1
1455	dmsjrp4	F	55	1
1456	dmsjrp4	F	54	1
1458	dmsjrp4	F	112	1
1459	dmsjrp4	F	98	1
1460	dmsjrp4	F	73	1
1461	dmsjrp4	F	65	1
1462	dmsjrp4	F	50	1
1463	dmsjrp4	F	55	1
1464	dmsjrp4	F	42	1
1466	dmsjrp4	F	78	1
1467	dmsjrp4	F	109	1
1468	dmsjrp4	F	74	1
1469	dmsjrp4	F	101	1
1470	dmsjrp4	F	42	1
1471	dmsjrp4	F	102	1
1472	dmsjrp4	F	55	1
1473	dmsjrp4	F	50	1
1475	dmsjrp4	F	43	1
1476	dmsjrp4	F	43	1
1477	dmsjrp4	F	60	1
1478	dmsjrp4	F	64	1
1479	dmsjrp4	F	76	1
1480	dmsjrp4	F	42	1
1481	dmsjrp4	F	55	1
1482	dmsjrp4	F	76	1
1483	dmsjrp4	F	40	1
1484	dmsjrp4	F	47	1
1485	dmsjrp4	F	61	1
1486	dmsjrp4	F	97	1
1487	dmsjrp4	F	88	1
1488	dmsjrp4	F	75	1
1489	dmsjrp4	F	87	2
1490	dmsjrp4	F	109	2
1492	dmsjrp4	F	55	2
1493	dmsjrp4	F	44	2
1494	dmsjrp4	F	51	2
1495	dmsjrp4	F	55	2
1496	dmsjrp4	F	44	2
1497	dmsjrp4	F	116	2
1498	dmsjrp4	F	58	2
1499	dmsjrp4	F	113	2
1500	dmsjrp4	F	71	2
1501	dmsjrp4	F	48	2
1502	dmsjrp4	F	65	2
1503	dmsjrp4	F	59	2
1504	dmsjrp4	F	49	2
1505	dmsjrp4	F	88	2
1506	dmsjrp4	F	54	2
1507	dmsjrp4	F	63	2
1508	dmsjrp4	F	46	2
1509	dmsjrp4	F	51	2
1510	dmsjrp4	F	51	2
1511	dmsjrp4	F	44	2
1512	dmsjrp4	F	59	2
1513	dmsjrp4	F	44	2
1514	dmsjrp4	F	42	2
1515	dmsjrp4	F	57	2
1516	dmsjrp4	F	65	2
1517	dmsjrp4	F	51	2
1518	dmsjrp4	F	154	2
1519	dmsjrp4	F	73	2
1520	dmsjrp4	F	51	2
1521	dmsjrp4	F	76	2
1522	dmsjrp4	F	46	2
1523	dmsjrp4	F	47	2
1524	dmsjrp4	F	47	2
1525	dmsjrp4	F	57	2
1526	dmsjrp4	F	49	2
1527	dmsjrp4	F	65	2
1528	dmsjrp4	F	38	2
1529	dmsjrp4	F	49	2
1530	dmsjrp4	F	67	2
1531	dmsjrp4	F	90	2
1532	dmsjrp4	F	74	2
1533	dmsjrp4	F	55	2
1534	dmsjrp4	F	90	2
1535	dmsjrp4	F	71	2
1536	dmsjrp4	F	64	2
1537	dmsjrp4	F	62	3
1538	dmsjrp4	F	101	3
1539	dmsjrp4	F	81	3
1540	dmsjrp4	F	83	3
1541	dmsjrp4	F	63	3
1542	dmsjrp4	F	107	3
1543	dmsjrp4	F	41	3
1544	dmsjrp4	F	56	3
1545	dmsjrp4	F	73	3
1546	dmsjrp4	F	62	3
1547	dmsjrp4	F	52	3
1548	dmsjrp4	F	130	3
1549	dmsjrp4	F	78	3
1550	dmsjrp4	F	65	3
1551	dmsjrp4	F	95	3
1552	dmsjrp4	F	60	3
1553	dmsjrp4	F	55	3
1554	dmsjrp4	F	100	3
1555	dmsjrp4	F	44	3
1556	dmsjrp4	F	131	3
1557	dmsjrp4	F	61	3
1558	dmsjrp4	F	65	3
1559	dmsjrp4	F	96	3
1560	dmsjrp4	F	98	3
1561	dmsjrp4	F	69	3
1562	dmsjrp4	F	37	3
1563	dmsjrp4	F	95	3
1564	dmsjrp4	F	106	3
1565	dmsjrp4	F	121	3
1566	dmsjrp4	F	106	3
1567	dmsjrp4	F	63	3
1568	dmsjrp4	F	66	3
1569	dmsjrp4	F	44	3
1570	dmsjrp4	F	103	3
1571	dmsjrp4	F	52	3
1572	dmsjrp4	F	48	3
1573	dmsjrp4	F	51	3
1574	dmsjrp4	F	124	3
1575	dmsjrp4	F	51	3
1576	dmsjrp4	F	61	3
1578	dmsjrp4	F	74	3
1579	dmsjrp4	F	64	3
1580	dmsjrp4	F	42	3
1582	dmsjrp4	F	64	3
1583	dmsjrp4	F	67	3
1584	dmsjrp4	F	60	3
1633	dmsjrp4	M	46	2
1634	dmsjrp4	M	86	2
1635	dmsjrp4	M	71	2
1636	dmsjrp4	M	118	2
1637	dmsjrp4	M	105	2
1638	dmsjrp4	M	48	2
1639	dmsjrp4	M	44	2
1640	dmsjrp4	M	42	2
1641	dmsjrp4	M	61	2
1642	dmsjrp4	M	67	2
1643	dmsjrp4	M	54	2
1644	dmsjrp4	M	60	2
1645	dmsjrp4	M	56	2
1646	dmsjrp4	M	49	2
1647	dmsjrp4	M	78	2
1648	dmsjrp4	M	92	2
1649	dmsjrp4	M	59	2
1650	dmsjrp4	M	137	2
1651	dmsjrp4	M	48	2
1652	dmsjrp4	M	71	2
1653	dmsjrp4	M	60	2
1654	dmsjrp4	M	50	2
1655	dmsjrp4	M	61	2
1656	dmsjrp4	M	61	2
1657	dmsjrp4	M	50	2
1658	dmsjrp4	M	61	2
1659	dmsjrp4	M	56	2
1660	dmsjrp4	M	70	2
1661	dmsjrp4	M	60	2
1662	dmsjrp4	M	65	2
1663	dmsjrp4	M	87	2
1664	dmsjrp4	M	51	2
1665	dmsjrp4	M	61	2
1666	dmsjrp4	M	55	2
1667	dmsjrp4	M	88	2
1668	dmsjrp4	M	55	2
1669	dmsjrp4	M	56	2
1670	dmsjrp4	M	76	2
1671	dmsjrp4	M	46	2
1672	dmsjrp4	M	89	2
1673	dmsjrp4	M	56	2
1674	dmsjrp4	M	56	2
1675	dmsjrp4	M	63	2
1676	dmsjrp4	M	68	2
1677	dmsjrp4	M	53	2
1678	dmsjrp4	M	45	2
1679	dmsjrp4	M	69	2
1680	dmsjrp4	M	40	2
1681	dmsjrp4	M	54	3
1682	dmsjrp4	M	106	3
1683	dmsjrp4	M	59	3
1684	dmsjrp4	M	42	3
1685	dmsjrp4	M	85	3
1686	dmsjrp4	M	57	3
1687	dmsjrp4	M	43	3
1688	dmsjrp4	M	46	3
1689	dmsjrp4	M	74	3
1690	dmsjrp4	M	70	3
1691	dmsjrp4	M	49	3
1692	dmsjrp4	M	40	3
1693	dmsjrp4	M	48	3
1694	dmsjrp4	M	54	3
1695	dmsjrp4	M	44	3
1696	dmsjrp4	M	71	3
1697	dmsjrp4	M	52	3
1698	dmsjrp4	M	44	3
1699	dmsjrp4	M	52	3
1700	dmsjrp4	M	46	3
1701	dmsjrp4	M	71	3
1702	dmsjrp4	M	110	3
1703	dmsjrp4	M	40	3
1704	dmsjrp4	M	39	3
1705	dmsjrp4	M	102	3
1706	dmsjrp4	M	41	3
1707	dmsjrp4	M	43	3
1708	dmsjrp4	M	57	3
1709	dmsjrp4	M	53	3
1710	dmsjrp4	M	42	3
1712	dmsjrp4	M	53	3
1713	dmsjrp4	M	53	3
1714	dmsjrp4	M	45	3
1715	dmsjrp4	M	71	3
1716	dmsjrp4	M	52	3
1717	dmsjrp4	M	55	3
1718	dmsjrp4	M	99	3
1719	dmsjrp4	M	90	3
1720	dmsjrp4	M	44	3
1721	dmsjrp4	M	44	3
1722	dmsjrp4	M	53	3
1723	dmsjrp4	M	39	3
1724	dmsjrp4	M	56	3
1725	dmsjrp4	M	43	3
1726	dmsjrp4	M	78	3
1727	dmsjrp4	M	95	3
1728	dmsjrp4	M	86	3
1729	dmsjrp7	F	41	1
1730	dmsjrp7	F	42	1
1731	dmsjrp7	F	54	1
1732	dmsjrp7	F	49	1
1733	dmsjrp7	F	55	1
1734	dmsjrp7	F	62	1
1735	dmsjrp7	F	49	1
1736	dmsjrp7	F	51	1
1737	dmsjrp7	F	45	1
1738	dmsjrp7	F	46	1
1739	dmsjrp7	F	53	1
1740	dmsjrp7	F	42	1
1741	dmsjrp7	F	53	1
1742	dmsjrp7	F	50	1
1743	dmsjrp7	F	55	1
1744	dmsjrp7	F	52	1
1745	dmsjrp7	F	45	1
1746	dmsjrp7	F	41	1
1747	dmsjrp7	F	43	1
1748	dmsjrp7	F	43	1
1749	dmsjrp7	F	53	1
1750	dmsjrp7	F	45	1
1751	dmsjrp7	F	49	1
1752	dmsjrp7	F	45	1
1753	dmsjrp7	F	40	1
1754	dmsjrp7	F	35	1
1755	dmsjrp7	F	55	1
1756	dmsjrp7	F	44	1
1757	dmsjrp7	F	55	1
1758	dmsjrp7	F	49	1
1759	dmsjrp7	F	46	1
1760	dmsjrp7	F	43	1
1761	dmsjrp7	F	43	1
1762	dmsjrp7	F	34	1
1763	dmsjrp7	F	44	1
1764	dmsjrp7	F	51	1
1765	dmsjrp7	F	38	1
1766	dmsjrp7	F	33	1
1767	dmsjrp7	F	38	1
1768	dmsjrp7	F	24	1
1769	dmsjrp7	F	46	1
1770	dmsjrp7	F	42	1
1771	dmsjrp7	F	41	1
1772	dmsjrp7	F	40	1
1773	dmsjrp7	F	46	1
1774	dmsjrp7	F	35	1
1775	dmsjrp7	F	42	1
1776	dmsjrp7	F	49	1
1777	dmsjrp7	F	44	2
1778	dmsjrp7	F	47	2
1779	dmsjrp7	F	39	2
1780	dmsjrp7	F	42	2
1781	dmsjrp7	F	39	2
1782	dmsjrp7	F	51	2
1783	dmsjrp7	F	53	2
1784	dmsjrp7	F	45	2
1785	dmsjrp7	F	43	2
1786	dmsjrp7	F	78	2
1787	dmsjrp7	F	48	2
1788	dmsjrp7	F	97	2
1789	dmsjrp7	F	52	2
1790	dmsjrp7	F	56	2
1791	dmsjrp7	F	63	2
1792	dmsjrp7	F	51	2
1793	dmsjrp7	F	58	2
1794	dmsjrp7	F	46	2
1795	dmsjrp7	F	49	2
1796	dmsjrp7	F	51	2
1797	dmsjrp7	F	50	2
1798	dmsjrp7	F	97	2
1799	dmsjrp7	F	48	2
1800	dmsjrp7	F	33	2
1801	dmsjrp7	F	40	2
1802	dmsjrp7	F	97	2
1803	dmsjrp7	F	41	2
1804	dmsjrp7	F	44	2
1805	dmsjrp7	F	45	2
1806	dmsjrp7	F	47	2
1807	dmsjrp7	F	43	2
1808	dmsjrp7	F	61	2
1809	dmsjrp7	F	54	2
1810	dmsjrp7	F	43	2
1811	dmsjrp7	F	70	2
1812	dmsjrp7	F	56	2
1813	dmsjrp7	F	38	2
1814	dmsjrp7	F	38	2
1815	dmsjrp7	F	44	2
1816	dmsjrp7	F	35	2
1817	dmsjrp7	F	36	2
1818	dmsjrp7	F	57	2
1819	dmsjrp7	F	46	2
1820	dmsjrp7	F	74	2
1821	dmsjrp7	F	36	2
1822	dmsjrp7	F	43	2
1823	dmsjrp7	F	51	2
1824	dmsjrp7	F	61	2
1825	dmsjrp7	F	27	3
1826	dmsjrp7	F	35	3
1827	dmsjrp7	F	24	3
1828	dmsjrp7	F	44	3
1829	dmsjrp7	F	33	3
1830	dmsjrp7	F	27	3
1831	dmsjrp7	F	56	3
1832	dmsjrp7	F	40	3
1833	dmsjrp7	F	37	3
1834	dmsjrp7	F	38	3
1835	dmsjrp7	F	39	3
1837	dmsjrp7	F	47	3
1838	dmsjrp7	F	40	3
1839	dmsjrp7	F	37	3
1840	dmsjrp7	F	38	3
1841	dmsjrp7	F	40	3
1842	dmsjrp7	F	47	3
1843	dmsjrp7	F	40	3
1844	dmsjrp7	F	43	3
1845	dmsjrp7	F	28	3
1846	dmsjrp7	F	26	3
1847	dmsjrp7	F	56	3
1848	dmsjrp7	F	40	3
1849	dmsjrp7	F	42	3
1850	dmsjrp7	F	36	3
1851	dmsjrp7	F	46	3
1852	dmsjrp7	F	46	3
1853	dmsjrp7	F	21	3
1854	dmsjrp7	F	42	3
1855	dmsjrp7	F	52	3
1856	dmsjrp7	F	40	3
1857	dmsjrp7	F	40	3
1858	dmsjrp7	F	30	3
1859	dmsjrp7	F	36	3
1860	dmsjrp7	F	47	3
1861	dmsjrp7	F	33	3
1862	dmsjrp7	F	45	3
1863	dmsjrp7	F	36	3
1864	dmsjrp7	F	52	3
1865	dmsjrp7	F	32	3
1866	dmsjrp7	F	27	3
1867	dmsjrp7	F	24	3
1868	dmsjrp7	F	32	3
1869	dmsjrp7	F	34	3
1870	dmsjrp7	F	34	3
1871	dmsjrp7	F	32	3
1872	dmsjrp7	F	34	3
1873	dmsjrp7	M	40	1
1874	dmsjrp7	M	43	1
1875	dmsjrp7	M	46	1
1876	dmsjrp7	M	55	1
1877	dmsjrp7	M	53	1
1878	dmsjrp7	M	63	1
1879	dmsjrp7	M	56	1
1880	dmsjrp7	M	46	1
1881	dmsjrp7	M	44	1
1882	dmsjrp7	M	49	1
1883	dmsjrp7	M	53	1
1884	dmsjrp7	M	54	1
1885	dmsjrp7	M	52	1
1886	dmsjrp7	M	52	1
1887	dmsjrp7	M	56	1
1888	dmsjrp7	M	48	1
1889	dmsjrp7	M	51	1
1890	dmsjrp7	M	50	1
1891	dmsjrp7	M	44	1
1892	dmsjrp7	M	46	1
1893	dmsjrp7	M	46	1
1894	dmsjrp7	M	49	1
1895	dmsjrp7	M	68	1
1896	dmsjrp7	M	43	1
1897	dmsjrp7	M	46	1
1898	dmsjrp7	M	50	1
1899	dmsjrp7	M	43	1
1900	dmsjrp7	M	64	1
1901	dmsjrp7	M	46	1
1902	dmsjrp7	M	51	1
1903	dmsjrp7	M	45	1
1904	dmsjrp7	M	44	1
1905	dmsjrp7	M	42	1
1906	dmsjrp7	M	51	1
1907	dmsjrp7	M	49	1
1908	dmsjrp7	M	44	1
1909	dmsjrp7	M	54	1
1910	dmsjrp7	M	45	1
1911	dmsjrp7	M	50	1
1912	dmsjrp7	M	46	1
1913	dmsjrp7	M	59	1
1914	dmsjrp7	M	45	1
1915	dmsjrp7	M	46	1
1916	dmsjrp7	M	45	1
1917	dmsjrp7	M	41	1
1918	dmsjrp7	M	38	1
1919	dmsjrp7	M	42	1
1920	dmsjrp7	M	36	1
1921	dmsjrp7	M	49	2
1922	dmsjrp7	M	53	2
1923	dmsjrp7	M	45	2
1924	dmsjrp7	M	57	2
1925	dmsjrp7	M	56	2
1926	dmsjrp7	M	67	2
1927	dmsjrp7	M	56	2
1928	dmsjrp7	M	60	2
1929	dmsjrp7	M	57	2
1930	dmsjrp7	M	54	2
1931	dmsjrp7	M	53	2
1932	dmsjrp7	M	56	2
1933	dmsjrp7	M	56	2
1934	dmsjrp7	M	57	2
1935	dmsjrp7	M	53	2
1936	dmsjrp7	M	53	2
1937	dmsjrp7	M	49	2
1938	dmsjrp7	M	51	2
1939	dmsjrp7	M	57	2
1940	dmsjrp7	M	56	2
1941	dmsjrp7	M	60	2
1942	dmsjrp7	M	57	2
1943	dmsjrp7	M	53	2
1944	dmsjrp7	M	49	2
1945	dmsjrp7	M	53	2
1946	dmsjrp7	M	54	2
1947	dmsjrp7	M	60	2
1948	dmsjrp7	M	77	2
1949	dmsjrp7	M	56	2
1950	dmsjrp7	M	62	2
1951	dmsjrp7	M	62	2
1952	dmsjrp7	M	97	2
1953	dmsjrp7	M	49	2
1954	dmsjrp7	M	54	2
1955	dmsjrp7	M	55	2
1956	dmsjrp7	M	48	2
1957	dmsjrp7	M	63	2
1958	dmsjrp7	M	64	2
1959	dmsjrp7	M	48	2
1960	dmsjrp7	M	50	2
1961	dmsjrp7	M	60	2
1962	dmsjrp7	M	52	2
1963	dmsjrp7	M	47	2
1964	dmsjrp7	M	61	2
1965	dmsjrp7	M	63	2
1966	dmsjrp7	M	53	2
1967	dmsjrp7	M	49	2
1968	dmsjrp7	M	51	2
1969	dmsjrp7	M	41	3
1970	dmsjrp7	M	51	3
1971	dmsjrp7	M	49	3
1972	dmsjrp7	M	54	3
1973	dmsjrp7	M	52	3
1974	dmsjrp7	M	85	3
1975	dmsjrp7	M	46	3
1976	dmsjrp7	M	34	3
1977	dmsjrp7	M	43	3
1978	dmsjrp7	M	41	3
1979	dmsjrp7	M	45	3
1980	dmsjrp7	M	50	3
1981	dmsjrp7	M	29	3
1982	dmsjrp7	M	40	3
1983	dmsjrp7	M	48	3
1984	dmsjrp7	M	51	3
1985	dmsjrp7	M	51	3
1986	dmsjrp7	M	43	3
1987	dmsjrp7	M	47	3
1988	dmsjrp7	M	50	3
1989	dmsjrp7	M	37	3
1990	dmsjrp7	M	43	3
1991	dmsjrp7	M	46	3
1992	dmsjrp7	M	43	3
1993	dmsjrp7	M	47	3
1994	dmsjrp7	M	45	3
1995	dmsjrp7	M	48	3
1996	dmsjrp7	M	62	3
1997	dmsjrp7	M	48	3
1998	dmsjrp7	M	59	3
1999	dmsjrp7	M	46	3
2000	dmsjrp7	M	26	3
2001	dmsjrp7	M	55	3
2002	dmsjrp7	M	43	3
2003	dmsjrp7	M	44	3
2004	dmsjrp7	M	46	3
2005	dmsjrp7	M	44	3
2006	dmsjrp7	M	44	3
2007	dmsjrp7	M	51	3
2008	dmsjrp7	M	51	3
2009	dmsjrp7	M	43	3
2010	dmsjrp7	M	44	3
2011	dmsjrp7	M	47	3
2012	dmsjrp7	M	59	3
2013	dmsjrp7	M	49	3
2014	dmsjrp7	M	50	3
2015	dmsjrp7	M	56	3
2016	dmsjrp7	M	35	3
2017	dmsjrp11	F	68	1
2018	dmsjrp11	F	52	1
2019	dmsjrp11	F	70	1
2020	dmsjrp11	F	51	1
2021	dmsjrp11	F	57	1
2022	dmsjrp11	F	63	1
2023	dmsjrp11	F	60	1
2024	dmsjrp11	F	52	1
2025	dmsjrp11	F	81	1
2026	dmsjrp11	F	74	1
2027	dmsjrp11	F	118	1
2028	dmsjrp11	F	89	1
2029	dmsjrp11	F	107	1
2030	dmsjrp11	F	65	1
2031	dmsjrp11	F	71	1
2032	dmsjrp11	F	89	1
2033	dmsjrp11	F	73	1
2034	dmsjrp11	F	61	1
2035	dmsjrp11	F	64	1
2036	dmsjrp11	F	81	1
2038	dmsjrp11	F	73	1
2039	dmsjrp11	F	58	1
2040	dmsjrp11	F	61	1
2041	dmsjrp11	F	64	1
2042	dmsjrp11	F	78	1
2043	dmsjrp11	F	63	1
2044	dmsjrp11	F	62	1
2045	dmsjrp11	F	64	1
2046	dmsjrp11	F	75	1
2047	dmsjrp11	F	71	1
2048	dmsjrp11	F	88	1
2049	dmsjrp11	F	52	1
2051	dmsjrp11	F	59	1
2052	dmsjrp11	F	63	1
2054	dmsjrp11	F	72	1
2055	dmsjrp11	F	80	1
2056	dmsjrp11	F	58	1
2057	dmsjrp11	F	88	1
2058	dmsjrp11	F	65	1
2059	dmsjrp11	F	70	1
2060	dmsjrp11	F	91	1
2061	dmsjrp11	F	53	1
2062	dmsjrp11	F	66	1
2063	dmsjrp11	F	68	1
2064	dmsjrp11	F	73	1
2065	dmsjrp11	F	65	2
2066	dmsjrp11	F	61	2
2067	dmsjrp11	F	97	2
2068	dmsjrp11	F	65	2
2069	dmsjrp11	F	60	2
2070	dmsjrp11	F	65	2
2071	dmsjrp11	F	62	2
2072	dmsjrp11	F	68	2
2073	dmsjrp11	F	66	2
2074	dmsjrp11	F	64	2
2075	dmsjrp11	F	69	2
2076	dmsjrp11	F	82	2
2077	dmsjrp11	F	61	2
2078	dmsjrp11	F	67	2
2079	dmsjrp11	F	62	2
2080	dmsjrp11	F	62	2
2081	dmsjrp11	F	58	2
2082	dmsjrp11	F	59	2
2083	dmsjrp11	F	75	2
2084	dmsjrp11	F	68	2
2085	dmsjrp11	F	62	2
2086	dmsjrp11	F	75	2
2087	dmsjrp11	F	59	2
2088	dmsjrp11	F	64	2
2089	dmsjrp11	F	65	2
2090	dmsjrp11	F	93	2
2091	dmsjrp11	F	80	2
2092	dmsjrp11	F	66	2
2093	dmsjrp11	F	83	2
2094	dmsjrp11	F	67	2
2095	dmsjrp11	F	68	2
2096	dmsjrp11	F	58	2
2097	dmsjrp11	F	70	2
2098	dmsjrp11	F	55	2
2099	dmsjrp11	F	79	2
2100	dmsjrp11	F	74	2
2101	dmsjrp11	F	66	2
2102	dmsjrp11	F	67	2
2103	dmsjrp11	F	76	2
2104	dmsjrp11	F	77	2
2105	dmsjrp11	F	66	2
2106	dmsjrp11	F	73	2
2107	dmsjrp11	F	76	2
2108	dmsjrp11	F	60	2
2109	dmsjrp11	F	65	2
2110	dmsjrp11	F	88	2
2111	dmsjrp11	F	75	2
2112	dmsjrp11	F	53	2
2113	dmsjrp11	F	55	3
2114	dmsjrp11	F	60	3
2115	dmsjrp11	F	51	3
2116	dmsjrp11	F	62	3
2117	dmsjrp11	F	63	3
2118	dmsjrp11	F	93	3
2120	dmsjrp11	F	50	3
2121	dmsjrp11	F	49	3
2122	dmsjrp11	F	82	3
2123	dmsjrp11	F	110	3
2124	dmsjrp11	F	55	3
2125	dmsjrp11	F	58	3
2126	dmsjrp11	F	96	3
2127	dmsjrp11	F	82	3
2129	dmsjrp11	F	52	3
2131	dmsjrp11	F	97	3
2132	dmsjrp11	F	75	3
2133	dmsjrp11	F	54	3
2134	dmsjrp11	F	53	3
2135	dmsjrp11	F	47	3
2137	dmsjrp11	F	42	3
2138	dmsjrp11	F	68	3
2139	dmsjrp11	F	116	3
2140	dmsjrp11	F	47	3
2141	dmsjrp11	F	66	3
2142	dmsjrp11	F	55	3
2143	dmsjrp11	F	67	3
2144	dmsjrp11	F	56	3
2145	dmsjrp11	F	71	3
2146	dmsjrp11	F	50	3
2147	dmsjrp11	F	62	3
2148	dmsjrp11	F	73	3
2149	dmsjrp11	F	63	3
2150	dmsjrp11	F	57	3
2151	dmsjrp11	F	74	3
2153	dmsjrp11	F	57	3
2154	dmsjrp11	F	53	3
2155	dmsjrp11	F	52	3
2156	dmsjrp11	F	70	3
2157	dmsjrp11	F	50	3
2158	dmsjrp11	F	67	3
2159	dmsjrp11	F	65	3
2160	dmsjrp11	F	66	3
2161	dmsjrp11	M	78	1
2162	dmsjrp11	M	98	1
2163	dmsjrp11	M	91	1
2164	dmsjrp11	M	87	1
2165	dmsjrp11	M	71	1
2166	dmsjrp11	M	91	1
2167	dmsjrp11	M	97	1
2168	dmsjrp11	M	76	1
2169	dmsjrp11	M	102	1
2170	dmsjrp11	M	85	1
2171	dmsjrp11	M	115	1
2172	dmsjrp11	M	113	1
2173	dmsjrp11	M	95	1
2174	dmsjrp11	M	120	1
2175	dmsjrp11	M	89	1
2177	dmsjrp11	M	110	1
2178	dmsjrp11	M	91	1
2179	dmsjrp11	M	126	1
2180	dmsjrp11	M	101	1
2181	dmsjrp11	M	90	1
2182	dmsjrp11	M	84	1
2183	dmsjrp11	M	122	1
2184	dmsjrp11	M	90	1
2185	dmsjrp11	M	88	1
2186	dmsjrp11	M	80	1
2187	dmsjrp11	M	83	1
2188	dmsjrp11	M	98	1
2189	dmsjrp11	M	107	1
2190	dmsjrp11	M	114	1
2191	dmsjrp11	M	103	1
2192	dmsjrp11	M	88	1
2193	dmsjrp11	M	100	1
2194	dmsjrp11	M	111	1
2196	dmsjrp11	M	68	1
2197	dmsjrp11	M	89	1
2198	dmsjrp11	M	94	1
2199	dmsjrp11	M	109	1
2200	dmsjrp11	M	98	1
2201	dmsjrp11	M	70	1
2202	dmsjrp11	M	78	1
2203	dmsjrp11	M	98	1
2204	dmsjrp11	M	74	1
2205	dmsjrp11	M	98	1
2207	dmsjrp11	M	78	1
2208	dmsjrp11	M	109	1
2209	dmsjrp11	M	86	2
2210	dmsjrp11	M	87	2
2211	dmsjrp11	M	84	2
2212	dmsjrp11	M	56	2
2213	dmsjrp11	M	97	2
2214	dmsjrp11	M	62	2
2215	dmsjrp11	M	62	2
2216	dmsjrp11	M	71	2
2217	dmsjrp11	M	71	2
2218	dmsjrp11	M	78	2
2219	dmsjrp11	M	70	2
2220	dmsjrp11	M	77	2
2221	dmsjrp11	M	97	2
2222	dmsjrp11	M	74	2
2223	dmsjrp11	M	63	2
2224	dmsjrp11	M	97	2
2225	dmsjrp11	M	65	2
2226	dmsjrp11	M	69	2
2227	dmsjrp11	M	64	2
2228	dmsjrp11	M	71	2
2229	dmsjrp11	M	97	2
2230	dmsjrp11	M	68	2
2231	dmsjrp11	M	58	2
2232	dmsjrp11	M	68	2
2233	dmsjrp11	M	76	2
2234	dmsjrp11	M	67	2
2235	dmsjrp11	M	70	2
2236	dmsjrp11	M	59	2
2237	dmsjrp11	M	97	2
2238	dmsjrp11	M	90	2
[truncated: 2,422 more rows]
