# Supplementary material for: Gene and transposable element expression in response to stress in temperate and tropical populations of Drosophila
Source: Mob DNA. 2025 Sep 30;16:35. doi: 10.1186/s13100-025-00372-x (PMC12487357; doi:10.1186/s13100-025-00372-x)
Supplement: Supplementary file 4 — Supplementary Material 4 [file 13100_2025_372_MOESM4_ESM.xlsx]

## Sheet: dmgoth101 - cold
	baseMean	log2FoldChange	lfcSE	pvalue	padj
FBgn0000003	0.280422	-0.00882438	0.499419	0.950402	NA
FBgn0000008	337.944	-0.245711	0.158848	0.0956277	0.20795
FBgn0000014	83.7384	0.351316	0.408148	0.204357	0.358012
FBgn0000015	6.61713	0.0300234	0.457313	0.871231	0.924908
FBgn0000017	900.227	0.307436	0.243545	0.149388	0.286962
FBgn0000018	346.36	-1.0981	0.139699	6.29911e-16	7.28597e-14
FBgn0000022	0.0274981	-0.0051392	0.500422	0.974193	NA
FBgn0000024	14.1141	-0.0953623	0.39705	0.681867	0.795225
FBgn0000028	0.131962	-0.00601328	0.500387	0.974204	NA
FBgn0000032	4673.24	-0.271061	0.151966	0.0601778	0.149333
FBgn0000036	0.133305	0.000601719	0.5002	0.974211	NA
FBgn0000037	0.942346	0.0472491	0.493938	0.626425	NA
FBgn0000038	5.21113	-0.0465541	0.454987	0.823498	0.894078
FBgn0000039	0	NA	NA	NA	NA
FBgn0000042	32773.8	-0.832664	0.184289	1.59882e-06	2.99887e-05
FBgn0000043	6611.02	-0.378319	0.304082	0.124361	0.251412
FBgn0000044	898.507	-0.243321	0.247477	0.255849	0.418278
FBgn0000045	0.75332	0.0167863	0.498237	0.901107	NA
FBgn0000046	66.9244	-0.106692	0.325582	0.678961	0.793074
FBgn0000047	0.598142	0.0194138	0.498663	0.815286	NA
FBgn0000052	1717.33	-0.144607	0.30248	0.54794	0.693318
FBgn0000053	1110.63	-0.580773	0.495398	0.0648841	0.15736
FBgn0000055	15.2887	0.159024	0.437871	0.515557	0.665491
FBgn0000056	0	NA	NA	NA	NA
FBgn0000057	389.849	-0.228676	0.364947	0.379657	0.546239
FBgn0000061	0.109993	-0.00650916	0.500416	0.974174	NA
FBgn0000063	837.492	0.75458	0.222424	0.000205215	0.00178364
FBgn0000064	3172.18	-0.291118	0.32826	0.250753	0.412564
FBgn0000071	0.0379697	-0.0139502	0.500535	0.825064	NA
FBgn0000075	277.685	-1.94674	0.551206	2.5531e-05	0.000313602
FBgn0000077	294.076	-0.0878869	0.267203	0.698984	0.806825
FBgn0000078	29.4544	0.138413	0.494266	0.458439	0.615549
FBgn0000079	7.37211	0.0618884	0.475651	0.773312	0.859274
FBgn0000083	1222.98	-0.156702	0.166169	0.309644	0.476934
FBgn0000084	73.5297	-1.13203	0.531642	0.00349541	0.0173725
FBgn0000092	0.708205	0.0574543	0.500839	0.692468	NA
FBgn0000094	0.0505898	-0.00594349	0.500423	0.974187	NA
FBgn0000097	1444.18	0.214755	0.272987	0.350714	0.517967
FBgn0000100	10148.4	-1.1222	0.457111	0.0016248	0.00947004
FBgn0000108	33.1439	0.0434311	0.367506	0.868317	0.923892
FBgn0000109	278.271	-0.657528	0.270233	0.00464549	0.0216477
FBgn0000114	18170.5	0.0516181	0.29716	0.833744	0.901274
FBgn0000115	346.664	-1.02612	0.454634	0.00319047	0.0161283
FBgn0000116	2107.37	-0.565494	0.45996	0.0649136	0.15736
FBgn0000117	5169.28	-0.0387667	0.283981	0.864377	0.92121
FBgn0000119	394.873	0.284975	0.155055	0.0491935	0.128312
FBgn0000120	0.0425009	0.00118749	0.500467	0.974217	NA
FBgn0000121	0.296587	0.0140501	0.50014	0.761016	NA
FBgn0000137	0.119365	-0.00546953	0.500425	0.974203	NA
FBgn0000139	788.171	-0.0583218	0.309592	0.807253	0.882853
FBgn0000140	4747.91	0.971501	0.160312	2.85527e-10	1.23297e-08
FBgn0000146	4484.17	0.240403	0.149278	0.0910104	0.200922
FBgn0000147	1377.31	0.352926	0.214398	0.068323	0.163868
FBgn0000150	863.04	-2.27284	1.00936	0.000789856	0.00523839
FBgn0000152	427.455	-0.0204932	0.291619	0.927323	0.958803
FBgn0000153	1.15983	0.101458	0.505817	0.338546	NA
FBgn0000157	1.96049	0.0933478	0.479782	0.572352	NA
FBgn0000158	520.245	0.163535	0.104731	0.117788	0.241848
FBgn0000163	623.164	-0.0639378	0.312797	0.788611	0.870105
FBgn0000166	815.161	-0.0582381	0.364676	0.804856	0.881755
FBgn0000173	3161.51	-0.40593	0.232631	0.0486476	0.127379
FBgn0000179	0.588483	-0.00521581	0.499875	0.959068	NA
FBgn0000180	53.2294	-0.789154	0.42645	0.0125689	0.0463275
FBgn0000181	9462.28	-0.780017	0.270935	0.00102745	0.00648128
FBgn0000182	3.2034	-0.229916	0.538931	0.201089	0.354011
FBgn0000183	5035.49	0.435235	0.123099	0.000256032	0.0021374
FBgn0000206	0.380902	-0.0107825	0.500326	0.825057	NA
FBgn0000212	2027.96	0.600625	0.281229	0.0123822	0.0458134
FBgn0000216	0.085541	0.00131136	0.500461	0.974221	NA
FBgn0000221	65.5887	-0.945252	0.382586	0.00228032	0.0123844
FBgn0000227	0	NA	NA	NA	NA
FBgn0000228	1141.94	-0.201312	0.202701	0.246339	0.407947
FBgn0000229	1095.12	0.208767	0.341461	0.416837	0.579812
FBgn0000233	0.447557	0.0413559	0.501471	0.641234	NA
FBgn0000239	6087.3	0.377832	0.149266	0.00783924	0.0322737
FBgn0000241	1.90184	-0.284941	0.590442	0.102863	NA
FBgn0000244	276.354	0.409312	0.248996	0.0592388	0.147467
FBgn0000246	3232.69	0.272231	0.370708	0.304624	0.472121
FBgn0000247	951.641	0.192991	0.225731	0.338373	0.506491
FBgn0000250	3286.23	-0.0299944	0.1419	0.796442	0.876456
FBgn0000251	1631.63	0.0934044	0.28975	0.696426	0.805437
FBgn0000253	19113.3	0.0835378	0.264747	0.713074	0.817025
FBgn0000256	467.832	0.297277	0.2764	0.201199	0.35414
FBgn0000257	228.76	-0.825728	0.216563	3.41985e-05	0.000406698
FBgn0000259	6658.91	0.162373	0.234544	0.434326	0.594689
FBgn0000261	1301.45	0.977018	0.266451	4.66608e-05	0.000523506
FBgn0000273	3570.97	0.495213	0.349696	0.0676925	0.162757
FBgn0000274	70.1126	-1.10969	0.292639	2.65825e-05	0.000325115
FBgn0000276	22.845	-0.145537	0.394609	0.555103	0.698986
FBgn0000277	7.76982	0.313322	0.4812	0.245549	0.406917
FBgn0000278	1.05039	-0.0330882	0.499228	0.644862	NA
FBgn0000279	1.61423	0.0342498	0.487391	0.819619	NA
FBgn0000280	0	NA	NA	NA	NA
FBgn0000281	0	NA	NA	NA	NA
FBgn0000283	4607.57	0.36117	0.132141	0.00450176	0.0211914
FBgn0000286	524.44	-0.0221562	0.339879	0.92495	0.957266
FBgn0000287	0.209757	0.0279338	0.500995	0.743231	NA
FBgn0000289	3076.68	0.369112	0.147994	0.00885968	0.0355336
FBgn0000299	799.785	-2.1349	0.376437	9.67353e-10	3.74454e-08
FBgn0000303	0.0472036	-0.00198622	0.500559	0.974213	NA
FBgn0000307	6505.29	1.02432	0.220623	6.24745e-07	1.33407e-05
FBgn0000308	10776.8	-0.315147	0.281192	0.177699	0.324717
FBgn0000316	4549.27	0.401704	0.316727	0.113656	0.235475
FBgn0000317	1698.52	-0.276993	0.189222	0.11262	0.233908
FBgn0000318	579.295	-1.05584	0.444042	0.0022574	0.0122873
FBgn0000319	16194.9	0.0044317	0.172816	0.979838	0.988999
FBgn0000320	186.978	-0.534396	0.273631	0.0198619	0.0654163
FBgn0000326	510.305	-0.0790558	0.203612	0.678839	0.793026
FBgn0000330	359.568	-0.374879	0.387157	0.171768	0.316479
FBgn0000337	2.48688	0.134429	0.483013	0.476469	NA
FBgn0000339	2482.03	-0.0865651	0.344074	0.721667	0.823385
FBgn0000346	239.197	-0.509589	0.180324	0.00239602	0.0128831
FBgn0000351	876.366	-0.040252	0.323435	0.870834	0.924803
FBgn0000352	1277.36	0.627673	0.180429	0.000201197	0.00175952
FBgn0000355	5547.48	0.827865	0.415887	0.00922278	0.036675
FBgn0000356	555.38	-0.0266768	0.372848	0.908827	0.94846
FBgn0000357	1418.74	-0.207086	0.455053	0.386702	0.551961
FBgn0000358	1908.98	-0.218523	0.440152	0.381718	0.548067
FBgn0000359	6818.97	-1.71083	1.38673	0.0052318	0.0237756
FBgn0000360	8197.55	-1.63494	1.05207	0.00432905	0.0205276
FBgn0000370	5781.38	0.850701	0.342542	0.00273406	0.0142741
FBgn0000376	684.093	-0.177125	0.226384	0.378411	0.545334
FBgn0000377	408.554	-0.25058	0.439446	0.329628	0.497154
FBgn0000382	2678.19	0.318449	0.384931	0.241362	0.401717
FBgn0000384	3480.13	0.43414	0.404479	0.12752	0.255654
FBgn0000392	0	NA	NA	NA	NA
FBgn0000394	122.715	-0.820033	0.238372	0.000149013	0.00137624
FBgn0000395	64.3436	0.905382	0.404183	0.00445532	0.0210381
FBgn0000404	27242.8	0.386278	0.14052	0.00408796	0.0195948
FBgn0000405	31664.9	0.122564	0.189113	0.485798	0.639452
FBgn0000406	147.089	-0.433386	0.416069	0.134383	0.265271
FBgn0000411	0.568028	0.0445649	0.499385	0.663041	NA
FBgn0000412	2577.77	-0.235599	0.194121	0.185742	0.335441
FBgn0000414	742.372	0.133573	0.221468	0.501873	0.653909
FBgn0000416	22125.1	0.0521145	0.166959	0.742467	0.836868
FBgn0000422	7.46553	0.156746	0.446524	0.5163	0.666054
FBgn0000426	283.879	-0.750509	0.945934	0.0316251	0.092384
FBgn0000427	65548.3	-2.29996	0.253933	9.36567e-21	1.78425e-18
FBgn0000439	0.399891	0.00359927	0.500183	0.974237	NA
FBgn0000442	2.69425	-0.145541	0.495312	0.372768	0.539924
FBgn0000447	1253.4	-0.612054	0.44517	0.0471206	0.124379
FBgn0000448	4.68178	-0.391729	0.644974	0.0895156	0.198615
FBgn0000449	64.3126	-0.0837408	0.27148	0.722726	0.824029
FBgn0000451	3.20262	0.398772	0.642605	0.0990277	0.213622
FBgn0000454	5914.91	0.161242	0.374559	0.537418	0.684524
FBgn0000455	288.423	-0.393723	0.435704	0.16471	0.308175
FBgn0000459	1.7048	0.0532613	0.475093	0.742724	NA
FBgn0000463	1207.47	0.79991	0.315602	0.00269433	0.014114
FBgn0000464	52.6095	-0.0493606	0.375239	0.842251	0.906678
FBgn0000473	11.2453	-0.231323	0.501148	0.293823	0.461267
FBgn0000477	5.96995	-1.46028	1.10285	0.0123592	0.0457456
FBgn0000479	976.247	0.860793	0.262285	0.000235352	0.00198932
FBgn0000482	201.339	-0.335792	0.459882	0.220815	0.377851
FBgn0000489	1050.45	0.0719205	0.339828	0.776765	0.861634
FBgn0000490	75.0206	-0.158846	0.296006	0.502873	0.654597
FBgn0000492	1.12619	0.0979967	0.505643	0.339794	NA
FBgn0000499	457.191	0.0672157	0.37012	0.792634	0.873354
FBgn0000500	0.768304	0.0515496	0.494687	0.578202	NA
FBgn0000504	51.3122	-0.36431	0.435711	0.195872	0.347852
FBgn0000520	92.7074	-0.118289	0.424628	0.600163	0.734406
FBgn0000524	1520	0.772088	0.30404	0.00285634	0.0147933
FBgn0000527	1.4012	0.0607374	0.504223	0.548054	NA
FBgn0000529	0	NA	NA	NA	NA
FBgn0000533	237.606	-0.284965	0.325363	0.259401	0.422521
FBgn0000535	2.81783	0.0273519	0.47894	0.818611	0.890963
FBgn0000536	1898.65	0.146231	0.226058	0.46936	0.625504
FBgn0000541	11409.7	0.999731	0.353283	0.000755163	0.00504272
FBgn0000542	72.2503	-1.01194	0.363896	0.000882722	0.00573579
FBgn0000543	281.92	-0.307105	0.47355	0.243945	0.404818
FBgn0000546	1252.6	0.79971	0.338669	0.00422249	0.0200909
FBgn0000547	3006.46	0.821494	0.170305	3.80668e-07	8.52777e-06
FBgn0000551	0.192734	0.000943855	0.500483	0.974226	NA
FBgn0000552	0	NA	NA	NA	NA
FBgn0000557	17.8293	0.45979	0.384352	0.10392	0.22089
FBgn0000559	139840	0.00987302	0.304765	0.973198	0.985818
FBgn0000560	0.147853	0.0235886	0.500856	0.657256	NA
FBgn0000562	2150.82	0.616862	0.149347	1.53557e-05	0.000200533
FBgn0000564	0	NA	NA	NA	NA
FBgn0000565	232.484	-0.559478	0.436027	0.0634901	0.155187
FBgn0000566	1989.11	-0.741741	0.438834	0.0197692	0.0651772
FBgn0000567	431.311	-0.641181	0.409507	0.0330821	0.095322
FBgn0000568	811.702	0.452591	0.361444	0.0980844	0.212105
FBgn0000575	1775.67	0.161433	0.330746	0.522238	0.671617
FBgn0000576	0.0322446	0.0173889	0.50033	0.875698	NA
FBgn0000577	0.0833545	0.00401256	0.500388	0.974225	NA
FBgn0000578	1348.51	0.178615	0.291374	0.454236	0.612032
FBgn0000579	5860.04	-0.842956	0.191045	2.55286e-06	4.39779e-05
FBgn0000581	2387.92	0.279784	0.227671	0.288362	0.455638
FBgn0000588	534.079	0.198132	0.29913	0.4137	0.577598
FBgn0000591	0	NA	NA	NA	NA
FBgn0000592	32.7382	-1.06429	0.501557	0.00414794	0.0197944
FBgn0000594	1.11801	-0.0591787	0.494265	0.578885	NA
FBgn0000606	0	NA	NA	NA	NA
FBgn0000611	3565.33	0.227901	0.295999	0.345718	0.513215
FBgn0000615	12151.4	-1.01873	0.264217	1.99143e-05	0.000254255
FBgn0000617	117.92	-1.013	0.326192	0.000312033	0.00250969
FBgn0000618	77.2108	-1.1668	0.609148	0.0050943	0.0232924
FBgn0000625	0.0937882	-0.00292038	0.500296	0.974205	NA
FBgn0000629	1424.47	0.395871	0.23383	0.0562022	0.14154
FBgn0000633	9.07368	0.203454	0.492624	0.332074	0.5003
FBgn0000635	620.845	-0.0683844	0.229821	0.736023	0.832608
FBgn0000636	939.32	0.684117	0.258325	0.00265267	0.0139617
FBgn0000639	1.11585	-0.00410859	0.499241	0.814392	NA
FBgn0000640	0.763877	0.0306097	0.500013	0.7386	NA
FBgn0000644	1815.95	-2.48514	0.156021	2.74144e-58	8.87862e-55
FBgn0000658	8.0643	-0.175338	0.431186	0.477043	0.632498
FBgn0000659	11.1934	0.452668	0.509936	0.132068	0.262407
FBgn0000662	1160.64	0.0254122	0.134326	0.870627	0.924785
FBgn0000667	920.832	-0.564817	0.354358	0.0402381	0.110283
FBgn0000709	1042.58	-0.306401	0.226629	0.128245	0.25649
FBgn0000711	1397.46	0.462513	0.251058	0.0346924	0.0987899
FBgn0000715	0	NA	NA	NA	NA
FBgn0000719	1964.3	0.28282	0.176591	0.0862491	0.193712
FBgn0000721	5211.69	0.478792	0.112077	1.12907e-05	0.000156046
FBgn0000723	185.875	-0.324819	0.1708	0.0462745	0.122795
FBgn0000808	91.8171	0.0379642	0.304029	0.876357	0.928233
FBgn0000810	1860.6	0.197891	0.260414	0.375451	0.542194
FBgn0000826	133.466	-0.98856	0.483476	0.00551383	0.0247105
FBgn0000927	301.739	-0.443299	0.675253	0.0780925	0.180525
FBgn0000928	49.7533	-0.885037	0.464707	0.00972205	0.0379966
FBgn0000964	2971.29	-0.768944	0.530193	0.025947	0.0797284
FBgn0000996	3490.8	0.869901	0.13185	1.0776e-11	6.42327e-10
FBgn0001075	2.32538	-0.123343	0.49364	0.433562	NA
FBgn0001077	0	NA	NA	NA	NA
FBgn0001078	2531.63	-0.219995	0.340647	0.387586	0.5525
FBgn0001079	362.717	0.231983	0.19076	0.188242	0.338363
FBgn0001083	2.86143	-0.0769592	0.452216	0.710183	0.815523
FBgn0001084	107.732	0.14857	0.223758	0.485073	0.63893
FBgn0001085	2142.22	0.350482	0.322598	0.16968	0.313994
FBgn0001086	1692.07	0.679358	0.261036	0.00305501	0.015565
FBgn0001087	2045.15	0.677496	0.227117	0.000981529	0.00626168
FBgn0001089	26.9419	-0.208778	0.392863	0.420822	0.583684
FBgn0001090	93.8495	-1.13224	0.242322	3.29385e-07	7.54489e-06
FBgn0001091	3736.42	-1.00751	0.314868	0.000226039	0.00192648
FBgn0001092	17190.6	-0.61159	0.1383	4.1337e-06	6.55761e-05
FBgn0001098	2214.14	-0.513539	0.144344	0.000194357	0.00170585
FBgn0001099	4.83228	-0.288808	0.487742	0.251513	0.413443
FBgn0001104	3726.82	0.324379	0.254153	0.140478	0.273964
FBgn0001105	6297.89	0.1055	0.251531	0.629654	0.756279
FBgn0001108	2757.11	0.0343388	0.205055	0.856249	0.914914
FBgn0001112	4.83443	0.391138	0.655503	0.0895038	0.198615
FBgn0001114	52.6798	-1.11187	0.545969	0.00488949	0.0225409
FBgn0001120	4585.97	-0.11525	0.179114	0.488726	0.64187
FBgn0001122	1596.67	0.615397	0.326729	0.020464	0.0669681
FBgn0001123	517.824	-0.0431907	0.35532	0.885335	0.933284
FBgn0001124	2566.02	-0.603005	0.256009	0.007065	0.0299803
FBgn0001125	3819.73	-0.933675	0.304908	0.000410908	0.00312638
FBgn0001128	1830.99	-0.342111	0.209878	0.0712306	0.169046
FBgn0001133	219.783	-0.142713	0.416918	0.562007	0.705486
FBgn0001134	36.7824	3.20981	1.99633	0.00199176	0.0111154
FBgn0001137	371.707	-0.314685	0.199158	0.0853098	0.192179
FBgn0001138	0.123745	0.0170581	0.500298	0.852388	NA
FBgn0001139	1892.63	0.219034	0.174843	0.180866	0.329019
FBgn0001142	3856.7	-0.356701	0.165582	0.0176049	0.0596406
FBgn0001145	79.5014	-0.651508	0.293237	0.008378	0.034002
FBgn0001147	0	NA	NA	NA	NA
FBgn0001148	0	NA	NA	NA	NA
FBgn0001149	2875.56	-0.881816	0.574977	0.0165103	0.0569333
FBgn0001150	1.4962	-0.00947932	0.485888	0.942859	NA
FBgn0001168	270.592	0.31857	0.333193	0.214649	0.370695
FBgn0001169	1827.21	0.562947	0.294127	0.0224978	0.0717626
FBgn0001170	0.0513799	-0.00197916	0.500559	0.974213	NA
FBgn0001174	0.0913146	0.00149155	0.500461	0.974223	NA
FBgn0001179	1447.36	0.196778	0.14765	0.16286	0.305542
FBgn0001180	881.822	0.182551	0.24139	0.3895	0.55465
FBgn0001185	626.579	0.250153	0.19655	0.165457	0.308913
FBgn0001186	3249.49	-0.0869267	0.248159	0.683695	0.796592
FBgn0001187	24.7257	-1.87376	0.774043	0.00153542	0.00906326
FBgn0001189	660.315	-0.0293042	0.122741	0.806291	0.882424
FBgn0001197	4286.12	-0.257916	0.166853	0.0996064	0.214489
FBgn0001202	863.763	-0.150574	0.108224	0.151201	0.289758
FBgn0001206	701.286	2.32158	0.243398	1.18576e-22	2.74306e-20
FBgn0001208	62.085	0.12718	0.308146	0.597971	0.733154
FBgn0001215	8472.2	0.453666	0.259979	0.0434272	0.117075
FBgn0001216	3.66639	-0.369968	0.608273	0.117726	0.241772
FBgn0001217	5.74735	-0.0467043	0.460288	0.802669	0.880921
FBgn0001218	17953	-0.841169	0.158941	3.11699e-08	9.12188e-07
FBgn0001220	6881.24	-0.708514	0.0924701	6.49732e-15	6.25029e-13
FBgn0001222	3259.04	0.490385	0.127166	6.46977e-05	0.000684753
FBgn0001223	0	NA	NA	NA	NA
FBgn0001224	233.107	0.120291	0.319974	0.635609	0.760726
FBgn0001225	15464.9	-0.125716	0.184953	0.46181	0.618121
FBgn0001226	4754.31	-0.4991	0.26868	0.0298345	0.0883448
FBgn0001227	18.4566	-1.75761	0.59056	0.000226347	0.00192743
FBgn0001228	0.234794	0.00565784	0.498834	0.974017	NA
FBgn0001229	22.0007	2.6538	0.679202	1.21346e-05	0.000165822
FBgn0001230	182.338	1.90306	0.420048	5.21935e-07	1.13958e-05
FBgn0001233	89384.4	-0.121208	0.14654	0.385109	0.55082
FBgn0001234	2002.25	1.20222	0.429167	0.00059699	0.00418914
FBgn0001235	13.9657	0.512791	0.632305	0.0894245	0.198548
FBgn0001247	3243.49	0.23571	0.190916	0.181054	0.329301
FBgn0001248	6708.58	-0.112728	0.170167	0.479415	0.635018
FBgn0001250	218.519	-0.972993	0.185234	3.15849e-08	9.16336e-07
FBgn0001253	0.880325	-0.103312	0.508925	0.308348	NA
FBgn0001254	0	NA	NA	NA	NA
FBgn0001255	12.5972	-0.00134357	0.414629	0.98447	0.991717
FBgn0001256	0	NA	NA	NA	NA
FBgn0001257	1549.02	-1.09658	0.258294	3.94271e-06	6.32134e-05
FBgn0001258	14.6123	0.271684	0.403217	0.318097	0.486025
FBgn0001259	0.155865	-0.0100961	0.50035	0.825079	NA
FBgn0001263	0.488353	-0.0322094	0.501197	0.484721	NA
FBgn0001269	0.693292	0.0805892	0.504507	0.435721	NA
FBgn0001276	148.632	-0.133363	0.369861	0.600606	0.734764
FBgn0001280	1252.1	-1.14854	0.225201	6.52627e-08	1.74201e-06
FBgn0001281	0.433053	-0.0152841	0.500624	0.694254	NA
FBgn0001285	7.90315	-0.307833	0.594867	0.08911	0.198107
FBgn0001291	716.834	0.636458	0.150055	9.16476e-06	0.000130564
FBgn0001296	1001.8	-0.926857	0.462322	0.00682499	0.0291725
FBgn0001297	773.553	0.788923	0.42187	0.0128962	0.0472472
FBgn0001301	1377.28	0.419123	0.144905	0.00244242	0.0130802
FBgn0001308	3285.22	0.137726	0.320798	0.581319	0.719961
FBgn0001311	3.20777	-0.434784	0.703632	0.0789609	0.181917
FBgn0001313	0	NA	NA	NA	NA
FBgn0001316	3680.26	-0.249925	0.295172	0.297789	0.465163
FBgn0001319	0.939946	0.0882896	0.504812	0.363374	NA
FBgn0001320	0.854774	0.0104971	0.492938	0.823808	NA
FBgn0001321	27.6918	-0.0256015	0.347954	0.924504	0.95711
FBgn0001323	2.02117	0.0179415	0.470666	0.916314	NA
FBgn0001324	662.499	-0.0057606	0.399744	0.979438	0.988984
FBgn0001325	1.07292	0.0413218	0.492537	0.746901	NA
FBgn0001330	926.038	0.275975	0.16476	0.0755177	0.176166
FBgn0001341	1376.84	-0.232319	0.165989	0.137112	0.269128
FBgn0001404	2016.84	0.377433	0.157979	0.0115901	0.0434815
FBgn0001491	875.468	-0.00857097	0.185556	0.942826	0.96875
FBgn0001565	2963.06	0.511005	0.155871	0.00266363	0.0139947
FBgn0001612	3848.97	0.223371	0.124873	0.0643614	0.156569
FBgn0001624	2046.16	0.491188	0.226503	0.0154207	0.0540267
FBgn0001941	2492.65	0.126059	0.170358	0.43242	0.592915
FBgn0001942	31742.8	-0.0982864	0.184211	0.563504	0.70627
FBgn0001961	566.232	-0.36407	0.36248	0.186228	0.336067
FBgn0001965	559.875	0.130824	0.234573	0.522575	0.671962
FBgn0001967	0	NA	NA	NA	NA
FBgn0001970	167.091	-0.0537074	0.391645	0.819474	0.891602
FBgn0001974	780.069	-0.129128	0.173625	0.425541	0.587402
FBgn0001977	602.098	-0.199412	0.310029	0.40821	0.571165
FBgn0001978	2106.91	-0.247549	0.226088	0.224957	0.383318
FBgn0001981	2.63936	0.0699731	0.485786	0.666147	NA
FBgn0001983	0	NA	NA	NA	NA
FBgn0001986	904.696	-0.214485	0.286948	0.362767	0.530022
FBgn0001987	525.552	0.491391	0.208211	0.0102705	0.0395683
FBgn0001989	53.3999	-1.76188	0.445584	5.83556e-06	8.85911e-05
FBgn0001990	732.865	0.446196	0.191949	0.0117629	0.0439911
FBgn0001991	42.8967	0.276669	0.397215	0.305145	0.472778
FBgn0001992	0.742025	-0.0682959	0.504451	0.333667	NA
FBgn0001994	1951.55	0.125124	0.187515	0.472434	0.628241
FBgn0001995	717.999	-0.725399	0.191457	4.97219e-05	0.000548975
FBgn0002021	781.171	-0.699678	0.2635	0.00244763	0.0130953
FBgn0002022	1643.38	-0.438607	0.23488	0.0347413	0.0989001
FBgn0002023	0.345389	0.0113228	0.499875	0.852433	NA
FBgn0002031	1896.42	-1.37974	0.242747	1.50226e-09	5.63583e-08
FBgn0002036	179.005	0.456023	0.240508	0.032983	0.0951493
FBgn0002044	1786.31	-0.196176	0.141621	0.140076	0.273618
FBgn0002069	2684.9	-0.367376	0.274487	0.111789	0.232877
FBgn0002121	12199.2	0.999698	0.404039	0.00204181	0.0113426
FBgn0002174	130.69	-1.27872	0.352953	3.19005e-05	0.000383083
FBgn0002183	6124.59	0.210275	0.326189	0.405258	0.5685
FBgn0002283	604.561	-0.79687	0.28521	0.00121664	0.00747212
FBgn0002284	1632.54	-1.20907	0.602004	0.00380024	0.0184893
FBgn0002306	19.7721	0.0789307	0.37689	0.749932	0.842741
FBgn0002354	124.783	-0.559595	0.345822	0.0342169	0.0977746
FBgn0002413	5699.83	0.498895	0.140245	0.000205239	0.00178364
FBgn0002431	6171.25	0.55462	0.223774	0.00591168	0.0260577
FBgn0002440	0	NA	NA	NA	NA
FBgn0002441	639.69	-0.00674139	0.346872	0.975347	0.986619
FBgn0002466	1495.54	1.68202	0.274868	8.55351e-11	4.09389e-09
FBgn0002521	6260.78	0.732701	0.556065	0.0344642	0.0983131
FBgn0002522	0.310626	0.0143249	0.499052	0.932992	NA
FBgn0002524	2214.18	0.160925	0.189496	0.381059	0.547525
FBgn0002525	2721.38	0.14601	0.238016	0.487242	0.640555
FBgn0002526	2876.77	-1.06728	0.256359	5.20418e-06	8.01328e-05
FBgn0002531	0.0985883	-0.00966531	0.500354	0.97417	NA
FBgn0002533	0	NA	NA	NA	NA
FBgn0002534	0.0379652	-0.00204171	0.500556	0.974214	NA
FBgn0002535	0	NA	NA	NA	NA
FBgn0002542	4951.48	0.30312	0.0729888	2.66021e-05	0.000325115
FBgn0002543	8.4732	0.0989489	0.432109	0.672063	0.788048
FBgn0002552	550.197	0.166151	0.263031	0.460798	0.617365
FBgn0002561	0	NA	NA	NA	NA
FBgn0002562	0.388739	0.0194019	0.499804	0.755048	NA
FBgn0002563	0.911648	0.103386	0.503039	0.358194	NA
FBgn0002564	1.86612	0.101754	0.488434	0.532132	NA
FBgn0002565	46.2951	-0.947726	0.752408	0.0181481	0.0610761
FBgn0002566	3857.88	0.533361	0.465261	0.0813028	0.185606
FBgn0002567	2729.02	-0.076421	0.14788	0.587021	0.72499
FBgn0002569	48.068	1.07054	0.377513	0.000793972	0.00525946
FBgn0002570	312.356	0.712499	0.33784	0.0109442	0.0415854
FBgn0002571	20.0395	-0.428052	0.448971	0.135864	0.267272
FBgn0002573	0	NA	NA	NA	NA
FBgn0002576	0.262375	0.0153255	0.500218	0.68225	NA
FBgn0002577	2.69981	-0.329084	0.598275	0.122321	0.248791
FBgn0002578	10.4308	0.0533979	0.436906	0.855431	0.914443
FBgn0002579	4017.42	-0.816219	0.970173	0.0269409	0.0820301
FBgn0002590	2266.52	-0.77779	0.695762	0.0324684	0.0939717
FBgn0002592	0.492879	-0.0290921	0.500776	0.568991	NA
FBgn0002593	5786.74	-1.16479	0.462812	0.00129036	0.00784554
FBgn0002609	69.976	-0.114204	0.289799	0.59903	0.733823
FBgn0002622	5795.96	-0.838284	0.711054	0.0261572	0.0801967
FBgn0002626	6036.55	-0.206221	0.493428	0.324917	0.492361
FBgn0002629	0.0395628	-0.0032714	0.500479	0.974191	NA
FBgn0002631	0.0885595	-0.016437	0.500628	0.825048	NA
FBgn0002632	0.892114	0.00767849	0.493086	0.987551	NA
FBgn0002633	4.18072	-0.575	0.844931	0.0544886	0.138336
FBgn0002638	3652.81	-0.23492	0.21013	0.215811	0.372035
FBgn0002641	978.807	0.112602	0.132538	0.379114	0.545937
FBgn0002643	804.743	-0.050903	0.254353	0.815282	0.888452
FBgn0002645	9047.12	0.85664	0.273127	0.000389105	0.00299805
FBgn0002673	3628.24	0.856967	0.226044	3.60006e-05	0.000422952
FBgn0002707	1052.26	0.441853	0.214477	0.022748	0.0723984
FBgn0002709	17.5758	-0.0518911	0.435088	0.812278	0.886055
FBgn0002715	549.353	0.532392	0.167453	0.000730267	0.00489276
FBgn0002716	26.0918	0.95898	0.505539	0.00922537	0.036675
FBgn0002719	4607.71	0.923391	0.28532	0.000243471	0.00204811
FBgn0002723	425.542	0.564312	0.310262	0.0271793	0.0825824
FBgn0002732	2.97759	0.0808137	0.477279	0.646517	0.769233
FBgn0002733	48.6868	-0.444294	0.301919	0.0723861	0.170646
FBgn0002734	0	NA	NA	NA	NA
FBgn0002735	0.0665771	0.000907999	0.500472	0.974221	NA
FBgn0002736	2265.48	-0.546691	0.162649	0.000369919	0.00287071
FBgn0002772	190.919	0.0380019	0.201423	0.831445	0.89959
FBgn0002773	494.152	0.204381	0.228273	0.31547	0.483303
FBgn0002774	1032.65	-0.0742353	0.130608	0.555215	0.699038
FBgn0002775	857.746	0.3177	0.179277	0.0628578	0.154185
FBgn0002778	3412.8	-0.292262	0.168122	0.063727	0.155641
FBgn0002780	41026.5	0.0827834	0.303792	0.735961	0.832608
FBgn0002781	1975.25	-0.293361	0.385043	0.270967	0.435973
FBgn0002783	3273.84	0.290896	0.362077	0.27319	0.43844
FBgn0002787	2484.12	-0.364464	0.352908	0.168616	0.312826
FBgn0002789	120.162	-0.457159	0.38997	0.104106	0.220978
FBgn0002791	2728.08	0.145854	0.273235	0.527033	0.675993
FBgn0002838	0.242898	-0.0117006	0.500452	0.731683	NA
FBgn0002842	0.14297	-0.000677266	0.500353	0.974192	NA
FBgn0002855	1.40745	-0.00847792	0.482871	0.928202	NA
FBgn0002856	0.737334	-0.0357489	0.494797	0.680624	NA
FBgn0002862	0.773837	-0.0352616	0.492315	0.675202	NA
FBgn0002863	0.109656	-0.0110569	0.500416	0.80181	NA
FBgn0002865	0.0505898	-0.00594349	0.500423	0.974187	NA
FBgn0002868	129.881	-1.87882	0.474983	5.31773e-06	8.16226e-05
FBgn0002869	4.54757	-0.0703759	0.460945	0.656834	0.77562
FBgn0002872	4194.5	0.993015	0.216825	8.94442e-07	1.79554e-05
FBgn0002873	3363.88	1.08465	0.428385	0.00146692	0.00870652
FBgn0002878	429.39	0.722944	0.293479	0.0039789	0.0191994
FBgn0002887	1475.23	0.831003	0.201428	9.51396e-06	0.000134749
FBgn0002891	839.44	0.600058	0.302307	0.0173267	0.0589243
FBgn0002899	2204.28	1.06176	0.172251	1.27077e-10	5.90755e-09
FBgn0002901	1347.25	0.755251	0.269662	0.000342838	0.00270906
FBgn0002905	873.061	0.020334	0.195389	0.910288	0.949234
FBgn0002906	2127.17	1.27625	0.298803	2.39099e-06	4.17072e-05
FBgn0002909	0	NA	NA	NA	NA
FBgn0002914	3379.93	0.306079	0.198516	0.0925483	0.203447
FBgn0002917	3.95118	0.179859	0.47475	0.415287	0.57865
FBgn0002921	10794.3	0.131838	0.2637	0.558161	0.701565
FBgn0002922	0.0915233	0.0128846	0.500081	0.852406	NA
FBgn0002924	636.276	-0.0893891	0.391529	0.72645	0.826679
FBgn0002926	5714.1	-2.81129	0.214918	2.7347e-40	2.65704e-37
FBgn0002930	11.6945	-0.248615	0.5227	0.243295	0.404078
FBgn0002931	8.82732	0.257248	0.525029	0.228916	0.387962
FBgn0002932	848.271	0.59432	0.364535	0.0351096	0.0995404
FBgn0002933	0	NA	NA	NA	NA
FBgn0002936	0.085541	0.00131136	0.500461	0.974221	NA
FBgn0002937	0.298413	-0.0145809	0.500628	0.694249	NA
FBgn0002938	0.158928	0.0238901	0.500765	0.760976	NA
FBgn0002939	10.8478	-0.44294	0.664178	0.0972822	0.210652
FBgn0002940	0.596937	0.0194641	0.499297	0.778059	NA
FBgn0002941	0.0379652	-0.00204171	0.500556	0.974214	NA
FBgn0002945	41.712	0.961284	0.47185	0.00632139	0.027419
FBgn0002948	1089.5	0.178224	0.162979	0.25934	0.422493
FBgn0002962	6205.8	-0.757135	0.280093	0.00183742	0.0103914
FBgn0002973	1064.62	-0.0706409	0.340048	0.773085	0.859219
FBgn0002985	3.55072	-0.0460574	0.452346	0.799683	0.878809
FBgn0002989	697.585	0.318372	0.0980542	0.00131581	0.00796536
FBgn0003002	0.0371445	-0.00315962	0.500478	0.974192	NA
FBgn0003008	926.519	-0.362407	0.22242	0.0676811	0.162757
FBgn0003009	18.8568	0.186004	0.405381	0.472874	0.628515
FBgn0003011	0	NA	NA	NA	NA
FBgn0003015	22130.1	-0.0747149	0.258979	0.733028	0.831439
FBgn0003016	1267.61	0.17312	0.176053	0.2934	0.460902
FBgn0003023	9439.01	0.143108	0.207463	0.449429	0.607661
FBgn0003028	3863.7	0.082227	0.216041	0.675199	0.79058
FBgn0003034	0	NA	NA	NA	NA
FBgn0003041	3071.73	0.506714	0.165968	0.00119351	0.00737667
FBgn0003042	603.945	0.138936	0.257324	0.531295	0.678951
FBgn0003044	2969.36	0.627845	0.188346	0.000341259	0.00270236
FBgn0003046	0.376889	0.0118701	0.499153	0.909283	NA
FBgn0003048	809.435	0.0957193	0.15793	0.502164	0.654112
FBgn0003053	326.093	0.174158	0.222103	0.38209	0.548359
FBgn0003057	0	NA	NA	NA	NA
FBgn0003060	0	NA	NA	NA	NA
FBgn0003062	180.437	-1.92273	0.683649	0.000258778	0.00215449
FBgn0003065	1.02779	-0.12876	0.520678	0.117246	NA
FBgn0003067	0	NA	NA	NA	NA
FBgn0003068	25.373	-0.966672	0.655719	0.0167907	0.0575446
FBgn0003071	1255.84	-0.151774	0.216919	0.435612	0.595861
FBgn0003074	3969.96	-0.36076	0.270499	0.114925	0.237425
FBgn0003076	3164.12	-0.0887497	0.345638	0.720144	0.822296
FBgn0003079	1397.78	0.796305	0.163919	3.44256e-07	7.83324e-06
FBgn0003082	557.497	-0.365293	0.444723	0.19159	0.342311
FBgn0003086	0	NA	NA	NA	NA
FBgn0003087	3772.5	0.737928	0.557254	0.0336474	0.0966356
FBgn0003089	194.167	-1.34712	0.247305	6.06801e-09	2.05424e-07
FBgn0003090	6.51527	0.00857703	0.431223	0.983405	0.991158
FBgn0003091	269.479	0.916128	0.35858	0.0019258	0.0108157
FBgn0003093	581.884	-0.00683675	0.247344	0.972357	0.985132
FBgn0003114	836.638	-0.225616	0.234624	0.250782	0.412564
FBgn0003116	390.529	-0.436826	0.17289	0.00665754	0.028571
FBgn0003117	0.26334	0.0248701	0.500765	0.719454	NA
FBgn0003118	350.521	-0.0282395	0.23977	0.881742	0.931454
FBgn0003124	13867.5	0.246298	0.141673	0.0694753	0.165894
FBgn0003129	21.7655	0.781521	0.622147	0.0319112	0.0929961
FBgn0003130	0.0850019	0.00166803	0.500464	0.974223	NA
FBgn0003132	0.243737	0.0199325	0.500322	0.780991	NA
FBgn0003134	1807.71	0.00620746	0.17153	0.971205	0.984479
FBgn0003137	204.001	0.0305275	0.217631	0.877111	0.928516
FBgn0003139	1479.44	-0.672485	0.141923	7.93505e-07	1.61968e-05
FBgn0003140	0.0408513	-0.00565452	0.500423	0.974192	NA
FBgn0003141	1470.95	-0.312739	0.239171	0.135778	0.267157
FBgn0003145	0.0209198	-0.00209606	0.500557	0.974212	NA
FBgn0003149	229.134	0.277871	0.196202	0.123336	0.250168
FBgn0003159	2284.95	0.370694	0.178916	0.026139	0.0801663
FBgn0003162	37.2435	-0.872675	0.429188	0.00739775	0.0309946
FBgn0003165	3339.13	0.189004	0.245186	0.37755	0.544541
FBgn0003169	1724.84	0.00485274	0.19393	0.980789	0.989365
FBgn0003174	72.4105	-0.464132	0.38019	0.0975673	0.211081
FBgn0003175	413.249	0.344068	0.320424	0.175156	0.321096
FBgn0003187	4078.95	0.246011	0.21621	0.206977	0.360844
FBgn0003189	1302.76	-0.305159	0.436766	0.25961	0.422791
FBgn0003204	2846.1	-0.784429	0.10084	2.19862e-15	2.29697e-13
FBgn0003205	3142.96	-0.177485	0.214785	0.357602	0.525254
FBgn0003206	867.06	0.0525209	0.281757	0.828592	0.897603
FBgn0003209	848.111	0.106909	0.195515	0.553661	0.697533
FBgn0003210	2169.43	0.161371	0.11807	0.159627	0.301328
FBgn0003218	815.281	-0.213245	0.192222	0.231328	0.390796
FBgn0003227	147.546	-0.379027	0.244238	0.0742499	0.174086
FBgn0003231	6196.9	0.786052	0.154143	1.01306e-07	2.55659e-06
FBgn0003248	4.05163	-0.242776	0.506702	0.271473	0.43629
FBgn0003249	0	NA	NA	NA	NA
FBgn0003250	1.07256	-0.0807524	0.497505	0.489988	NA
FBgn0003254	0.240285	-0.011846	0.50056	0.731652	NA
FBgn0003255	40.3301	0.814258	0.405772	0.00935452	0.0370369
FBgn0003256	5391.32	0.459118	0.442236	0.118622	0.24315
FBgn0003257	1451.31	-0.413238	0.163158	0.00753706	0.0314292
FBgn0003261	12704.7	0.156178	0.114633	0.161692	0.304045
FBgn0003267	0.137645	0.0182296	0.500321	0.780998	NA
FBgn0003268	2523.41	0.291341	0.227429	0.150076	0.288167
FBgn0003270	0	NA	NA	NA	NA
FBgn0003274	3406.22	-1.12383	0.359271	0.000232654	0.00196905
FBgn0003275	127.088	-1.42521	0.908221	0.00558163	0.0249224
FBgn0003277	2570.65	0.469072	0.22087	0.0107658	0.0411064
FBgn0003278	2505.37	0.379503	0.230774	0.0639485	0.155857
FBgn0003279	3230.29	-0.679321	0.745303	0.0447591	0.119802
FBgn0003285	53.9063	-0.870605	0.478952	0.0110986	0.0420568
FBgn0003292	676.585	1.04064	0.217038	2.99573e-07	6.89727e-06
FBgn0003295	1.65383	-0.0784717	0.487701	0.538501	NA
FBgn0003300	0.536681	-0.00697961	0.500262	0.972263	NA
FBgn0003301	122.759	0.454821	0.264596	0.0485072	0.127205
FBgn0003302	176.837	-1.58029	0.362419	9.9306e-07	1.97312e-05
FBgn0003308	10.4505	-0.199932	0.458709	0.407422	0.57039
FBgn0003310	1365.3	0.177064	0.200151	0.334712	0.50287
FBgn0003312	27.2429	-2.78074	0.827632	3.83201e-05	0.000446115
FBgn0003313	0	NA	NA	NA	NA
FBgn0003317	1394.3	0.389864	0.184619	0.0227725	0.0724246
FBgn0003319	0.437075	-0.0164759	0.500469	0.974098	NA
FBgn0003321	1528.71	0.754395	0.199431	1.44916e-05	0.000191046
FBgn0003326	3.92197	0.18151	0.495628	0.350999	0.518097
FBgn0003328	1951.2	1.06012	0.142016	1.57699e-14	1.44548e-12
FBgn0003330	126.091	-0.30993	0.276119	0.179552	0.327241
FBgn0003334	1752.08	0.53676	0.287385	0.0267408	0.0815229
FBgn0003339	0.149178	-0.0134666	0.500361	0.974148	NA
FBgn0003345	1474.56	1.38049	0.26229	1.62539e-08	5.02938e-07
FBgn0003346	3996.88	-0.247444	0.1124	0.024708	0.07682
FBgn0003353	522.027	0.686769	0.228466	0.000883982	0.00573732
FBgn0003356	8.25039	-0.119482	0.508919	0.236206	0.395686
FBgn0003357	14.9536	-0.226845	0.55687	0.0923966	0.203246
FBgn0003358	122.585	-0.685158	0.408964	0.0221965	0.0710998
FBgn0003360	35919	-0.371131	0.134921	0.00413217	0.0197385
FBgn0003366	146.378	0.486446	0.504921	0.110134	0.230468
FBgn0003371	2308.08	0.459446	0.308336	0.0678032	0.162942
FBgn0003372	0.347254	-0.0110036	0.500234	0.974149	NA
FBgn0003373	0.205825	-0.00572948	0.500428	0.974207	NA
FBgn0003374	0	NA	NA	NA	NA
FBgn0003375	0.0788166	-0.00522729	0.500431	0.974197	NA
FBgn0003377	1.1674	-0.00333641	0.500341	0.974195	NA
FBgn0003378	0	NA	NA	NA	NA
FBgn0003380	1.77412	0.103145	0.497899	0.3875	NA
FBgn0003382	1.961	-0.0568506	0.501514	0.577	NA
FBgn0003386	16.8348	2.67419	0.898367	0.000199203	0.00174523
FBgn0003388	89.591	0.0903586	0.275105	0.678266	0.792738
FBgn0003390	6.85109	0.0312728	0.424604	0.893115	0.937955
FBgn0003391	2278.62	0.398886	0.133115	0.00182903	0.0103681
FBgn0003392	3284.5	0.216882	0.176013	0.187656	0.337858
FBgn0003396	743.567	0.7611	0.186363	1.32853e-05	0.000178534
FBgn0003401	952.815	-0.470616	0.157725	0.00159741	0.00934406
FBgn0003410	2437.54	0.43929	0.324528	0.0894244	0.198548
FBgn0003411	1.40948	-0.113445	0.504525	0.356389	NA
FBgn0003415	3538.61	0.356548	0.238475	0.0437079	0.11764
FBgn0003416	1829.7	0.521416	0.284317	0.0299102	0.0884919
FBgn0003423	3123.38	-0.0819323	0.160383	0.56542	0.708305
FBgn0003429	10.9519	-0.0177026	0.404169	0.939672	0.967011
FBgn0003430	0.120858	-0.00650699	0.500257	0.97418	NA
FBgn0003435	981.009	0.0482279	0.310228	0.842568	0.906777
FBgn0003444	2022.25	0.378837	0.321456	0.13797	0.270372
FBgn0003447	2692.06	0.255665	0.267686	0.260851	0.424527
FBgn0003448	0	NA	NA	NA	NA
FBgn0003449	953.536	-0.62241	0.280733	0.00944854	0.0372749
FBgn0003450	175.126	-0.286887	0.270943	0.204193	0.357919
FBgn0003459	767.127	1.49683	0.218548	8.87888e-13	6.1982e-11
FBgn0003460	8.59803	0.241611	0.469424	0.334141	0.502544
FBgn0003462	476.979	-1.48085	0.340966	1.34963e-06	2.59149e-05
FBgn0003463	51.6462	0.282266	0.378005	0.28196	0.44842
FBgn0003464	649.137	-0.431102	0.258934	0.0546233	0.1385
FBgn0003475	1828.52	0.308724	0.364178	0.247167	0.408901
FBgn0003479	145.766	-0.275162	0.344781	0.293047	0.460614
FBgn0003480	332.071	0.0423293	0.171847	0.794562	0.875117
FBgn0003482	261.119	0.11074	0.320979	0.656363	0.775252
FBgn0003483	4472.7	0.653857	0.196534	0.000327052	0.00261104
FBgn0003486	595.29	-0.915758	0.448792	0.00662805	0.0284822
FBgn0003495	2167.87	0.87245	0.18555	6.26783e-07	1.33549e-05
FBgn0003499	4.19242	0.251003	0.520359	0.249155	0.410748
FBgn0003502	3572.04	0.636894	0.179051	0.000147607	0.00136586
FBgn0003507	869.883	-0.285104	0.211652	0.135634	0.266927
FBgn0003510	0	NA	NA	NA	NA
FBgn0003511	0	NA	NA	NA	NA
FBgn0003512	81.6639	-0.559308	0.459831	0.0698537	0.166531
FBgn0003513	0.0379652	-0.00204171	0.500556	0.974214	NA
FBgn0003514	1234.28	-0.79345	0.223247	0.000120457	0.00115053
FBgn0003515	14.468	-1.00574	0.486147	0.00528703	0.0239817
FBgn0003517	4244.92	-0.596091	0.43003	0.0488155	0.127669
FBgn0003520	2982.76	0.220762	0.189795	0.208404	0.362683
FBgn0003525	3430.57	0.745578	0.401712	0.0149204	0.0526004
FBgn0003527	312.888	-0.287745	0.339863	0.26812	0.433021
FBgn0003545	2018.87	0.379334	0.128192	0.00214215	0.0117686
FBgn0003557	2063.78	0.107528	0.181273	0.525894	0.674979
FBgn0003559	1293.19	-0.00596219	0.176308	0.969969	0.983944
FBgn0003567	2869.71	0.725182	0.157721	1.41193e-06	2.66375e-05
FBgn0003575	1016.64	0.456641	0.192917	0.0102708	0.0395683
FBgn0003598	2823.52	0.791331	0.276019	0.0010662	0.00668767
FBgn0003607	4399.42	-0.492442	0.195093	0.00604765	0.0265038
FBgn0003612	4396.75	0.543047	0.222648	0.00679744	0.0290943
FBgn0003638	1291.72	-0.491474	0.41176	0.0898126	0.199093
FBgn0003651	3.87688	0.00685343	0.479425	0.930939	0.961416
FBgn0003654	398.847	-0.232992	0.246551	0.282307	0.448699
FBgn0003655	3501.03	-0.0560284	0.271218	0.802507	0.880921
FBgn0003656	2566.15	0.275584	0.225632	0.171379	0.316022
FBgn0003660	1764.61	-0.680001	0.147091	1.36802e-06	2.61192e-05
FBgn0003676	6571.78	-0.429336	0.4565	0.137485	0.269641
FBgn0003683	0.099846	0.00090995	0.500443	0.974222	NA
FBgn0003687	581.895	0.0884593	0.217639	0.653567	0.773427
FBgn0003701	3607.43	1.70449	0.288227	2.95494e-10	1.27036e-08
FBgn0003710	8.5199	0.157698	0.493409	0.390543	0.555484
FBgn0003714	354.649	-0.995778	0.259022	2.14182e-05	0.00027061
FBgn0003716	1904.4	0.0628583	0.203561	0.736897	0.832813
FBgn0003719	18.0239	0.783945	0.511327	0.0237355	0.0745599
FBgn0003720	0	NA	NA	NA	NA
FBgn0003721	8710.85	-0.00532395	0.20641	0.975078	0.986619
FBgn0003731	683.849	-0.843236	0.239163	0.000102854	0.00101045
FBgn0003733	2856.97	1.25422	0.289113	1.82563e-06	3.34676e-05
FBgn0003741	137.924	0.0158206	0.223058	0.947063	0.971012
FBgn0003742	561.388	-0.832643	0.13856	5.84653e-10	2.37677e-08
FBgn0003744	1572.14	-0.151538	0.158158	0.310802	0.478188
FBgn0003747	1.66396	0.0369338	0.481609	0.824428	NA
FBgn0003748	5036.31	-0.222221	0.130669	0.0774228	0.179485
FBgn0003751	97.5343	-0.987001	0.271604	4.5692e-05	0.000513229
FBgn0003861	0.136528	0.0243118	0.500822	0.693601	NA
FBgn0003862	2267.98	0.586178	0.267405	0.0112409	0.0424803
FBgn0003863	153.713	-0.154608	0.451124	0.454615	0.612419
FBgn0003865	0.107947	-0.00315614	0.50027	0.974206	NA
FBgn0003866	139.813	-0.199534	0.272668	0.400642	0.564805
FBgn0003867	79.4603	-1.74178	0.277947	4.30486e-11	2.28558e-09
FBgn0003870	2928.86	-0.474043	0.243259	0.0264538	0.0808254
FBgn0003882	1991.58	0.332851	0.132542	0.00901883	0.0359864
FBgn0003884	10386.3	-0.941221	0.267135	8.20922e-05	0.000836945
FBgn0003885	3006.97	-0.0176455	0.264122	0.935005	0.963873
FBgn0003886	0.0427705	0.00128301	0.500467	0.974217	NA
FBgn0003888	1530.3	-0.777106	0.268403	0.000985939	0.00628569
FBgn0003889	3.33297	0.29912	0.549912	0.19396	0.345213
FBgn0003890	204.764	-1.07987	0.306252	6.54963e-05	0.000690947
FBgn0003891	9205.58	0.509282	0.296362	0.0387057	0.106856
FBgn0003892	37.6456	-0.163628	0.279687	0.472947	0.628526
FBgn0003896	0.215926	0.00618748	0.498935	0.909305	NA
FBgn0003900	0.0427705	0.00128301	0.500467	0.974217	NA
FBgn0003916	5.2895	-0.181503	0.533271	0.152998	0.292223
FBgn0003920	22.7044	1.45092	0.629706	0.00155024	0.0091341
FBgn0003922	17.6236	3.01431	0.884809	7.03703e-05	0.000735972
FBgn0003923	0.0322446	0.0173889	0.50033	0.875698	NA
FBgn0003926	0	NA	NA	NA	NA
FBgn0003930	13.1091	1.16267	0.828753	0.0115909	0.0434815
FBgn0003931	1.07181	0.0533668	0.494907	0.625375	NA
FBgn0003933	40.6392	1.41159	0.849943	0.00504262	0.0231541
FBgn0003934	10.1343	2.44639	0.877712	0.000379792	0.00293108
FBgn0003935	4.37316	0.126259	0.489242	0.429535	0.590292
FBgn0003936	0.0274981	-0.0051392	0.500422	0.974193	NA
FBgn0003938	0.714302	0.100136	0.5096	0.255124	NA
FBgn0003941	13475.6	-0.44491	0.455592	0.126157	0.253934
FBgn0003942	51721	-0.451598	0.217799	0.0211107	0.0685305
FBgn0003943	8791.86	1.04086	0.198308	2.80099e-08	8.27712e-07
FBgn0003944	4.40859	-0.0884032	0.486671	0.593225	0.729961
FBgn0003950	35.0298	-0.0845413	0.345337	0.734674	0.832139
FBgn0003961	144.774	-1.35922	0.349963	1.04748e-05	0.000146647
FBgn0003963	446.346	0.288749	0.121932	0.0144988	0.0516198
FBgn0003964	583.693	-0.357304	0.196318	0.0488429	0.127707
FBgn0003965	12.6016	-1.031	1.02282	0.0258008	0.0794046
FBgn0003969	2936.32	0.0628426	0.191335	0.760791	0.850713
FBgn0003975	0.191088	0.00488782	0.499014	0.97426	NA
FBgn0003977	173.2	-0.0977507	0.393736	0.695128	0.804894
FBgn0003978	190.971	-0.883525	0.575317	0.0166888	0.0573976
FBgn0003979	865.276	-4.50973	0.607032	4.90864e-15	4.91674e-13
FBgn0003980	181.411	-4.63383	0.730401	1.0156e-11	6.09111e-10
FBgn0003983	550.671	-4.87719	0.852591	3.98785e-10	1.68461e-08
FBgn0003984	47.9291	0.64365	0.541362	0.0512543	0.132232
FBgn0003996	76.8266	-0.0785237	0.322067	0.781284	0.865264
FBgn0003997	442.771	0.853552	0.602675	0.0215153	0.0694809
FBgn0004003	354.448	-2.70649	0.280691	3.8198e-23	9.45077e-21
FBgn0004034	6.40667	0.540867	0.901629	0.0167037	0.057406
FBgn0004045	19681.1	-3.40618	0.593747	4.52055e-10	1.89317e-08
FBgn0004047	2476.61	-3.57984	0.940131	4.74459e-06	7.39943e-05
FBgn0004049	1869.66	0.338647	0.137707	0.0103537	0.0397956
FBgn0004050	469.811	-0.241241	0.293688	0.31256	0.479979
FBgn0004052	0.205513	0.0181044	0.500256	0.852385	NA
FBgn0004053	20.7135	-0.313333	0.450736	0.247604	0.409346
FBgn0004054	0.0975811	-0.000343135	0.500347	0.974202	NA
FBgn0004055	431.804	0.259824	0.250813	0.231513	0.390796
FBgn0004057	148.352	-0.502463	0.414131	0.0818023	0.186439
FBgn0004066	2186.31	-1.15164	0.210608	6.79971e-09	2.29396e-07
FBgn0004087	952.462	-0.46516	0.251961	0.0336276	0.0966074
FBgn0004101	460.11	-0.187981	0.197514	0.297893	0.465177
FBgn0004102	0.44804	-0.00803654	0.499807	0.960646	NA
FBgn0004103	5639	-0.283204	0.179374	0.0893466	0.198512
FBgn0004106	6249.21	0.0410314	0.28504	0.864436	0.92121
FBgn0004107	2568.43	0.0580946	0.156874	0.697681	0.806408
FBgn0004108	345.441	0.964514	0.219183	2.67933e-06	4.55465e-05
FBgn0004110	0.0890771	0.000908783	0.500447	0.974221	NA
FBgn0004117	180.224	-0.230331	0.239742	0.272375	0.437478
FBgn0004118	4.79967	0.0215559	0.477839	0.865472	0.921873
FBgn0004132	183.285	-0.900062	0.865934	0.0232622	0.0735488
FBgn0004133	126.185	-0.489213	0.457781	0.100402	0.215725
FBgn0004143	0	NA	NA	NA	NA
FBgn0004167	1903	0.185703	0.358273	0.470928	0.626786
FBgn0004168	0.63291	-0.0439287	0.498505	0.492064	NA
FBgn0004169	363.625	0.00517201	0.254885	0.993834	0.996428
FBgn0004170	1.87687	-0.00413204	0.50029	0.963063	NA
FBgn0004171	0.0747456	0.0199069	0.50042	0.875691	NA
FBgn0004172	0	NA	NA	NA	NA
FBgn0004173	0	NA	NA	NA	NA
FBgn0004174	0	NA	NA	NA	NA
FBgn0004175	0	NA	NA	NA	NA
FBgn0004177	11034	0.406859	0.250794	0.0624322	0.153567
FBgn0004179	4319.12	0.049751	0.240544	0.816195	0.88893
FBgn0004181	0.0456573	0.00120959	0.500466	0.974217	NA
FBgn0004183	56.7321	1.51461	0.344029	1.09938e-06	2.17105e-05
FBgn0004185	20.1179	1.77285	0.576312	0.000180111	0.00160546
FBgn0004186	23.6618	1.61629	0.644554	0.000993129	0.00632322
FBgn0004187	7.22047	1.34202	1.32003	0.0242491	0.0757569
FBgn0004188	0	NA	NA	NA	NA
FBgn0004189	0.527763	0.01356	0.497388	0.911871	NA
FBgn0004190	0.078591	-0.00586003	0.500402	0.974197	NA
FBgn0004191	1.05183	0.041662	0.496898	0.51723	NA
FBgn0004192	33.8753	0.953977	0.677063	0.0165748	0.0570865
FBgn0004197	0.741479	0.0243505	0.495746	0.812054	NA
FBgn0004198	132.644	-0.408974	0.361756	0.130545	0.259967
FBgn0004227	2214.66	0.113094	0.184617	0.510692	0.660528
FBgn0004228	53.9451	1.82344	0.464496	8.4448e-06	0.000121735
FBgn0004237	7733	-0.329073	0.241149	0.118755	0.24332
FBgn0004240	8.20324	0.0688408	0.470709	0.711943	0.816579
FBgn0004242	1.51037	0.0322002	0.491154	0.800983	NA
FBgn0004244	0.14828	0.00715884	0.500342	0.974236	NA
FBgn0004359	360.079	0.562914	0.166495	0.000376087	0.00290928
FBgn0004360	15.3304	-0.411663	0.458472	0.15734	0.298229
FBgn0004362	18371.9	-0.391672	0.284702	0.0982732	0.212324
FBgn0004363	15912.2	-0.26582	0.341841	0.299906	0.467268
FBgn0004364	455.603	-0.966792	0.162072	5.16869e-10	2.12792e-08
FBgn0004367	620.114	0.128453	0.268347	0.571818	0.713126
FBgn0004368	609.315	-0.11162	0.232584	0.58623	0.724197
FBgn0004369	756.152	0.14763	0.15697	0.313875	0.481694
FBgn0004370	1190.05	-0.338484	0.144757	0.0142538	0.0509527
FBgn0004372	0.532176	-0.0247144	0.500176	0.708269	NA
FBgn0004373	3439.95	0.463521	0.251568	0.0346371	0.0986614
FBgn0004374	285.126	-0.110431	0.284206	0.634934	0.760293
FBgn0004378	2602.16	0.978325	0.187813	3.85646e-08	1.08607e-06
FBgn0004379	1450.57	0.964692	0.154124	8.42058e-11	4.07037e-09
FBgn0004380	398.289	0.735154	0.232829	0.000489548	0.00357091
FBgn0004381	759.363	0.525059	0.15134	0.00026906	0.00222863
FBgn0004387	1296.17	0.677731	0.191286	0.000377913	0.00292109
FBgn0004389	0.0541887	-0.00206989	0.50056	0.974213	NA
FBgn0004390	1421.68	0.572364	0.214426	0.00331173	0.0166546
FBgn0004391	817.105	-0.641421	0.436258	0.0379399	0.105171
FBgn0004394	0.865257	0.00374947	0.496966	0.956434	NA
FBgn0004395	1236.57	0.615666	0.29162	0.0125933	0.0463823
FBgn0004396	782.282	-0.845483	0.469385	0.0123954	0.0458444
FBgn0004397	497.047	0.0606462	0.185238	0.727035	0.826861
FBgn0004400	1522.86	0.823958	0.338648	0.00329709	0.0165982
FBgn0004401	3843.06	0.243119	0.143561	0.0767347	0.178277
FBgn0004403	2487.85	-0.837648	0.55307	0.0192319	0.0637739
FBgn0004404	364.253	-0.480044	0.795249	0.0358149	0.10097
FBgn0004406	495.25	-0.0159425	0.3162	0.945257	0.97035
FBgn0004407	0	NA	NA	NA	NA
FBgn0004414	0	NA	NA	NA	NA
FBgn0004419	135653	-0.0293283	0.293265	0.896963	0.940727
FBgn0004425	3.44874	-0.0673084	0.502931	0.319025	0.486524
FBgn0004426	0.553112	-0.0163845	0.500808	0.598211	NA
FBgn0004427	12.1304	-0.504068	0.902371	0.0144725	0.0515454
FBgn0004428	1.03964	-0.00562227	0.500131	0.974151	NA
FBgn0004429	1.0113	-0.0133838	0.500587	0.350187	NA
FBgn0004430	0.0416818	0.0183514	0.500406	0.852384	NA
FBgn0004431	4.47052	0.154533	0.494064	0.430818	0.591553
FBgn0004432	16612.4	-0.901534	0.210879	4.19218e-06	6.63376e-05
FBgn0004435	322.776	-0.143813	0.416123	0.573961	0.715041
FBgn0004436	3754.82	0.305577	0.272616	0.185151	0.334684
FBgn0004449	326.533	0.207619	0.276227	0.366422	0.533596
FBgn0004456	803.617	-0.179481	0.1608	0.237573	0.397042
FBgn0004463	1189.69	0.321925	0.141661	0.0175765	0.059565
FBgn0004465	607.776	-0.864296	0.337578	0.00212562	0.0117277
FBgn0004507	5383.64	-0.489474	0.453948	0.0990993	0.213729
FBgn0004509	1817.82	0.352669	0.241587	0.0511286	0.132048
FBgn0004510	627.406	0.258391	0.288611	0.274515	0.439824
FBgn0004511	0.46352	0.0164755	0.496928	0.770167	NA
FBgn0004512	42.9327	0.333714	0.445426	0.234813	0.394613
FBgn0004513	46.8354	0.98264	0.408999	0.00269507	0.014114
FBgn0004514	4.29635	0.0652798	0.48261	0.645273	0.768036
FBgn0004516	0	NA	NA	NA	NA
FBgn0004552	0.447361	0.00564487	0.499244	0.997758	NA
FBgn0004554	2.99401	-0.274879	0.558307	0.157962	0.298948
FBgn0004556	1819.45	0.261731	0.163158	0.0889595	0.197878
FBgn0004567	0.127181	-0.00980052	0.500354	0.974163	NA
FBgn0004569	148.383	-0.073017	0.260162	0.740058	0.835414
FBgn0004573	1.97901	0.0468278	0.482546	0.718189	NA
FBgn0004574	671.316	-0.115467	0.289467	0.621931	0.750006
FBgn0004575	7.20186	0.168173	0.466406	0.447963	0.606692
FBgn0004577	2.9525	1.93511	1.97734	0.018764	0.0625545
FBgn0004580	7.96286	0.206562	0.486311	0.351033	0.518097
FBgn0004581	7.8057	-0.301799	0.528792	0.209431	0.364012
FBgn0004583	527.968	0.245694	0.220177	0.206464	0.360533
FBgn0004584	1813.18	-0.193752	0.228488	0.338865	0.507071
FBgn0004587	3144.95	-0.234446	0.179791	0.160749	0.302741
FBgn0004588	0	NA	NA	NA	NA
FBgn0004589	0	NA	NA	NA	NA
FBgn0004590	0.0371445	-0.00315962	0.500478	0.974192	NA
FBgn0004591	0.0472036	-0.00198622	0.500559	0.974213	NA
FBgn0004592	0.125045	0.0226886	0.500781	0.68222	NA
FBgn0004593	0.189648	-0.00234137	0.498962	0.895169	NA
FBgn0004594	0	NA	NA	NA	NA
FBgn0004595	0.365946	0.0374891	0.501003	0.653506	NA
FBgn0004597	879.299	0.0887798	0.134765	0.472074	0.628052
FBgn0004598	6436.02	-0.10905	0.116109	0.333431	0.501769
FBgn0004606	504.95	0.239974	0.297545	0.321352	0.488617
FBgn0004607	13.4549	0.0307518	0.416046	0.894727	0.939295
FBgn0004611	1186.61	0.437877	0.250079	0.0447051	0.119756
FBgn0004618	0.0379652	-0.00204171	0.500556	0.974214	NA
FBgn0004619	0.166654	-0.0119334	0.500407	0.801825	NA
FBgn0004620	12.6982	0.170959	0.399154	0.506542	0.6574
FBgn0004622	0.272519	-0.004977	0.499255	0.839434	NA
FBgn0004623	0.200517	0.0235167	0.500721	0.780975	NA
FBgn0004629	286.315	-0.296459	0.370428	0.264442	0.42872
FBgn0004635	29.3008	-0.0782505	0.362948	0.75049	0.842909
FBgn0004636	4194.72	0.177378	0.27435	0.442671	0.601959
FBgn0004638	3408.16	0.539024	0.314716	0.0360155	0.10131
FBgn0004643	927.845	-0.743277	0.54764	0.0308577	0.0906878
FBgn0004644	3.45957	0.245326	0.534099	0.22059	0.377686
FBgn0004646	1983.4	-0.186066	0.188297	0.284781	0.451449
FBgn0004647	413.993	-0.557643	0.216749	0.00451982	0.0212238
FBgn0004648	3285.56	0.526496	0.170576	0.00101784	0.00643968
FBgn0004649	9618.92	-0.391906	0.516081	0.159343	0.30091
FBgn0004650	5395.63	-0.31758	0.211766	0.0969336	0.210084
FBgn0004652	145.058	-0.203513	0.357482	0.417913	0.58081
FBgn0004654	238.237	-1.3585	1.08816	0.00825303	0.0336494
FBgn0004655	1149.72	-0.167957	0.184062	0.340836	0.508844
FBgn0004656	2159.08	0.245177	0.226563	0.224693	0.382937
FBgn0004657	2539.4	0.463501	0.213875	0.016709	0.057406
FBgn0004666	578.949	-0.0594256	0.171165	0.698989	0.806825
FBgn0004687	5198.74	-0.0713712	0.306268	0.763638	0.853111
FBgn0004698	7657.32	0.713145	0.163048	4.13731e-06	6.55761e-05
FBgn0004777	0.0878436	0.00411668	0.500389	0.974226	NA
FBgn0004778	0	NA	NA	NA	NA
FBgn0004779	0	NA	NA	NA	NA
FBgn0004780	0	NA	NA	NA	NA
FBgn0004781	0	NA	NA	NA	NA
FBgn0004782	0	NA	NA	NA	NA
FBgn0004783	0	NA	NA	NA	NA
FBgn0004784	0.195888	0.0205474	0.500455	0.875683	NA
FBgn0004795	2247.22	0.595829	0.256612	0.00800375	0.0328813
FBgn0004797	1635.76	-0.804289	0.453603	0.0129142	0.047269
FBgn0004811	849.698	-0.363984	0.221488	0.0611273	0.151266
FBgn0004828	4286.23	-0.600375	0.191243	0.000699636	0.00473705
FBgn0004832	98.103	-0.826542	0.648663	0.024582	0.0765264
FBgn0004837	424.568	0.838792	0.196808	1.87668e-06	3.42098e-05
FBgn0004838	34091.3	0.303317	0.329799	0.237004	0.396613
FBgn0004839	14.2391	0.0483143	0.386556	0.838638	0.903849
FBgn0004841	0.383562	0.00178907	0.500251	0.974233	NA
FBgn0004842	0.221917	-0.011348	0.500501	0.731694	NA
FBgn0004852	49.3444	0.0839666	0.288825	0.714786	0.818197
FBgn0004854	0	NA	NA	NA	NA
FBgn0004855	539.609	-0.612882	0.167874	9.90554e-05	0.000982064
FBgn0004856	444.55	-0.271264	0.368778	0.301515	0.468863
FBgn0004858	81.5314	0.766883	0.497128	0.0232227	0.0734479
FBgn0004859	738.27	0.519908	0.411364	0.0750139	0.175454
FBgn0004860	417.771	0.158321	0.246099	0.487962	0.641201
FBgn0004861	70.8843	-0.909882	0.367653	0.00254598	0.013499
FBgn0004862	0.113637	-0.0121344	0.500531	0.731685	NA
FBgn0004863	0	NA	NA	NA	NA
FBgn0004864	1447.9	0.63702	0.22253	0.00158427	0.00928953
FBgn0004865	53.5889	-2.3042	0.545049	1.34486e-06	2.58746e-05
FBgn0004867	4771.43	-0.834622	0.795018	0.0275234	0.0833075
FBgn0004868	6345.63	-0.606747	0.106886	6.01544e-09	2.04357e-07
FBgn0004870	11.5984	0.256365	0.535709	0.217483	0.374164
FBgn0004872	8979.14	0.292794	0.246183	0.17323	0.318167
FBgn0004875	2049.8	-0.13393	0.16627	0.391404	0.556221
FBgn0004876	2033.16	0.487951	0.209314	0.0103971	0.0399281
FBgn0004878	10.6715	0.278708	0.452523	0.291152	0.458627
FBgn0004880	0.114326	-0.00227701	0.500312	0.974206	NA
FBgn0004882	8913.04	0.14416	0.207113	0.445243	0.604441
FBgn0004885	134.043	0.175732	0.209914	0.355408	0.523124
FBgn0004888	2061.29	-1.00077	0.292492	0.000105897	0.00103199
FBgn0004889	10577	0.454024	0.182948	0.00757423	0.0315436
FBgn0004892	1.97381	0.49341	0.857445	0.0135992	NA
FBgn0004893	197.865	-0.513238	0.286025	0.0325917	0.0942164
FBgn0004895	0.573279	0.0306058	0.501148	0.780944	NA
FBgn0004896	0.64275	-0.00653521	0.498249	0.833401	NA
FBgn0004897	0	NA	NA	NA	NA
FBgn0004898	0	NA	NA	NA	NA
FBgn0004901	1210.96	-0.811889	0.285497	0.00133965	0.00806948
FBgn0004903	1186.43	0.355242	0.308382	0.153933	0.293602
FBgn0004907	17168.1	0.109275	0.184258	0.524942	0.674112
FBgn0004908	472.127	-0.462705	0.277788	0.0484234	0.127054
FBgn0004910	66.6463	0.468631	0.460509	0.115836	0.238748
FBgn0004911	0.262203	-0.00270153	0.499337	0.857831	NA
FBgn0004913	5065.9	0.467488	0.120437	6.15382e-05	0.000656217
FBgn0004914	1037.74	0.888882	0.205979	3.71119e-06	5.99966e-05
FBgn0004915	1442.67	0.0770446	0.106071	0.45787	0.615137
FBgn0004919	25.4579	2.12844	0.662573	8.71239e-05	0.000882686
FBgn0004921	2316.92	-0.222298	0.291843	0.349308	0.516729
FBgn0004924	5553.04	-0.271983	0.144426	0.0484205	0.127054
FBgn0004926	3824.33	-0.822574	0.403369	0.00817123	0.0333859
FBgn0004956	14.7454	-0.128725	0.422162	0.596178	0.732097
FBgn0004957	82.9403	-0.304721	0.246767	0.158028	0.298948
FBgn0004959	17.7046	-3.31702	0.880965	1.09792e-05	0.000152609
FBgn0005198	828.166	0.588958	0.292832	0.0154895	0.0541548
FBgn0005278	17422.8	-0.365124	0.195719	0.0417981	0.113634
FBgn0005322	1661.55	-0.0533596	0.104854	0.575918	0.715919
FBgn0005355	376.949	-0.347719	0.496072	0.197319	0.349465
FBgn0005386	1796.76	0.803122	0.230519	0.000130664	0.00123616
FBgn0005390	10451.5	-0.418983	0.212535	0.0292162	0.0871821
FBgn0005391	23431.1	-2.33628	0.971669	0.000559072	0.00397654
FBgn0005411	2100.4	0.22903	0.112918	0.0374177	0.104169
FBgn0005427	1596.51	0.0851443	0.202691	0.646787	0.76946
FBgn0005533	5015.64	-0.499715	0.601495	0.0922211	0.203087
FBgn0005536	1322.76	0.216389	0.16159	0.156734	0.297602
FBgn0005558	11.1999	0.247815	0.458656	0.327224	0.494757
FBgn0005561	9.22787	0.188419	0.472823	0.403938	0.56747
FBgn0005564	19.4925	-0.432597	0.411331	0.12719	0.255274
FBgn0005585	7207.07	-0.793846	0.305316	0.0022381	0.012196
FBgn0005586	7.9881	0.122873	0.43219	0.606908	0.739398
FBgn0005590	0.424289	-0.0221706	0.500913	0.825003	NA
FBgn0005593	6630.69	-0.41522	0.654448	0.0844574	0.191012
FBgn0005596	1484.64	0.19396	0.366595	0.455782	0.613604
FBgn0005612	745.284	2.10884	0.382999	2.65009e-09	9.53639e-08
FBgn0005613	0.164619	0.0147188	0.50021	0.761017	NA
FBgn0005614	51.1259	0.29485	0.4532	0.274552	0.439824
FBgn0005616	59.6445	-0.237303	0.294922	0.338741	0.506964
FBgn0005617	3882.45	0.729682	0.191653	4.48948e-05	0.000504859
FBgn0005619	0.890216	-0.00114525	0.491486	0.967146	NA
FBgn0005624	427.449	0.51221	0.260064	0.0229953	0.0728947
FBgn0005626	12.2824	0.000448417	0.402662	0.987604	0.993227
FBgn0005631	89.0074	0.582702	0.395493	0.0464376	0.122979
FBgn0005632	5743.46	0.273705	0.163055	0.0751375	0.175532
FBgn0005633	0.767073	0.0246987	0.49308	0.800748	NA
FBgn0005636	1.97724	-0.0932977	0.475927	0.569299	NA
FBgn0005638	24.8524	-2.87944	0.625562	3.3252e-07	7.58396e-06
FBgn0005640	1512.5	0.318209	0.234925	0.125456	0.252838
FBgn0005642	633.573	0.177822	0.358322	0.492795	0.645631
FBgn0005648	2373.19	-0.497267	0.245478	0.0209795	0.0682606
FBgn0005649	6610.39	0.839169	0.267928	0.000412289	0.00313198
FBgn0005654	0	NA	NA	NA	NA
FBgn0005655	2137.82	-0.365915	0.423149	0.188467	0.338662
FBgn0005658	0	NA	NA	NA	NA
FBgn0005659	3.7202	0.514004	0.812287	0.0561543	0.141468
FBgn0005660	17.0845	3.28993	0.886609	5.3546e-05	0.000583936
FBgn0005664	6.15292	1.8937	1.70211	0.0153279	0.0538026
FBgn0005666	661.81	0.871352	0.420319	0.00681246	0.0291457
FBgn0005670	1.31513	-0.144098	0.520375	0.170771	NA
FBgn0005671	7867.23	-0.281146	0.196997	0.118752	0.24332
FBgn0005672	571.36	0.182385	0.236008	0.382001	0.548312
FBgn0005674	6478.33	0.477885	0.2284	0.0191488	0.0635633
FBgn0005677	0.962727	0.0821654	0.506005	0.472954	NA
FBgn0005683	724.465	0.228462	0.268599	0.316431	0.484355
FBgn0005694	3351.58	0.00183373	0.317188	0.99795	0.998978
FBgn0005695	4202.38	0.186786	0.164391	0.22896	0.387962
FBgn0005696	689.585	-0.0588098	0.398221	0.782729	0.866468
FBgn0005771	126.499	0.0764078	0.312982	0.786738	0.869361
FBgn0005775	30.5101	-0.0234457	0.326569	0.917026	0.952701
FBgn0005777	5651.97	-0.12383	0.14801	0.379626	0.546239
FBgn0005778	0	NA	NA	NA	NA
FBgn0005779	0	NA	NA	NA	NA
FBgn0008635	840.804	-0.546605	0.686804	0.0694721	0.165894
FBgn0008636	0	NA	NA	NA	NA
FBgn0008646	0.0379697	-0.0139502	0.500535	0.825064	NA
FBgn0008651	0.158	-0.00763173	0.500282	0.825066	NA
FBgn0010014	6.10338	0.0722676	0.481209	0.659189	0.777267
FBgn0010015	1.88014	0.0599983	0.491741	0.596285	NA
FBgn0010019	5029.66	1.41689	0.201911	2.53428e-13	1.92368e-11
FBgn0010038	437.612	3.64525	0.344843	2.7027e-27	1.00998e-24
FBgn0010039	966.563	-0.471162	0.25948	0.0350948	0.0995404
FBgn0010040	17.5669	0.0803307	0.35619	0.754555	0.845979
FBgn0010041	22.9118	-0.00194414	0.388114	0.966071	0.981791
FBgn0010042	2.39014	0.0942532	0.486901	0.538886	NA
FBgn0010043	8.01211	0.0495006	0.442697	0.827693	0.897089
FBgn0010044	3.45896	0.0987746	0.48861	0.544866	0.690819
FBgn0010051	1288.23	0.145523	0.15064	0.311143	0.478507
FBgn0010052	27.7922	-0.000135889	0.406119	0.994632	0.996992
FBgn0010053	481.384	-0.533068	0.207697	0.00487083	0.0224928
FBgn0010078	3255.52	-1.32772	0.468858	0.000426434	0.00320188
FBgn0010097	2255.45	-0.120341	0.354618	0.631052	0.757044
FBgn0010100	5365.42	-0.201153	0.298541	0.402287	0.566333
FBgn0010105	2.52802	-0.110579	0.481628	0.525488	NA
FBgn0010109	7.82768	0.257072	0.468408	0.310096	0.477404
FBgn0010113	1655.07	0.951083	0.386423	0.0023053	0.0124674
FBgn0010114	0.762591	0.0358151	0.498848	0.72985	NA
FBgn0010173	9161.08	0.439408	0.158774	0.00344016	0.0171584
FBgn0010194	341.343	0.649654	0.250425	0.00337109	0.0168572
FBgn0010197	1.44177	0.119067	0.516352	0.19844	NA
FBgn0010198	26729.2	-0.634639	0.174999	0.000111598	0.00107568
FBgn0010213	576.5	-0.72017	0.796349	0.0387126	0.106856
FBgn0010215	8723.15	0.812723	0.520732	0.0201943	0.0662863
FBgn0010217	86894.9	-0.077272	0.213286	0.686092	0.798215
FBgn0010220	995.611	-0.218323	0.146642	0.118244	0.242478
FBgn0010222	173.176	-1.19113	0.875917	0.0103585	0.0397956
FBgn0010223	70.8004	0.402247	0.265477	0.0763761	0.177741
FBgn0010225	499.962	-0.138249	0.205834	0.460193	0.616892
FBgn0010226	1729.99	-0.206342	0.11239	0.0497629	0.129416
FBgn0010228	991.673	-1.72235	0.24898	4.05516e-13	2.91852e-11
FBgn0010235	2988.9	0.0896463	0.168405	0.573233	0.714317
FBgn0010238	1748.98	0.780702	0.315473	0.00333394	0.0167317
FBgn0010240	0.0209198	-0.00209606	0.500557	0.974212	NA
FBgn0010241	19.5892	1.7827	0.626016	0.000462253	0.00340504
FBgn0010246	534.747	-0.0232708	0.359435	0.915461	0.952018
FBgn0010247	10480.4	0.361604	0.41884	0.196877	0.349062
FBgn0010258	4.68233	-0.193122	0.504676	0.314703	0.482796
FBgn0010263	157.234	0.937458	0.318156	0.000600764	0.00420535
FBgn0010265	15402.3	-0.387117	0.366853	0.151201	0.289758
FBgn0010269	413.658	-0.526843	0.537255	0.088934	0.197867
FBgn0010278	2468.82	-0.175151	0.345971	0.488902	0.64187
FBgn0010280	1369.61	0.158165	0.169329	0.321281	0.488611
FBgn0010282	1496.15	-0.2592	0.362411	0.303882	0.471353
FBgn0010287	107.502	0.134411	0.271788	0.575097	0.715919
FBgn0010288	3671.25	-0.611012	0.383756	0.0345812	0.0985599
FBgn0010292	1095.16	-0.705309	0.249312	0.00145381	0.00864987
FBgn0010294	0	NA	NA	NA	NA
FBgn0010295	0	NA	NA	NA	NA
FBgn0010296	0	NA	NA	NA	NA
FBgn0010300	3898.52	0.397478	0.244043	0.063219	0.154797
FBgn0010303	970.727	0.190139	0.237451	0.364114	0.531111
FBgn0010309	409.697	-1.32055	0.259911	4.59665e-08	1.27969e-06
FBgn0010313	2134.6	0.575537	0.359391	0.03894	0.107361
FBgn0010314	2536.88	0.216634	0.229173	0.288165	0.455551
FBgn0010315	2677.29	0.922147	0.28319	0.000227411	0.00193478
FBgn0010316	2276.85	0.619513	0.316225	0.0174227	0.0592092
FBgn0010317	1349.49	-0.427809	0.177578	0.00876862	0.0352632
FBgn0010323	1.11228	-0.0131291	0.488554	0.894387	NA
FBgn0010328	2861.99	-0.243308	0.160671	0.108424	0.228125
FBgn0010329	1.49987	0.172182	0.523524	0.234349	NA
FBgn0010333	2550.49	-0.323735	0.330289	0.205374	0.359146
FBgn0010339	1800.31	-0.736334	0.249996	0.000937002	0.00601301
FBgn0010340	669.679	-0.0382076	0.271724	0.864511	0.92121
FBgn0010341	2761.53	-0.456937	0.139835	0.000638595	0.00439896
FBgn0010342	1245.5	-0.03032	0.307056	0.89584	0.93988
FBgn0010348	16714.6	-0.0656866	0.235849	0.749684	0.842657
FBgn0010350	1921.74	0.602887	0.361056	0.031942	0.093058
FBgn0010352	1582.52	-0.561581	0.239445	0.0084409	0.0341716
FBgn0010355	2133.89	0.518494	0.370362	0.0639964	0.155857
FBgn0010356	1077.39	0.231286	0.264552	0.305557	0.473114
FBgn0010357	80.7925	-0.442892	0.704392	0.0518028	0.133152
FBgn0010358	0	NA	NA	NA	NA
FBgn0010359	0	NA	NA	NA	NA
FBgn0010379	4224.77	0.467623	0.176449	0.00456415	0.0213609
FBgn0010380	996.502	-0.706139	0.316134	0.00791774	0.0325693
FBgn0010382	4095.55	0.943893	0.154086	1.99416e-10	8.80692e-09
FBgn0010383	246.633	-1.37976	0.276731	7.14017e-08	1.88516e-06
FBgn0010385	8.29201	-0.0703147	0.455439	0.69476	0.804755
FBgn0010387	2.89127	-0.0656519	0.471678	0.695989	0.805116
FBgn0010388	2.75646	-0.0115992	0.467019	0.922242	0.955991
FBgn0010389	158.106	0.358123	0.212489	0.0627432	0.154059
FBgn0010391	510.333	-0.7335	0.922155	0.0323735	0.0937808
FBgn0010395	114.643	0.5988	0.343692	0.0284092	0.0853752
FBgn0010397	291.994	-0.00792683	0.215953	0.945217	0.97035
FBgn0010398	525.733	0.0298084	0.144173	0.830263	0.898912
FBgn0010399	1.46284	0.0539526	0.482339	0.734919	NA
FBgn0010401	16.0717	-3.0851	0.689768	5.75937e-07	1.24628e-05
FBgn0010403	11.641	-2.26137	0.85991	0.000360224	0.00281799
FBgn0010406	2502.19	0.518634	0.211845	0.00706698	0.0299803
FBgn0010407	5.74538	0.333332	0.583068	0.138287	0.270831
FBgn0010408	3005.57	-0.499781	0.753267	0.0546246	0.1385
FBgn0010409	5463.47	-0.580367	0.596738	0.0687491	0.164626
FBgn0010411	5693.61	-0.571821	0.76385	0.054362	0.138087
FBgn0010412	4204.02	-0.757286	0.436952	0.0173967	0.0591413
FBgn0010414	0.202021	-0.017234	0.500764	0.73167	NA
FBgn0010415	3522.3	0.0700128	0.295002	0.772072	0.858682
FBgn0010416	1672.8	0.38698	0.215872	0.0469345	0.124031
FBgn0010417	704.973	0.133369	0.370868	0.58969	0.727295
FBgn0010421	983.781	-0.172303	0.115688	0.124819	0.252077
FBgn0010422	879.964	-0.486436	0.231669	0.0197562	0.0651564
FBgn0010423	25.0646	-0.134088	0.4022	0.590838	0.727669
FBgn0010424	154.812	0.22328	0.203342	0.229718	0.388772
FBgn0010425	19.7668	-0.241473	0.55583	0.117074	0.24074
FBgn0010431	7954.3	-0.02608	0.212004	0.889356	0.93588
FBgn0010433	0.10276	-0.00201395	0.500561	0.974216	NA
FBgn0010434	1113.65	0.304509	0.316132	0.198375	0.350885
FBgn0010435	1382.86	-0.723089	0.116458	1.82555e-10	8.0991e-09
FBgn0010438	907.208	-1.23668	0.319209	1.30926e-05	0.000176278
FBgn0010441	219.532	-0.133813	0.394466	0.601418	0.735478
FBgn0010452	106.81	0.457105	0.277122	0.0517788	0.133126
FBgn0010453	9.34457	0.219747	0.468771	0.355756	0.523478
FBgn0010470	1720.22	-1.49505	0.0974803	5.04012e-53	1.22424e-49
FBgn0010473	63.6349	-0.147237	0.323692	0.575507	0.715919
FBgn0010482	111.735	0.942299	0.331902	0.000816492	0.00537468
FBgn0010488	15190.5	0.561963	0.16351	0.000276293	0.00227883
FBgn0010497	1123.28	-0.650355	0.219265	0.00109014	0.00680708
FBgn0010501	936.983	-0.309184	0.190242	0.07981	0.183101
FBgn0010504	138.37	-0.416686	0.2674	0.0683234	0.163868
FBgn0010516	1779.1	-0.512165	0.387114	0.0711999	0.169015
FBgn0010520	284.926	-0.838002	0.267435	0.000407349	0.00310903
FBgn0010531	303.085	-0.760149	0.239248	0.000369597	0.00287071
FBgn0010548	1053.04	-0.242385	0.284896	0.301875	0.469208
FBgn0010549	52.1498	0.167575	0.308247	0.496946	0.649755
FBgn0010551	7027.28	-1.09963	0.16384	2.43918e-12	1.55915e-10
FBgn0010583	1631.74	0.359462	0.229912	0.0786636	0.181371
FBgn0010590	708.781	-1.02465	0.723727	0.0134146	0.0487055
FBgn0010591	1626.05	-0.0429562	0.259726	0.843637	0.907225
FBgn0010602	1096.09	-0.748629	0.177346	7.82045e-06	0.000113989
FBgn0010607	1155	0.0799752	0.190674	0.651291	0.772549
FBgn0010611	1074.72	0.0120762	0.184161	0.945682	0.97035
FBgn0010612	555.552	-1.36264	0.593539	0.00165474	0.00960423
FBgn0010620	2452.94	0.47765	0.216521	0.00644154	0.0278655
FBgn0010621	2899.13	-0.580097	0.662127	0.0657943	0.159019
FBgn0010622	247.318	-0.800017	0.320137	0.00229851	0.0124414
FBgn0010638	2149.08	-1.32406	0.359276	2.44184e-05	0.000302228
FBgn0010651	198.502	-1.70206	0.243149	2.04427e-13	1.57636e-11
FBgn0010660	2718.32	0.415072	0.319517	0.103979	0.220966
FBgn0010741	2685.06	-0.857434	0.268349	0.000313931	0.00252079
FBgn0010747	1793.38	-0.678921	0.254763	0.00250639	0.0133436
FBgn0010750	843.001	-0.186703	0.405837	0.461327	0.617665
FBgn0010762	936.541	0.359096	0.183444	0.0349936	0.0993856
FBgn0010768	191.267	-0.933202	0.266487	7.71773e-05	0.000794376
FBgn0010770	883.333	-0.335357	0.211649	0.0794265	0.182557
FBgn0010772	1175.08	0.434899	0.240063	0.0399537	0.109619
FBgn0010774	2397.22	-0.0455791	0.296166	0.844783	0.907955
FBgn0010786	1718.21	0.338399	0.1901	0.0537855	0.137086
FBgn0010803	1744.69	-0.723605	0.235141	0.000634716	0.00438613
FBgn0010808	450.49	-0.827509	0.371119	0.00530724	0.0240397
FBgn0010812	1718.69	0.351525	0.120484	0.00261523	0.0138018
FBgn0010825	2077.86	0.22816	0.240942	0.441456	0.600731
FBgn0010830	484.607	-0.261668	0.195131	0.143599	0.278428
FBgn0010877	2077.9	0.174152	0.272085	0.448518	0.607106
FBgn0010894	819.309	0.201771	0.309707	0.414415	0.578016
FBgn0010905	1759.89	-0.217124	0.178289	0.190859	0.341508
FBgn0010909	3417.52	0.0400221	0.169278	0.80321	0.881038
FBgn0010926	2265.78	0.279727	0.0978146	0.00350088	0.0173898
FBgn0011016	2760.54	-1.36294	0.130165	1.46758e-26	5.09251e-24
FBgn0011020	876.044	0.588338	0.191869	0.000935939	0.00601301
FBgn0011202	1524.89	0.622233	0.135713	1.90262e-06	3.46176e-05
FBgn0011204	2899.73	-0.538974	0.152461	0.000200065	0.0017512
FBgn0011205	1090.74	0.155618	0.159821	0.30055	0.467897
FBgn0011206	250.998	0.238792	0.316402	0.333514	0.501769
FBgn0011207	1710.77	-0.3503	0.123908	0.00303026	0.0154713
FBgn0011211	8122.66	-0.9096	0.346536	0.00159702	0.00934406
FBgn0011217	21955.3	0.347187	0.322687	0.173631	0.318663
FBgn0011224	5228.8	0.299512	0.237944	0.152999	0.292223
FBgn0011225	1916.64	-0.415297	0.278901	0.0765953	0.178161
FBgn0011227	234.673	-1.39375	0.651561	0.00203426	0.0113071
FBgn0011230	10239.2	0.590077	0.417744	0.0490964	0.128094
FBgn0011232	1305.68	0.466561	0.201196	0.0113414	0.0428102
FBgn0011236	851.726	0.229076	0.173265	0.158252	0.299314
FBgn0011239	0.363464	-0.00284085	0.500362	0.974204	NA
FBgn0011241	699.779	-0.119937	0.289446	0.61001	0.741807
FBgn0011244	0	NA	NA	NA	NA
FBgn0011259	435.214	0.469533	0.363062	0.0877132	0.195823
FBgn0011260	6099.28	0.858145	0.243504	9.98081e-05	0.000985504
FBgn0011270	0.0498415	-0.00589049	0.500423	0.97419	NA
FBgn0011272	1244.4	-0.563887	0.765484	0.0546074	0.1385
FBgn0011273	0	NA	NA	NA	NA
FBgn0011274	167.664	0.988494	0.239043	6.668e-06	9.90616e-05
FBgn0011276	0	NA	NA	NA	NA
FBgn0011277	0.049219	-0.0144245	0.500592	0.801796	NA
FBgn0011278	0	NA	NA	NA	NA
FBgn0011279	0.388253	0.023744	0.500691	0.657247	NA
FBgn0011280	3.29463	0.035709	0.469771	0.82703	0.896532
FBgn0011281	0.511817	-0.0115037	0.499671	0.901789	NA
FBgn0011282	0.0379652	-0.00204171	0.500556	0.974214	NA
FBgn0011283	0	NA	NA	NA	NA
FBgn0011284	14045.3	-0.443508	0.604889	0.10685	0.225246
FBgn0011286	25.8309	-0.0414662	0.400479	0.868835	0.923892
FBgn0011288	3.17853	0.109309	0.489932	0.479212	0.634854
FBgn0011289	686.194	-0.302837	0.370034	0.253845	0.416146
FBgn0011290	457.238	0.0556818	0.185159	0.788212	0.87006
FBgn0011291	141.303	-0.392838	0.537576	0.152271	0.291233
FBgn0011293	1.21435	-0.00342919	0.499463	0.933561	NA
FBgn0011294	0	NA	NA	NA	NA
FBgn0011296	17.5281	0.00178158	0.449083	0.986667	0.992695
FBgn0011297	204.776	-0.585254	0.654813	0.0657574	0.159009
FBgn0011300	1947.59	0.158152	0.189276	0.366953	0.53389
FBgn0011305	430.226	-0.0937242	0.315891	0.699591	0.807173
FBgn0011327	4784.75	-0.100781	0.166989	0.520485	0.670072
FBgn0011335	1203.81	-0.000192299	0.26569	0.976444	0.986857
FBgn0011336	5739.35	-0.680166	0.234668	0.00124636	0.00762091
FBgn0011361	1187.9	-1.07747	0.416332	0.00126135	0.00769803
FBgn0011455	1390.5	-1.04225	0.367049	0.000663522	0.00453041
FBgn0011474	3196.13	1.04366	0.241563	2.70332e-06	4.56961e-05
FBgn0011476	240.32	-0.284772	0.243873	0.180449	0.328446
FBgn0011481	3386.08	0.354679	0.336321	0.172956	0.317784
FBgn0011509	1590.03	-0.562035	0.187698	0.00124746	0.00762283
FBgn0011554	4.92078	0.076216	0.468509	0.73322	0.831559
FBgn0011555	48.6978	0.347591	0.420965	0.232735	0.392239
FBgn0011556	10.0947	-0.050909	0.430193	0.772028	0.858682
FBgn0011559	0.62466	0.0043584	0.497036	0.983095	NA
FBgn0011566	231.125	-0.251451	0.456818	0.32171	0.48879
FBgn0011569	0.542909	0.00333825	0.498025	0.99431	NA
FBgn0011570	2042.27	-0.407944	0.147007	0.00436493	0.0206787
FBgn0011573	645.025	-0.533542	0.574482	0.0846041	0.191121
FBgn0011576	19.0253	0.0612309	0.341886	0.803009	0.880989
FBgn0011581	1.53741	-0.159961	0.516816	0.246843	NA
FBgn0011582	0.0751097	-0.0032436	0.500477	0.974197	NA
FBgn0011584	3271.34	-0.333167	0.156426	0.0243431	0.0760017
FBgn0011586	2670.11	0.082522	0.26812	0.718862	0.821508
FBgn0011589	3.62445	-0.0733225	0.481528	0.614106	0.744807
FBgn0011591	302.844	0.00753715	0.157638	0.962195	0.979715
FBgn0011592	945.494	0.166934	0.169571	0.294988	0.462471
FBgn0011596	3.08068	0.115784	0.494472	0.438723	0.598348
FBgn0011603	13.4772	0.0700543	0.377824	0.786191	0.869014
FBgn0011604	4910.72	1.1083	0.15435	1.19866e-13	9.54603e-12
FBgn0011606	1786.64	0.285651	0.183636	0.0938623	0.205583
FBgn0011638	2633.42	-0.859656	0.296367	0.000802364	0.0052953
FBgn0011640	777.43	-0.566803	0.398704	0.0517163	0.133071
FBgn0011642	2963.15	0.235896	0.390176	0.373248	0.540297
FBgn0011648	2622.75	0.371274	0.297225	0.128602	0.257046
FBgn0011653	0.64962	0.0166865	0.496741	0.738009	NA
FBgn0011655	346.911	0.462633	0.246783	0.0325466	0.0941699
FBgn0011656	614.234	0.167797	0.298255	0.489066	0.64187
FBgn0011659	485.876	-0.131396	0.331522	0.600708	0.734795
FBgn0011660	1982.52	0.872306	0.209566	7.43251e-06	0.000108899
FBgn0011661	10020.7	0.00596826	0.228646	0.978952	0.988824
FBgn0011666	2133.19	0.528564	0.335549	0.0473252	0.124813
FBgn0011668	0.0416818	0.0183514	0.500406	0.852384	NA
FBgn0011669	0.0416818	0.0183514	0.500406	0.852384	NA
FBgn0011670	0.123082	0.0152802	0.500136	0.852398	NA
FBgn0011672	3082.6	0.317705	0.119529	0.004651	0.0216527
FBgn0011674	162.806	-0.0943521	0.215656	0.625236	0.752297
FBgn0011676	16.6498	1.46641	0.578363	0.00100531	0.00637987
FBgn0011692	2082.07	0.0665413	0.23333	0.765986	0.854457
FBgn0011693	0.120873	0.00163533	0.50046	0.974224	NA
FBgn0011694	0	NA	NA	NA	NA
FBgn0011695	26.165	0.118719	0.438824	0.616005	0.745528
FBgn0011701	0.129698	-0.00600473	0.500426	0.974183	NA
FBgn0011703	13422.8	0.384224	0.188312	0.0273227	0.0828519
FBgn0011704	4342.03	0.775742	0.145805	3.16484e-08	9.16336e-07
FBgn0011705	3481.38	-0.235026	0.317182	0.343069	0.510455
FBgn0011706	8.49835	0.160395	0.475604	0.439806	0.599152
FBgn0011708	2056.64	0.202178	0.139632	0.13957	0.272794
FBgn0011710	2423.12	-0.366192	0.109847	0.00061065	0.00425921
FBgn0011715	309.309	-0.655094	0.735786	0.0488953	0.127708
FBgn0011722	13.6291	-0.0151801	0.41972	0.947997	0.971112
FBgn0011723	0.290635	0.00679904	0.498963	0.901924	NA
FBgn0011725	3816.77	0.440902	0.158822	0.00334903	0.0167901
FBgn0011726	30393	-0.247573	0.336684	0.329831	0.497382
FBgn0011737	746.089	0.0216101	0.121246	0.855352	0.914443
FBgn0011739	1528.29	0.239396	0.193268	0.123711	0.250516
FBgn0011740	915.342	0.63729	0.210127	0.000925996	0.00595826
FBgn0011741	449.506	-0.383701	0.301933	0.117191	0.240928
FBgn0011742	3446.21	-0.332632	0.123204	0.00520557	0.0236896
FBgn0011743	0.0662625	0.000950321	0.500471	0.974221	NA
FBgn0011745	1841.77	-0.748268	0.243651	0.00060805	0.00424412
FBgn0011746	164.967	-3.49355	0.314384	7.7621e-30	3.96929e-27
FBgn0011747	10934.1	0.834274	0.475629	0.0140742	0.0505715
FBgn0011754	1798.61	0.0328141	0.152466	0.804479	0.881755
FBgn0011758	0.136812	-0.00616362	0.500395	0.974199	NA
FBgn0011760	10692.2	-0.4015	0.195258	0.0249542	0.0773442
FBgn0011761	31258.6	-0.318178	0.180751	0.0577936	0.145021
FBgn0011762	1604.4	0.166561	0.251607	0.445133	0.604441
FBgn0011763	3955.28	-0.0210851	0.102281	0.832074	0.900171
FBgn0011766	2635.85	0.255138	0.256033	0.247538	0.409306
FBgn0011768	971.377	-0.822298	0.475698	0.0146676	0.0521036
FBgn0011769	112.39	-1.13698	0.453586	0.00144344	0.0085987
FBgn0011770	744.744	-0.588476	0.381504	0.0404194	0.110686
FBgn0011771	1882.53	0.60945	0.161242	6.64619e-05	0.000699614
FBgn0011774	1187.07	0.190266	0.254736	0.387648	0.5525
FBgn0011785	1400.35	-0.222116	0.375189	0.393661	0.558552
FBgn0011787	179.829	-1.22621	1.37695	0.0113793	0.0429005
FBgn0011802	3388.27	0.746262	0.382603	0.0123063	0.0455845
FBgn0011812	0.267274	0.0213398	0.50045	0.852367	NA
FBgn0011817	1278.95	0.412059	0.253107	0.0608044	0.150631
FBgn0011818	2008.72	0.150448	0.302849	0.537565	0.684623
FBgn0011822	27.4119	5.27449	1.37627	7.72791e-05	0.000794376
FBgn0011824	3233.06	-0.216516	0.263335	0.332754	0.501169
FBgn0011826	2813.64	-0.577844	0.185655	0.000651907	0.0044668
FBgn0011828	70.7732	-0.147466	0.370504	0.549979	0.694405
FBgn0011829	2.26816	-0.0275541	0.476437	0.849164	NA
FBgn0011832	5.55624	-0.0179985	0.459933	0.854969	0.91415
FBgn0011834	13.6269	-0.0358894	0.450241	0.798141	0.877531
FBgn0011836	1290.63	0.993859	0.128498	2.05347e-15	2.16865e-13
FBgn0011837	2761.74	1.09066	0.493119	0.00322122	0.0162668
FBgn0011840	0	NA	NA	NA	NA
FBgn0011844	0	NA	NA	NA	NA
FBgn0011845	0.0604366	0.00131567	0.500464	0.974218	NA
FBgn0011848	0	NA	NA	NA	NA
FBgn0011849	0	NA	NA	NA	NA
FBgn0011850	0.049219	-0.0144245	0.500592	0.801796	NA
FBgn0011851	0	NA	NA	NA	NA
FBgn0011852	0	NA	NA	NA	NA
FBgn0011853	0	NA	NA	NA	NA
FBgn0011854	0	NA	NA	NA	NA
FBgn0011855	0	NA	NA	NA	NA
FBgn0011858	0	NA	NA	NA	NA
FBgn0011859	0	NA	NA	NA	NA
FBgn0011860	0	NA	NA	NA	NA
FBgn0011861	0	NA	NA	NA	NA
FBgn0011862	0	NA	NA	NA	NA
FBgn0011863	0	NA	NA	NA	NA
FBgn0011864	0	NA	NA	NA	NA
FBgn0011865	0	NA	NA	NA	NA
FBgn0011866	0	NA	NA	NA	NA
FBgn0011867	0	NA	NA	NA	NA
FBgn0011868	0	NA	NA	NA	NA
FBgn0011869	0	NA	NA	NA	NA
FBgn0011870	0	NA	NA	NA	NA
FBgn0011871	0	NA	NA	NA	NA
FBgn0011872	0	NA	NA	NA	NA
FBgn0011877	0	NA	NA	NA	NA
FBgn0011878	0	NA	NA	NA	NA
FBgn0011879	0	NA	NA	NA	NA
FBgn0011880	0	NA	NA	NA	NA
FBgn0011881	0	NA	NA	NA	NA
FBgn0011882	0	NA	NA	NA	NA
FBgn0011883	0	NA	NA	NA	NA
FBgn0011884	0	NA	NA	NA	NA
FBgn0011885	0	NA	NA	NA	NA
FBgn0011887	0	NA	NA	NA	NA
FBgn0011888	0	NA	NA	NA	NA
FBgn0011889	0	NA	NA	NA	NA
FBgn0011890	0.102209	0.00106163	0.500443	0.974222	NA
FBgn0011891	0	NA	NA	NA	NA
FBgn0011892	0.185753	0.00110391	0.500444	0.974227	NA
FBgn0011893	0	NA	NA	NA	NA
FBgn0011894	0.152866	-0.00324439	0.500256	0.974203	NA
FBgn0011895	0.17634	-0.00309744	0.499259	0.839442	NA
FBgn0011896	0	NA	NA	NA	NA
FBgn0011897	0.0395628	-0.0032714	0.500479	0.974191	NA
FBgn0011902	0	NA	NA	NA	NA
FBgn0011904	0	NA	NA	NA	NA
FBgn0011905	0	NA	NA	NA	NA
FBgn0011906	0	NA	NA	NA	NA
FBgn0011909	0	NA	NA	NA	NA
FBgn0011910	0	NA	NA	NA	NA
FBgn0011915	0.0756669	-0.010828	0.500373	0.825071	NA
FBgn0011916	0.095935	0.0209965	0.500416	0.875688	NA
FBgn0011919	0	NA	NA	NA	NA
FBgn0011921	0	NA	NA	NA	NA
FBgn0011927	0	NA	NA	NA	NA
FBgn0011928	0	NA	NA	NA	NA
FBgn0011931	0	NA	NA	NA	NA
FBgn0011932	0	NA	NA	NA	NA
FBgn0011933	0	NA	NA	NA	NA
FBgn0011934	0	NA	NA	NA	NA
FBgn0011935	0.0274981	-0.0051392	0.500422	0.974193	NA
FBgn0011936	0	NA	NA	NA	NA
FBgn0011937	0	NA	NA	NA	NA
FBgn0011938	0	NA	NA	NA	NA
FBgn0011944	0.0408513	-0.00565452	0.500423	0.974192	NA
FBgn0011945	0	NA	NA	NA	NA
FBgn0011948	0	NA	NA	NA	NA
FBgn0011949	0	NA	NA	NA	NA
FBgn0011950	0	NA	NA	NA	NA
FBgn0011951	0	NA	NA	NA	NA
FBgn0011952	0	NA	NA	NA	NA
FBgn0011953	0	NA	NA	NA	NA
FBgn0011954	0	NA	NA	NA	NA
FBgn0011955	0	NA	NA	NA	NA
FBgn0011956	0	NA	NA	NA	NA
FBgn0011957	0	NA	NA	NA	NA
FBgn0011958	0	NA	NA	NA	NA
FBgn0011959	0	NA	NA	NA	NA
FBgn0011960	0	NA	NA	NA	NA
FBgn0011961	0	NA	NA	NA	NA
FBgn0011962	0	NA	NA	NA	NA
FBgn0011963	0	NA	NA	NA	NA
FBgn0011965	0	NA	NA	NA	NA
FBgn0011966	0	NA	NA	NA	NA
FBgn0011970	0	NA	NA	NA	NA
FBgn0011971	0.057737	-0.0059912	0.500422	0.974186	NA
FBgn0011974	0.0408513	-0.00565452	0.500423	0.974192	NA
FBgn0011975	0	NA	NA	NA	NA
FBgn0011976	0	NA	NA	NA	NA
FBgn0011977	0	NA	NA	NA	NA
FBgn0011980	0	NA	NA	NA	NA
FBgn0011981	0	NA	NA	NA	NA
FBgn0011982	0.32421	-0.0168638	0.500875	0.582974	NA
FBgn0011983	0	NA	NA	NA	NA
FBgn0011984	0	NA	NA	NA	NA
FBgn0011985	0	NA	NA	NA	NA
FBgn0011986	0	NA	NA	NA	NA
FBgn0011987	0.753553	0.0265978	0.495	0.82802	NA
FBgn0011993	0	NA	NA	NA	NA
FBgn0011994	0	NA	NA	NA	NA
FBgn0011998	0	NA	NA	NA	NA
FBgn0011999	0	NA	NA	NA	NA
FBgn0012000	0	NA	NA	NA	NA
FBgn0012001	0	NA	NA	NA	NA
FBgn0012002	0	NA	NA	NA	NA
FBgn0012003	0	NA	NA	NA	NA
FBgn0012004	0	NA	NA	NA	NA
FBgn0012009	0	NA	NA	NA	NA
FBgn0012010	0	NA	NA	NA	NA
FBgn0012011	0	NA	NA	NA	NA
FBgn0012016	0	NA	NA	NA	NA
FBgn0012017	0	NA	NA	NA	NA
FBgn0012018	0	NA	NA	NA	NA
FBgn0012024	0.0272111	-0.00546108	0.500427	0.974193	NA
FBgn0012025	0.133453	-0.0058691	0.500417	0.9742	NA
FBgn0012026	0.0751097	-0.0032436	0.500477	0.974197	NA
FBgn0012027	0.182296	-0.013612	0.500537	0.801742	NA
FBgn0012028	0	NA	NA	NA	NA
FBgn0012034	1189.59	-0.00990066	0.131489	0.936552	0.964854
FBgn0012036	7463.69	-0.495052	0.429874	0.0915203	0.201772
FBgn0012037	215.869	-0.284784	0.338358	0.268825	0.433756
FBgn0012042	84.4514	1.83056	0.423095	1.27456e-06	2.48169e-05
FBgn0012051	1364.11	0.400557	0.204667	0.0316923	0.0924691
FBgn0012058	1628.67	0.119959	0.342065	0.636942	0.761947
FBgn0012344	12.7236	0.709053	0.915447	0.0494377	0.128811
FBgn0013263	331.001	0.13838	0.404973	0.579904	0.719034
FBgn0013269	6889.78	-0.576782	0.244857	0.00759751	0.0315747
FBgn0013272	8264.72	0.248841	0.122335	0.0356519	0.100608
FBgn0013275	5.65646	0.262545	0.504964	0.275018	0.440211
FBgn0013276	5.40568	0.185657	0.493539	0.36205	0.529293
FBgn0013277	0.272693	-0.00259064	0.500342	0.9742	NA
FBgn0013278	23.1758	5.47721	1.30628	2.94895e-05	0.000357256
FBgn0013279	4.87595	0.24197	0.563858	0.0854522	0.192366
FBgn0013300	0	NA	NA	NA	NA
FBgn0013301	0	NA	NA	NA	NA
FBgn0013303	1370.33	-0.138588	0.370851	0.582252	0.720701
FBgn0013305	2776.64	0.263978	0.247643	0.221582	0.378964
FBgn0013307	8.93148	0.00753261	0.447907	0.947127	0.971012
FBgn0013308	0.451462	0.0121829	0.500015	0.852435	NA
FBgn0013323	1.41985	-0.0694366	0.501863	0.504214	NA
FBgn0013325	5033.38	-0.987607	0.646332	0.0127907	0.0469334
FBgn0013334	1144.76	0.371625	0.241009	0.0792962	0.18248
FBgn0013342	1.99522	0.0636973	0.479857	0.666564	NA
FBgn0013343	810.145	0.974981	0.340168	0.00072484	0.00486364
FBgn0013347	559.243	-0.276035	0.434841	0.291149	0.458627
FBgn0013348	2.88666	0.243897	0.566074	0.0796125	0.182778
FBgn0013432	553.07	-0.818918	0.232868	0.000139942	0.0013099
FBgn0013433	0.0209198	-0.00209606	0.500557	0.974212	NA
FBgn0013435	464.698	-0.73845	0.204386	9.32394e-05	0.000934895
FBgn0013467	0.688928	-0.0511022	0.498204	0.488887	NA
FBgn0013469	53.2886	-0.672775	0.402748	0.0257435	0.0792534
FBgn0013531	303.826	-0.021807	0.135279	0.795056	0.875327
FBgn0013548	190.45	0.0123669	0.392095	0.96588	0.981791
FBgn0013563	1077.43	0.801038	0.211313	4.10436e-05	0.000470259
FBgn0013576	5373.39	0.312837	0.251989	0.152137	0.291092
FBgn0013672	77376.2	0.028586	0.39705	0.917107	0.952701
FBgn0013673	0.197469	-0.00316018	0.500271	0.974197	NA
FBgn0013674	317775	0.3276	0.459959	0.235104	0.394802
FBgn0013675	83371.5	-0.115528	0.419046	0.618962	0.747897
FBgn0013676	202719	0.190734	0.410982	0.463247	0.619533
FBgn0013678	154128	0.292035	0.438169	0.282423	0.448809
FBgn0013679	39809.4	0.102124	0.431789	0.667482	0.784226
FBgn0013680	2310.85	0.00469364	0.473132	0.988817	0.993932
FBgn0013681	4382.08	-0.0954745	0.461626	0.614725	0.745223
FBgn0013683	19.6089	-0.025456	0.485731	0.831299	0.89959
FBgn0013684	58550.7	0.256584	0.465616	0.317501	0.485572
FBgn0013685	10.1449	-0.174994	0.489857	0.372626	0.539799
FBgn0013686	1.45339e+06	-0.0189119	0.412169	0.921859	0.955696
FBgn0013688	1503.42	2.76381	1.28646	0.000872792	0.00567987
FBgn0013689	0	NA	NA	NA	NA
FBgn0013690	0.269555	-0.0112631	0.500368	0.825078	NA
FBgn0013691	0	NA	NA	NA	NA
FBgn0013692	0	NA	NA	NA	NA
FBgn0013693	0	NA	NA	NA	NA
FBgn0013694	0	NA	NA	NA	NA
FBgn0013695	0	NA	NA	NA	NA
FBgn0013696	0.271939	0.0260924	0.500897	0.74323	NA
FBgn0013697	0	NA	NA	NA	NA
FBgn0013698	0	NA	NA	NA	NA
FBgn0013699	0	NA	NA	NA	NA
FBgn0013700	0.0804677	0.00403116	0.500389	0.974225	NA
FBgn0013701	0	NA	NA	NA	NA
FBgn0013702	1.52589	-0.0169012	0.494351	0.908138	NA
FBgn0013703	0.647515	0.022047	0.498368	0.763776	NA
FBgn0013704	0	NA	NA	NA	NA
FBgn0013705	0	NA	NA	NA	NA
FBgn0013706	0	NA	NA	NA	NA
FBgn0013707	0.729598	0.0123034	0.490555	0.810754	NA
FBgn0013708	0	NA	NA	NA	NA
FBgn0013709	28.3536	-0.145282	0.452634	0.511036	0.660816
FBgn0013710	2.04201	-0.0267981	0.490233	0.804685	NA
FBgn0013717	465.638	-0.0206902	0.255161	0.91035	0.949234
FBgn0013718	3188.31	0.450775	0.307589	0.0724139	0.170646
FBgn0013720	342.067	0.0268591	0.166545	0.866002	0.92199
FBgn0013725	0.0272111	-0.00546108	0.500427	0.974193	NA
FBgn0013726	2791.4	0.0854027	0.186657	0.623805	0.751382
FBgn0013732	1994.04	0.437522	0.236784	0.0367284	0.102605
FBgn0013733	1307.8	0.164154	0.257323	0.648806	0.770542
FBgn0013746	5449.08	0.163456	0.245324	0.4461	0.605097
FBgn0013749	7026.6	-0.219629	0.401486	0.395605	0.560305
FBgn0013750	3426.24	-0.236353	0.27769	0.296341	0.463947
FBgn0013751	0.120571	-0.00340538	0.500287	0.974187	NA
FBgn0013753	191.091	0.388321	0.180018	0.0205827	0.0672661
FBgn0013755	0.16383	-0.0167341	0.500604	0.825053	NA
FBgn0013756	6070.78	0.973491	0.367682	0.00133761	0.00806716
FBgn0013759	984.39	0.124909	0.307956	0.783908	0.867378
FBgn0013762	423.233	-0.364321	0.173316	0.0238573	0.0747733
FBgn0013763	2739.11	0.0753798	0.340012	0.768842	0.856552
FBgn0013764	182.186	-0.25941	0.365415	0.330647	0.498445
FBgn0013765	1933.48	0.280024	0.141102	0.038238	0.105816
FBgn0013767	0.0999993	-0.000227838	0.500346	0.974201	NA
FBgn0013770	9523.66	-0.159638	0.273798	0.483028	0.637389
FBgn0013771	860.529	1.27359	0.248833	3.75904e-08	1.06655e-06
FBgn0013772	27.8068	0.116995	0.362461	0.656567	0.775399
FBgn0013773	790.098	-0.085575	0.17678	0.604611	0.737619
FBgn0013799	679.02	0.241697	0.204042	0.194262	0.345498
FBgn0013810	380.306	-0.222079	0.218457	0.253629	0.416146
FBgn0013811	3.41789	-0.0397769	0.46135	0.796545	0.876471
FBgn0013812	0.614047	0.0283203	0.495671	0.805599	NA
FBgn0013813	22.0578	0.197366	0.388457	0.452472	0.610691
FBgn0013949	9.73372	-2.23558	1.58469	0.0154598	0.0541092
FBgn0013953	1587.67	1.55503	0.268865	7.5576e-10	2.99713e-08
FBgn0013954	2692.43	-0.708486	0.497776	0.0320908	0.0933752
FBgn0013972	0.0926121	-0.002991	0.500292	0.974198	NA
FBgn0013973	0.223666	0.0200848	0.500481	0.74325	NA
FBgn0013981	2233.77	-0.175009	0.343007	0.487273	0.640555
FBgn0013983	102.002	-1.01374	0.249127	8.24112e-06	0.000119687
FBgn0013987	1480.58	0.0202616	0.127974	0.84878	0.910036
FBgn0013995	1572.22	-0.323079	0.13177	0.0108008	0.0412179
FBgn0013997	1794.26	0.45567	0.182889	0.00733858	0.0308265
FBgn0014000	19.7943	-0.538118	0.602518	0.0923981	0.203246
FBgn0014002	9075.61	-0.960731	0.495075	0.00709812	0.0300765
FBgn0014006	2317.26	0.394886	0.107226	0.000158872	0.00144167
FBgn0014007	4996.36	1.19959	0.423104	0.000528979	0.00379303
FBgn0014009	1249.41	-0.327867	0.19535	0.0668429	0.160993
FBgn0014010	4443.5	0.00900688	0.153242	0.952604	0.974068
FBgn0014011	1633.02	0.255543	0.26261	0.255296	0.417656
FBgn0014018	1764.14	0.745118	0.128376	2.09944e-09	7.63976e-08
FBgn0014019	1.67755	-0.256299	0.564698	0.125758	NA
FBgn0014020	7847.57	0.148557	0.248519	0.493474	0.64626
FBgn0014022	804.927	-0.236866	0.182276	0.160682	0.302673
FBgn0014023	381.067	-1.06214	0.730017	0.0119717	0.0445659
FBgn0014024	770.484	-0.828867	0.23401	0.000117364	0.0011279
FBgn0014026	18808.4	-0.504385	0.389783	0.0755497	0.176198
FBgn0014028	122.272	-1.48268	0.462731	0.000130617	0.00123616
FBgn0014029	531.675	-0.225349	0.427899	0.375954	0.542759
FBgn0014031	10.9502	-0.623539	0.76517	0.0598099	0.148622
FBgn0014032	940.826	-0.135429	0.122432	0.254787	0.417175
FBgn0014033	8.96276	-0.0250926	0.416718	0.916833	0.952701
FBgn0014037	3484.11	0.786739	0.271851	0.000991367	0.00631615
FBgn0014073	274.528	1.54007	0.207019	7.79751e-15	7.42751e-13
FBgn0014075	7279.09	0.427296	0.157241	0.00409925	0.0196295
FBgn0014076	781.625	-5.4978	0.842814	2.68724e-12	1.69541e-10
FBgn0014092	1395.97	-0.568903	0.231345	0.00591368	0.0260577
FBgn0014127	1486.97	1.05286	0.153923	1.50047e-12	1.00542e-10
FBgn0014133	3482.74	-0.0645095	0.193867	0.71589	0.819363
FBgn0014135	17.4796	-2.25525	0.806315	0.000352622	0.00277357
FBgn0014141	1590.74	-0.248801	0.198305	0.193732	0.345077
FBgn0014143	0.582613	0.0449708	0.500213	0.498609	NA
FBgn0014163	4570.75	0.438776	0.330563	0.0929425	0.204167
FBgn0014179	0.155594	0.000604054	0.500257	0.974216	NA
FBgn0014184	12560	0.164945	0.29208	0.492117	0.645003
FBgn0014189	4806.65	-0.144423	0.169536	0.363228	0.530274
FBgn0014269	496.992	-0.0185572	0.218872	0.922352	0.956003
FBgn0014340	240.497	1.002	0.183241	9.65406e-09	3.19044e-07
FBgn0014342	512.94	0.606509	0.257026	0.00706205	0.0299803
FBgn0014343	114.483	-1.83086	0.39489	2.79482e-07	6.46536e-06
FBgn0014366	539.046	-0.326014	0.389092	0.239254	0.398935
FBgn0014368	2.01865	-0.0950596	0.491565	0.510733	NA
FBgn0014380	139.249	0.828891	0.290738	0.000963173	0.00614861
FBgn0014388	320.689	-0.0860808	0.349061	0.730874	0.830352
FBgn0014391	509.176	-1.55573	0.838391	0.00306508	0.0156
FBgn0014395	34.3672	-0.111744	0.360453	0.658302	0.776881
FBgn0014396	677.916	-0.165442	0.184308	0.353053	0.52021
FBgn0014411	2148.58	0.0116871	0.136202	0.930129	0.960701
FBgn0014417	2668.4	0.0726913	0.144982	0.601795	0.735662
FBgn0014427	2401.62	-0.729595	0.340316	0.00833568	0.0338627
FBgn0014454	0	NA	NA	NA	NA
FBgn0014455	2213.35	-0.757212	0.452789	0.019352	0.0640409
FBgn0014464	2320.73	-0.357288	0.458227	0.1973	0.349465
FBgn0014465	8252.53	-1.46448	0.241124	1.32738e-10	6.14133e-09
FBgn0014466	11626.9	-1.00068	0.147483	2.29302e-12	1.47543e-10
FBgn0014469	2437.99	0.331837	0.300546	0.175603	0.321526
FBgn0014848	0	NA	NA	NA	NA
FBgn0014849	0	NA	NA	NA	NA
FBgn0014850	0	NA	NA	NA	NA
FBgn0014851	0	NA	NA	NA	NA
FBgn0014857	206.174	-1.5719	0.601923	0.000599394	0.00419879
FBgn0014859	1.76086	0.194018	0.539549	0.122781	NA
FBgn0014861	4457.61	0.20592	0.24897	0.342014	0.50988
FBgn0014863	82.3401	0.233125	0.281007	0.319734	0.487377
FBgn0014865	0.725981	-0.0076103	0.499883	0.957189	NA
FBgn0014868	757.788	-0.995072	0.619401	0.0114602	0.0431578
FBgn0014869	630.026	-0.904334	0.649307	0.0186613	0.0623071
FBgn0014870	1219.18	-0.31367	0.199916	0.0912831	0.201432
FBgn0014877	1055.08	-0.509908	0.336904	0.0546764	0.138595
FBgn0014879	5358.15	-0.110397	0.178197	0.505504	0.65628
FBgn0014903	0.0209198	-0.00209606	0.500557	0.974212	NA
FBgn0014906	1769.21	0.223731	0.130284	0.075093	0.175512
FBgn0014930	392.913	-0.783927	0.160146	2.02886e-07	4.83147e-06
FBgn0014931	905.783	0.256741	0.210994	0.179216	0.326753
FBgn0014949	0.0376972	0.00110431	0.500468	0.974217	NA
FBgn0015000	795.623	-0.557669	0.149066	8.3894e-05	0.000853522
FBgn0015001	4.52234	-0.188906	0.517866	0.229331	0.388388
FBgn0015008	0.0472036	-0.00198622	0.500559	0.974213	NA
FBgn0015010	32.175	-2.17935	0.603523	1.55532e-05	0.000202839
FBgn0015011	32.5113	-0.294156	0.310888	0.23565	0.3953
FBgn0015019	2615.83	-0.755151	0.501073	0.0248408	0.077085
FBgn0015024	8051.17	-0.168745	0.25048	0.434578	0.594866
FBgn0015025	305.679	0.329381	0.292993	0.142916	0.277458
FBgn0015031	214.354	-1.99477	0.67316	0.000158867	0.00144167
FBgn0015032	2.55873	-0.308967	0.578967	0.145085	NA
FBgn0015033	65.7072	-0.138058	0.241262	0.512519	0.662357
FBgn0015034	18.6053	0.568907	0.613563	0.0745995	0.174737
FBgn0015035	24.8713	0.460413	0.458104	0.12656	0.25464
FBgn0015036	67.4174	-0.0580027	0.253281	0.790051	0.871289
FBgn0015037	40.3693	0.459394	0.491095	0.129102	0.257855
FBgn0015038	6.97421	0.430426	0.614693	0.11744	0.241288
FBgn0015039	187.824	0.118857	0.225214	0.551948	0.696234
FBgn0015040	112.879	-0.204562	0.236412	0.326794	0.49426
FBgn0015075	657.963	-0.808824	0.396056	0.00845794	0.0342263
FBgn0015218	17526	-0.157168	0.125219	0.193777	0.345077
FBgn0015221	5338.95	0.500591	0.102451	5.78782e-07	1.24688e-05
FBgn0015222	10217.8	0.405481	0.178389	0.014794	0.0523255
FBgn0015229	2611.5	0.141321	0.297832	0.558798	0.702002
FBgn0015230	0	NA	NA	NA	NA
FBgn0015239	1172.77	0.1362	0.115132	0.224319	0.382567
FBgn0015240	784.596	-0.302103	0.193501	0.0934335	0.204915
FBgn0015245	2690.39	-1.2284	0.408304	0.000290905	0.00237716
FBgn0015247	930.75	-0.544366	0.168566	0.00059196	0.00416473
FBgn0015268	14519.9	-0.745034	0.327266	0.0058348	0.0258038
FBgn0015269	1740.83	1.21158	0.303732	8.67396e-06	0.000124301
FBgn0015270	1498.3	0.402686	0.141558	0.00295318	0.0151575
FBgn0015271	953.719	0.0609397	0.175799	0.726852	0.826843
FBgn0015277	152.752	-0.394156	0.514853	0.160155	0.301856
FBgn0015278	1992.21	0.0308717	0.158009	0.837764	0.903421
FBgn0015279	2892.74	0.591847	0.152104	4.44849e-05	0.000501993
FBgn0015282	2355.83	-0.587425	0.503133	0.0628371	0.154185
FBgn0015283	3539.7	-0.107524	0.274959	0.637129	0.761983
FBgn0015286	2734.2	0.113277	0.267308	0.619622	0.748415
FBgn0015288	74.9076	-0.590421	0.348142	0.0322271	0.093657
FBgn0015295	692.677	-0.185646	0.23527	0.369303	0.536506
FBgn0015296	433.649	-0.175759	0.418618	0.477755	0.633356
FBgn0015298	900.923	-0.915543	0.294878	0.000372271	0.00288436
FBgn0015299	2396.57	-0.336659	0.344735	0.196855	0.349062
FBgn0015300	0	NA	NA	NA	NA
FBgn0015316	8.49279	0.0872655	0.413349	0.726612	0.826766
FBgn0015320	1671.28	-0.0151885	0.246904	0.941011	0.967806
FBgn0015321	3122.32	-0.385625	0.18566	0.0228443	0.0725692
FBgn0015331	314.755	-0.0934996	0.344802	0.716101	0.819413
FBgn0015336	1.73044	-0.0485277	0.49318	0.566512	NA
FBgn0015338	1287.62	-0.353752	0.152506	0.0154251	0.0540267
FBgn0015351	215.505	0.691571	0.208587	0.000341069	0.00270236
FBgn0015359	359.586	-1.27524	0.466843	0.000619729	0.00430708
FBgn0015360	1256.66	-0.115631	0.194834	0.517364	0.667114
FBgn0015371	1730.48	0.550632	0.284498	0.0222948	0.0712555
FBgn0015372	415.317	0.287239	0.145051	0.0383577	0.106087
FBgn0015376	1105.84	0.442212	0.245482	0.0400041	0.109704
FBgn0015379	195.059	-0.801166	0.393133	0.00876138	0.0352632
FBgn0015380	26.0238	-0.117065	0.367759	0.647606	0.769587
FBgn0015381	0	NA	NA	NA	NA
FBgn0015391	3852.31	0.989298	0.128479	2.86735e-15	2.96375e-13
FBgn0015393	1521.06	-1.59979	0.397535	4.75761e-06	7.40784e-05
FBgn0015396	3064.23	0.873864	0.137638	5.47613e-11	2.81514e-09
FBgn0015399	375.114	0.0747601	0.273968	0.745719	0.839365
FBgn0015400	5.436	-0.184983	0.489071	0.378943	0.545776
FBgn0015402	404.868	-0.228603	0.257267	0.296833	0.464349
FBgn0015477	3672.57	0.378802	0.274336	0.102354	0.218489
FBgn0015509	9786.85	0.383468	0.0691285	2.07537e-08	6.23695e-07
FBgn0015513	2743.71	0.634059	0.208911	0.000925069	0.00595826
FBgn0015519	3.95289	-0.144035	0.486384	0.438263	0.598057
FBgn0015520	1052.6	0.89163	0.204242	2.89806e-06	4.84639e-05
FBgn0015521	1842.19	-1.16916	0.350136	0.000106122	0.00103315
FBgn0015522	2330.75	0.310177	0.260483	0.165456	0.308913
FBgn0015524	0.285048	0.0131068	0.498978	0.94721	NA
FBgn0015527	1082.99	-0.371977	0.518689	0.171952	0.316657
FBgn0015541	290.302	-0.464052	0.158043	0.00198297	0.0110791
FBgn0015543	150.362	-0.108651	0.33686	0.65716	0.775817
FBgn0015544	1505	0.00870078	0.106672	0.969134	0.983611
FBgn0015546	2433.26	0.145787	0.108748	0.169698	0.313994
FBgn0015550	0.225553	0.020067	0.500513	0.682234	NA
FBgn0015553	2914.3	0.602953	0.356995	0.0309081	0.0908084
FBgn0015558	113.467	-0.584409	0.386316	0.0451105	0.120536
FBgn0015561	0.0662625	0.000950321	0.500471	0.974221	NA
FBgn0015568	744.02	-0.581694	0.280591	0.0149107	0.0526004
FBgn0015569	364.826	-0.408663	0.246607	0.0494172	0.128792
FBgn0015570	119.864	-0.874128	0.620393	0.0244586	0.0762397
FBgn0015571	703.135	0.0113739	0.28303	0.974656	0.986535
FBgn0015572	57.5611	0.77219	0.317233	0.00423793	0.0201545
FBgn0015574	0.536432	-0.0202388	0.498686	0.644742	NA
FBgn0015575	130.492	-1.29657	0.304785	2.59545e-06	4.43968e-05
FBgn0015576	187.618	-1.6258	0.270932	1.79138e-10	8.02076e-09
FBgn0015577	373.876	-0.090975	0.275553	0.691878	0.802494
FBgn0015582	409.307	-0.310469	0.377313	0.246057	0.40762
FBgn0015583	0	NA	NA	NA	NA
FBgn0015584	0.08522	-0.000629024	0.500348	0.9742	NA
FBgn0015585	0.0453427	0.00112533	0.500466	0.974217	NA
FBgn0015586	0.0588851	-0.00203555	0.500557	0.974216	NA
FBgn0015589	1242.08	-0.0288467	0.167057	0.885375	0.933284
FBgn0015591	3.08764	0.0528616	0.478968	0.764366	0.853532
FBgn0015600	2397.12	0.124369	0.203906	0.504714	0.655929
FBgn0015602	847.363	-0.12297	0.170644	0.44146	0.600731
FBgn0015609	221.129	0.658499	0.341501	0.0168979	0.0578302
FBgn0015614	4004.78	-0.00535475	0.257527	0.977625	0.987689
FBgn0015615	1899.38	0.373934	0.204336	0.0447299	0.119756
FBgn0015618	303.684	0.591647	0.260288	0.0092429	0.0367297
FBgn0015621	126.777	-0.687053	0.394071	0.0210021	0.0682869
FBgn0015622	2876.24	-0.74254	0.103758	2.71486e-13	2.04477e-11
FBgn0015623	2750.01	-0.0515746	0.154812	0.724234	0.82493
FBgn0015625	2934.96	0.881486	0.156674	4.54665e-09	1.58334e-07
FBgn0015663	224.001	0.534725	0.332112	0.0494677	0.128855
FBgn0015664	1694.67	0.559478	0.167535	0.000396539	0.0030389
FBgn0015714	322.019	0.161176	0.320285	0.482669	0.637138
FBgn0015721	0.946256	0.0934228	0.505995	0.299989	NA
FBgn0015737	3051.4	-0.979447	0.107795	3.82029e-20	6.74872e-18
FBgn0015754	5104.01	0.247022	0.167871	0.117834	0.241893
FBgn0015756	20307.3	-0.466616	0.387346	0.0963945	0.209379
FBgn0015765	808.171	-0.0988099	0.177466	0.549983	0.694405
FBgn0015766	818.115	-1.05993	0.356848	0.000432091	0.00323187
FBgn0015770	0	NA	NA	NA	NA
FBgn0015772	2163.67	0.765901	0.157597	3.62342e-07	8.14934e-06
FBgn0015773	5.33089	0.139586	0.454773	0.529724	0.678013
FBgn0015774	59.1641	0.373996	0.446257	0.183009	0.331923
FBgn0015776	6338.63	-0.054238	0.149666	0.702556	0.808867
FBgn0015777	593.461	-0.57951	0.247955	0.00789275	0.0324803
FBgn0015778	18036.7	0.0343864	0.279027	0.88435	0.932997
FBgn0015781	364.987	-0.677887	0.2199	0.000703389	0.00475914
FBgn0015789	2421.54	0.112775	0.293355	0.63891	0.763198
FBgn0015790	6068.95	0.059774	0.229989	0.772047	0.858682
FBgn0015791	1074.17	0.117521	0.105119	0.279291	0.445142
FBgn0015793	484.948	0.0754691	0.141527	0.565118	0.708018
FBgn0015794	429.904	-0.18857	0.307367	0.439253	0.598714
FBgn0015795	5517.68	0.519324	0.319504	0.0449992	0.120279
FBgn0015797	1532.02	-0.41992	0.182167	0.0141846	0.050799
FBgn0015799	1433.56	0.0475619	0.352998	0.854244	0.913777
FBgn0015801	409.386	0.102881	0.285287	0.768086	0.855915
FBgn0015803	887.543	0.792466	0.293468	0.00173761	0.00996027
FBgn0015805	3796.29	0.348165	0.317962	0.16901	0.313284
FBgn0015808	830.392	-0.542008	0.303245	0.030414	0.0896121
FBgn0015818	422.132	-0.104711	0.161337	0.495688	0.648634
FBgn0015828	502.863	-0.301898	0.3008	0.214297	0.370191
FBgn0015829	297.965	-0.602661	0.269631	0.00963294	0.0377651
FBgn0015831	10.5234	-0.0607315	0.414301	0.788528	0.870105
FBgn0015834	3431.36	-0.596399	0.543989	0.0632876	0.154856
FBgn0015838	1412.96	0.208105	0.251353	0.339626	0.507662
FBgn0015872	395.707	0.420022	0.299506	0.0872181	0.195031
FBgn0015903	2928.19	0.261837	0.217892	0.18181	0.330428
FBgn0015904	0.209183	-0.00170792	0.500286	0.974213	NA
FBgn0015905	1118.69	0.610491	0.200406	0.000937386	0.00601301
FBgn0015919	0.163	0.00258072	0.500251	0.974215	NA
FBgn0015924	8101.96	0.514161	0.260986	0.0229832	0.07288
FBgn0015925	1751.52	0.335712	0.254276	0.12702	0.255091
FBgn0015926	963.435	0.853503	0.213237	1.5576e-05	0.000202864
FBgn0015929	4515.55	0.195466	0.301504	0.422082	0.584765
FBgn0015946	0	NA	NA	NA	NA
FBgn0015949	2329.3	0.550393	0.174428	0.000762036	0.00508513
FBgn0016013	29.0551	0.114208	0.344558	0.644798	0.767751
FBgn0016031	2737.56	0.326639	0.133819	0.0111202	0.0421223
FBgn0016032	13.451	0.497847	0.466331	0.100996	0.21657
FBgn0016034	2948.54	-0.0831023	0.154374	0.570021	0.711592
FBgn0016036	41.7018	0.0252945	0.278825	0.913947	0.951329
FBgn0016038	1489.82	0.0586329	0.120509	0.617046	0.746324
FBgn0016041	4617.97	-0.0504863	0.237271	0.806597	0.882633
FBgn0016047	0.214648	0.00102746	0.500202	0.974221	NA
FBgn0016053	5979.1	-0.427967	0.268009	0.0606611	0.150314
FBgn0016054	1189.54	-0.294173	0.123207	0.0120518	0.044744
FBgn0016059	5541.46	0.71182	0.186062	4.35174e-05	0.000492218
FBgn0016061	4.6502	0.100688	0.451143	0.620564	0.749156
FBgn0016070	19220.4	0.443309	0.262869	0.0501481	0.130093
FBgn0016075	602.831	-2.41795	0.371136	4.67498e-12	2.89313e-10
FBgn0016076	181.62	-0.272939	0.280691	0.265044	0.429409
FBgn0016078	1007.19	-0.563163	0.161113	0.000217939	0.00187223
FBgn0016080	15.7789	-0.216805	0.350474	0.396717	0.561062
FBgn0016081	866.992	0.0364512	0.283118	0.877787	0.928938
FBgn0016119	1311.77	-1.29559	0.461106	0.00047787	0.00349359
FBgn0016120	485.722	-1.05692	1.45694	0.0141921	0.0508071
FBgn0016122	2959.48	0.447175	0.214785	0.0212615	0.068925
FBgn0016123	431.365	-0.155311	0.33166	0.547068	0.69264
FBgn0016126	6012.08	0.26888	0.384517	0.315418	0.4833
FBgn0016131	1173.8	-0.424654	0.170524	0.0085083	0.0343871
FBgn0016641	1084.55	0.560006	0.228257	0.00247468	0.013211
FBgn0016650	8.21869	0.398417	0.593356	0.134283	0.265182
FBgn0016660	20.8902	-0.275346	0.413339	0.294835	0.462333
FBgn0016672	202.557	-1.05122	0.673667	0.00863132	0.0348119
FBgn0016675	11.982	-0.112863	0.448907	0.610163	0.741807
FBgn0016684	84.7043	-0.0405898	0.244912	0.837338	0.903332
FBgn0016685	4003.75	-1.47188	0.180066	3.26563e-17	4.66601e-15
FBgn0016687	5337.86	-0.58968	0.347605	0.0310805	0.0911629
FBgn0016691	960.822	-1.42471	0.507091	0.000405096	0.0030967
FBgn0016693	1697.32	-0.660917	0.219479	0.000785427	0.00521614
FBgn0016694	966.681	0.374016	0.365657	0.162723	0.305511
FBgn0016696	2424.35	0.273218	0.131128	0.0306001	0.0900667
FBgn0016697	2754.76	-0.698842	0.196623	0.000125944	0.00119644
FBgn0016698	621.835	-0.347004	0.224812	0.0863833	0.193968
FBgn0016701	2122.43	-0.0733787	0.164171	0.634377	0.759862
FBgn0016715	83.2281	-0.195935	0.417983	0.439229	0.598714
FBgn0016726	6703	-0.698454	0.349532	0.0124512	0.0459914
FBgn0016754	306.31	0.148875	0.181417	0.39276	0.557459
FBgn0016756	2665.48	0.209351	0.253775	0.340193	0.508127
FBgn0016762	155.121	-0.243377	0.416092	0.340012	0.508084
FBgn0016794	1513.67	0.468976	0.10669	5.85049e-06	8.86792e-05
FBgn0016797	367.67	0.22184	0.317176	0.373773	0.540892
FBgn0016917	4261.2	0.513492	0.228017	0.0119147	0.0443876
FBgn0016919	16.698	-0.147634	0.416982	0.549345	0.69425
FBgn0016920	1.70415	-0.0818353	0.494145	0.537424	NA
FBgn0016926	3702.21	0.104847	0.317989	0.674933	0.790364
FBgn0016930	1999.18	0.724375	0.290446	0.00364233	0.0179186
FBgn0016970	464.65	-0.324036	0.177903	0.050132	0.130093
FBgn0016974	86.6106	-0.436064	0.297126	0.0749115	0.175257
FBgn0016975	0	NA	NA	NA	NA
FBgn0016976	0	NA	NA	NA	NA
FBgn0016977	3274.83	1.1556	0.283491	6.51222e-06	9.68954e-05
FBgn0016978	631.634	-0.671441	0.248669	0.00250631	0.0133436
FBgn0016983	5770.34	0.34701	0.149425	0.0146983	0.0521342
FBgn0016984	2044.8	0.591832	0.210183	0.0020487	0.0113495
FBgn0017414	378.81	0.244698	0.286308	0.301247	0.468607
FBgn0017418	1535.98	0.42282	0.173785	0.00930908	0.0369021
FBgn0017424	0.428524	-0.00156425	0.500343	0.973922	NA
FBgn0017429	502.101	-0.333789	0.330569	0.19265	0.343699
FBgn0017430	374.208	-0.450364	0.259436	0.0441015	0.118433
FBgn0017448	1026.75	0.102819	0.14866	0.46945	0.625504
FBgn0017456	0.313878	-0.0147144	0.500672	0.671349	NA
FBgn0017457	1059.71	-0.11207	0.162196	0.459057	0.615709
FBgn0017482	57.0273	-1.16853	0.371856	0.000221126	0.00189626
FBgn0017545	197181	-0.0537905	0.358364	0.822246	0.89377
FBgn0017550	2423.2	-0.0617838	0.0800424	0.433613	0.594047
FBgn0017551	925.718	0.00967646	0.317662	0.976377	0.986857
FBgn0017556	0	NA	NA	NA	NA
FBgn0017558	1989.75	0.591476	0.128566	1.92142e-06	3.48945e-05
FBgn0017561	1063.45	-0.258974	0.175778	0.102431	0.218586
FBgn0017566	300.301	-0.417703	0.707697	0.0478981	0.12605
FBgn0017567	504.804	-0.944961	0.625885	0.0146722	0.0521036
FBgn0017572	1256.32	-0.191399	0.141047	0.156048	0.296705
FBgn0017577	4571.28	0.406619	0.246904	0.05972	0.148475
FBgn0017578	537.038	-0.472266	0.236351	0.0237542	0.0745946
FBgn0017579	5993.49	-0.731758	0.675377	0.0381426	0.105642
FBgn0017581	15680.2	1.11826	0.234117	2.82439e-07	6.51823e-06
FBgn0017590	0.685611	0.0634508	0.502943	0.552723	NA
FBgn0019624	684.824	-1.59129	0.340219	2.57788e-07	6.00639e-06
FBgn0019637	556.281	-0.245095	0.40531	0.349683	0.517127
FBgn0019643	89.0952	0.0674594	0.253196	0.750539	0.842909
FBgn0019644	825.941	-1.03021	0.455827	0.00312558	0.015858
FBgn0019650	13.3803	0.368405	0.504743	0.183365	0.332259
FBgn0019660	0.776629	0.0495	0.502014	0.455736	NA
FBgn0019661	10.7805	0.371159	0.568451	0.143477	0.278304
FBgn0019662	1007.46	-0.0062661	0.146924	0.93974	0.967011
FBgn0019686	8223.36	0.495553	0.0910963	3.02723e-08	8.91289e-07
FBgn0019809	0	NA	NA	NA	NA
FBgn0019828	0	NA	NA	NA	NA
FBgn0019830	1227.88	-0.253476	0.202022	0.162866	0.305542
FBgn0019890	1536.31	0.64608	0.203432	0.000346024	0.00272887
FBgn0019925	2965.67	-0.403922	0.179729	0.0155865	0.0544352
FBgn0019928	2.44209	-0.205808	0.55969	0.0165311	NA
FBgn0019929	5.36415	-0.0724813	0.466894	0.700909	0.807861
FBgn0019932	1738.43	0.17578	0.375851	0.498432	0.650933
FBgn0019936	6462.48	-0.803439	0.471373	0.0159985	0.0555941
FBgn0019938	4152.88	0.357538	0.216346	0.0664731	0.160182
FBgn0019940	0.10276	-0.00201395	0.500561	0.974216	NA
FBgn0019949	386.977	0.026279	0.230634	0.900328	0.943129
FBgn0019952	35.3266	-0.223275	0.395269	0.397168	0.561232
FBgn0019957	1206.58	-0.592212	0.553298	0.0652	0.157858
FBgn0019960	1100.87	-0.807133	0.387399	0.00884864	0.0355262
FBgn0019968	1024.97	0.0645927	0.172736	0.69204	0.802562
FBgn0019972	1372.02	0.3265	0.242076	0.124087	0.251069
FBgn0019982	168.385	-0.65167	0.486292	0.0429187	0.116123
FBgn0019985	125.382	0.531682	0.542469	0.0868524	0.194662
FBgn0019990	2015.38	0.415122	0.146474	0.00296225	0.015188
FBgn0020018	410.321	-0.43265	0.417299	0.129402	0.258273
FBgn0020224	3626.45	0.332406	0.199304	0.0685328	0.164249
FBgn0020235	1359.88	-1.23265	0.809523	0.00783469	0.0322687
FBgn0020236	4760.57	-0.463455	0.165744	0.00376834	0.0183806
FBgn0020238	14698.1	-0.57389	0.204597	0.00217808	0.0119425
FBgn0020248	2132.09	-1.18316	0.265172	1.11467e-06	2.19678e-05
FBgn0020249	1004.75	-0.171783	0.16525	0.268868	0.433756
FBgn0020251	656.202	0.268258	0.229226	0.187749	0.337935
FBgn0020255	18431.2	-0.754616	0.224789	0.000225981	0.00192648
FBgn0020257	85.0997	0.317108	0.336779	0.220638	0.377686
FBgn0020258	0.609659	-0.0403616	0.498475	0.626636	NA
FBgn0020261	433.158	-0.432962	0.449132	0.134782	0.265735
FBgn0020269	11.7137	-0.0502593	0.433679	0.815996	0.888882
FBgn0020270	1492.6	-0.248515	0.150443	0.0822367	0.18728
FBgn0020272	273.609	-0.506007	0.474821	0.0934938	0.204915
FBgn0020277	0.283348	2.44465e-05	0.500254	0.97421	NA
FBgn0020278	337.242	-0.0889231	0.347185	0.71965	0.821925
FBgn0020279	2873.03	-0.702813	0.454259	0.0277627	0.0838089
FBgn0020280	0.140841	-0.00250404	0.500352	0.974204	NA
FBgn0020294	143.437	-0.616083	0.268308	0.00807343	0.0331256
FBgn0020299	66.9949	0.0350179	0.221388	0.855967	0.914722
FBgn0020300	218.408	-0.676287	0.347715	0.0148333	0.0524264
FBgn0020304	1589.56	0.590434	0.239685	0.00562247	0.0250472
FBgn0020305	604.137	-0.270127	0.397569	0.309566	0.47689
FBgn0020306	9207.56	0.409007	0.123582	0.000617282	0.00429314
FBgn0020307	1.77429	0.128798	0.510616	0.29524	NA
FBgn0020309	1857.42	0.0378359	0.286252	0.874022	0.926463
FBgn0020312	1108.4	0.144277	0.158196	0.348833	0.516262
FBgn0020369	4421.48	-0.300148	0.333301	0.240101	0.400073
FBgn0020370	5055.9	-0.363547	0.34877	0.167552	0.311745
FBgn0020371	0	NA	NA	NA	NA
FBgn0020372	13.9025	0.121844	0.368567	0.625787	0.752773
FBgn0020376	0.844762	0.0880359	0.504148	0.372932	NA
FBgn0020377	0.122512	-0.0110578	0.500351	0.825074	NA
FBgn0020378	0.202894	0.0268453	0.500955	0.705951	NA
FBgn0020379	409.262	0.440825	0.302155	0.0751587	0.175539
FBgn0020381	394.883	-0.589634	0.205339	0.00179308	0.0102225
FBgn0020385	154.954	-0.074995	0.404371	0.751931	0.843857
FBgn0020386	2758.03	0.157492	0.233033	0.446063	0.605097
FBgn0020388	746.343	0.334728	0.304416	0.175377	0.32126
FBgn0020389	292.038	-0.857096	0.27232	0.000358108	0.00280595
FBgn0020391	38.4476	-0.103122	0.32539	0.676648	0.791791
FBgn0020392	4209.97	-0.193575	0.311803	0.429421	0.590292
FBgn0020399	0.149218	-0.010985	0.500454	0.801777	NA
FBgn0020407	410.103	-0.101491	0.196636	0.574893	0.715835
FBgn0020412	2009.84	-0.0335944	0.184454	0.843261	0.907154
FBgn0020414	596.393	-0.0767711	0.155937	0.65124	0.772549
FBgn0020415	2046.75	-0.0714469	0.207262	0.686515	0.798295
FBgn0020416	125.027	1.83364	0.392611	2.19988e-07	5.18787e-06
FBgn0020429	1.37977	-0.0922333	0.506939	0.288694	NA
FBgn0020440	2240.03	1.20187	0.308791	1.30993e-05	0.000176278
FBgn0020443	11156.9	-0.390893	0.258342	0.0783924	0.181061
FBgn0020445	1834.38	0.171345	0.224517	0.394064	0.558863
FBgn0020493	386.623	0.287121	0.320663	0.254504	0.416781
FBgn0020496	6984.14	0.290047	0.324149	0.25394	0.416146
FBgn0020497	10197.1	0.377136	0.143755	0.00602449	0.0264262
FBgn0020503	3200.64	0.398438	0.272655	0.084833	0.191283
FBgn0020506	6.29263	0.146093	0.449981	0.542634	0.689267
FBgn0020508	18.9954	-0.548224	0.780624	0.0462519	0.122782
FBgn0020509	0.170491	0.00496737	0.500189	0.974217	NA
FBgn0020510	1216.41	0.153333	0.275594	0.529637	0.677991
FBgn0020513	1456	-0.936461	0.317104	0.000585556	0.00414065
FBgn0020518	0.15823	-0.00333766	0.50029	0.974201	NA
FBgn0020521	37.3015	-0.0373461	0.304518	0.88342	0.932472
FBgn0020545	111.291	-0.86211	0.549954	0.0169668	0.0579844
FBgn0020546	0.196717	0.00413433	0.500401	0.974234	NA
FBgn0020556	0.0272111	-0.00546108	0.500427	0.974193	NA
FBgn0020616	2664.49	0.860643	0.234265	4.89679e-05	0.0005425
FBgn0020617	0	NA	NA	NA	NA
FBgn0020618	6577.03	-0.794735	1.01648	0.0266521	0.0813035
FBgn0020620	1576.8	0.0937854	0.123265	0.433077	0.593481
FBgn0020621	2217.65	0.563182	0.195661	0.00181298	0.0102951
FBgn0020622	3787.25	0.44595	0.338553	0.0921049	0.202877
FBgn0020626	530.267	-0.846104	0.212889	1.69898e-05	0.00021922
FBgn0020633	3883.55	0.268273	0.304042	0.274787	0.439985
FBgn0020637	0	NA	NA	NA	NA
FBgn0020638	0	NA	NA	NA	NA
FBgn0020639	0	NA	NA	NA	NA
FBgn0020640	0	NA	NA	NA	NA
FBgn0020641	0	NA	NA	NA	NA
FBgn0020642	0	NA	NA	NA	NA
FBgn0020643	0	NA	NA	NA	NA
FBgn0020644	0	NA	NA	NA	NA
FBgn0020645	0	NA	NA	NA	NA
FBgn0020646	0	NA	NA	NA	NA
FBgn0020647	542.977	0.485303	0.111069	7.26738e-06	0.000106823
FBgn0020653	2942.91	-0.282378	0.344546	0.27405	0.439363
FBgn0020655	958.347	-0.527247	0.308003	0.0367365	0.102605
FBgn0020660	3408.11	0.171721	0.368992	0.507409	0.657857
FBgn0020762	966.006	0.751846	0.109425	2.17594e-12	1.40943e-10
FBgn0020764	286.702	-0.708424	0.511086	0.0336912	0.0966669
FBgn0020765	0.114625	0.00113009	0.500443	0.974223	NA
FBgn0020767	1249.17	0.341858	0.315821	0.175075	0.321009
FBgn0020880	0.294754	-0.00332631	0.500122	0.825099	NA
FBgn0020887	1202.76	0.140595	0.174478	0.405048	0.568459
FBgn0020906	15.5633	-0.438488	0.790351	0.0147618	0.0522688
FBgn0020907	21.8852	-1.88933	0.632718	0.00014609	0.00135829
FBgn0020908	54.7648	-0.000665154	0.382318	0.993026	0.996416
FBgn0020909	674.803	-0.353544	0.261096	0.113666	0.235475
FBgn0020910	12128.9	-0.559264	0.661052	0.069651	0.16615
FBgn0020912	5.18143	0.24354	0.505838	0.296406	0.463972
FBgn0020930	428.096	-0.169112	0.257042	0.441522	0.600732
FBgn0021738	0.257534	-0.00262696	0.500304	0.974204	NA
FBgn0021742	0	NA	NA	NA	NA
FBgn0021750	327.579	-0.542739	0.2372	0.0099513	0.0386284
FBgn0021760	2455.19	0.875159	0.192023	1.25251e-06	2.44366e-05
FBgn0021761	8666.22	0.790634	0.199812	2.12445e-05	0.000269294
FBgn0021764	2318.1	0.349782	0.213431	0.0696439	0.16615
FBgn0021765	250.711	-0.691216	0.4991	0.036658	0.102554
FBgn0021767	2.1097	0.121265	0.491584	0.461398	NA
FBgn0021768	2464.13	-0.540993	0.188322	0.00192692	0.0108157
FBgn0021776	1.48177	0.316799	0.638294	0.024176	NA
FBgn0021795	568.805	-1.87659	0.33118	1.13054e-09	4.32455e-08
FBgn0021796	1283.57	0.183562	0.269807	0.420554	0.583563
FBgn0021800	2277	0.0695203	0.326671	0.780732	0.864849
FBgn0021814	224.697	-0.335731	0.351552	0.201547	0.354623
FBgn0021818	1471.06	-0.00899615	0.172262	0.94795	0.971112
FBgn0021825	464.893	-0.809097	0.276105	0.000857532	0.00560685
FBgn0021847	1092.61	-0.047018	0.231673	0.846507	0.908989
FBgn0021856	631.605	-0.436599	0.354113	0.104655	0.221869
FBgn0021872	2337.02	-0.0960958	0.134171	0.455559	0.613388
FBgn0021874	357.793	-1.18411	0.73251	0.00773603	0.031979
FBgn0021875	144.998	-1.21043	0.652982	0.0049407	0.0227506
FBgn0021895	3083.42	0.0326415	0.2892	0.893191	0.937955
FBgn0021906	129.401	-1.31183	0.416236	0.00016447	0.00148374
FBgn0021944	167.273	-1.52644	0.898891	0.00412435	0.0197206
FBgn0021967	253.64	-0.886857	0.615841	0.0185972	0.0622312
FBgn0021979	975.494	-0.510367	0.228793	0.0124427	0.0459845
FBgn0021995	1870.15	-0.273619	0.274967	0.23511	0.394802
FBgn0022023	2588.42	-0.627084	0.492544	0.0496317	0.129247
FBgn0022027	216.875	-0.469997	0.24531	0.0285635	0.0857082
FBgn0022029	2300.23	-0.160313	0.0901721	0.0681114	0.163517
FBgn0022069	4319.25	0.109012	0.15009	0.447078	0.605831
FBgn0022097	1294.74	-0.634223	0.397171	0.0319627	0.0930625
FBgn0022153	1740.42	0.16578	0.161947	0.29804	0.465182
[truncated: 15,711 more rows]

## Sheet: dmgoth101 - starvation
	baseMean	log2FoldChange	lfcSE	pvalue	padj
FBgn0000003	0.280422	2.11039e-05	0.40692	0.927182	NA
FBgn0000008	337.944	-0.0561513	0.152162	0.695683	0.821694
FBgn0000014	83.7384	0.322076	0.393632	0.166227	0.335272
FBgn0000015	6.61713	0.00115982	0.382933	0.998885	0.999143
FBgn0000017	900.227	0.462989	0.255133	0.0271687	0.100408
FBgn0000018	346.36	-0.103981	0.124714	0.364794	0.555713
FBgn0000022	0.0274981	-0.0035859	0.407628	0.981176	NA
FBgn0000024	14.1141	-0.0647583	0.345839	0.722244	0.839894
FBgn0000028	0.131962	0.000350564	0.407508	0.981197	NA
FBgn0000032	4673.24	-0.203507	0.149271	0.141189	0.302756
FBgn0000036	0.133305	-0.00410589	0.407609	0.981185	NA
FBgn0000037	0.942346	-0.00648682	0.403461	0.931278	NA
FBgn0000038	5.21113	0.170762	0.414028	0.30207	0.491363
FBgn0000039	0	NA	NA	NA	NA
FBgn0000042	32773.8	-0.659284	0.18454	9.10586e-05	0.00125508
FBgn0000043	6611.02	-0.309782	0.292889	0.155599	0.322208
FBgn0000044	898.507	0.208741	0.238073	0.287621	0.476638
FBgn0000045	0.75332	-0.0185088	0.407798	0.76766	NA
FBgn0000046	66.9244	0.0520423	0.293245	0.781767	0.881183
FBgn0000047	0.598142	-0.0171482	0.40784	0.751376	NA
FBgn0000052	1717.33	0.113553	0.279834	0.585223	0.745321
FBgn0000053	1110.63	-0.0751084	0.326378	0.700534	0.825223
FBgn0000055	15.2887	-0.0483286	0.365623	0.763562	0.867278
FBgn0000056	0	NA	NA	NA	NA
FBgn0000057	389.849	-0.159982	0.326864	0.443283	0.627833
FBgn0000061	0.109993	-0.00431416	0.407623	0.981157	NA
FBgn0000063	837.492	0.506986	0.21992	0.00777183	0.0407948
FBgn0000064	3172.18	-0.495003	0.369076	0.0501402	0.154057
FBgn0000071	0.0379697	-0.00929169	0.407681	0.831894	NA
FBgn0000075	277.685	-0.799175	0.579563	0.0159044	0.0687705
FBgn0000077	294.076	-0.123474	0.254536	0.540066	0.71034
FBgn0000078	29.4544	-0.209211	0.478579	0.0502585	0.154232
FBgn0000079	7.37211	-0.158362	0.443357	0.0683238	0.188375
FBgn0000083	1222.98	-0.566382	0.175557	0.000413283	0.00412656
FBgn0000084	73.5297	-1.30215	0.548655	0.00112188	0.00916756
FBgn0000092	0.708205	0.059651	0.411029	0.415305	NA
FBgn0000094	0.0505898	-0.0039654	0.407627	0.98117	NA
FBgn0000097	1444.18	0.182449	0.259524	0.37089	0.56158
FBgn0000100	10148.4	-0.798322	0.466101	0.0102393	0.0499172
FBgn0000108	33.1439	0.270605	0.388046	0.223058	0.407107
FBgn0000109	278.271	-0.589688	0.272581	0.00817634	0.0423214
FBgn0000114	18170.5	-0.00258709	0.273057	0.985091	0.993682
FBgn0000115	346.664	-0.874161	0.468225	0.00656553	0.0358375
FBgn0000116	2107.37	-0.373594	0.411581	0.120801	0.273399
FBgn0000117	5169.28	0.00778203	0.262993	0.973193	0.988557
FBgn0000119	394.873	0.5243	0.158363	0.000373125	0.00381609
FBgn0000120	0.0425009	-0.00128095	0.4077	0.981196	NA
FBgn0000121	0.296587	0.00874251	0.407451	0.760064	NA
FBgn0000137	0.119365	0.000329306	0.40754	0.981196	NA
FBgn0000139	788.171	-0.100345	0.288601	0.624334	0.772546
FBgn0000140	4747.91	0.945391	0.161017	6.6924e-10	7.92967e-08
FBgn0000146	4484.17	0.558555	0.153895	0.000100001	0.00134879
FBgn0000147	1377.31	0.180364	0.202911	0.306352	0.495095
FBgn0000150	863.04	-1.12035	1.54892	0.00917224	0.0460793
FBgn0000152	427.455	-0.0789665	0.272908	0.705525	0.828484
FBgn0000153	1.15983	0.0682745	0.410879	0.327245	NA
FBgn0000157	1.96049	-0.0759488	0.404342	0.468528	NA
FBgn0000158	520.245	-0.307835	0.108705	0.00346227	0.022175
FBgn0000163	623.164	-0.212791	0.311288	0.323287	0.512491
FBgn0000166	815.161	0.00812484	0.322534	0.974192	0.989055
FBgn0000173	3161.51	-0.352528	0.229726	0.0671606	0.186598
FBgn0000179	0.588483	-0.00721148	0.407453	0.970136	NA
FBgn0000180	53.2294	-0.757501	0.443895	0.0119183	0.0557797
FBgn0000181	9462.28	-0.822985	0.276157	0.000461102	0.00452025
FBgn0000182	3.2034	-0.0470164	0.391364	0.692163	0.81968
FBgn0000183	5035.49	0.374532	0.122763	0.00134061	0.0105383
FBgn0000206	0.380902	-0.00966612	0.407656	0.831881	NA
FBgn0000212	2027.96	0.593331	0.286652	0.0100927	0.0494507
FBgn0000216	0.085541	-0.00136094	0.4077	0.981198	NA
FBgn0000221	65.5887	-0.838419	0.391391	0.00389588	0.0242177
FBgn0000227	0	NA	NA	NA	NA
FBgn0000228	1141.94	0.0498759	0.191731	0.753956	0.860258
FBgn0000229	1095.12	-0.0525482	0.296715	0.794153	0.888939
FBgn0000233	0.447557	-0.00435967	0.407468	0.971515	NA
FBgn0000239	6087.3	0.424389	0.150228	0.00238052	0.0165208
FBgn0000241	1.90184	-0.136358	0.424998	0.218789	NA
FBgn0000244	276.354	0.130248	0.225595	0.489564	0.667593
FBgn0000246	3232.69	0.290829	0.364626	0.202682	0.382158
FBgn0000247	951.641	0.454177	0.24024	0.0240777	0.0930545
FBgn0000250	3286.23	-0.46402	0.147	0.000715853	0.00635761
FBgn0000251	1631.63	-0.0405999	0.26679	0.83408	0.916837
FBgn0000253	19113.3	-0.0631605	0.248142	0.745964	0.855397
FBgn0000256	467.832	0.400663	0.287149	0.0710058	0.193259
FBgn0000257	228.76	-0.603606	0.214802	0.0014005	0.0109032
FBgn0000259	6658.91	0.205054	0.230009	0.284503	0.473976
FBgn0000261	1301.45	0.420782	0.252808	0.0420459	0.135991
FBgn0000273	3570.97	0.441446	0.348553	0.0701483	0.191881
FBgn0000274	70.1126	-0.0618463	0.225116	0.730824	0.845421
FBgn0000276	22.845	-1.33751	0.721079	0.00327771	0.0212876
FBgn0000277	7.76982	-0.284627	0.473349	0.143863	0.306732
FBgn0000278	1.05039	-0.0244777	0.407217	0.657939	NA
FBgn0000279	1.61423	-0.0521416	0.406364	0.45401	NA
FBgn0000280	0	NA	NA	NA	NA
FBgn0000281	0	NA	NA	NA	NA
FBgn0000283	4607.57	0.463989	0.133378	0.000232836	0.00261833
FBgn0000286	524.44	-0.0087449	0.305863	0.960706	0.982837
FBgn0000287	0.209757	-0.000301232	0.407589	0.98118	NA
FBgn0000289	3076.68	0.244998	0.145348	0.0705653	0.192534
FBgn0000299	799.785	-0.366953	0.32836	0.112229	0.261743
FBgn0000303	0.0472036	0.000724106	0.407649	0.9812	NA
FBgn0000307	6505.29	1.18546	0.221982	9.94402e-09	7.10678e-07
FBgn0000308	10776.8	-0.310186	0.277589	0.145605	0.30875
FBgn0000316	4549.27	0.257633	0.291599	0.233709	0.419183
FBgn0000317	1698.52	0.560962	0.197225	0.00147343	0.0113458
FBgn0000318	579.295	-0.752545	0.449639	0.0125418	0.0578616
FBgn0000319	16194.9	0.35393	0.178237	0.0274854	0.10127
FBgn0000320	186.978	0.00821739	0.228694	0.961217	0.982837
FBgn0000326	510.305	-0.0117311	0.195149	0.943237	0.975777
FBgn0000330	359.568	-0.332093	0.373677	0.15514	0.321738
FBgn0000337	2.48688	0.0541665	0.39149	0.668385	NA
FBgn0000339	2482.03	-0.232422	0.346529	0.28617	0.475235
FBgn0000346	239.197	-0.454136	0.18038	0.00524953	0.030038
FBgn0000351	876.366	-0.0871238	0.298637	0.669877	0.803621
FBgn0000352	1277.36	0.350817	0.175826	0.027025	0.100143
FBgn0000355	5547.48	0.538552	0.400215	0.0422914	0.136649
FBgn0000356	555.38	-0.0420721	0.330807	0.825221	0.911016
FBgn0000357	1418.74	-0.0755621	0.365728	0.654303	0.792545
FBgn0000358	1908.98	-0.106253	0.362664	0.557915	0.723781
FBgn0000359	6818.97	-0.351803	0.600053	0.040073	0.13105
FBgn0000360	8197.55	-0.412466	0.635019	0.0486508	0.150988
FBgn0000370	5781.38	0.781403	0.349593	0.00396859	0.0244926
FBgn0000376	684.093	0.0266789	0.212151	0.885777	0.946637
FBgn0000377	408.554	-0.18258	0.38116	0.342536	0.53252
FBgn0000382	2678.19	0.103264	0.315767	0.618008	0.768402
FBgn0000384	3480.13	0.0993793	0.311173	0.631798	0.777819
FBgn0000392	0	NA	NA	NA	NA
FBgn0000394	122.715	-0.346097	0.220534	0.0628092	0.178751
FBgn0000395	64.3436	0.0479701	0.288747	0.821704	0.909012
FBgn0000404	27242.8	0.270673	0.138517	0.0372513	0.124162
FBgn0000405	31664.9	0.010175	0.181605	0.952809	0.978707
FBgn0000406	147.089	1.97216	0.452914	8.36356e-07	2.65557e-05
FBgn0000411	0.568028	-0.0203822	0.407402	0.706978	NA
FBgn0000412	2577.77	-0.303285	0.194973	0.0764267	0.202997
FBgn0000414	742.372	0.45563	0.237592	0.0226018	0.0885124
FBgn0000416	22125.1	0.144831	0.164544	0.336545	0.52653
FBgn0000422	7.46553	-0.0738196	0.375192	0.631661	0.777805
FBgn0000426	283.879	-0.362367	0.571717	0.0656916	0.183876
FBgn0000427	65548.3	-0.211345	0.224481	0.258919	0.447149
FBgn0000439	0.399891	-0.00141948	0.407557	0.981212	NA
FBgn0000442	2.69425	-0.269315	0.534355	0.0252676	0.0959734
FBgn0000447	1253.4	-0.231221	0.343424	0.287964	0.476962
FBgn0000448	4.68178	-0.0169791	0.377925	0.881438	0.943177
FBgn0000449	64.3126	0.00650728	0.251413	0.989283	0.996049
FBgn0000451	3.20262	0.193913	0.44253	0.18729	0.362348
FBgn0000454	5914.91	-0.103836	0.330302	0.602578	0.757295
FBgn0000455	288.423	-0.184271	0.350833	0.37597	0.566521
FBgn0000459	1.7048	-0.0324681	0.395095	0.752818	NA
FBgn0000463	1207.47	0.56639	0.311814	0.0185104	0.0767896
FBgn0000464	52.6095	0.184345	0.361202	0.36608	0.556973
FBgn0000473	11.2453	-0.126244	0.398078	0.412172	0.599025
FBgn0000477	5.96995	-0.208887	0.413744	0.265906	0.454769
FBgn0000479	976.247	0.575163	0.259861	0.00770445	0.0405726
FBgn0000482	201.339	-0.125205	0.355229	0.505972	0.681172
FBgn0000489	1050.45	0.0541315	0.306445	0.792565	0.887775
FBgn0000490	75.0206	0.205703	0.283978	0.323926	0.513168
FBgn0000492	1.12619	0.0390132	0.407036	0.616379	NA
FBgn0000499	457.191	0.0682766	0.330037	0.733392	0.847382
FBgn0000500	0.768304	-0.00633693	0.403475	0.938003	NA
FBgn0000504	51.3122	0.0984283	0.3313	0.639555	0.782692
FBgn0000520	92.7074	-0.119093	0.374004	0.489181	0.667389
FBgn0000524	1520	0.454305	0.29083	0.0441143	0.141038
FBgn0000527	1.4012	3.99526e-05	0.407573	0.969339	NA
FBgn0000529	0	NA	NA	NA	NA
FBgn0000533	237.606	-0.286201	0.318497	0.199329	0.378036
FBgn0000535	2.81783	0.0232804	0.396054	0.790364	0.886945
FBgn0000536	1898.65	0.0738035	0.214309	0.687386	0.81636
FBgn0000541	11409.7	1.11854	0.359935	0.000182782	0.00216047
FBgn0000542	72.2503	-0.132528	0.2697	0.516406	0.691674
FBgn0000543	281.92	-0.245245	0.419959	0.221252	0.404883
FBgn0000546	1252.6	0.531013	0.330113	0.030329	0.108729
FBgn0000547	3006.46	0.888093	0.171482	3.73761e-08	2.1488e-06
FBgn0000551	0.192734	0.00115078	0.407653	0.981213	NA
FBgn0000552	0	NA	NA	NA	NA
FBgn0000557	17.8293	0.565616	0.416366	0.038471	0.127008
FBgn0000559	139840	0.0631361	0.281939	0.763127	0.86713
FBgn0000560	0.147853	-0.00242877	0.407648	0.981151	NA
FBgn0000562	2150.82	0.397586	0.147706	0.00384807	0.0240547
FBgn0000564	0	NA	NA	NA	NA
FBgn0000565	232.484	-0.358582	0.38943	0.125555	0.281211
FBgn0000566	1989.11	-0.367651	0.375871	0.123845	0.278557
FBgn0000567	431.311	0.0114981	0.290191	0.949702	0.978428
FBgn0000568	811.702	0.269063	0.322259	0.228122	0.413668
FBgn0000575	1775.67	0.143951	0.30549	0.49506	0.671881
FBgn0000576	0.0322446	-0.00201444	0.407656	0.981175	NA
FBgn0000577	0.0833545	-0.00142978	0.407694	0.9812	NA
FBgn0000578	1348.51	0.316766	0.302331	0.154736	0.321324
FBgn0000579	5860.04	-1.04508	0.192786	7.52102e-09	5.84594e-07
FBgn0000581	2387.92	0.568598	0.245211	0.00615086	0.0340911
FBgn0000588	534.079	0.0233037	0.267238	0.910695	0.960207
FBgn0000591	0	NA	NA	NA	NA
FBgn0000592	32.7382	-0.15376	0.317494	0.462768	0.644532
FBgn0000594	1.11801	-0.0384825	0.404272	0.564991	NA
FBgn0000606	0	NA	NA	NA	NA
FBgn0000611	3565.33	0.0888583	0.266481	0.663989	0.799776
FBgn0000615	12151.4	-0.261121	0.235177	0.177357	0.349674
FBgn0000617	117.92	-1.09064	0.333226	0.000110671	0.00146098
FBgn0000618	77.2108	-0.322771	0.42091	0.158066	0.325513
FBgn0000625	0.0937882	-0.00216297	0.407563	0.981188	NA
FBgn0000629	1424.47	0.213102	0.219856	0.252554	0.440404
FBgn0000633	9.07368	0.279658	0.499705	0.103697	0.248313
FBgn0000635	620.845	0.362722	0.242324	0.0700558	0.191682
FBgn0000636	939.32	0.100308	0.221812	0.59172	0.750165
FBgn0000639	1.11585	-0.0053629	0.407049	0.793491	NA
FBgn0000640	0.763877	-0.0108704	0.407723	0.681377	NA
FBgn0000644	1815.95	-1.56303	0.154936	5.04481e-25	8.50982e-22
FBgn0000658	8.0643	0.0200755	0.348974	0.910446	0.960049
FBgn0000659	11.1934	-0.547162	0.692608	0.0468548	0.147327
FBgn0000662	1160.64	-0.206362	0.134598	0.104296	0.249196
FBgn0000667	920.832	-0.206662	0.294101	0.329969	0.520029
FBgn0000709	1042.58	-0.02141	0.207643	0.887652	0.947427
FBgn0000711	1397.46	0.296015	0.239078	0.133016	0.2918
FBgn0000715	0	NA	NA	NA	NA
FBgn0000719	1964.3	0.292889	0.17572	0.0645277	0.181778
FBgn0000721	5211.69	0.369399	0.111618	0.000562641	0.00524124
FBgn0000723	185.875	-0.0798348	0.160953	0.582549	0.742886
FBgn0000808	91.8171	0.00994745	0.278985	0.948049	0.977527
FBgn0000810	1860.6	0.155857	0.246795	0.432801	0.618033
FBgn0000826	133.466	-0.721941	0.488581	0.0182585	0.0760392
FBgn0000927	301.739	-0.213033	0.44764	0.162922	0.330746
FBgn0000928	49.7533	0.225033	0.323932	0.306832	0.49546
FBgn0000964	2971.29	-0.168219	0.344637	0.414352	0.600604
FBgn0000996	3490.8	0.300319	0.128909	0.0137713	0.0618735
FBgn0001075	2.32538	-0.182391	0.45621	0.052373	NA
FBgn0001077	0	NA	NA	NA	NA
FBgn0001078	2531.63	0.0664242	0.295982	0.751286	0.858865
FBgn0001079	362.717	-0.198724	0.187722	0.247576	0.43404
FBgn0001083	2.86143	0.0163489	0.375366	0.922076	0.967265
FBgn0001084	107.732	-0.0940781	0.215672	0.614668	0.766449
FBgn0001085	2142.22	0.162449	0.28374	0.439297	0.625013
FBgn0001086	1692.07	0.118029	0.224421	0.530256	0.70334
FBgn0001087	2045.15	0.497189	0.224873	0.010115	0.0495348
FBgn0001089	26.9419	-0.427222	0.481371	0.0893991	0.225201
FBgn0001090	93.8495	-0.637082	0.234514	0.00170778	0.0127735
FBgn0001091	3736.42	-1.02137	0.319851	0.000156459	0.00191939
FBgn0001092	17190.6	-0.670233	0.139276	3.96558e-07	1.42175e-05
FBgn0001098	2214.14	-0.598968	0.145918	1.27067e-05	0.000252472
FBgn0001099	4.83228	-0.38627	0.561374	0.0770249	0.204139
FBgn0001104	3726.82	0.0321805	0.227723	0.867153	0.936091
FBgn0001105	6297.89	0.174249	0.245026	0.379602	0.569872
FBgn0001108	2757.11	0.151593	0.201113	0.387704	0.57618
FBgn0001112	4.83443	-0.0135697	0.395781	0.924284	0.96844
FBgn0001114	52.6798	0.298683	0.36738	0.195051	0.372857
FBgn0001120	4585.97	-0.26126	0.180351	0.105161	0.250736
FBgn0001122	1596.67	0.660986	0.339282	0.0104379	0.0506819
FBgn0001123	517.824	-0.0804917	0.322201	0.686027	0.815244
FBgn0001124	2566.02	-0.525192	0.256604	0.0131495	0.0599815
FBgn0001125	3819.73	-0.798034	0.308708	0.00154584	0.0117984
FBgn0001128	1830.99	-0.530332	0.218599	0.00518555	0.0297934
FBgn0001133	219.783	-0.138715	0.371175	0.454045	0.637224
FBgn0001134	36.7824	0.0432772	0.406419	0.539477	0.709992
FBgn0001137	371.707	-0.269117	0.196031	0.112213	0.261743
FBgn0001138	0.123745	0.010484	0.407522	0.858765	NA
FBgn0001139	1892.63	0.117485	0.169081	0.445732	0.629467
FBgn0001142	3856.7	-0.59576	0.169528	0.000135483	0.00172072
FBgn0001145	79.5014	-0.890323	0.309592	0.000522947	0.00493718
FBgn0001147	0	NA	NA	NA	NA
FBgn0001148	0	NA	NA	NA	NA
FBgn0001149	2875.56	-0.981307	0.620504	0.00794482	0.0413938
FBgn0001150	1.4962	0.0185316	0.399384	0.82185	NA
FBgn0001168	270.592	0.0542839	0.281704	0.791354	0.887148
FBgn0001169	1827.21	0.267886	0.265478	0.198133	0.376283
FBgn0001170	0.0513799	0.000782247	0.407649	0.9812	NA
FBgn0001174	0.0913146	-0.001322	0.407699	0.981199	NA
FBgn0001179	1447.36	0.244479	0.147066	0.0740424	0.199389
FBgn0001180	881.822	0.177909	0.233013	0.356796	0.54765
FBgn0001185	626.579	0.128707	0.188236	0.441183	0.626137
FBgn0001186	3249.49	-0.0604226	0.234116	0.749627	0.857876
FBgn0001187	24.7257	0.392782	0.41989	0.111847	0.261354
FBgn0001189	660.315	-0.0573989	0.121237	0.651287	0.791186
FBgn0001197	4286.12	-0.319005	0.167504	0.0361309	0.121976
FBgn0001202	863.763	-0.0699851	0.106671	0.532065	0.704778
FBgn0001206	701.286	1.42518	0.247408	7.53291e-10	8.65956e-08
FBgn0001208	62.085	1.63704	0.359443	4.00029e-07	1.42369e-05
FBgn0001215	8472.2	0.289516	0.246353	0.149121	0.314354
FBgn0001216	3.66639	-0.0449566	0.37695	0.748291	0.857358
FBgn0001217	5.74735	-0.01835	0.384025	0.877708	0.941259
FBgn0001218	17953	-0.634094	0.158879	1.86166e-05	0.000351905
FBgn0001220	6881.24	-0.459658	0.0920479	2.83701e-07	1.08521e-05
FBgn0001222	3259.04	0.209352	0.124259	0.0763011	0.202831
FBgn0001223	0	NA	NA	NA	NA
FBgn0001224	233.107	-1.01881	0.446065	0.00211838	0.0150675
FBgn0001225	15464.9	-0.494721	0.195732	0.00444794	0.0267096
FBgn0001226	4754.31	-0.89374	0.286226	0.000251611	0.00279389
FBgn0001227	18.4566	-1.0491	0.589595	0.00558238	0.0314973
FBgn0001228	0.234794	-0.00539281	0.407558	0.808585	NA
FBgn0001229	22.0007	0.00606315	0.365493	0.971866	0.987621
FBgn0001230	182.338	-0.0505168	0.30139	0.79456	0.889189
FBgn0001233	89384.4	-0.115787	0.14397	0.387936	0.576276
FBgn0001234	2002.25	0.157488	0.305032	0.458559	0.640856
FBgn0001235	13.9657	0.403841	0.57247	0.0749443	0.20054
FBgn0001247	3243.49	0.139601	0.183823	0.395269	0.58321
FBgn0001248	6708.58	-0.134907	0.166818	0.373655	0.564784
FBgn0001250	218.519	0.127475	0.162365	0.396508	0.584416
FBgn0001253	0.880325	-0.0265132	0.403328	0.670682	NA
FBgn0001254	0	NA	NA	NA	NA
FBgn0001255	12.5972	-0.0548233	0.361956	0.748711	0.857536
FBgn0001256	0	NA	NA	NA	NA
FBgn0001257	1549.02	-0.244958	0.228995	0.198097	0.376283
FBgn0001258	14.6123	-0.563354	0.627826	0.0501525	0.154057
FBgn0001259	0.155865	-0.00958839	0.407674	0.8319	NA
FBgn0001263	0.488353	-0.0257448	0.408424	0.493504	NA
FBgn0001269	0.693292	-0.00635372	0.407129	0.954093	NA
FBgn0001276	148.632	-0.1929	0.353698	0.357779	0.548553
FBgn0001280	1252.1	-0.887774	0.226653	1.38055e-05	0.000271527
FBgn0001281	0.433053	-0.00539688	0.407575	0.700816	NA
FBgn0001285	7.90315	-4.91951	2.77804	0.00077538	0.00676872
FBgn0001291	716.834	0.0130749	0.142773	0.860828	0.933043
FBgn0001296	1001.8	-0.27698	0.350725	0.216722	0.399709
FBgn0001297	773.553	0.466162	0.390797	0.0675027	0.186977
FBgn0001301	1377.28	0.523698	0.146523	0.000136353	0.00172951
FBgn0001308	3285.22	0.169385	0.304286	0.426718	0.611864
FBgn0001311	3.20777	0.0826429	0.385127	0.592123	0.750342
FBgn0001313	0	NA	NA	NA	NA
FBgn0001316	3680.26	0.406621	0.315396	0.0801562	0.209267
FBgn0001319	0.939946	0.0337365	0.406822	0.64193	NA
FBgn0001320	0.854774	-0.00259802	0.403726	0.999854	NA
FBgn0001321	27.6918	-0.118962	0.325415	0.565598	0.730183
FBgn0001323	2.02117	-0.0807888	0.404561	0.449332	NA
FBgn0001324	662.499	0.221538	0.404872	0.268733	0.457029
FBgn0001325	1.07292	0.000972705	0.402972	0.961866	NA
FBgn0001330	926.038	0.445699	0.16821	0.0037597	0.0236282
FBgn0001341	1376.84	0.527575	0.171153	0.000768717	0.00671659
FBgn0001404	2016.84	0.310888	0.156453	0.0310833	0.110442
FBgn0001491	875.468	-0.34404	0.192204	0.045472	0.143817
FBgn0001565	2963.06	0.156603	0.149584	0.25995	0.448473
FBgn0001612	3848.97	0.334961	0.125561	0.00492212	0.0287919
FBgn0001624	2046.16	0.590207	0.232608	0.00323462	0.0210641
FBgn0001941	2492.65	-0.0290586	0.164963	0.845247	0.923781
FBgn0001942	31742.8	-0.159123	0.181082	0.324503	0.513831
FBgn0001961	566.232	-0.292116	0.341321	0.196531	0.374925
FBgn0001965	559.875	0.432055	0.252613	0.0387999	0.127746
FBgn0001967	0	NA	NA	NA	NA
FBgn0001970	167.091	-0.170623	0.373013	0.378759	0.568782
FBgn0001974	780.069	-0.475612	0.182865	0.00385633	0.0240797
FBgn0001977	602.098	-0.311529	0.320467	0.167053	0.336112
FBgn0001978	2106.91	-0.211415	0.219161	0.255429	0.443707
FBgn0001981	2.63936	-0.109747	0.422822	0.147061	NA
FBgn0001983	0	NA	NA	NA	NA
FBgn0001986	904.696	-0.00064794	0.256986	0.99449	0.998601
FBgn0001987	525.552	0.0978782	0.191163	0.583241	0.743574
FBgn0001989	53.3999	-1.08641	0.450236	0.00135154	0.010607
FBgn0001990	732.865	0.167307	0.18141	0.303103	0.492417
FBgn0001991	42.8967	1.07924	0.550567	0.0040908	0.0250291
FBgn0001992	0.742025	-0.0253186	0.405606	0.622255	NA
FBgn0001994	1951.55	0.233377	0.187208	0.160696	0.328356
FBgn0001995	717.999	-0.570766	0.191003	0.000926504	0.00784822
FBgn0002021	781.171	-0.453024	0.255786	0.0301388	0.108254
FBgn0002022	1643.38	-0.373319	0.232075	0.0547509	0.163781
FBgn0002023	0.345389	-0.00552496	0.407484	0.981136	NA
FBgn0002031	1896.42	-1.04825	0.244438	2.14147e-06	5.86098e-05
FBgn0002036	179.005	0.193278	0.222867	0.30346	0.492635
FBgn0002044	1786.31	-0.0557683	0.137812	0.66192	0.797709
FBgn0002069	2684.9	-0.349937	0.272378	0.100179	0.243274
FBgn0002121	12199.2	0.538824	0.38454	0.039704	0.130018
FBgn0002174	130.69	-1.2791	0.358127	2.69039e-05	0.000473548
FBgn0002183	6124.59	0.257102	0.321723	0.247376	0.433985
FBgn0002283	604.561	-0.872383	0.291768	0.000401628	0.00404795
FBgn0002284	1632.54	-1.11586	0.631605	0.00470768	0.0278562
FBgn0002306	19.7721	-0.0534667	0.334338	0.781187	0.880921
FBgn0002354	124.783	-0.768006	0.375092	0.00612224	0.0339519
FBgn0002413	5699.83	0.408221	0.139696	0.00184535	0.0135011
FBgn0002431	6171.25	0.824484	0.231219	6.34033e-05	0.000924307
FBgn0002440	0	NA	NA	NA	NA
FBgn0002441	639.69	0.0861145	0.317071	0.647809	0.788504
FBgn0002466	1495.54	1.28963	0.277801	3.17128e-07	1.18966e-05
FBgn0002521	6260.78	0.16881	0.353524	0.413058	0.599298
FBgn0002522	0.310626	-0.00783036	0.407632	0.808567	NA
FBgn0002524	2214.18	0.0237483	0.181251	0.852093	0.92773
FBgn0002525	2721.38	-0.00873193	0.22283	0.960549	0.982837
FBgn0002526	2876.77	0.833206	0.256583	0.000195438	0.0022741
FBgn0002531	0.0985883	-0.00655475	0.407592	0.981153	NA
FBgn0002533	0	NA	NA	NA	NA
FBgn0002534	0.0379652	0.000711001	0.407651	0.981202	NA
FBgn0002535	0	NA	NA	NA	NA
FBgn0002542	4951.48	0.132734	0.0726419	0.0632722	0.179548
FBgn0002543	8.4732	0.307138	0.478648	0.140727	0.302033
FBgn0002552	550.197	-0.0192997	0.242232	0.905682	0.957728
FBgn0002561	0	NA	NA	NA	NA
FBgn0002562	0.388739	0.00240067	0.406915	0.991478	NA
FBgn0002563	0.911648	-0.00276369	0.402691	0.960313	NA
FBgn0002564	1.86612	-0.00452796	0.395774	0.935424	NA
FBgn0002565	46.2951	-1.38225	0.817402	0.00362539	0.0229923
FBgn0002566	3857.88	0.198584	0.349807	0.352337	0.54364
FBgn0002567	2729.02	-0.116936	0.145242	0.404724	0.59223
FBgn0002569	48.068	-7.0567	2.41359	7.05021e-07	2.29865e-05
FBgn0002570	312.356	-7.14313	0.991181	2.94482e-12	6.21996e-10
FBgn0002571	20.0395	-3.93556	0.805194	1.49156e-07	6.61736e-06
FBgn0002573	0	NA	NA	NA	NA
FBgn0002576	0.262375	0.00532887	0.40735	0.858811	NA
FBgn0002577	2.69981	-0.103677	0.399864	0.435938	0.621417
FBgn0002578	10.4308	-4.15391	2.47465	0.00111376	0.00910882
FBgn0002579	4017.42	-0.334831	0.533779	0.0838993	0.216224
FBgn0002590	2266.52	-0.334653	0.473851	0.12623	0.282203
FBgn0002592	0.492879	-0.0226834	0.408073	0.578274	NA
FBgn0002593	5786.74	-0.92057	0.476434	0.00516592	0.0297523
FBgn0002609	69.976	-0.123932	0.273353	0.533621	0.70578
FBgn0002622	5795.96	-0.509879	0.618159	0.0517866	0.157162
FBgn0002626	6036.55	-0.12736	0.401222	0.383021	0.572
FBgn0002629	0.0395628	0.0120508	0.407608	0.858751	NA
FBgn0002631	0.0885595	-0.0109048	0.40773	0.831877	NA
FBgn0002632	0.892114	0.00434066	0.403663	0.981893	NA
FBgn0002633	4.18072	0.0171094	0.370486	0.925268	0.968948
FBgn0002638	3652.81	-0.222236	0.205671	0.210178	0.39098
FBgn0002641	978.807	-0.0973011	0.131114	0.43219	0.617459
FBgn0002643	804.743	0.3471	0.270877	0.103264	0.24767
FBgn0002645	9047.12	0.720315	0.275391	0.0017802	0.0131972
FBgn0002673	3628.24	0.325868	0.212294	0.0743036	0.199793
FBgn0002707	1052.26	0.485809	0.217867	0.0100601	0.0493157
FBgn0002709	17.5758	-0.00201778	0.367788	0.988162	0.99554
FBgn0002715	549.353	0.11709	0.158978	0.423412	0.609368
FBgn0002716	26.0918	0.0465702	0.322851	0.822758	0.909537
FBgn0002719	4607.71	0.454716	0.272037	0.0364703	0.122654
FBgn0002723	425.542	0.411993	0.300065	0.0697488	0.191003
FBgn0002732	2.97759	0.0132639	0.391609	0.924421	0.968479
FBgn0002733	48.6868	0.0483234	0.246649	0.818451	0.906942
FBgn0002734	0	NA	NA	NA	NA
FBgn0002735	0.0665771	0.0003438	0.407657	0.981204	NA
FBgn0002736	2265.48	-0.618091	0.16458	5.05798e-05	0.00077148
FBgn0002772	190.919	0.47014	0.213887	0.0115188	0.0544605
FBgn0002773	494.152	0.484846	0.244444	0.0177793	0.0745304
FBgn0002774	1032.65	0.143817	0.128932	0.244421	0.430689
FBgn0002775	857.746	-0.0135373	0.169621	0.937525	0.973028
FBgn0002778	3412.8	-0.177486	0.16325	0.233318	0.418803
FBgn0002780	41026.5	0.0507942	0.278612	0.807131	0.899013
FBgn0002781	1975.25	-0.354772	0.399531	0.135265	0.294803
FBgn0002783	3273.84	0.270465	0.346378	0.230593	0.416362
FBgn0002787	2484.12	-0.280632	0.329932	0.209757	0.390347
FBgn0002789	120.162	-0.0981718	0.301487	0.635857	0.780443
FBgn0002791	2728.08	0.00331604	0.250862	0.989401	0.996055
FBgn0002838	0.242898	-0.00964294	0.407705	0.738332	NA
FBgn0002842	0.14297	0.0165031	0.407827	0.755322	NA
FBgn0002855	1.40745	0.0246097	0.397733	0.809425	NA
FBgn0002856	0.737334	0.0212015	0.403349	0.739818	NA
FBgn0002862	0.773837	-0.0723988	0.414506	0.188106	NA
FBgn0002863	0.109656	-0.0097652	0.407702	0.808595	NA
FBgn0002865	0.0505898	-0.0039654	0.407627	0.98117	NA
FBgn0002868	129.881	-0.62158	0.45784	0.0295451	0.106887
FBgn0002869	4.54757	-0.223813	0.47424	0.105631	0.2513
FBgn0002872	4194.5	0.994169	0.218466	7.23328e-07	2.33484e-05
FBgn0002873	3363.88	1.66394	0.428948	6.67097e-06	0.00014798
FBgn0002878	429.39	0.418998	0.279448	0.0561257	0.166255
FBgn0002887	1475.23	0.642287	0.201753	0.000387324	0.00392823
FBgn0002891	839.44	0.917525	0.318796	0.000529577	0.00497618
FBgn0002899	2204.28	0.792082	0.172357	4.91485e-07	1.70545e-05
FBgn0002901	1347.25	0.350857	0.251135	0.0374737	0.124605
FBgn0002905	873.061	0.684852	0.212857	0.0003116	0.00330875
FBgn0002906	2127.17	0.958383	0.302512	0.000194563	0.00227208
FBgn0002909	0	NA	NA	NA	NA
FBgn0002914	3379.93	0.302081	0.197067	0.0809017	0.210477
FBgn0002917	3.95118	0.0466906	0.378545	0.763644	0.867278
FBgn0002921	10794.3	0.411433	0.287986	0.064588	0.181895
FBgn0002922	0.0915233	-0.00571728	0.407583	0.981154	NA
FBgn0002924	636.276	-0.0698598	0.343687	0.708894	0.830433
FBgn0002926	5714.1	0.0233225	0.188112	0.892686	0.950815
FBgn0002930	11.6945	-0.125358	0.403625	0.37492	0.565465
FBgn0002931	8.82732	0.039447	0.383525	0.763934	0.867304
FBgn0002932	848.271	0.102473	0.281777	0.620299	0.769447
FBgn0002933	0	NA	NA	NA	NA
FBgn0002936	0.085541	-0.00136094	0.4077	0.981198	NA
FBgn0002937	0.298413	-0.00810951	0.407669	0.700798	NA
FBgn0002938	0.158928	-0.00214741	0.40765	0.98117	NA
FBgn0002939	10.8478	0.0261685	0.366738	0.873779	0.939431
FBgn0002940	0.596937	-0.0112012	0.407796	0.678709	NA
FBgn0002941	0.0379652	0.000711001	0.407651	0.981202	NA
FBgn0002945	41.712	1.12583	0.485789	0.00184067	0.0134829
FBgn0002948	1089.5	-0.454053	0.169642	0.00333746	0.0215604
FBgn0002962	6205.8	-0.387503	0.263177	0.0651194	0.182861
FBgn0002973	1064.62	-0.0611334	0.307127	0.761005	0.865214
FBgn0002985	3.55072	-0.208523	0.455097	0.149913	0.314931
FBgn0002989	697.585	0.108896	0.0976552	0.245207	0.431377
FBgn0003002	0.0371445	0.0118842	0.407597	0.864479	NA
FBgn0003008	926.519	-0.292516	0.217267	0.120395	0.272988
FBgn0003009	18.8568	0.0312096	0.338565	0.875648	0.940319
FBgn0003011	0	NA	NA	NA	NA
FBgn0003015	22130.1	0.232509	0.260236	0.258819	0.447134
FBgn0003016	1267.61	0.588991	0.185705	0.000475725	0.00461526
FBgn0003023	9439.01	0.342973	0.214094	0.0625045	0.178196
FBgn0003028	3863.7	0.0626182	0.206739	0.72778	0.843909
FBgn0003034	0	NA	NA	NA	NA
FBgn0003041	3071.73	0.558609	0.167719	0.000299157	0.00320868
FBgn0003042	603.945	-0.0147328	0.238892	0.936572	0.972606
FBgn0003044	2969.36	0.529818	0.188394	0.00178086	0.0131972
FBgn0003046	0.376889	-0.0109757	0.407742	0.83187	NA
FBgn0003048	809.435	0.604625	0.165829	8.22467e-05	0.0011498
FBgn0003053	326.093	0.552474	0.240636	0.0068944	0.0372144
FBgn0003057	0	NA	NA	NA	NA
FBgn0003060	0	NA	NA	NA	NA
FBgn0003062	180.437	-0.873918	0.759953	0.0152951	0.0669703
FBgn0003065	1.02779	-0.0572611	0.409514	0.315008	NA
FBgn0003067	0	NA	NA	NA	NA
FBgn0003068	25.373	0.178482	0.357733	0.389912	0.577628
FBgn0003071	1255.84	-0.0910646	0.206918	0.607708	0.761244
FBgn0003074	3969.96	-0.270086	0.258562	0.186745	0.362015
FBgn0003076	3164.12	0.0240796	0.30785	0.909979	0.95987
FBgn0003079	1397.78	0.502649	0.162887	0.000818675	0.00708935
FBgn0003082	557.497	-0.212237	0.370974	0.309159	0.497704
FBgn0003086	0	NA	NA	NA	NA
FBgn0003087	3772.5	0.0718097	0.331515	0.716953	0.836402
FBgn0003089	194.167	-0.254321	0.214198	0.16322	0.331214
FBgn0003090	6.51527	-0.120897	0.391336	0.43303	0.618269
FBgn0003091	269.479	0.963386	0.367557	0.000989308	0.00828631
FBgn0003093	581.884	0.105316	0.236897	0.58819	0.747431
FBgn0003114	836.638	-0.485472	0.251742	0.0191241	0.0785222
FBgn0003116	390.529	-0.408029	0.17283	0.0096062	0.047638
FBgn0003117	0.26334	0.0120403	0.407549	0.858764	NA
FBgn0003118	350.521	0.153611	0.233648	0.432752	0.618033
FBgn0003124	13867.5	0.0804056	0.13777	0.535985	0.707462
FBgn0003129	21.7655	0.334138	0.451669	0.142815	0.305166
FBgn0003130	0.0850019	-0.0013215	0.4077	0.981199	NA
FBgn0003132	0.243737	0.000362436	0.407425	0.981181	NA
FBgn0003134	1807.71	-0.085764	0.167642	0.572838	0.735813
FBgn0003137	204.001	2.14216	0.235137	6.33687e-21	7.69612e-18
FBgn0003139	1479.44	-0.54307	0.141692	4.61196e-05	0.000719259
FBgn0003140	0.0408513	-0.00388034	0.407628	0.981175	NA
FBgn0003141	1470.95	-0.16337	0.223673	0.381814	0.571342
FBgn0003145	0.0209198	0.000452826	0.407653	0.981199	NA
FBgn0003149	229.134	0.778192	0.207468	3.81763e-05	0.000616148
FBgn0003159	2284.95	0.601103	0.184517	0.000341743	0.00355882
FBgn0003162	37.2435	-0.612898	0.418122	0.0263793	0.0986911
FBgn0003165	3339.13	0.38874	0.25866	0.0628295	0.178756
FBgn0003169	1724.84	-0.0929578	0.188516	0.575838	0.737911
FBgn0003174	72.4105	0.679856	0.413123	0.0172515	0.0731306
FBgn0003175	413.249	0.628005	0.364851	0.0178208	0.0746645
FBgn0003187	4078.95	0.215616	0.210468	0.23357	0.419089
FBgn0003189	1302.76	0.267632	0.404493	0.22008	0.403672
FBgn0003204	2846.1	-0.537142	0.100382	3.38734e-08	1.98721e-06
FBgn0003205	3142.96	-0.313246	0.218896	0.0919261	0.229655
FBgn0003206	867.06	0.00165504	0.260718	0.985644	0.99393
FBgn0003209	848.111	0.16468	0.191852	0.331523	0.521547
FBgn0003210	2169.43	0.272918	0.118262	0.0156315	0.0678837
FBgn0003218	815.281	0.128257	0.184264	0.410836	0.598298
FBgn0003227	147.546	0.0341128	0.21598	0.854542	0.92922
FBgn0003231	6196.9	0.302522	0.149305	0.0290518	0.105442
FBgn0003248	4.05163	-0.0751457	0.381743	0.609731	0.762341
FBgn0003249	0	NA	NA	NA	NA
FBgn0003250	1.07256	-0.0313018	0.401882	0.720999	NA
FBgn0003254	0.240285	0.00629546	0.406735	0.929683	NA
FBgn0003255	40.3301	0.761579	0.419441	0.0100203	0.0492164
FBgn0003256	5391.32	0.111058	0.326421	0.588991	0.747862
FBgn0003257	1451.31	-0.22199	0.158239	0.117541	0.269117
FBgn0003261	12704.7	0.242702	0.114532	0.0269118	0.0998758
FBgn0003267	0.137645	-0.00528751	0.407572	0.981154	NA
FBgn0003268	2523.41	0.582843	0.243353	0.00482838	0.0283704
FBgn0003270	0	NA	NA	NA	NA
FBgn0003274	3406.22	-0.946102	0.365608	0.00110104	0.00901576
FBgn0003275	127.088	-0.939501	1.06865	0.0136881	0.0616567
FBgn0003277	2570.65	0.609107	0.227248	0.00205757	0.0147469
FBgn0003278	2505.37	0.762948	0.246281	0.000373866	0.00381964
FBgn0003279	3230.29	-0.389685	0.557628	0.076672	0.203426
FBgn0003285	53.9063	0.023609	0.302732	0.911424	0.960622
FBgn0003292	676.585	0.876622	0.218652	1.00983e-05	0.000209648
FBgn0003295	1.65383	-0.0953472	0.41365	0.275515	NA
FBgn0003300	0.536681	-0.00207498	0.40748	0.979776	NA
FBgn0003301	122.759	1.02698	0.278749	2.48637e-05	0.000444073
FBgn0003302	176.837	-0.890237	0.364607	0.00182389	0.0134351
FBgn0003308	10.4505	-0.0464718	0.363453	0.781419	0.881081
FBgn0003310	1365.3	0.43913	0.209882	0.0163244	0.0700566
FBgn0003312	27.2429	-0.415864	0.564382	0.0740363	0.199389
FBgn0003313	0	NA	NA	NA	NA
FBgn0003317	1394.3	0.0739516	0.173268	0.638381	0.781961
FBgn0003319	0.437075	0.00429165	0.407289	0.695768	NA
FBgn0003321	1528.71	0.480953	0.19683	0.00285756	0.0190165
FBgn0003326	3.92197	0.406148	0.684423	0.0310889	0.110442
FBgn0003328	1951.2	0.469782	0.141023	0.000390257	0.00394973
FBgn0003330	126.091	-1.00191	0.323035	0.000222677	0.00253044
FBgn0003334	1752.08	0.274152	0.262532	0.185979	0.361034
FBgn0003339	0.149178	-0.00908074	0.407597	0.981131	NA
FBgn0003345	1474.56	1.32115	0.263633	3.68854e-08	2.13321e-06
FBgn0003346	3996.88	-0.190602	0.111418	0.0744579	0.199899
FBgn0003353	522.027	0.549515	0.228332	0.00519558	0.029817
FBgn0003356	8.25039	-5.5104	3.93912	0.00143617	0.0111204
FBgn0003357	14.9536	-7.72691	3.13344	3.97703e-05	0.000635872
FBgn0003358	122.585	-9.62715	2.78739	2.67269e-10	3.76346e-08
FBgn0003360	35919	-0.505067	0.136607	8.84307e-05	0.00122484
FBgn0003366	146.378	0.369107	0.460857	0.121731	0.274928
FBgn0003371	2308.08	0.29761	0.287279	0.170391	0.340385
FBgn0003372	0.347254	-0.00562699	0.407474	0.981137	NA
FBgn0003373	0.205825	0.000589247	0.407537	0.981204	NA
FBgn0003374	0	NA	NA	NA	NA
FBgn0003375	0.0788166	-0.00184833	0.407593	0.981186	NA
FBgn0003377	1.1674	-0.00200413	0.407581	0.981182	NA
FBgn0003378	0	NA	NA	NA	NA
FBgn0003380	1.77412	0.0928524	0.412689	0.283596	NA
FBgn0003382	1.961	-0.0357944	0.407954	0.591021	NA
FBgn0003386	16.8348	2.85939	0.892866	8.84971e-05	0.00122484
FBgn0003388	89.591	0.155841	0.264786	0.467125	0.648369
FBgn0003390	6.85109	0.238885	0.429827	0.223757	0.407884
FBgn0003391	2278.62	0.646347	0.135188	5.03082e-07	1.73948e-05
FBgn0003392	3284.5	0.258989	0.175194	0.101301	0.244819
FBgn0003396	743.567	1.05246	0.187642	2.15279e-09	2.05064e-07
FBgn0003401	952.815	-0.634486	0.160996	2.28546e-05	0.000414282
FBgn0003410	2437.54	0.123917	0.272522	0.547942	0.715661
FBgn0003411	1.40948	-0.0172121	0.398571	0.841398	NA
FBgn0003415	3538.61	0.810653	0.257877	9.5505e-05	0.00130587
FBgn0003416	1829.7	0.414125	0.278881	0.058543	0.170931
FBgn0003423	3123.38	0.0543166	0.156393	0.708463	0.830028
FBgn0003429	10.9519	0.548424	0.597618	0.0532962	0.160606
FBgn0003430	0.120858	-0.00605717	0.407587	0.981159	NA
FBgn0003435	981.009	0.520418	0.384403	0.0451926	0.143213
FBgn0003444	2022.25	0.269294	0.299912	0.219229	0.402875
FBgn0003447	2692.06	0.179844	0.252018	0.370957	0.56158
FBgn0003448	0	NA	NA	NA	NA
FBgn0003449	953.536	-0.723724	0.290523	0.00242577	0.0167511
FBgn0003450	175.126	-0.272212	0.264808	0.188052	0.363388
FBgn0003459	767.127	1.05077	0.219987	1.29001e-07	5.94018e-06
FBgn0003460	8.59803	0.03888	0.365436	0.820664	0.908462
FBgn0003462	476.979	-1.43097	0.343938	2.41052e-06	6.32989e-05
FBgn0003463	51.6462	1.15332	0.49929	0.00170399	0.012755
FBgn0003464	649.137	-0.217507	0.238585	0.277346	0.466695
FBgn0003475	1828.52	0.125319	0.308711	0.549405	0.71709
FBgn0003479	145.766	-0.310451	0.345779	0.175772	0.347271
FBgn0003480	332.071	-0.12379	0.169699	0.420715	0.606389
FBgn0003482	261.119	-0.056064	0.290958	0.782168	0.881311
FBgn0003483	4472.7	0.489033	0.195112	0.0048639	0.0285545
FBgn0003486	595.29	0.0403078	0.296756	0.847216	0.925335
FBgn0003495	2167.87	0.691003	0.186093	4.98533e-05	0.000762951
FBgn0003499	4.19242	0.1539	0.415557	0.300679	0.489838
FBgn0003502	3572.04	0.354158	0.174382	0.0246973	0.0943977
FBgn0003507	869.883	-0.128353	0.199515	0.488127	0.666383
FBgn0003510	0	NA	NA	NA	NA
FBgn0003511	0	NA	NA	NA	NA
FBgn0003512	81.6639	-0.578746	0.494011	0.0411656	0.133732
FBgn0003513	0.0379652	0.000711001	0.407651	0.981202	NA
FBgn0003514	1234.28	-0.879534	0.226579	1.62285e-05	0.000313472
FBgn0003515	14.468	-1.64763	0.538031	0.000160403	0.00195054
FBgn0003517	4244.92	-0.302979	0.360785	0.184284	0.358674
FBgn0003520	2982.76	0.264479	0.188952	0.114532	0.264955
FBgn0003525	3430.57	0.393167	0.35851	0.103204	0.247648
FBgn0003527	312.888	-0.269292	0.327023	0.229648	0.415428
FBgn0003545	2018.87	-0.121763	0.125303	0.30593	0.494744
FBgn0003557	2063.78	0.0886169	0.175951	0.578165	0.73982
FBgn0003559	1293.19	0.259533	0.177898	0.104788	0.250091
FBgn0003567	2869.71	0.52649	0.157223	0.000307538	0.00327996
FBgn0003575	1016.64	0.623272	0.197921	0.000463431	0.00452988
FBgn0003598	2823.52	0.593417	0.275023	0.00828798	0.0427351
FBgn0003607	4399.42	-0.566741	0.198541	0.00137557	0.0107539
FBgn0003612	4396.75	0.282086	0.210887	0.120113	0.272603
FBgn0003638	1291.72	-0.0507433	0.303165	0.798085	0.891324
FBgn0003651	3.87688	0.11863	0.418883	0.246587	0.433009
FBgn0003654	398.847	-0.127262	0.230931	0.485154	0.663722
FBgn0003655	3501.03	-0.0136085	0.252506	0.941717	0.975242
FBgn0003656	2566.15	0.417335	0.233645	0.0338907	0.116797
FBgn0003660	1764.61	-0.693757	0.148058	6.93835e-07	2.2698e-05
FBgn0003676	6571.78	-0.172944	0.35178	0.398183	0.585907
FBgn0003683	0.099846	0.000619247	0.407636	0.981205	NA
FBgn0003687	581.895	-0.0561573	0.208229	0.75231	0.859599
FBgn0003701	3607.43	1.092	0.2925	2.04426e-05	0.000378415
FBgn0003710	8.5199	0.280265	0.505978	0.105459	0.251075
FBgn0003714	354.649	-0.794859	0.260047	0.000387322	0.00392823
FBgn0003716	1904.4	0.153956	0.19955	0.377529	0.567561
FBgn0003719	18.0239	1.00567	0.548524	0.00601265	0.0334779
FBgn0003720	0	NA	NA	NA	NA
FBgn0003721	8710.85	0.0443839	0.198452	0.800414	0.893169
FBgn0003731	683.849	0.167167	0.209176	0.411262	0.598586
FBgn0003733	2856.97	0.966034	0.292415	0.000121537	0.00157447
FBgn0003741	137.924	-0.0875642	0.215898	0.638377	0.781961
FBgn0003742	561.388	-0.214987	0.130986	0.0818411	0.212312
FBgn0003744	1572.14	-0.159254	0.155669	0.266395	0.455365
FBgn0003747	1.66396	-0.00379172	0.397563	0.932088	NA
FBgn0003748	5036.31	0.173282	0.12873	0.155549	0.322174
FBgn0003751	97.5343	-1.17745	0.279183	2.57395e-06	6.70469e-05
FBgn0003861	0.136528	-0.000691686	0.407584	0.981163	NA
FBgn0003862	2267.98	1.40224	0.277797	3.84091e-08	2.19519e-06
FBgn0003863	153.713	-7.26684	1.26976	3.29513e-09	2.9921e-07
FBgn0003865	0.107947	-0.00192108	0.407545	0.981191	NA
FBgn0003866	139.813	0.63097	0.288284	0.00699688	0.0375382
FBgn0003867	79.4603	-0.440884	0.237737	0.0267624	0.0996258
FBgn0003870	2928.86	-0.299747	0.232023	0.12001	0.272515
FBgn0003882	1991.58	0.223497	0.130673	0.0702613	0.192055
FBgn0003884	10386.3	-0.908349	0.270447	0.000109186	0.00144727
FBgn0003885	3006.97	-0.00399029	0.247186	0.981357	0.99147
FBgn0003886	0.0427705	-0.00132987	0.4077	0.981196	NA
FBgn0003888	1530.3	-0.36652	0.250805	0.0718333	0.195116
FBgn0003889	3.33297	-0.0191442	0.387599	0.891143	0.950005
FBgn0003890	204.764	-0.503743	0.290669	0.0245519	0.0941009
FBgn0003891	9205.58	1.09746	0.319234	6.17471e-05	0.000907618
FBgn0003892	37.6456	0.184905	0.26291	0.368645	0.559999
FBgn0003896	0.215926	-0.00884967	0.407664	0.831867	NA
FBgn0003900	0.0427705	-0.00132987	0.4077	0.981196	NA
FBgn0003916	5.2895	0.0330302	0.393826	0.774399	0.875603
FBgn0003920	22.7044	0.418374	0.497562	0.0867536	0.221059
FBgn0003922	17.6236	1.91522	0.976647	0.00301049	0.0198979
FBgn0003923	0.0322446	-0.00201444	0.407656	0.981175	NA
FBgn0003926	0	NA	NA	NA	NA
FBgn0003930	13.1091	0.424044	0.573412	0.0726914	0.196842
FBgn0003931	1.07181	-0.0275741	0.404852	0.640712	NA
FBgn0003933	40.6392	0.190362	0.402851	0.29897	0.487873
FBgn0003934	10.1343	0.325277	0.513888	0.106472	0.25262
FBgn0003935	4.37316	0.15831	0.430289	0.200426	0.379376
FBgn0003936	0.0274981	-0.0035859	0.407628	0.981176	NA
FBgn0003938	0.714302	0.0486525	0.408958	0.424624	NA
FBgn0003941	13475.6	-0.264388	0.382999	0.227384	0.412715
FBgn0003942	51721	-0.519208	0.222367	0.00679459	0.036839
FBgn0003943	8791.86	0.772565	0.19896	2.07838e-05	0.000383179
FBgn0003944	4.40859	0.152294	0.42499	0.230404	0.416193
FBgn0003950	35.0298	0.00888892	0.306987	0.977171	0.989692
FBgn0003961	144.774	-2.5817	0.357156	2.79896e-14	9.37747e-12
FBgn0003963	446.346	0.478961	0.122808	4.37067e-05	0.000690495
FBgn0003964	583.693	-0.3717	0.197381	0.0333664	0.115616
FBgn0003965	12.6016	0.381268	0.484653	0.111435	0.261019
FBgn0003969	2936.32	0.180118	0.188634	0.266249	0.455196
FBgn0003975	0.191088	-0.00942321	0.407691	0.831888	NA
FBgn0003977	173.2	0.072122	0.344408	0.721161	0.839445
FBgn0003978	190.971	-0.485527	0.504822	0.0589739	0.171451
FBgn0003979	865.276	-2.30532	0.631861	1.10413e-05	0.000226009
FBgn0003980	181.411	-1.91521	0.785839	0.000542476	0.00508754
FBgn0003983	550.671	-2.32305	0.944988	0.000404289	0.00406212
FBgn0003984	47.9291	0.220919	0.376404	0.289686	0.478916
FBgn0003996	76.8266	0.0169855	0.29028	0.931877	0.971054
FBgn0003997	442.771	0.318435	0.426677	0.160888	0.328356
FBgn0004003	354.448	-1.01135	0.277574	3.20785e-05	0.00053923
FBgn0004034	6.40667	0.235221	0.490153	0.0331721	0.11519
FBgn0004045	19681.1	-0.988011	0.681035	0.00897697	0.0453799
FBgn0004047	2476.61	-0.529341	0.879436	0.022554	0.088432
FBgn0004049	1869.66	0.412723	0.138679	0.0015362	0.0117341
FBgn0004050	469.811	-0.0915733	0.263963	0.655422	0.793188
FBgn0004052	0.205513	-0.00526199	0.407585	0.981159	NA
FBgn0004053	20.7135	0.0196941	0.335671	0.924714	0.968577
FBgn0004054	0.0975811	0.0128963	0.407605	0.864474	NA
FBgn0004055	431.804	0.453908	0.265972	0.034254	0.117726
FBgn0004057	148.352	-0.241004	0.340855	0.268264	0.456632
FBgn0004066	2186.31	-1.27067	0.211614	1.86238e-10	2.78383e-08
FBgn0004087	952.462	-0.249953	0.235006	0.204912	0.384868
FBgn0004101	460.11	-0.478481	0.209716	0.00891725	0.0451956
FBgn0004102	0.44804	0.0169555	0.407218	0.794371	NA
FBgn0004103	5639	-0.180754	0.173837	0.248403	0.435018
FBgn0004106	6249.21	-0.136448	0.272787	0.504736	0.680152
FBgn0004107	2568.43	-0.0292439	0.15316	0.835649	0.918145
FBgn0004108	345.441	0.550842	0.218038	0.00380409	0.0238301
FBgn0004110	0.0890771	0.000650075	0.407638	0.981204	NA
FBgn0004117	180.224	0.222736	0.231751	0.257166	0.445467
FBgn0004118	4.79967	0.186759	0.44796	0.147655	0.311858
FBgn0004132	183.285	-0.530206	0.72814	0.036945	0.123608
FBgn0004133	126.185	-0.338591	0.408883	0.147776	0.311858
FBgn0004143	0	NA	NA	NA	NA
FBgn0004167	1903	0.824597	0.512174	0.0116091	0.0547811
FBgn0004168	0.63291	-0.00857654	0.404072	0.821433	NA
FBgn0004169	363.625	0.605485	0.297242	0.0105448	0.0510478
FBgn0004170	1.87687	-4.91257e-05	0.407489	0.973067	NA
FBgn0004171	0.0747456	-0.00206627	0.407657	0.98118	NA
FBgn0004172	0	NA	NA	NA	NA
FBgn0004173	0	NA	NA	NA	NA
FBgn0004174	0	NA	NA	NA	NA
FBgn0004175	0	NA	NA	NA	NA
FBgn0004177	11034	0.261044	0.237839	0.182902	0.356987
FBgn0004179	4319.12	0.0377696	0.227696	0.844366	0.923467
FBgn0004181	0.0456573	-0.00143511	0.407699	0.981196	NA
FBgn0004183	56.7321	0.520627	0.344541	0.0368225	0.123496
FBgn0004185	20.1179	0.926582	0.632574	0.0124219	0.0575544
FBgn0004186	23.6618	0.291928	0.432753	0.176081	0.347725
FBgn0004187	7.22047	0.112693	0.405761	0.366438	0.5574
FBgn0004188	0	NA	NA	NA	NA
FBgn0004189	0.527763	-0.00696547	0.40626	0.809501	NA
FBgn0004190	0.078591	-0.00169323	0.407559	0.981185	NA
FBgn0004191	1.05183	0.0214976	0.405043	0.579068	NA
FBgn0004192	33.8753	0.282083	0.426234	0.18701	0.362073
FBgn0004197	0.741479	-0.0308414	0.407905	0.632907	NA
FBgn0004198	132.644	0.291493	0.328838	0.199881	0.378787
FBgn0004227	2214.66	0.113697	0.179627	0.481521	0.660893
FBgn0004228	53.9451	-2.5956	0.920774	0.000669199	0.0060194
FBgn0004237	7733	-0.237884	0.231103	0.213858	0.395781
FBgn0004240	8.20324	-0.161218	0.443777	0.0763492	0.202862
FBgn0004242	1.51037	-0.061564	0.411397	0.356185	NA
FBgn0004244	0.14828	-0.0015474	0.407689	0.981205	NA
FBgn0004359	360.079	0.285476	0.162691	0.0568081	0.167409
FBgn0004360	15.3304	0.154994	0.335628	0.458832	0.640888
FBgn0004362	18371.9	-0.549954	0.30367	0.0195302	0.0798633
FBgn0004363	15912.2	-0.117121	0.298118	0.568177	0.73182
FBgn0004364	455.603	-0.0360792	0.145994	0.789543	0.886294
FBgn0004367	620.114	0.794414	0.321502	0.00218859	0.0154538
FBgn0004368	609.315	0.364486	0.244576	0.0705526	0.192534
FBgn0004369	756.152	0.152389	0.154183	0.248531	0.435086
FBgn0004370	1190.05	0.302803	0.142765	0.023262	0.0906751
FBgn0004372	0.532176	-0.0178371	0.407576	0.71817	NA
FBgn0004373	3439.95	0.549991	0.259717	0.0105228	0.05097
FBgn0004374	285.126	-0.11504	0.267388	0.569915	0.733222
FBgn0004378	2602.16	0.680124	0.187983	7.40289e-05	0.00105619
FBgn0004379	1450.57	0.603591	0.154156	2.83917e-05	0.000492596
FBgn0004380	398.289	0.408139	0.225534	0.0334666	0.115907
FBgn0004381	759.363	0.203217	0.146424	0.127179	0.28328
FBgn0004387	1296.17	0.437045	0.188423	0.0208526	0.0837206
FBgn0004389	0.0541887	0.000849364	0.407649	0.981201	NA
FBgn0004390	1421.68	0.410425	0.21075	0.0247562	0.0945856
FBgn0004391	817.105	-0.059306	0.302569	0.766001	0.868737
FBgn0004394	0.865257	-0.0251008	0.40792	0.719018	NA
FBgn0004395	1236.57	0.230362	0.256676	0.258383	0.446699
FBgn0004396	782.282	-0.052598	0.304851	0.791115	0.887075
FBgn0004397	497.047	-0.201497	0.18479	0.229545	0.415318
FBgn0004400	1522.86	-0.0140564	0.259094	0.94468	0.976055
FBgn0004401	3843.06	0.0576277	0.139401	0.661161	0.797102
FBgn0004403	2487.85	-0.566874	0.529726	0.044484	0.14176
FBgn0004404	364.253	-0.230806	0.478508	0.0912168	0.228477
FBgn0004406	495.25	0.103907	0.295161	0.619061	0.769062
FBgn0004407	0	NA	NA	NA	NA
FBgn0004414	0	NA	NA	NA	NA
FBgn0004419	135653	-0.113567	0.277258	0.576929	0.738859
FBgn0004425	3.44874	-0.0673103	0.415635	0.0479012	0.149697
FBgn0004426	0.553112	-0.0130195	0.407933	0.604392	NA
FBgn0004427	12.1304	-8.21667	3.01522	5.21513e-06	0.000121221
FBgn0004428	1.03964	-0.00810545	0.407598	0.981121	NA
FBgn0004429	1.0113	-0.0176544	0.408189	0.355918	NA
FBgn0004430	0.0416818	-0.00218628	0.407656	0.981173	NA
FBgn0004431	4.47052	-0.00626274	0.392351	0.920784	0.966747
FBgn0004432	16612.4	-0.924854	0.212708	2.01885e-06	5.58837e-05
FBgn0004435	322.776	-0.155687	0.376303	0.407761	0.595223
FBgn0004436	3754.82	0.0374211	0.241909	0.849868	0.926488
FBgn0004449	326.533	0.292503	0.2787	0.166367	0.335426
FBgn0004456	803.617	0.593533	0.166169	0.000112828	0.00147485
FBgn0004463	1189.69	0.515161	0.143996	0.000138966	0.00174669
FBgn0004465	607.776	-0.826685	0.345179	0.00237649	0.0165047
FBgn0004507	5383.64	-0.255473	0.370617	0.24368	0.430238
FBgn0004509	1817.82	0.613682	0.256242	0.00437499	0.0264021
FBgn0004510	627.406	0.130388	0.263201	0.522556	0.697699
FBgn0004511	0.46352	0.0065097	0.405619	0.862336	NA
FBgn0004512	42.9327	-0.842111	0.745857	0.0185043	0.0767896
FBgn0004513	46.8354	0.3693	0.355021	0.115438	0.266173
FBgn0004514	4.29635	0.185541	0.455559	0.092698	0.230819
FBgn0004516	0	NA	NA	NA	NA
FBgn0004552	0.447361	0.00377603	0.406817	0.898704	NA
FBgn0004554	2.99401	-0.258858	0.506929	0.0647826	0.182179
FBgn0004556	1819.45	0.204608	0.160131	0.163851	0.332077
FBgn0004567	0.127181	-0.00665262	0.407593	0.981146	NA
FBgn0004569	148.383	-0.249478	0.264989	0.231788	0.417744
FBgn0004573	1.97901	0.0333744	0.398032	0.71162	NA
FBgn0004574	671.316	-0.158522	0.276808	0.441987	0.626728
FBgn0004575	7.20186	-0.0209455	0.378167	0.889758	0.948931
FBgn0004577	2.9525	0.106142	0.412842	0.295377	0.484695
FBgn0004580	7.96286	-0.0975682	0.393267	0.484327	0.663152
FBgn0004581	7.8057	-0.0435126	0.369442	0.792289	0.887773
FBgn0004583	527.968	0.89585	0.240649	3.19325e-05	0.000537927
FBgn0004584	1813.18	-0.0440698	0.213768	0.806522	0.89854
FBgn0004587	3144.95	-0.118573	0.173313	0.44749	0.631307
FBgn0004588	0	NA	NA	NA	NA
FBgn0004589	0	NA	NA	NA	NA
FBgn0004590	0.0371445	0.0118842	0.407597	0.864479	NA
FBgn0004591	0.0472036	0.000724106	0.407649	0.9812	NA
FBgn0004592	0.125045	-0.00237118	0.407649	0.981154	NA
FBgn0004593	0.189648	-0.010581	0.407838	0.664444	NA
FBgn0004594	0	NA	NA	NA	NA
FBgn0004595	0.365946	-0.00241162	0.407289	0.972527	NA
FBgn0004597	879.299	0.0636097	0.132563	0.632203	0.77819
FBgn0004598	6436.02	0.138446	0.114994	0.209441	0.390132
FBgn0004606	504.95	0.29994	0.299042	0.166021	0.335076
FBgn0004607	13.4549	0.108118	0.369807	0.543422	0.712528
FBgn0004611	1186.61	0.431859	0.251783	0.0367488	0.123334
FBgn0004618	0.0379652	0.000711001	0.407651	0.981202	NA
FBgn0004619	0.166654	-0.00567559	0.407546	0.808621	NA
FBgn0004620	12.6982	0.665393	0.592858	0.033896	0.116797
FBgn0004622	0.272519	-0.00989136	0.407755	0.700775	NA
FBgn0004623	0.200517	-0.00229398	0.407653	0.981174	NA
FBgn0004629	286.315	-0.0200389	0.302365	0.917946	0.96492
FBgn0004635	29.3008	-0.0605478	0.323272	0.757503	0.862826
FBgn0004636	4194.72	0.110897	0.255153	0.581973	0.742391
FBgn0004638	3408.16	0.188195	0.269037	0.363347	0.554118
FBgn0004643	927.845	-0.562928	0.537178	0.0455703	0.144012
FBgn0004644	3.45957	-0.0193148	0.390999	0.850539	0.926855
FBgn0004646	1983.4	0.335007	0.191402	0.0481099	0.150108
FBgn0004647	413.993	0.401923	0.209422	0.0272178	0.100551
FBgn0004648	3285.56	0.515213	0.171517	0.00102524	0.00850661
FBgn0004649	9618.92	-0.0246803	0.34932	0.880891	0.943177
FBgn0004650	5395.63	0.570972	0.222726	0.00321996	0.0209827
FBgn0004652	145.058	0.396654	0.399164	0.107264	0.253823
FBgn0004654	238.237	-0.307373	0.507148	0.101002	0.244661
FBgn0004655	1149.72	0.0319048	0.175937	0.851168	0.927229
FBgn0004656	2159.08	0.702535	0.248225	0.00101407	0.00844272
FBgn0004657	2539.4	0.319216	0.207752	0.0760657	0.20237
FBgn0004666	578.949	-0.141369	0.168796	0.355928	0.546795
FBgn0004687	5198.74	-0.263404	0.315949	0.231732	0.417744
FBgn0004698	7657.32	0.577527	0.16308	0.000131276	0.00167605
FBgn0004777	0.0878436	-0.00148298	0.407694	0.9812	NA
FBgn0004778	0	NA	NA	NA	NA
FBgn0004779	0	NA	NA	NA	NA
FBgn0004780	0	NA	NA	NA	NA
FBgn0004781	0	NA	NA	NA	NA
FBgn0004782	0	NA	NA	NA	NA
FBgn0004783	0	NA	NA	NA	NA
FBgn0004784	0.195888	-0.00202075	0.407658	0.981184	NA
FBgn0004795	2247.22	0.484154	0.25443	0.027092	0.100238
FBgn0004797	1635.76	-0.149272	0.315276	0.472464	0.653261
FBgn0004811	849.698	-0.755959	0.237983	0.000293066	0.0031603
FBgn0004828	4286.23	-0.465958	0.189892	0.005954	0.0332084
FBgn0004832	98.103	-0.811413	0.717144	0.0186754	0.0770816
FBgn0004837	424.568	0.519806	0.195143	0.00282869	0.0188404
FBgn0004838	34091.3	0.373358	0.341427	0.114169	0.264488
FBgn0004839	14.2391	0.564077	0.54619	0.051101	0.155702
FBgn0004841	0.383562	-0.00378576	0.407633	0.981195	NA
FBgn0004842	0.221917	-0.0104904	0.407771	0.738337	NA
FBgn0004852	49.3444	0.326301	0.304608	0.145068	0.30788
FBgn0004854	0	NA	NA	NA	NA
FBgn0004855	539.609	-0.747067	0.170957	2.68197e-06	6.94881e-05
FBgn0004856	444.55	-0.307107	0.369009	0.180681	0.353646
FBgn0004858	81.5314	0.438819	0.44067	0.0814529	0.211773
FBgn0004859	738.27	1.22281	0.47383	0.000735787	0.00651084
FBgn0004860	417.771	0.0290882	0.229315	0.879874	0.94275
FBgn0004861	70.8843	0.342012	0.300369	0.126609	0.282659
FBgn0004862	0.113637	-0.0104262	0.40777	0.738333	NA
FBgn0004863	0	NA	NA	NA	NA
FBgn0004864	1447.9	0.60474	0.224689	0.00201937	0.014512
FBgn0004865	53.5889	-0.607105	0.50191	0.0356373	0.120814
FBgn0004867	4771.43	-0.399757	0.555769	0.0769183	0.203912
FBgn0004868	6345.63	-0.588204	0.107257	1.88693e-08	1.21414e-06
FBgn0004870	11.5984	0.268995	0.496286	0.109255	0.257192
FBgn0004872	8979.14	0.352816	0.249456	0.0831878	0.215018
FBgn0004875	2049.8	0.135863	0.162734	0.363139	0.553974
FBgn0004876	2033.16	0.362469	0.206386	0.0212429	0.0845884
FBgn0004878	10.6715	0.154112	0.374769	0.412399	0.599113
FBgn0004880	0.114326	-0.00201031	0.407577	0.981188	NA
FBgn0004882	8913.04	0.541046	0.223678	0.00521179	0.0298748
FBgn0004885	134.043	0.324611	0.213184	0.076355	0.202862
FBgn0004888	2061.29	-1.09348	0.296396	2.36842e-05	0.00042693
FBgn0004889	10577	0.422393	0.182968	0.0101725	0.049738
FBgn0004892	1.97381	0.0443657	0.407114	0.568461	NA
FBgn0004893	197.865	-0.0855323	0.24047	0.652622	0.791977
FBgn0004895	0.573279	-0.000463467	0.407593	0.981196	NA
FBgn0004896	0.64275	0.00588685	0.406056	0.90083	NA
FBgn0004897	0	NA	NA	NA	NA
FBgn0004898	0	NA	NA	NA	NA
FBgn0004901	1210.96	-0.389979	0.266764	0.066916	0.186166
FBgn0004903	1186.43	0.151205	0.272064	0.464922	0.646416
FBgn0004907	17168.1	0.127045	0.179773	0.432053	0.617459
FBgn0004908	472.127	-0.536367	0.288342	0.0186559	0.077034
FBgn0004910	66.6463	0.113598	0.334054	0.57578	0.737911
FBgn0004911	0.262203	-0.00291362	0.406945	0.875045	NA
FBgn0004913	5065.9	0.187532	0.117818	0.09585	0.236009
FBgn0004914	1037.74	0.373905	0.198119	0.0319035	0.112554
FBgn0004915	1442.67	-0.167214	0.105984	0.10431	0.249196
FBgn0004919	25.4579	0.877054	0.753672	0.0176067	0.0740185
FBgn0004921	2316.92	-0.299281	0.295323	0.170574	0.340385
FBgn0004924	5553.04	0.148042	0.140847	0.262855	0.451129
FBgn0004926	3824.33	-0.4849	0.378301	0.05581	0.165674
FBgn0004956	14.7454	0.192676	0.38692	0.341575	0.531593
FBgn0004957	82.9403	-0.210167	0.234202	0.280063	0.46964
FBgn0004959	17.7046	-0.214674	0.408453	0.262173	0.450516
FBgn0005198	828.166	0.7229	0.305842	0.00343398	0.0220373
FBgn0005278	17422.8	-0.000238115	0.181644	0.996059	0.998738
FBgn0005322	1661.55	-0.0944718	0.104024	0.333326	0.522998
FBgn0005355	376.949	-0.176367	0.387214	0.340371	0.530145
FBgn0005386	1796.76	1.09033	0.23365	3.61722e-07	1.31629e-05
FBgn0005390	10451.5	0.550291	0.218786	0.00392314	0.0243249
FBgn0005391	23431.1	-0.245517	0.457241	0.15693	0.323883
FBgn0005411	2100.4	-0.126079	0.111926	0.240323	0.426769
FBgn0005427	1596.51	0.365196	0.211463	0.0456545	0.144101
FBgn0005533	5015.64	-0.337398	0.497757	0.111626	0.261214
FBgn0005536	1322.76	0.323003	0.162827	0.0297728	0.107464
FBgn0005558	11.1999	-0.0575025	0.365599	0.737196	0.850106
FBgn0005561	9.22787	0.113407	0.390541	0.471421	0.652195
FBgn0005564	19.4925	-0.215905	0.33986	0.319384	0.508461
FBgn0005585	7207.07	-0.57599	0.30258	0.0148281	0.0655787
FBgn0005586	7.9881	0.00110474	0.36398	0.998768	0.999143
FBgn0005590	0.424289	-0.0123068	0.407764	0.831842	NA
FBgn0005593	6630.69	-0.221035	0.456053	0.150499	0.31582
FBgn0005596	1484.64	0.181432	0.338595	0.393706	0.581434
FBgn0005612	745.284	1.30651	0.394158	7.33082e-05	0.00104745
FBgn0005613	0.164619	-0.00632009	0.407588	0.981134	NA
FBgn0005614	51.1259	1.16666	0.758579	0.00663896	0.0361277
FBgn0005616	59.6445	0.253749	0.280403	0.233887	0.419425
FBgn0005617	3882.45	0.617641	0.192194	0.000377201	0.00384966
FBgn0005619	0.890216	-0.0561364	0.410758	0.358826	NA
FBgn0005624	427.449	0.896087	0.273843	0.000157635	0.00192168
FBgn0005626	12.2824	-0.839422	1.0391	0.021368	0.0847763
FBgn0005631	89.0074	1.02143	0.434893	0.00167769	0.0125969
FBgn0005632	5743.46	0.720681	0.170064	5.28374e-06	0.000122522
FBgn0005633	0.767073	0.0187573	0.403768	0.78402	NA
FBgn0005636	1.97724	-0.171376	0.441775	0.144828	NA
FBgn0005638	24.8524	-0.358149	0.408797	0.137124	0.297087
FBgn0005640	1512.5	0.16345	0.220139	0.379918	0.57017
FBgn0005642	633.573	0.0706866	0.312565	0.745115	0.85513
FBgn0005648	2373.19	-0.110646	0.217601	0.545878	0.713896
FBgn0005649	6610.39	0.637056	0.267947	0.00425997	0.0258687
FBgn0005654	0	NA	NA	NA	NA
FBgn0005655	2137.82	-0.283482	0.386218	0.204487	0.38423
FBgn0005658	0	NA	NA	NA	NA
FBgn0005659	3.7202	0.178363	0.440429	0.17952	0.352367
FBgn0005660	17.0845	0.927855	1.16571	0.0272479	0.100603
FBgn0005664	6.15292	-0.107022	0.421329	0.179191	0.351937
FBgn0005666	661.81	2.23727	0.418355	5.0154e-09	4.23736e-07
FBgn0005670	1.31513	-0.0957097	0.418482	0.186509	NA
FBgn0005671	7867.23	-0.187218	0.190121	0.263729	0.452234
FBgn0005672	571.36	-0.0140109	0.22016	0.94028	0.974569
FBgn0005674	6478.33	0.758521	0.23866	0.000290917	0.00314061
FBgn0005677	0.962727	-0.00103637	0.407378	0.957394	NA
FBgn0005683	724.465	0.0376673	0.243718	0.848988	0.926099
FBgn0005694	3351.58	-0.0173054	0.289313	0.927981	0.970554
FBgn0005695	4202.38	0.137156	0.160485	0.352959	0.544141
FBgn0005696	689.585	-0.0994465	0.356352	0.590372	0.749223
FBgn0005771	126.499	0.0511197	0.285906	0.804714	0.89704
FBgn0005775	30.5101	-0.220133	0.335425	0.311976	0.500274
FBgn0005777	5651.97	-0.152491	0.146059	0.261666	0.450013
FBgn0005778	0	NA	NA	NA	NA
FBgn0005779	0	NA	NA	NA	NA
FBgn0008635	840.804	-0.199061	0.416225	0.261179	0.449374
FBgn0008636	0	NA	NA	NA	NA
FBgn0008646	0.0379697	-0.00929169	0.407681	0.831894	NA
FBgn0008651	0.158	0.00293965	0.406756	0.991513	NA
FBgn0010014	6.10338	-0.106029	0.420809	0.176423	0.348258
FBgn0010015	1.88014	0.051035	0.404665	0.504869	NA
FBgn0010019	5029.66	2.65957	0.200421	1.95272e-41	1.89726e-37
FBgn0010038	437.612	0.77165	0.365811	0.0054749	0.0311259
FBgn0010039	966.563	-0.472908	0.262933	0.0264251	0.0987864
FBgn0010040	17.5669	-0.353829	0.43604	0.133971	0.292639
FBgn0010041	22.9118	-1.42085	0.773448	0.00307832	0.0202114
FBgn0010042	2.39014	-0.010331	0.395362	0.935043	NA
FBgn0010043	8.01211	-0.211449	0.450923	0.166618	0.335634
FBgn0010044	3.45896	-0.00968411	0.397453	0.901223	0.955377
FBgn0010051	1288.23	0.675031	0.157022	4.55944e-06	0.000108048
FBgn0010052	27.7922	-0.484014	0.717813	0.0550151	0.164217
FBgn0010053	481.384	-0.342931	0.201529	0.0484257	0.150726
FBgn0010078	3255.52	-1.18297	0.48119	0.00102671	0.00851156
FBgn0010097	2255.45	-0.156964	0.331456	0.450361	0.634068
FBgn0010100	5365.42	-0.0436308	0.267254	0.825581	0.911225
FBgn0010105	2.52802	-0.13621	0.422162	0.244605	NA
FBgn0010109	7.82768	0.224703	0.417923	0.242998	0.429426
FBgn0010113	1655.07	1.02272	0.396865	0.00100921	0.00841671
FBgn0010114	0.762591	0.0399957	0.408463	0.480922	NA
FBgn0010173	9161.08	0.298388	0.155972	0.0379341	0.125748
FBgn0010194	341.343	0.785291	0.256659	0.000412452	0.00412505
FBgn0010197	1.44177	-0.00386398	0.407145	0.954808	NA
FBgn0010198	26729.2	-0.775221	0.177369	2.49369e-06	6.53065e-05
FBgn0010213	576.5	-0.441258	0.626595	0.0554196	0.164817
FBgn0010215	8723.15	0.335835	0.40392	0.153266	0.319489
FBgn0010217	86894.9	-0.0439357	0.203938	0.80075	0.893339
FBgn0010220	995.611	-0.005541	0.141786	0.920193	0.966446
FBgn0010222	173.176	-0.220923	0.41762	0.24275	0.429218
FBgn0010223	70.8004	0.0799158	0.238136	0.67349	0.806279
FBgn0010225	499.962	0.305919	0.209049	0.0910612	0.228205
FBgn0010226	1729.99	-0.433787	0.114114	8.759e-05	0.00121749
FBgn0010228	991.673	-0.760097	0.248604	0.000419569	0.00417677
FBgn0010235	2988.9	-0.0629263	0.163942	0.673669	0.806279
FBgn0010238	1748.98	0.144039	0.256401	0.475128	0.65508
FBgn0010240	0.0209198	0.000452826	0.407653	0.981199	NA
FBgn0010241	19.5892	-0.339336	0.529172	0.109002	0.256842
FBgn0010246	534.747	0.0319011	0.320842	0.877087	0.941102
FBgn0010247	10480.4	0.0977806	0.3263	0.631706	0.777805
FBgn0010258	4.68233	0.0126022	0.379862	0.940024	0.974424
FBgn0010263	157.234	0.887353	0.3243	0.00086634	0.00742927
FBgn0010265	15402.3	-0.290011	0.340515	0.198525	0.37688
FBgn0010269	413.658	-0.297882	0.427637	0.172954	0.343778
FBgn0010278	2468.82	-0.0588732	0.303354	0.768774	0.870763
FBgn0010280	1369.61	0.173085	0.166375	0.264664	0.453284
FBgn0010282	1496.15	-0.12527	0.313333	0.542863	0.712396
FBgn0010287	107.502	-0.206645	0.269233	0.315607	0.50443
FBgn0010288	3671.25	-0.63342	0.402261	0.0214528	0.0850062
FBgn0010292	1095.16	-0.264166	0.22673	0.143288	0.305909
FBgn0010294	0	NA	NA	NA	NA
FBgn0010295	0	NA	NA	NA	NA
FBgn0010296	0	NA	NA	NA	NA
FBgn0010300	3898.52	0.368219	0.242539	0.0661444	0.184631
FBgn0010303	970.727	0.220977	0.23305	0.252825	0.440588
FBgn0010309	409.697	-0.220702	0.225288	0.240726	0.427027
FBgn0010313	2134.6	0.34333	0.328671	0.0861038	0.219865
FBgn0010314	2536.88	-0.174406	0.22054	0.347432	0.538519
FBgn0010315	2677.29	0.451649	0.269974	0.03684	0.123512
FBgn0010316	2276.85	0.212924	0.269989	0.306504	0.49526
FBgn0010317	1349.49	-0.251978	0.17187	0.1044	0.249348
FBgn0010323	1.11228	-0.0482944	0.406522	0.480703	NA
FBgn0010328	2861.99	-0.00286639	0.154319	0.981961	0.991657
FBgn0010329	1.49987	0.0826979	0.41039	0.364398	NA
FBgn0010333	2550.49	-0.219734	0.302534	0.306078	0.494817
FBgn0010339	1800.31	-0.434965	0.241477	0.0303492	0.108729
FBgn0010340	669.679	-0.124458	0.259618	0.571846	0.734831
FBgn0010341	2761.53	-0.392993	0.13936	0.00262054	0.0177183
FBgn0010342	1245.5	-0.266136	0.319217	0.229035	0.414705
FBgn0010348	16714.6	-0.0632245	0.224222	0.733229	0.847295
FBgn0010350	1921.74	0.356433	0.328171	0.161677	0.328974
FBgn0010352	1582.52	-0.394119	0.233637	0.0438754	0.140459
FBgn0010355	2133.89	0.705808	0.407922	0.0135152	0.0612039
FBgn0010356	1077.39	0.141467	0.246977	0.475946	0.655927
FBgn0010357	80.7925	-9.41128	2.65323	2.41193e-08	1.49263e-06
FBgn0010358	0	NA	NA	NA	NA
FBgn0010359	0	NA	NA	NA	NA
FBgn0010379	4224.77	0.320828	0.172974	0.0404198	0.131843
FBgn0010380	996.502	-0.471885	0.305595	0.0416801	0.135078
FBgn0010382	4095.55	0.544293	0.153202	0.000138863	0.00174669
FBgn0010383	246.633	-0.420276	0.256259	0.0434405	0.139434
FBgn0010385	8.29201	-2.60733	1.4873	0.00219925	0.015484
FBgn0010387	2.89127	-0.0357625	0.390622	0.755019	0.860904
FBgn0010388	2.75646	-0.119987	0.41686	0.273506	0.462416
FBgn0010389	158.106	1.13954	0.220834	2.77767e-08	1.68674e-06
FBgn0010391	510.333	-0.248917	0.458155	0.158547	0.326076
FBgn0010395	114.643	0.468659	0.337458	0.0538711	0.161647
FBgn0010397	291.994	0.022421	0.206633	0.90227	0.956163
FBgn0010398	525.733	-0.191594	0.144812	0.155499	0.322139
FBgn0010399	1.46284	-0.0300502	0.399224	0.700014	NA
FBgn0010401	16.0717	-2.13716	0.637249	4.40259e-05	0.000694408
FBgn0010403	11.641	-0.0993675	0.367908	0.555154	0.721658
FBgn0010406	2502.19	0.271126	0.201578	0.122853	0.276947
FBgn0010407	5.74538	0.135945	0.412896	0.314898	0.503713
FBgn0010408	3005.57	-0.236759	0.467943	0.129478	0.286918
FBgn0010409	5463.47	-0.324791	0.461592	0.137251	0.29721
FBgn0010411	5693.61	-0.276147	0.483293	0.121899	0.275244
FBgn0010412	4204.02	-0.647851	0.445759	0.023869	0.0924771
FBgn0010414	0.202021	-0.00920923	0.407713	0.738328	NA
FBgn0010415	3522.3	0.180397	0.287393	0.394428	0.582314
FBgn0010416	1672.8	0.272801	0.209023	0.130333	0.288126
FBgn0010417	704.973	0.0473694	0.323259	0.814616	0.903929
FBgn0010421	983.781	-0.461675	0.118732	4.67327e-05	0.000724216
FBgn0010422	879.964	-0.409488	0.229745	0.0346294	0.11843
FBgn0010423	25.0646	0.0448803	0.341239	0.797724	0.891293
FBgn0010424	154.812	0.511278	0.21357	0.00609249	0.0338255
FBgn0010425	19.7668	-8.03017	2.99434	1.06005e-05	0.000218673
FBgn0010431	7954.3	-0.297145	0.218165	0.108935	0.256839
FBgn0010433	0.10276	0.00106042	0.407647	0.981206	NA
FBgn0010434	1113.65	0.685846	0.368921	0.0118331	0.0555144
FBgn0010435	1382.86	-0.629302	0.116505	4.20578e-08	2.33505e-06
FBgn0010438	907.208	-1.11985	0.323127	5.24584e-05	0.00079763
FBgn0010441	219.532	-0.116603	0.350374	0.523163	0.69784
FBgn0010452	106.81	0.342179	0.268924	0.106969	0.253305
FBgn0010453	9.34457	0.307487	0.484868	0.129484	0.286918
FBgn0010470	1720.22	-0.704647	0.096013	1.97536e-14	6.85449e-12
FBgn0010473	63.6349	0.34964	0.344576	0.143778	0.306617
FBgn0010482	111.735	1.34617	0.33426	5.07178e-06	0.000118455
FBgn0010488	15190.5	0.633511	0.165317	3.64555e-05	0.000595296
FBgn0010497	1123.28	-0.401859	0.212943	0.0286492	0.104392
FBgn0010501	936.983	-0.143492	0.181634	0.382641	0.571608
FBgn0010504	138.37	-0.680135	0.290534	0.00396093	0.0244812
FBgn0010516	1779.1	-0.391494	0.368071	0.094623	0.233908
FBgn0010520	284.926	-0.712369	0.2694	0.00166633	0.012531
FBgn0010531	303.085	-0.561526	0.237309	0.00548903	0.0311334
FBgn0010548	1053.04	-0.234681	0.275425	0.281714	0.471756
FBgn0010549	52.1498	0.324083	0.32015	0.156359	0.3233
FBgn0010551	7027.28	-1.08464	0.164188	4.87305e-12	9.66256e-10
FBgn0010583	1631.74	0.1208	0.211782	0.505909	0.681172
FBgn0010590	708.781	-0.817705	0.778646	0.0184426	0.0766418
FBgn0010591	1626.05	-0.0948641	0.24682	0.627934	0.775026
FBgn0010602	1096.09	-0.871501	0.179654	2.08656e-07	8.6268e-06
FBgn0010607	1155	-0.0708895	0.184621	0.665193	0.800176
FBgn0010611	1074.72	0.188163	0.182769	0.249938	0.437054
FBgn0010612	555.552	-0.786905	0.61435	0.0179357	0.0750489
FBgn0010620	2452.94	0.277581	0.205937	0.119565	0.271754
FBgn0010621	2899.13	-0.278128	0.453861	0.161862	0.329281
FBgn0010622	247.318	-1.00186	0.330164	0.000270006	0.00296427
FBgn0010638	2149.08	-0.935956	0.365399	0.00120541	0.00972738
FBgn0010651	198.502	-1.12864	0.238956	2.49184e-07	9.96326e-06
FBgn0010660	2718.32	0.637427	0.352278	0.0147082	0.0651647
FBgn0010741	2685.06	-0.548087	0.263909	0.0113912	0.0540677
FBgn0010747	1793.38	-0.476743	0.250033	0.0210815	0.0841529
FBgn0010750	843.001	-0.131812	0.354201	0.497925	0.674659
FBgn0010762	936.541	0.356548	0.18333	0.0298164	0.107515
FBgn0010768	191.267	-0.475131	0.253871	0.0241915	0.0932718
FBgn0010770	883.333	-0.0403809	0.195071	0.811678	0.901761
FBgn0010772	1175.08	0.453779	0.243211	0.0253471	0.0961808
FBgn0010774	2397.22	-0.205839	0.294052	0.332528	0.522367
FBgn0010786	1718.21	0.329158	0.189238	0.0501044	0.154007
FBgn0010803	1744.69	-0.515073	0.232388	0.00924447	0.0463667
FBgn0010808	450.49	-0.612665	0.36899	0.0202798	0.0819627
FBgn0010812	1718.69	0.343463	0.120552	0.00297477	0.019702
FBgn0010825	2077.86	0.394848	0.251389	0.126597	0.282659
FBgn0010830	484.607	-0.271985	0.193668	0.110136	0.258602
FBgn0010877	2077.9	-0.0642307	0.250307	0.743671	0.854281
FBgn0010894	819.309	-0.0131972	0.274303	0.996169	0.998738
FBgn0010905	1759.89	0.144431	0.172696	0.356634	0.547489
FBgn0010909	3417.52	0.157284	0.166967	0.304787	0.493717
FBgn0010926	2265.78	0.416953	0.0982732	1.19248e-05	0.000240269
FBgn0011016	2760.54	-0.893616	0.12996	1.0375e-12	2.45862e-10
FBgn0011020	876.044	0.109463	0.177194	0.49283	0.669978
FBgn0011202	1524.89	0.506205	0.135766	7.88539e-05	0.00111358
FBgn0011204	2899.73	-0.396051	0.151017	0.00466082	0.0276294
FBgn0011205	1090.74	-0.163185	0.157813	0.260199	0.448707
FBgn0011206	250.998	0.508578	0.362838	0.0450058	0.142883
FBgn0011207	1710.77	-0.345038	0.12382	0.00332864	0.0215454
FBgn0011211	8122.66	-0.534667	0.334684	0.0298487	0.107571
FBgn0011217	21955.3	0.21423	0.293157	0.318076	0.507126
FBgn0011224	5228.8	0.22781	0.228829	0.233193	0.418799
FBgn0011225	1916.64	0.133908	0.245639	0.499964	0.67627
FBgn0011227	234.673	-0.969703	0.694226	0.0102093	0.049796
FBgn0011230	10239.2	0.802614	0.464447	0.0101872	0.049738
FBgn0011232	1305.68	0.379005	0.19909	0.0302951	0.108655
FBgn0011236	851.726	0.238723	0.171499	0.124568	0.279516
FBgn0011239	0.363464	-0.00157068	0.407591	0.981192	NA
FBgn0011241	699.779	-0.0830751	0.267965	0.679792	0.81081
FBgn0011244	0	NA	NA	NA	NA
FBgn0011259	435.214	0.63112	0.399452	0.0219034	0.0865299
FBgn0011260	6099.28	0.695656	0.244661	0.000988045	0.00828287
FBgn0011270	0.0498415	-0.00393577	0.407627	0.981173	NA
FBgn0011272	1244.4	-0.291381	0.500068	0.104209	0.249141
FBgn0011273	0	NA	NA	NA	NA
FBgn0011274	167.664	1.02129	0.241231	2.9142e-06	7.45114e-05
FBgn0011276	0	NA	NA	NA	NA
FBgn0011277	0.049219	-0.00950387	0.407709	0.808586	NA
FBgn0011278	0	NA	NA	NA	NA
FBgn0011279	0.388253	-0.00346719	0.407501	0.981161	NA
FBgn0011280	3.29463	-0.00586149	0.390318	0.957525	0.981362
FBgn0011281	0.511817	0.00350383	0.406982	0.778401	NA
FBgn0011282	0.0379652	0.000711001	0.407651	0.981202	NA
FBgn0011283	0	NA	NA	NA	NA
FBgn0011284	14045.3	-0.249695	0.449451	0.173786	0.344803
FBgn0011286	25.8309	1.43205	0.730503	0.00264555	0.0178495
FBgn0011288	3.17853	-0.0104475	0.396982	0.901291	0.955377
FBgn0011289	686.194	-0.241667	0.341878	0.263772	0.452234
FBgn0011290	457.238	-0.210094	0.185534	0.202244	0.38148
FBgn0011291	141.303	-0.280569	0.455429	0.16135	0.32868
FBgn0011293	1.21435	0.0383871	0.407785	0.658068	NA
FBgn0011294	0	NA	NA	NA	NA
FBgn0011296	17.5281	0.010062	0.378628	0.951754	0.978453
FBgn0011297	204.776	-0.312901	0.476256	0.131985	0.290326
FBgn0011300	1947.59	0.361687	0.194703	0.0353977	0.120127
FBgn0011305	430.226	-0.216213	0.313544	0.316642	0.505669
FBgn0011327	4784.75	-0.0810063	0.162721	0.585591	0.745321
FBgn0011335	1203.81	-0.177218	0.260397	0.381644	0.571261
FBgn0011336	5739.35	-0.212414	0.21258	0.241002	0.427295
FBgn0011361	1187.9	-0.776838	0.422128	0.00882668	0.0448343
FBgn0011455	1390.5	-0.648884	0.363546	0.0144673	0.0644336
FBgn0011474	3196.13	0.687035	0.241515	0.00100628	0.0084067
FBgn0011476	240.32	-0.257698	0.238191	0.205211	0.385207
FBgn0011481	3386.08	0.432767	0.353943	0.0764998	0.203111
FBgn0011509	1590.03	-0.435473	0.186048	0.0088772	0.0450631
FBgn0011554	4.92078	-0.252953	0.513608	0.0177811	0.0745304
FBgn0011555	48.6978	-6.86141	2.31668	1.42944e-06	4.26026e-05
FBgn0011556	10.0947	-5.28277	2.50117	0.000192434	0.00224992
FBgn0011559	0.62466	-0.0206863	0.407949	0.608284	NA
FBgn0011566	231.125	-0.174468	0.388674	0.331231	0.521341
FBgn0011569	0.542909	-0.0128119	0.407548	0.778955	NA
FBgn0011570	2042.27	-0.438036	0.148055	0.00121866	0.00980987
FBgn0011573	645.025	-0.221917	0.40037	0.260732	0.448844
FBgn0011576	19.0253	-0.105301	0.319552	0.603496	0.758057
FBgn0011581	1.53741	-0.0661691	0.40334	0.483877	NA
FBgn0011582	0.0751097	0.0135769	0.407649	0.86447	NA
FBgn0011584	3271.34	-0.119208	0.150513	0.388116	0.576331
FBgn0011586	2670.11	-0.132614	0.256463	0.507033	0.682128
FBgn0011589	3.62445	0.116793	0.415821	0.311469	0.499926
FBgn0011591	302.844	-0.3265	0.163683	0.0288526	0.104915
FBgn0011592	945.494	0.821441	0.179097	8.53163e-07	2.70011e-05
FBgn0011596	3.08068	-0.0483652	0.403488	0.574563	0.737205
FBgn0011603	13.4772	-0.301977	0.431387	0.172523	0.343022
FBgn0011604	4910.72	0.836339	0.154865	1.24726e-08	8.53092e-07
FBgn0011606	1786.64	0.151362	0.176688	0.341896	0.531923
FBgn0011638	2633.42	-0.619309	0.295014	0.00851982	0.0437288
FBgn0011640	777.43	-0.562522	0.414943	0.0372016	0.124116
FBgn0011642	2963.15	0.19189	0.35313	0.365218	0.556184
FBgn0011648	2622.75	-0.0503247	0.254663	0.798404	0.89154
FBgn0011653	0.64962	0.00559398	0.405479	0.848153	NA
FBgn0011655	346.911	0.284982	0.23474	0.14359	0.306365
FBgn0011656	614.234	-0.0619778	0.270585	0.756911	0.862353
FBgn0011659	485.876	-0.0476805	0.296304	0.791545	0.887246
FBgn0011660	1982.52	0.494447	0.206076	0.00632647	0.034826
FBgn0011661	10020.7	0.0964473	0.219946	0.605273	0.759452
FBgn0011666	2133.19	0.223246	0.288449	0.295927	0.485106
FBgn0011668	0.0416818	-0.00218628	0.407656	0.981173	NA
FBgn0011669	0.0416818	-0.00218628	0.407656	0.981173	NA
FBgn0011670	0.123082	-0.00318674	0.407531	0.981167	NA
FBgn0011672	3082.6	0.263392	0.118681	0.0190348	0.0781997
FBgn0011674	162.806	-0.116181	0.208764	0.498995	0.675389
FBgn0011676	16.6498	0.734116	0.601537	0.0252615	0.0959734
FBgn0011692	2082.07	-0.0172573	0.220286	0.923296	0.967822
FBgn0011693	0.120873	-0.00134059	0.407701	0.981199	NA
FBgn0011694	0	NA	NA	NA	NA
FBgn0011695	26.165	-0.333403	0.530776	0.0880355	0.223225
FBgn0011701	0.129698	-0.00236369	0.407588	0.98117	NA
FBgn0011703	13422.8	0.203008	0.180534	0.209566	0.39014
FBgn0011704	4342.03	0.203175	0.139779	0.121045	0.273888
FBgn0011705	3481.38	-0.203533	0.298619	0.338647	0.528222
FBgn0011706	8.49835	0.288253	0.49782	0.109252	0.257192
FBgn0011708	2056.64	-0.0694728	0.136215	0.615538	0.766936
FBgn0011710	2423.12	-0.363837	0.109823	0.00087878	0.00752266
FBgn0011715	309.309	-0.348203	0.519197	0.0972935	0.238592
FBgn0011722	13.6291	0.743576	0.870296	0.0257169	0.0969975
FBgn0011723	0.290635	-0.00857603	0.40768	0.738331	NA
FBgn0011725	3816.77	0.207502	0.153556	0.143972	0.306776
FBgn0011726	30393	-0.344864	0.351241	0.139413	0.300273
FBgn0011737	746.089	-0.103481	0.120386	0.391764	0.579093
FBgn0011739	1528.29	0.569959	0.203467	0.00162362	0.0122764
FBgn0011740	915.342	0.388739	0.204619	0.0295601	0.106887
FBgn0011741	449.506	-0.292553	0.287298	0.175126	0.346639
FBgn0011742	3446.21	0.0071024	0.119514	0.952068	0.978453
FBgn0011743	0.0662625	0.000345928	0.407658	0.981204	NA
FBgn0011745	1841.77	-0.668749	0.245706	0.00149973	0.0115007
FBgn0011746	164.967	-0.307419	0.241822	0.120469	0.27309
FBgn0011747	10934.1	0.459348	0.426747	0.0754616	0.201424
FBgn0011754	1798.61	0.0868103	0.149605	0.519301	0.694307
FBgn0011758	0.136812	-0.00165893	0.407553	0.98119	NA
FBgn0011760	10692.2	-0.428167	0.196909	0.0137104	0.0616791
FBgn0011761	31258.6	-0.372186	0.182133	0.0224308	0.0880911
FBgn0011762	1604.4	0.0480774	0.233806	0.803443	0.895829
FBgn0011763	3955.28	-0.0169184	0.10125	0.861895	0.933471
FBgn0011766	2635.85	0.351525	0.262299	0.093311	0.231633
FBgn0011768	971.377	-0.596031	0.468824	0.0352088	0.119611
FBgn0011769	112.39	-0.831513	0.46186	0.00829104	0.0427351
FBgn0011770	744.744	-0.554271	0.391352	0.0350653	0.119447
FBgn0011771	1882.53	0.58512	0.162126	9.95873e-05	0.00134575
FBgn0011774	1187.07	0.0267594	0.23473	0.89128	0.950047
FBgn0011785	1400.35	0.162799	0.33568	0.441121	0.626137
FBgn0011787	179.829	-0.310989	0.532681	0.0718533	0.195116
FBgn0011802	3388.27	0.504758	0.368539	0.0473341	0.148661
FBgn0011812	0.267274	0.00208006	0.40753	0.981208	NA
FBgn0011817	1278.95	0.283932	0.242018	0.152358	0.318347
FBgn0011818	2008.72	-0.00185847	0.272876	0.989655	0.996074
FBgn0011822	27.4119	-0.0600518	0.409895	0.435667	0.621304
FBgn0011824	3233.06	0.0419505	0.240205	0.832144	0.916
FBgn0011826	2813.64	-0.313206	0.179373	0.0513023	0.156059
FBgn0011828	70.7732	0.975646	0.569521	0.00723444	0.0384939
FBgn0011829	2.26816	-0.107129	0.417106	0.255623	NA
FBgn0011832	5.55624	-0.366222	0.67348	0.0114842	0.0543763
FBgn0011834	13.6269	-4.60706	2.5505	0.000734841	0.0065084
FBgn0011836	1290.63	0.887705	0.128916	7.3277e-13	1.82554e-10
FBgn0011837	2761.74	0.489578	0.44166	0.0641798	0.181271
FBgn0011840	0	NA	NA	NA	NA
FBgn0011844	0	NA	NA	NA	NA
FBgn0011845	0.0604366	-0.00130786	0.4077	0.981196	NA
FBgn0011848	0	NA	NA	NA	NA
FBgn0011849	0	NA	NA	NA	NA
FBgn0011850	0.049219	-0.00950387	0.407709	0.808586	NA
FBgn0011851	0	NA	NA	NA	NA
FBgn0011852	0	NA	NA	NA	NA
FBgn0011853	0	NA	NA	NA	NA
FBgn0011854	0	NA	NA	NA	NA
FBgn0011855	0	NA	NA	NA	NA
FBgn0011858	0	NA	NA	NA	NA
FBgn0011859	0	NA	NA	NA	NA
FBgn0011860	0	NA	NA	NA	NA
FBgn0011861	0	NA	NA	NA	NA
FBgn0011862	0	NA	NA	NA	NA
FBgn0011863	0	NA	NA	NA	NA
FBgn0011864	0	NA	NA	NA	NA
FBgn0011865	0	NA	NA	NA	NA
FBgn0011866	0	NA	NA	NA	NA
FBgn0011867	0	NA	NA	NA	NA
FBgn0011868	0	NA	NA	NA	NA
FBgn0011869	0	NA	NA	NA	NA
FBgn0011870	0	NA	NA	NA	NA
FBgn0011871	0	NA	NA	NA	NA
FBgn0011872	0	NA	NA	NA	NA
FBgn0011877	0	NA	NA	NA	NA
FBgn0011878	0	NA	NA	NA	NA
FBgn0011879	0	NA	NA	NA	NA
FBgn0011880	0	NA	NA	NA	NA
FBgn0011881	0	NA	NA	NA	NA
FBgn0011882	0	NA	NA	NA	NA
FBgn0011883	0	NA	NA	NA	NA
FBgn0011884	0	NA	NA	NA	NA
FBgn0011885	0	NA	NA	NA	NA
FBgn0011887	0	NA	NA	NA	NA
FBgn0011888	0	NA	NA	NA	NA
FBgn0011889	0	NA	NA	NA	NA
FBgn0011890	0.102209	0.00064619	0.407638	0.981205	NA
FBgn0011891	0	NA	NA	NA	NA
FBgn0011892	0.185753	0.00102503	0.407634	0.981213	NA
FBgn0011893	0	NA	NA	NA	NA
FBgn0011894	0.152866	-0.00219696	0.40754	0.981187	NA
FBgn0011895	0.17634	-0.0105876	0.40781	0.70078	NA
FBgn0011896	0	NA	NA	NA	NA
FBgn0011897	0.0395628	0.0120508	0.407608	0.858751	NA
FBgn0011902	0	NA	NA	NA	NA
FBgn0011904	0	NA	NA	NA	NA
FBgn0011905	0	NA	NA	NA	NA
FBgn0011906	0	NA	NA	NA	NA
FBgn0011909	0	NA	NA	NA	NA
FBgn0011910	0	NA	NA	NA	NA
FBgn0011915	0.0756669	-0.00947065	0.407672	0.831897	NA
FBgn0011916	0.095935	-0.000398175	0.407591	0.981187	NA
FBgn0011919	0	NA	NA	NA	NA
FBgn0011921	0	NA	NA	NA	NA
FBgn0011927	0	NA	NA	NA	NA
FBgn0011928	0	NA	NA	NA	NA
FBgn0011931	0	NA	NA	NA	NA
FBgn0011932	0	NA	NA	NA	NA
FBgn0011933	0	NA	NA	NA	NA
FBgn0011934	0	NA	NA	NA	NA
FBgn0011935	0.0274981	-0.0035859	0.407628	0.981176	NA
FBgn0011936	0	NA	NA	NA	NA
FBgn0011937	0	NA	NA	NA	NA
FBgn0011938	0	NA	NA	NA	NA
FBgn0011944	0.0408513	-0.00388034	0.407628	0.981175	NA
FBgn0011945	0	NA	NA	NA	NA
FBgn0011948	0	NA	NA	NA	NA
FBgn0011949	0	NA	NA	NA	NA
FBgn0011950	0	NA	NA	NA	NA
FBgn0011951	0	NA	NA	NA	NA
FBgn0011952	0	NA	NA	NA	NA
FBgn0011953	0	NA	NA	NA	NA
FBgn0011954	0	NA	NA	NA	NA
FBgn0011955	0	NA	NA	NA	NA
FBgn0011956	0	NA	NA	NA	NA
FBgn0011957	0	NA	NA	NA	NA
FBgn0011958	0	NA	NA	NA	NA
FBgn0011959	0	NA	NA	NA	NA
FBgn0011960	0	NA	NA	NA	NA
FBgn0011961	0	NA	NA	NA	NA
FBgn0011962	0	NA	NA	NA	NA
FBgn0011963	0	NA	NA	NA	NA
FBgn0011965	0	NA	NA	NA	NA
FBgn0011966	0	NA	NA	NA	NA
FBgn0011970	0	NA	NA	NA	NA
FBgn0011971	0.057737	-0.00421565	0.407629	0.981169	NA
FBgn0011974	0.0408513	-0.00388034	0.407628	0.981175	NA
FBgn0011975	0	NA	NA	NA	NA
FBgn0011976	0	NA	NA	NA	NA
FBgn0011977	0	NA	NA	NA	NA
FBgn0011980	0	NA	NA	NA	NA
FBgn0011981	0	NA	NA	NA	NA
FBgn0011982	0.32421	-0.0026491	0.407144	0.737123	NA
FBgn0011983	0	NA	NA	NA	NA
FBgn0011984	0	NA	NA	NA	NA
FBgn0011985	0	NA	NA	NA	NA
FBgn0011986	0	NA	NA	NA	NA
FBgn0011987	0.753553	-0.00140088	0.404491	0.942038	NA
FBgn0011993	0	NA	NA	NA	NA
FBgn0011994	0	NA	NA	NA	NA
FBgn0011998	0	NA	NA	NA	NA
FBgn0011999	0	NA	NA	NA	NA
FBgn0012000	0	NA	NA	NA	NA
FBgn0012001	0	NA	NA	NA	NA
FBgn0012002	0	NA	NA	NA	NA
FBgn0012003	0	NA	NA	NA	NA
FBgn0012004	0	NA	NA	NA	NA
FBgn0012009	0	NA	NA	NA	NA
FBgn0012010	0	NA	NA	NA	NA
FBgn0012011	0	NA	NA	NA	NA
FBgn0012016	0	NA	NA	NA	NA
FBgn0012017	0	NA	NA	NA	NA
FBgn0012018	0	NA	NA	NA	NA
FBgn0012024	0.0272111	-0.00350308	0.407627	0.981176	NA
FBgn0012025	0.133453	2.41283e-06	0.407535	0.981193	NA
FBgn0012026	0.0751097	0.0135769	0.407649	0.86447	NA
FBgn0012027	0.182296	-0.00173597	0.406841	0.961957	NA
FBgn0012028	0	NA	NA	NA	NA
FBgn0012034	1189.59	-0.33046	0.134536	0.00902523	0.0455765
FBgn0012036	7463.69	-0.28554	0.367204	0.205464	0.385532
FBgn0012037	215.869	0.114913	0.292578	0.608806	0.761772
FBgn0012042	84.4514	-0.0375339	0.296161	0.855584	0.929804
FBgn0012051	1364.11	0.347181	0.202628	0.0496093	0.15292
FBgn0012058	1628.67	0.156817	0.321053	0.459112	0.641117
FBgn0012344	12.7236	-0.0220113	0.386238	0.854058	0.929022
FBgn0013263	331.001	0.126727	0.35952	0.511202	0.686312
FBgn0013269	6889.78	-0.378967	0.236626	0.0541948	0.162418
FBgn0013272	8264.72	0.63374	0.12509	1.21801e-07	5.6623e-06
FBgn0013275	5.65646	0.0118896	0.376291	0.939115	0.97369
FBgn0013276	5.40568	0.159238	0.419627	0.283563	0.473594
FBgn0013277	0.272693	-0.00413518	0.407635	0.981173	NA
FBgn0013278	23.1758	0.281544	0.517112	0.0932904	0.231633
FBgn0013279	4.87595	0.0891099	0.415092	0.24997	0.437054
FBgn0013300	0	NA	NA	NA	NA
FBgn0013301	0	NA	NA	NA	NA
FBgn0013303	1370.33	-0.231153	0.367118	0.282123	0.472279
FBgn0013305	2776.64	0.00547826	0.225525	0.97919	0.990323
FBgn0013307	8.93148	0.237377	0.455385	0.168932	0.338492
FBgn0013308	0.451462	-0.00459229	0.407535	0.981142	NA
FBgn0013323	1.41985	-0.000937718	0.402686	0.93046	NA
FBgn0013325	5033.38	-0.652271	0.637977	0.0315455	0.111501
FBgn0013334	1144.76	0.438419	0.246507	0.031793	0.112205
FBgn0013342	1.99522	-0.0129968	0.395603	0.897273	NA
FBgn0013343	810.145	0.971817	0.346518	0.000591569	0.00543773
FBgn0013347	559.243	-0.186497	0.373999	0.351503	0.542785
FBgn0013348	2.88666	0.0892278	0.415241	0.257649	0.445986
FBgn0013432	553.07	-0.44053	0.224774	0.0207795	0.0835305
FBgn0013433	0.0209198	0.000452826	0.407653	0.981199	NA
FBgn0013435	464.698	-0.29893	0.191917	0.0773259	0.204714
FBgn0013467	0.688928	-0.0335289	0.406468	0.486469	NA
FBgn0013469	53.2886	0.0316592	0.281902	0.870316	0.938095
FBgn0013531	303.826	-0.232004	0.137751	0.0784374	0.206363
FBgn0013548	190.45	-0.0628081	0.346953	0.726578	0.843119
FBgn0013563	1077.43	0.533306	0.209546	0.00380926	0.0238318
FBgn0013576	5373.39	0.186194	0.236254	0.337738	0.52762
FBgn0013672	77376.2	-0.198132	0.390563	0.31099	0.499499
FBgn0013673	0.197469	-0.00275468	0.407556	0.981177	NA
FBgn0013674	317775	-0.0233123	0.340395	0.895134	0.952483
FBgn0013675	83371.5	-0.281877	0.45227	0.162569	0.330098
FBgn0013676	202719	-0.121349	0.354213	0.526397	0.700325
FBgn0013678	154128	-0.0911055	0.345101	0.632459	0.778238
FBgn0013679	39809.4	-0.0618557	0.367046	0.704859	0.828117
FBgn0013680	2310.85	0.0646867	0.400277	0.558091	0.723781
FBgn0013681	4382.08	-0.149466	0.416561	0.286115	0.475235
FBgn0013683	19.6089	0.0969179	0.417096	0.239996	0.4266
FBgn0013684	58550.7	0.0247591	0.355098	0.894606	0.95213
FBgn0013685	10.1449	-0.165876	0.426597	0.234287	0.419832
FBgn0013686	1.45339e+06	-0.18116	0.397466	0.321747	0.511236
FBgn0013688	1503.42	0.0715174	0.389395	0.591809	0.750165
FBgn0013689	0	NA	NA	NA	NA
FBgn0013690	0.269555	-0.00693536	0.407577	0.831913	NA
FBgn0013691	0	NA	NA	NA	NA
FBgn0013692	0	NA	NA	NA	NA
FBgn0013693	0	NA	NA	NA	NA
FBgn0013694	0	NA	NA	NA	NA
FBgn0013695	0	NA	NA	NA	NA
FBgn0013696	0.271939	-5.80455e-05	0.407589	0.981183	NA
FBgn0013697	0	NA	NA	NA	NA
FBgn0013698	0	NA	NA	NA	NA
FBgn0013699	0	NA	NA	NA	NA
FBgn0013700	0.0804677	-0.00143075	0.407695	0.9812	NA
FBgn0013701	0	NA	NA	NA	NA
FBgn0013702	1.52589	0.046047	0.407541	0.405949	NA
FBgn0013703	0.647515	0.0156423	0.406573	0.737119	NA
FBgn0013704	0	NA	NA	NA	NA
FBgn0013705	0	NA	NA	NA	NA
FBgn0013706	0	NA	NA	NA	NA
FBgn0013707	0.729598	0.0162766	0.402558	0.755224	NA
FBgn0013708	0	NA	NA	NA	NA
FBgn0013709	28.3536	-0.143878	0.397596	0.381507	0.571231
FBgn0013710	2.04201	-0.0572054	0.409452	0.35378	NA
FBgn0013717	465.638	-0.427805	0.284445	0.0532479	0.16057
FBgn0013718	3188.31	0.280361	0.284365	0.192875	0.370204
FBgn0013720	342.067	-0.338071	0.172995	0.0319507	0.112639
FBgn0013725	0.0272111	-0.00350308	0.407627	0.981176	NA
FBgn0013726	2791.4	-0.186281	0.184924	0.256764	0.44514
FBgn0013732	1994.04	0.317775	0.229451	0.0987146	0.240983
FBgn0013733	1307.8	0.606982	0.295504	0.0109175	0.0524083
FBgn0013746	5449.08	0.113237	0.232056	0.55546	0.721793
FBgn0013749	7026.6	-0.301581	0.413653	0.177245	0.349525
FBgn0013750	3426.24	-0.229155	0.268622	0.268031	0.456632
FBgn0013751	0.120571	-0.00442108	0.407609	0.981166	NA
FBgn0013753	191.091	0.0137836	0.17171	0.941018	0.975038
FBgn0013755	0.16383	-0.00718799	0.407573	0.83189	NA
FBgn0013756	6070.78	1.3394	0.373182	2.64447e-05	0.000468008
FBgn0013759	984.39	0.268761	0.316316	0.215792	0.3986
FBgn0013762	423.233	-0.702421	0.181548	2.74826e-05	0.000481988
FBgn0013763	2739.11	0.0111639	0.304255	0.960698	0.982837
FBgn0013764	182.186	-0.465985	0.427639	0.0707521	0.192881
FBgn0013765	1933.48	0.0644736	0.136963	0.618059	0.768402
FBgn0013767	0.0999993	0.013023	0.407614	0.858746	NA
FBgn0013770	9523.66	-0.309747	0.283239	0.149815	0.314914
FBgn0013771	860.529	0.669125	0.251606	0.00177914	0.0131972
FBgn0013772	27.8068	-1.33008	0.623693	0.00205921	0.0147469
FBgn0013773	790.098	-0.237367	0.179587	0.140562	0.301856
FBgn0013799	679.02	0.144379	0.195478	0.395584	0.583408
FBgn0013810	380.306	1.26095	0.236573	9.94774e-09	7.10678e-07
FBgn0013811	3.41789	-0.0241169	0.385444	0.821028	0.908762
FBgn0013812	0.614047	-0.032296	0.407915	0.649853	NA
FBgn0013813	22.0578	0.656173	0.561708	0.0324789	0.113553
FBgn0013949	9.73372	-0.0024585	0.363149	0.9784	0.990256
FBgn0013953	1587.67	0.64398	0.268246	0.00394556	0.0244484
FBgn0013954	2692.43	-0.36239	0.411848	0.128825	0.286087
FBgn0013972	0.0926121	-0.00426332	0.407614	0.981177	NA
FBgn0013973	0.223666	-0.00471026	0.407585	0.981154	NA
FBgn0013981	2233.77	-0.184998	0.322852	0.383856	0.572895
FBgn0013983	102.002	-0.835783	0.24964	0.000138751	0.00174669
FBgn0013987	1480.58	-0.247089	0.129041	0.0426677	0.137408
FBgn0013995	1572.22	-0.0395692	0.127343	0.742189	0.853285
FBgn0013997	1794.26	0.578311	0.186528	0.000619441	0.00564027
FBgn0014000	19.7943	0.232126	0.382995	0.286188	0.475235
FBgn0014002	9075.61	-0.492902	0.446874	0.0616097	0.176735
FBgn0014006	2317.26	0.4442	0.107629	1.83834e-05	0.000348174
FBgn0014007	4996.36	0.819451	0.430806	0.00720925	0.0383809
FBgn0014009	1249.41	-0.710914	0.206572	0.000128854	0.00164729
FBgn0014010	4443.5	-0.0765895	0.150294	0.581856	0.742391
FBgn0014011	1633.02	0.188057	0.2487	0.34677	0.537698
FBgn0014018	1764.14	0.475446	0.128012	9.12976e-05	0.00125644
FBgn0014019	1.67755	-0.164368	0.440542	0.136557	NA
FBgn0014020	7847.57	-0.00699206	0.23123	0.967972	0.986175
FBgn0014022	804.927	-0.127933	0.175206	0.437049	0.622543
FBgn0014023	381.067	-0.516102	0.613202	0.051807	0.157162
FBgn0014024	770.484	-0.32662	0.218355	0.0809327	0.210477
FBgn0014026	18808.4	-0.473379	0.395468	0.063479	0.179867
FBgn0014028	122.272	-1.24858	0.473264	0.000603469	0.005521
FBgn0014029	531.675	-0.226624	0.398884	0.262895	0.451129
FBgn0014031	10.9502	0.243932	0.431731	0.218326	0.401462
FBgn0014032	940.826	-0.390064	0.125573	0.00123653	0.00992792
FBgn0014033	8.96276	0.537783	0.673948	0.0473467	0.148661
FBgn0014037	3484.11	0.715645	0.275199	0.0018862	0.0137688
FBgn0014073	274.528	1.32556	0.209203	2.3054e-11	4.14802e-09
FBgn0014075	7279.09	0.708346	0.160905	2.59534e-06	6.74234e-05
FBgn0014076	781.625	-2.4321	0.926464	0.00025603	0.00283002
FBgn0014092	1395.97	-0.530993	0.233003	0.00752835	0.0397746
FBgn0014127	1486.97	0.498819	0.153011	0.000458924	0.00450395
FBgn0014133	3482.74	-0.0237678	0.186664	0.883601	0.944868
FBgn0014135	17.4796	0.16743	0.363514	0.410801	0.598298
FBgn0014141	1590.74	0.117757	0.189423	0.531358	0.70414
FBgn0014143	0.582613	0.0194746	0.40661	0.722258	NA
FBgn0014163	4570.75	0.249397	0.297006	0.251037	0.438288
FBgn0014179	0.155594	-0.00365254	0.407627	0.981187	NA
FBgn0014184	12560	-0.0437986	0.264991	0.824608	0.910554
FBgn0014189	4806.65	-0.276243	0.170754	0.0737644	0.198889
FBgn0014269	496.992	-0.36503	0.232282	0.0605225	0.174647
FBgn0014340	240.497	0.341628	0.179833	0.0342265	0.117706
FBgn0014342	512.94	0.139563	0.229566	0.462659	0.644473
FBgn0014343	114.483	-0.0915698	0.276028	0.646981	0.787858
FBgn0014366	539.046	-0.312073	0.378992	0.175175	0.346639
FBgn0014368	2.01865	-0.0600359	0.402196	0.529919	NA
FBgn0014380	139.249	0.0850746	0.242375	0.6744	0.806855
FBgn0014388	320.689	0.207407	0.342936	0.33693	0.526812
FBgn0014391	509.176	-1.08526	0.964446	0.00971246	0.048048
FBgn0014395	34.3672	-0.0570332	0.318243	0.776057	0.876764
FBgn0014396	677.916	0.517076	0.192832	0.00253731	0.0173121
FBgn0014411	2148.58	0.0266243	0.133779	0.834338	0.916976
FBgn0014417	2668.4	0.222222	0.14492	0.100316	0.243388
FBgn0014427	2401.62	-0.430298	0.319653	0.0657244	0.183876
FBgn0014454	0	NA	NA	NA	NA
FBgn0014455	2213.35	-0.498158	0.427134	0.0581088	0.170158
FBgn0014464	2320.73	-0.274374	0.410099	0.203608	0.382938
FBgn0014465	8252.53	-0.921707	0.243014	2.11496e-05	0.000388448
FBgn0014466	11626.9	-0.622286	0.147058	6.85953e-06	0.000151471
FBgn0014469	2437.99	0.0520476	0.259498	0.797104	0.890863
FBgn0014848	0	NA	NA	NA	NA
FBgn0014849	0	NA	NA	NA	NA
FBgn0014850	0	NA	NA	NA	NA
FBgn0014851	0	NA	NA	NA	NA
FBgn0014857	206.174	-1.265	0.629887	0.00250702	0.0171892
FBgn0014859	1.76086	-0.00965988	0.407085	0.94133	NA
FBgn0014861	4457.61	0.120724	0.233746	0.531496	0.704214
FBgn0014863	82.3401	0.227002	0.271398	0.275716	0.464837
FBgn0014865	0.725981	-0.00776754	0.40744	0.968767	NA
FBgn0014868	757.788	-0.456469	0.509962	0.0704637	0.192431
FBgn0014869	630.026	-0.521977	0.575503	0.0535321	0.161054
FBgn0014870	1219.18	-0.00829746	0.186082	0.95824	0.981577
FBgn0014877	1055.08	-0.358497	0.317989	0.116419	0.267344
FBgn0014879	5358.15	-0.104014	0.173464	0.505775	0.681096
FBgn0014903	0.0209198	0.000452826	0.407653	0.981199	NA
FBgn0014906	1769.21	-0.210499	0.129667	0.0856479	0.219103
FBgn0014930	392.913	-0.604097	0.159253	5.57501e-05	0.000837199
FBgn0014931	905.783	0.0808106	0.198625	0.642674	0.784745
FBgn0014949	0.0376972	-0.00132925	0.4077	0.981196	NA
FBgn0015000	795.623	-0.661419	0.150936	3.07325e-06	7.75577e-05
FBgn0015001	4.52234	-0.272688	0.539764	0.00810347	0.0420584
FBgn0015008	0.0472036	0.000724106	0.407649	0.9812	NA
FBgn0015010	32.175	-3.17603	0.62711	2.26957e-08	1.41354e-06
FBgn0015011	32.5113	-0.229457	0.292579	0.282766	0.473037
FBgn0015019	2615.83	-0.488527	0.463645	0.0642467	0.181354
FBgn0015024	8051.17	0.0408939	0.232491	0.833921	0.916766
FBgn0015025	305.679	0.220232	0.27269	0.258584	0.446949
FBgn0015031	214.354	-1.04381	0.75364	0.00877188	0.0446685
FBgn0015032	2.55873	-0.120037	0.405667	0.373726	NA
FBgn0015033	65.7072	-0.191205	0.237083	0.317676	0.506821
FBgn0015034	18.6053	0.124244	0.370809	0.495439	0.672302
FBgn0015035	24.8713	1.2452	0.567999	0.00211735	0.0150675
FBgn0015036	67.4174	0.175052	0.244738	0.385332	0.574215
FBgn0015037	40.3693	-0.0637036	0.34598	0.730764	0.845421
FBgn0015038	6.97421	0.246649	0.457426	0.167339	0.336548
FBgn0015039	187.824	0.16681	0.219526	0.370826	0.56158
FBgn0015040	112.879	0.619011	0.24551	0.00316644	0.0207173
FBgn0015075	657.963	-0.57486	0.389243	0.0306155	0.109256
FBgn0015218	17526	-0.107359	0.12332	0.359609	0.55049
FBgn0015221	5338.95	0.104313	0.100345	0.283673	0.473594
FBgn0015222	10217.8	-0.047434	0.167204	0.754152	0.860258
FBgn0015229	2611.5	0.23788	0.296688	0.272439	0.461635
FBgn0015230	0	NA	NA	NA	NA
FBgn0015239	1172.77	0.065373	0.113703	0.52668	0.700606
FBgn0015240	784.596	-0.176635	0.185922	0.283786	0.473594
FBgn0015245	2690.39	-0.46423	0.371189	0.0628968	0.178843
FBgn0015247	930.75	-0.497335	0.168906	0.0012915	0.0102686
FBgn0015268	14519.9	-0.417154	0.306271	0.0678196	0.187357
FBgn0015269	1740.83	1.34755	0.305736	8.95713e-07	2.80734e-05
FBgn0015270	1498.3	0.0393731	0.136122	0.759951	0.864633
FBgn0015271	953.719	-0.119285	0.172324	0.469609	0.650521
FBgn0015277	152.752	-0.211812	0.400996	0.278653	0.468002
FBgn0015278	1992.21	0.567452	0.1659	0.000212211	0.00244294
FBgn0015279	2892.74	0.585233	0.152953	4.28625e-05	0.000678261
FBgn0015282	2355.83	-0.493123	0.498812	0.0632928	0.179548
FBgn0015283	3539.7	-0.108001	0.258929	0.588854	0.747862
FBgn0015286	2734.2	-0.141252	0.255535	0.479607	0.659325
FBgn0015288	74.9076	-0.416652	0.331809	0.0743866	0.199818
FBgn0015295	692.677	-0.0197461	0.218969	0.928779	0.97079
FBgn0015296	433.649	-0.142174	0.367768	0.452342	0.635752
FBgn0015298	900.923	-0.726709	0.296766	0.00267616	0.0179817
FBgn0015299	2396.57	-0.404535	0.360311	0.0940482	0.232979
FBgn0015300	0	NA	NA	NA	NA
FBgn0015316	8.49279	-0.19084	0.40734	0.284441	0.473976
FBgn0015320	1671.28	-0.194559	0.244796	0.323886	0.513168
FBgn0015321	3122.32	-0.321665	0.183288	0.0491693	0.152143
FBgn0015331	314.755	-0.0125882	0.306376	0.945167	0.976068
FBgn0015336	1.73044	-0.0330683	0.403792	0.59939	NA
FBgn0015338	1287.62	-0.309557	0.151466	0.0271148	0.100285
FBgn0015351	215.505	0.191127	0.194796	0.267624	0.456342
FBgn0015359	359.586	-1.02117	0.480859	0.00290342	0.019294
FBgn0015360	1256.66	-0.036435	0.186959	0.824168	0.91037
FBgn0015371	1730.48	0.0937772	0.240505	0.631245	0.777532
FBgn0015372	415.317	0.0960517	0.141605	0.462899	0.644622
FBgn0015376	1105.84	0.312041	0.236687	0.111776	0.261313
FBgn0015379	195.059	-0.710432	0.402575	0.0124052	0.0575044
FBgn0015380	26.0238	0.522154	0.443423	0.0594504	0.172522
FBgn0015381	0	NA	NA	NA	NA
FBgn0015391	3852.31	0.713417	0.128756	7.48603e-09	5.84594e-07
FBgn0015393	1521.06	-1.07023	0.40768	0.000794759	0.00690687
FBgn0015396	3064.23	0.53777	0.137164	3.33392e-05	0.00055657
FBgn0015399	375.114	0.59614	0.32551	0.0181408	0.075679
FBgn0015400	5.436	0.597744	0.891185	0.0312111	0.110796
FBgn0015402	404.868	-0.0721667	0.236046	0.709164	0.830521
FBgn0015477	3672.57	0.969756	0.304021	0.000178947	0.00212386
FBgn0015509	9786.85	0.150406	0.0687265	0.0263567	0.0986453
FBgn0015513	2743.71	0.843728	0.213257	1.32068e-05	0.000260807
FBgn0015519	3.95289	0.032596	0.384427	0.809678	0.900346
FBgn0015520	1052.6	0.424257	0.198717	0.0153928	0.0673375
FBgn0015521	1842.19	-1.11793	0.355471	0.000157037	0.00192007
FBgn0015522	2330.75	0.00122806	0.232675	0.996587	0.998747
FBgn0015524	0.285048	-0.0105086	0.407785	0.738305	NA
FBgn0015527	1082.99	-0.144865	0.37865	0.425079	0.610462
FBgn0015541	290.302	0.22299	0.148778	0.106949	0.253305
FBgn0015543	150.362	0.337469	0.368003	0.151741	0.317467
FBgn0015544	1505	-0.11329	0.106224	0.268243	0.456632
FBgn0015546	2433.26	0.0715425	0.107474	0.490742	0.668535
FBgn0015550	0.225553	-0.00551906	0.407584	0.981135	NA
FBgn0015553	2914.3	0.246504	0.301612	0.258166	0.446478
FBgn0015558	113.467	-0.0299734	0.274625	0.880965	0.943177
FBgn0015561	0.0662625	0.000345928	0.407658	0.981204	NA
FBgn0015568	744.02	-0.216142	0.247945	0.277195	0.466561
FBgn0015569	364.826	-0.340726	0.241422	0.0931739	0.23147
FBgn0015570	119.864	0.690363	0.459875	0.0223627	0.0878949
FBgn0015571	703.135	-0.0737141	0.265509	0.713329	0.833325
FBgn0015572	57.5611	0.226894	0.276738	0.289633	0.47891
FBgn0015574	0.536432	-0.0258342	0.408559	0.431825	NA
FBgn0015575	130.492	-0.0163141	0.232341	0.928418	0.970669
FBgn0015576	187.618	-0.812092	0.265176	0.000349475	0.0036238
FBgn0015577	373.876	0.0197427	0.254938	0.922286	0.967265
FBgn0015582	409.307	-0.177089	0.32781	0.403362	0.590854
FBgn0015583	0	NA	NA	NA	NA
FBgn0015584	0.08522	0.0128991	0.407607	0.858746	NA
FBgn0015585	0.0453427	-0.00137374	0.407699	0.981196	NA
FBgn0015586	0.0588851	0.000868971	0.407649	0.981206	NA
FBgn0015589	1242.08	0.462962	0.174852	0.00399125	0.0245748
FBgn0015591	3.08764	-0.0984467	0.41503	0.270742	0.459722
FBgn0015600	2397.12	0.488623	0.218166	0.00972011	0.0480507
FBgn0015602	847.363	-0.407174	0.177439	0.0109599	0.052534
FBgn0015609	221.129	1.47537	0.348877	1.88091e-06	5.26655e-05
FBgn0015614	4004.78	-0.0932144	0.245106	0.632434	0.778238
FBgn0015615	1899.38	0.332431	0.202301	0.0597905	0.173068
FBgn0015618	303.684	0.321533	0.245362	0.109435	0.257388
FBgn0015621	126.777	-0.826721	0.421147	0.00622772	0.034419
FBgn0015622	2876.24	-0.577815	0.103611	1.20164e-08	8.33941e-07
FBgn0015623	2750.01	-0.122731	0.152477	0.383516	0.572476
FBgn0015625	2934.96	0.318812	0.151926	0.023378	0.0909612
FBgn0015663	224.001	0.109814	0.269974	0.592291	0.750384
FBgn0015664	1694.67	0.359314	0.164716	0.0170407	0.0724269
FBgn0015714	322.019	0.225913	0.31372	0.300242	0.48925
FBgn0015721	0.946256	0.0292529	0.406345	0.64693	NA
FBgn0015737	3051.4	-0.437504	0.10634	1.93962e-05	0.000363109
FBgn0015754	5104.01	-0.0484158	0.161079	0.742013	0.853253
FBgn0015756	20307.3	-0.332581	0.357682	0.15235	0.318347
FBgn0015765	808.171	0.02026	0.171371	0.897729	0.953677
FBgn0015766	818.115	-0.867308	0.362563	0.00216121	0.0152938
FBgn0015770	0	NA	NA	NA	NA
FBgn0015772	2163.67	0.768433	0.15855	2.7e-07	1.05779e-05
FBgn0015773	5.33089	-0.000746114	0.371829	0.992458	0.997582
FBgn0015774	59.1641	1.65755	0.59269	0.00028666	0.00310155
FBgn0015776	6338.63	-0.0577123	0.146565	0.67139	0.804741
FBgn0015777	593.461	-0.52748	0.249365	0.0112252	0.0534626
FBgn0015778	18036.7	0.266838	0.28785	0.216933	0.399872
FBgn0015781	364.987	-0.619604	0.22133	0.00149515	0.0114746
FBgn0015789	2421.54	0.152815	0.279538	0.464637	0.646116
FBgn0015790	6068.95	0.0260134	0.218341	0.890202	0.949106
FBgn0015791	1074.17	-0.0535937	0.104587	0.595213	0.752419
FBgn0015793	484.948	-0.177695	0.141683	0.179192	0.351937
FBgn0015794	429.904	-0.215769	0.297479	0.307456	0.496275
FBgn0015795	5517.68	0.0546492	0.259187	0.787724	0.885107
FBgn0015797	1532.02	-0.40239	0.182011	0.0136963	0.061665
FBgn0015799	1433.56	0.0550406	0.31718	0.788794	0.885798
FBgn0015801	409.386	0.123998	0.269935	0.545939	0.713896
FBgn0015803	887.543	0.230243	0.253793	0.255606	0.44378
FBgn0015805	3796.29	0.236987	0.293826	0.272054	0.461318
FBgn0015808	830.392	-0.375186	0.289538	0.0889035	0.224477
FBgn0015818	422.132	-0.428626	0.168912	0.00555276	0.0313575
FBgn0015828	502.863	-0.382029	0.31155	0.0942529	0.233323
FBgn0015829	297.965	-0.462657	0.26546	0.030767	0.109579
FBgn0015831	10.5234	-0.0309604	0.35603	0.852776	0.928091
FBgn0015834	3431.36	-0.299682	0.418772	0.17578	0.347271
FBgn0015838	1412.96	0.305548	0.255041	0.136099	0.295759
FBgn0015872	395.707	0.467006	0.308908	0.0473223	0.148661
FBgn0015903	2928.19	0.13827	0.206472	0.438928	0.624762
FBgn0015904	0.209183	-0.00393535	0.407615	0.981186	NA
FBgn0015905	1118.69	0.408215	0.196857	0.0187369	0.0773027
FBgn0015919	0.163	0.0136404	0.40761	0.864468	NA
FBgn0015924	8101.96	0.257968	0.241055	0.191604	0.368055
FBgn0015925	1751.52	0.194895	0.23779	0.31794	0.507126
FBgn0015926	963.435	0.402963	0.206154	0.0250795	0.0955204
FBgn0015929	4515.55	0.173795	0.283891	0.408845	0.596328
FBgn0015946	0	NA	NA	NA	NA
FBgn0015949	2329.3	0.675625	0.177122	3.48676e-05	0.000578112
FBgn0016013	29.0551	-0.238661	0.355484	0.273718	0.462593
FBgn0016031	2737.56	0.368219	0.134229	0.00359675	0.0228705
FBgn0016032	13.451	0.477018	0.477458	0.0726738	0.196842
FBgn0016034	2948.54	-0.122599	0.151871	0.382628	0.571608
FBgn0016036	41.7018	-0.583073	0.361083	0.0250028	0.0952654
FBgn0016038	1489.82	-0.188285	0.120642	0.10123	0.244726
FBgn0016041	4617.97	-0.0667624	0.225826	0.720355	0.839205
FBgn0016047	0.214648	-0.00224695	0.40757	0.981198	NA
FBgn0016053	5979.1	-0.708816	0.287992	0.00272199	0.0182141
FBgn0016054	1189.54	0.0116239	0.119056	0.867517	0.936091
FBgn0016059	5541.46	0.423754	0.182477	0.00977485	0.0482829
FBgn0016061	4.6502	0.219832	0.437042	0.206686	0.386929
FBgn0016070	19220.4	0.320973	0.252914	0.116516	0.267344
FBgn0016075	602.831	-0.266296	0.302041	0.220667	0.404375
FBgn0016076	181.62	-0.0955043	0.252162	0.627547	0.774942
FBgn0016078	1007.19	-0.276889	0.155638	0.0531414	0.160348
FBgn0016080	15.7789	-0.20627	0.330003	0.337792	0.52762
FBgn0016081	866.992	0.329222	0.304052	0.141568	0.303236
FBgn0016119	1311.77	-0.991413	0.4751	0.0032971	0.0213706
FBgn0016120	485.722	-0.320069	0.548299	0.0628589	0.178787
FBgn0016122	2959.48	0.589405	0.221479	0.00229981	0.0160409
FBgn0016123	431.365	-0.118212	0.302577	0.568104	0.73182
FBgn0016126	6012.08	0.0944406	0.320731	0.646162	0.787125
FBgn0016131	1173.8	-0.11659	0.161278	0.425129	0.610462
FBgn0016641	1084.55	0.58834	0.230863	0.00316463	0.0207173
FBgn0016650	8.21869	-0.0958751	0.396561	0.487395	0.665823
FBgn0016660	20.8902	-0.0821256	0.331737	0.669153	0.802966
FBgn0016672	202.557	-0.68848	0.670984	0.027818	0.102185
FBgn0016675	11.982	0.238655	0.43205	0.21592	0.398665
FBgn0016684	84.7043	-1.84768	0.325799	9.83619e-10	1.06187e-07
FBgn0016685	4003.75	-1.26643	0.180602	2.34535e-13	6.32983e-11
FBgn0016687	5337.86	-0.383087	0.325145	0.098668	0.240962
FBgn0016691	960.822	-1.22762	0.52278	0.00126253	0.0100795
FBgn0016693	1697.32	-0.695254	0.222261	0.000395861	0.00399811
FBgn0016694	966.681	0.801089	0.444816	0.00907865	0.0457546
FBgn0016696	2424.35	0.0211224	0.127596	0.831529	0.915586
FBgn0016697	2754.76	-0.821532	0.199586	6.93488e-06	0.000152787
FBgn0016698	621.835	-0.319971	0.22254	0.0891362	0.224831
FBgn0016701	2122.43	-0.172679	0.162668	0.245091	0.431318
FBgn0016715	83.2281	-0.147877	0.365655	0.444425	0.628534
FBgn0016726	6703	-0.484417	0.337987	0.0465469	0.146549
FBgn0016754	306.31	0.183307	0.17862	0.245956	0.432214
FBgn0016756	2665.48	0.411551	0.269856	0.0555804	0.165143
FBgn0016762	155.121	-0.0511313	0.335769	0.785586	0.883799
FBgn0016794	1513.67	0.13926	0.104899	0.178243	0.350639
FBgn0016797	367.67	0.42824	0.352323	0.07691	0.203912
FBgn0016917	4261.2	0.352931	0.221401	0.0611745	0.175954
FBgn0016919	16.698	0.155899	0.366871	0.42366	0.609368
FBgn0016920	1.70415	-0.0491036	0.403261	0.567959	NA
FBgn0016926	3702.21	5.2457e-05	0.286668	0.99564	0.998738
FBgn0016930	1999.18	0.488616	0.283346	0.0292422	0.106018
FBgn0016970	464.65	-0.657663	0.187574	0.00011678	0.001523
FBgn0016974	86.6106	-0.266824	0.273906	0.204296	0.384083
FBgn0016975	0	NA	NA	NA	NA
FBgn0016976	0	NA	NA	NA	NA
FBgn0016977	3274.83	1.42302	0.284732	4.82945e-08	2.60683e-06
FBgn0016978	631.634	-0.462116	0.243326	0.0225462	0.088432
FBgn0016983	5770.34	0.562074	0.152626	8.06677e-05	0.00113261
FBgn0016984	2044.8	0.833235	0.215408	1.93708e-05	0.000363109
FBgn0017414	378.81	0.100018	0.259333	0.620216	0.769447
FBgn0017418	1535.98	0.325785	0.171452	0.0361086	0.121943
FBgn0017424	0.428524	0.00285646	0.407516	0.980996	NA
FBgn0017429	502.101	-0.122369	0.284483	0.551355	0.718632
FBgn0017430	374.208	-0.823812	0.280109	0.000527897	0.00497401
FBgn0017448	1026.75	0.250954	0.14898	0.0765115	0.203111
FBgn0017456	0.313878	-0.00444927	0.40701	0.826719	NA
FBgn0017457	1059.71	-0.194392	0.161299	0.178372	0.350823
FBgn0017482	57.0273	-0.387995	0.315127	0.0919244	0.229655
FBgn0017545	197181	-0.176581	0.345192	0.394483	0.582314
FBgn0017550	2423.2	-0.0620651	0.0796442	0.426178	0.61136
FBgn0017551	925.718	-0.0975635	0.295843	0.634661	0.779763
FBgn0017556	0	NA	NA	NA	NA
FBgn0017558	1989.75	0.375886	0.127548	0.00187458	0.0136943
FBgn0017561	1063.45	0.138413	0.169033	0.372208	0.563034
FBgn0017566	300.301	-0.203735	0.45709	0.125915	0.281823
FBgn0017567	504.804	-0.777397	0.659378	0.0198571	0.0808338
FBgn0017572	1256.32	-0.114148	0.138087	0.378088	0.568125
FBgn0017577	4571.28	0.119026	0.222585	0.5253	0.699536
FBgn0017578	537.038	-0.422273	0.235646	0.0323188	0.113415
FBgn0017579	5993.49	-0.480909	0.592703	0.0589209	0.171451
FBgn0017581	15680.2	1.12445	0.235707	2.08112e-07	8.6268e-06
FBgn0017590	0.685611	-0.00290319	0.407227	0.961543	NA
FBgn0019624	684.824	-1.13311	0.345522	9.82761e-05	0.00133173
FBgn0019637	556.281	-0.115888	0.340392	0.53287	0.705267
FBgn0019643	89.0952	-0.0373603	0.239352	0.844318	0.923467
FBgn0019644	825.941	-0.712033	0.458582	0.0169243	0.0720581
FBgn0019650	13.3803	-0.0794962	0.364676	0.644883	0.78606
FBgn0019660	0.776629	0.0197484	0.40707	0.754073	NA
FBgn0019661	10.7805	0.381162	0.581955	0.0673284	0.186904
FBgn0019662	1007.46	-0.16383	0.146025	0.231557	0.41756
FBgn0019686	8223.36	0.355672	0.0907775	5.63605e-05	0.00084506
FBgn0019809	0	NA	NA	NA	NA
FBgn0019828	0	NA	NA	NA	NA
FBgn0019830	1227.88	-0.297483	0.201555	0.0955239	0.235328
FBgn0019890	1536.31	0.696874	0.205596	0.000165403	0.00199438
FBgn0019925	2965.67	-0.5876	0.184702	0.000452013	0.0044496
FBgn0019928	2.44209	-0.140964	0.441836	0.0178362	NA
FBgn0019929	5.36415	0.206044	0.444797	0.185318	0.360254
FBgn0019932	1738.43	-0.0276292	0.31958	0.797977	0.891324
FBgn0019936	6462.48	-0.559148	0.45693	0.0424272	0.136951
FBgn0019938	4152.88	0.826109	0.230512	5.90265e-05	0.000878256
FBgn0019940	0.10276	0.00106042	0.407647	0.981206	NA
FBgn0019949	386.977	-0.180944	0.228419	0.340284	0.530145
FBgn0019952	35.3266	0.0626676	0.326786	0.747467	0.856515
FBgn0019957	1206.58	-0.308019	0.428406	0.165023	0.333861
FBgn0019960	1100.87	-0.376561	0.341496	0.109018	0.256842
FBgn0019968	1024.97	0.474936	0.181112	0.00371999	0.0234545
FBgn0019972	1372.02	-0.0389592	0.218902	0.84091	0.921426
FBgn0019982	168.385	-0.668397	0.524531	0.0269648	0.099996
FBgn0019985	125.382	0.0122815	0.343323	0.920663	0.966747
FBgn0019990	2015.38	0.634007	0.149068	6.18248e-06	0.000139371
FBgn0020018	410.321	-0.245068	0.354385	0.255735	0.44378
FBgn0020224	3626.45	0.240509	0.193603	0.158574	0.326076
FBgn0020235	1359.88	-0.60666	0.746535	0.0336319	0.11622
FBgn0020236	4760.57	-0.0545944	0.156136	0.690177	0.818574
FBgn0020238	14698.1	-0.425979	0.201897	0.0160965	0.0693235
FBgn0020248	2132.09	-0.441773	0.25202	0.0323575	0.113415
FBgn0020249	1004.75	-0.296529	0.166915	0.0506888	0.15495
FBgn0020251	656.202	0.533729	0.244605	0.00955247	0.0474812
FBgn0020255	18431.2	-0.73368	0.22727	0.000255698	0.00282957
FBgn0020257	85.0997	0.290699	0.32518	0.197462	0.375669
FBgn0020258	0.609659	-0.0107095	0.404851	0.859613	NA
FBgn0020261	433.158	-0.25229	0.376341	0.246794	0.433137
FBgn0020269	11.7137	0.106263	0.381964	0.525182	0.699474
FBgn0020270	1492.6	-0.344867	0.15186	0.0174499	0.0736506
FBgn0020272	273.609	-0.443448	0.470699	0.0817744	0.212312
FBgn0020277	0.283348	-0.00214947	0.407586	0.981189	NA
FBgn0020278	337.242	-0.0109417	0.308541	0.951923	0.978453
FBgn0020279	2873.03	-0.184904	0.327865	0.376058	0.566538
FBgn0020280	0.140841	-0.00379818	0.407636	0.98118	NA
FBgn0020294	143.437	-0.0228729	0.221815	0.900514	0.955263
FBgn0020299	66.9949	0.227396	0.219738	0.223303	0.407278
FBgn0020300	218.408	-0.816715	0.366273	0.0039009	0.0242335
FBgn0020304	1589.56	0.488967	0.238792	0.0151736	0.0666786
FBgn0020305	604.137	-0.17301	0.346405	0.389413	0.577375
FBgn0020306	9207.56	0.806722	0.12558	2.71423e-11	4.6667e-09
FBgn0020307	1.77429	-0.0512803	0.409341	0.518631	NA
FBgn0020309	1857.42	0.199308	0.283223	0.346147	0.537075
FBgn0020312	1108.4	0.028782	0.153514	0.808134	0.899614
FBgn0020369	4421.48	-0.259968	0.317053	0.237583	0.423941
FBgn0020370	5055.9	-0.161588	0.299398	0.440151	0.625311
FBgn0020371	0	NA	NA	NA	NA
FBgn0020372	13.9025	-0.135544	0.344089	0.505754	0.681096
FBgn0020376	0.844762	0.0606363	0.410126	0.359578	NA
FBgn0020377	0.122512	-0.00738082	0.407581	0.831903	NA
FBgn0020378	0.202894	-0.000500513	0.407575	0.98117	NA
FBgn0020379	409.262	0.267386	0.278908	0.209024	0.389724
FBgn0020381	394.883	-0.334854	0.197317	0.0530559	0.16019
FBgn0020385	154.954	0.00883185	0.347613	0.984639	0.993551
FBgn0020386	2758.03	0.116631	0.221999	0.533244	0.705486
FBgn0020388	746.343	0.104344	0.265739	0.609058	0.761908
FBgn0020389	292.038	-0.492656	0.262883	0.0213686	0.0847763
FBgn0020391	38.4476	0.0385155	0.29087	0.852202	0.92773
FBgn0020392	4209.97	-0.10107	0.281934	0.620312	0.769447
FBgn0020399	0.149218	0.00117243	0.406792	0.967777	NA
FBgn0020407	410.103	-0.333279	0.203824	0.0624947	0.178196
FBgn0020412	2009.84	0.345851	0.190409	0.0406307	0.132428
FBgn0020414	596.393	-0.0122126	0.15207	0.929446	0.97079
FBgn0020415	2046.75	0.11666	0.200836	0.506463	0.68155
FBgn0020416	125.027	1.61646	0.398376	3.22089e-06	8.04478e-05
FBgn0020429	1.37977	0.0486954	0.405476	0.574495	NA
FBgn0020440	2240.03	1.00789	0.312796	0.000148999	0.00184418
FBgn0020443	11156.9	-0.226396	0.241298	0.248017	0.4345
FBgn0020445	1834.38	0.116578	0.214158	0.524502	0.698857
FBgn0020493	386.623	0.359908	0.330304	0.121393	0.274396
FBgn0020496	6984.14	0.0974502	0.281562	0.638361	0.781961
FBgn0020497	10197.1	0.556577	0.146206	5.02046e-05	0.000766962
FBgn0020503	3200.64	0.682374	0.295472	0.00439864	0.0264954
FBgn0020506	6.29263	-0.290133	0.512841	0.0940118	0.232956
FBgn0020508	18.9954	-8.2211	2.79564	6.27481e-07	2.10228e-05
FBgn0020509	0.170491	0.0143128	0.40763	0.858738	NA
FBgn0020510	1216.41	-0.0827708	0.255137	0.689096	0.817782
FBgn0020513	1456	-0.0752006	0.249004	0.700329	0.825223
FBgn0020518	0.15823	-0.00217082	0.407554	0.981183	NA
FBgn0020521	37.3015	-0.0169099	0.279641	0.931481	0.971054
FBgn0020545	111.291	-0.738477	0.576525	0.0187753	0.0773912
FBgn0020546	0.196717	0.000826558	0.407647	0.981215	NA
FBgn0020556	0.0272111	-0.00350308	0.407627	0.981176	NA
FBgn0020616	2664.49	0.788548	0.236409	0.000157533	0.00192168
FBgn0020617	0	NA	NA	NA	NA
FBgn0020618	6577.03	-0.363528	0.578791	0.0606511	0.174914
FBgn0020620	1576.8	-0.0440218	0.1215	0.706835	0.829422
FBgn0020621	2217.65	0.441775	0.194146	0.0103704	0.0504048
FBgn0020622	3787.25	0.318419	0.317239	0.159806	0.327017
FBgn0020626	530.267	-0.718312	0.213679	0.000174726	0.00208044
FBgn0020633	3883.55	0.113334	0.271488	0.581521	0.742391
FBgn0020637	0	NA	NA	NA	NA
FBgn0020638	0	NA	NA	NA	NA
FBgn0020639	0	NA	NA	NA	NA
FBgn0020640	0	NA	NA	NA	NA
FBgn0020641	0	NA	NA	NA	NA
FBgn0020642	0	NA	NA	NA	NA
FBgn0020643	0	NA	NA	NA	NA
FBgn0020644	0	NA	NA	NA	NA
FBgn0020645	0	NA	NA	NA	NA
FBgn0020646	0	NA	NA	NA	NA
FBgn0020647	542.977	0.473273	0.111556	1.02987e-05	0.000213352
FBgn0020653	2942.91	-0.193142	0.312494	0.364894	0.555778
FBgn0020655	958.347	-0.272695	0.278025	0.197877	0.376017
FBgn0020660	3408.11	0.0306448	0.316734	0.881414	0.943177
FBgn0020762	966.006	0.672784	0.109918	2.65842e-10	3.76346e-08
FBgn0020764	286.702	-0.380297	0.427521	0.116057	0.26689
FBgn0020765	0.114625	0.00065645	0.407637	0.981206	NA
FBgn0020767	1249.17	0.223332	0.290211	0.297368	0.486227
FBgn0020880	0.294754	-0.00985379	0.407658	0.831908	NA
FBgn0020887	1202.76	0.14297	0.170694	0.336016	0.52623
FBgn0020906	15.5633	-7.45996	2.86779	1.89656e-05	0.000357113
FBgn0020907	21.8852	-2.47053	0.648353	6.31624e-06	0.000141729
FBgn0020908	54.7648	0.0829393	0.342634	0.665628	0.80041
FBgn0020909	674.803	-0.265206	0.250196	0.187036	0.362073
FBgn0020910	12128.9	-0.254642	0.441624	0.184472	0.358968
FBgn0020912	5.18143	-0.136315	0.412464	0.316416	0.505456
FBgn0020930	428.096	-0.0769371	0.239188	0.688961	0.817731
FBgn0021738	0.257534	-0.00194622	0.407569	0.981191	NA
FBgn0021742	0	NA	NA	NA	NA
FBgn0021750	327.579	-0.204803	0.215967	0.255952	0.443918
FBgn0021760	2455.19	0.762444	0.19308	1.63224e-05	0.000314037
FBgn0021761	8666.22	0.590005	0.199363	0.000937723	0.00791565
FBgn0021764	2318.1	0.69199	0.226	0.000506867	0.00483764
FBgn0021765	250.711	-0.500877	0.476209	0.0608316	0.175175
FBgn0021767	2.1097	0.104099	0.40996	0.363819	NA
FBgn0021768	2464.13	-0.341685	0.183489	0.0369339	0.123608
FBgn0021776	1.48177	0.195188	0.470138	0.0275804	NA
FBgn0021795	568.805	-1.22501	0.335902	2.33985e-05	0.000422565
FBgn0021796	1283.57	0.807319	0.319067	0.00180476	0.0133245
FBgn0021800	2277	0.327964	0.358551	0.160735	0.328356
FBgn0021814	224.697	-0.409303	0.369974	0.092795	0.230882
FBgn0021818	1471.06	0.210193	0.171669	0.16082	0.328356
FBgn0021825	464.893	-0.635904	0.27626	0.00508129	0.0294043
FBgn0021847	1092.61	-0.0570906	0.220498	0.755907	0.861714
FBgn0021856	631.605	-0.218974	0.306774	0.312067	0.500337
FBgn0021872	2337.02	-0.330145	0.136108	0.00835897	0.0430625
FBgn0021874	357.793	-0.302017	0.445527	0.158938	0.326328
FBgn0021875	144.998	-0.469123	0.529397	0.0691748	0.189806
FBgn0021895	3083.42	-0.034514	0.267837	0.861337	0.933388
FBgn0021906	129.401	-1.24759	0.423385	0.000250825	0.00278835
FBgn0021944	167.273	-0.553734	0.765362	0.0351128	0.119453
FBgn0021967	253.64	-0.507182	0.544106	0.0583404	0.170528
FBgn0021979	975.494	-0.584322	0.234459	0.00366715	0.0231815
FBgn0021995	1870.15	0.0629088	0.24628	0.751968	0.859342
FBgn0022023	2588.42	-0.416265	0.443914	0.094661	0.233908
FBgn0022027	216.875	-0.513502	0.251222	0.0137922	0.0618961
FBgn0022029	2300.23	0.0454803	0.0890714	0.640116	0.782802
FBgn0022069	4319.25	0.0520369	0.146621	0.704765	0.828117
FBgn0022097	1294.74	-0.463577	0.38166	0.0657268	0.183876
FBgn0022153	1740.42	0.201334	0.160174	0.171071	0.340949
[truncated: 15,711 more rows]

## Sheet: dmgoth63 - cold
	baseMean	log2FoldChange	lfcSE	pvalue	padj
FBgn0000003	0.280422	-0.0110325	0.420719	0.868912	NA
FBgn0000008	337.944	-0.199445	0.160547	0.177759	0.522396
FBgn0000014	83.7384	-0.618082	0.509753	0.0367462	0.187752
FBgn0000015	6.61713	-0.164355	0.439862	0.231672	0.603436
FBgn0000017	900.227	-0.655822	0.264098	0.00342977	0.030125
FBgn0000018	346.36	-0.310945	0.134543	0.013012	0.087992
FBgn0000022	0.0274981	-0.00367999	0.420656	0.988157	NA
FBgn0000024	14.1141	0.265461	0.432213	0.216664	0.584673
FBgn0000028	0.131962	-0.00556406	0.420593	0.98818	NA
FBgn0000032	4673.24	-0.0798519	0.147392	0.561573	0.878723
FBgn0000036	0.133305	-0.00468128	0.42049	0.868959	NA
FBgn0000037	0.942346	0.0344058	0.414752	0.740008	0.946727
FBgn0000038	5.21113	-0.349114	0.53366	0.106133	0.384272
FBgn0000039	0	NA	NA	NA	NA
FBgn0000042	32773.8	0.10004	0.169272	0.519655	0.859244
FBgn0000043	6611.02	0.22457	0.279448	0.297793	0.682416
FBgn0000044	898.507	1.17661	0.282867	3.45385e-06	7.90939e-05
FBgn0000045	0.75332	0.0258824	0.421299	0.452758	NA
FBgn0000046	66.9244	0.54123	0.434289	0.050564	0.234978
FBgn0000047	0.598142	0.000850006	0.4204	0.984354	NA
FBgn0000052	1717.33	-0.177082	0.291908	0.410053	0.788945
FBgn0000053	1110.63	-0.234807	0.372868	0.290961	0.674738
FBgn0000055	15.2887	0.0166362	0.365447	0.941272	0.997026
FBgn0000056	0	NA	NA	NA	NA
FBgn0000057	389.849	-0.0439288	0.314144	0.83055	0.96996
FBgn0000061	0.109993	-0.00447016	0.420649	0.988176	NA
FBgn0000063	837.492	-0.157091	0.199607	0.36962	0.756349
FBgn0000064	3172.18	-0.0158463	0.282832	0.937295	0.997026
FBgn0000071	0.0379697	-0.00422688	0.42066	0.988158	NA
FBgn0000075	277.685	0.151115	0.346786	0.477746	0.839246
FBgn0000077	294.076	0.367439	0.289562	0.10739	0.386995
FBgn0000078	29.4544	5.82562	1.69454	4.20814e-05	0.000704799
FBgn0000079	7.37211	5.91536	2.5864	0.000171566	0.00243169
FBgn0000083	1222.98	0.669823	0.175099	6.15379e-05	0.000983331
FBgn0000084	73.5297	0.148133	0.339044	0.492046	0.843805
FBgn0000092	0.708205	0.0136805	0.415333	0.974149	NA
FBgn0000094	0.0505898	-0.0102357	0.420746	0.813366	NA
FBgn0000097	1444.18	-0.356652	0.285133	0.106908	0.386073
FBgn0000100	10148.4	0.232427	0.335503	0.30522	0.688724
FBgn0000108	33.1439	-0.327681	0.430891	0.160516	0.492168
FBgn0000109	278.271	-0.0979409	0.231159	0.607927	0.896893
FBgn0000114	18170.5	-0.223439	0.300127	0.307988	0.692364
FBgn0000115	346.664	-0.0150239	0.302364	0.939946	0.997026
FBgn0000116	2107.37	0.0276183	0.318592	0.899744	0.990447
FBgn0000117	5169.28	-0.0458991	0.267343	0.820518	0.967668
FBgn0000119	394.873	-0.386253	0.158233	0.00866626	0.0633724
FBgn0000120	0.0425009	0.0131046	0.420666	0.824813	NA
FBgn0000121	0.296587	0.000894446	0.420557	0.98812	NA
FBgn0000137	0.119365	-0.00947428	0.420681	0.868932	NA
FBgn0000139	788.171	0.0686291	0.289153	0.748572	0.948894
FBgn0000140	4747.91	-0.744181	0.159885	7.5349e-07	2.03179e-05
FBgn0000146	4484.17	-0.414422	0.151664	0.00332107	0.0292895
FBgn0000147	1377.31	0.0193852	0.197737	0.913823	0.994067
FBgn0000150	863.04	0.0729803	0.38588	0.665604	0.922096
FBgn0000152	427.455	0.0772838	0.276736	0.714829	0.939803
FBgn0000153	1.15983	0.0624761	0.42177	0.4665	0.833333
FBgn0000157	1.96049	-0.0833231	0.412526	0.49119	0.843771
FBgn0000158	520.245	0.265322	0.104422	0.00861721	0.0630993
FBgn0000163	623.164	0.0566905	0.291609	0.790806	0.958164
FBgn0000166	815.161	-0.442639	0.469634	0.0892839	0.342711
FBgn0000173	3161.51	0.284754	0.224508	0.136683	0.447909
FBgn0000179	0.588483	0.00440537	0.418822	0.965615	NA
FBgn0000180	53.2294	-0.311898	0.360323	0.186483	0.538674
FBgn0000181	9462.28	0.0964806	0.229234	0.618836	0.899079
FBgn0000182	3.2034	-0.228657	0.500725	0.0268582	0.150333
FBgn0000183	5035.49	-0.230652	0.12102	0.0457848	0.219139
FBgn0000206	0.380902	0.00715827	0.420335	0.835679	NA
FBgn0000212	2027.96	-0.415538	0.271292	0.0559497	0.250612
FBgn0000216	0.085541	0.00109801	0.420678	0.988129	NA
FBgn0000221	65.5887	0.0579669	0.28756	0.793994	0.959339
FBgn0000227	0	NA	NA	NA	NA
FBgn0000228	1141.94	-0.342097	0.209209	0.0605158	0.264904
FBgn0000229	1095.12	0.149204	0.313499	0.49371	0.844057
FBgn0000233	0.447557	-0.00433929	0.419193	0.732762	NA
FBgn0000239	6087.3	-0.452763	0.150644	0.00127262	0.0135542
FBgn0000241	1.90184	-0.0589117	0.404766	0.65021	0.915796
FBgn0000244	276.354	0.0378397	0.221895	0.819436	0.967668
FBgn0000246	3232.69	-0.171159	0.330903	0.429639	0.806206
FBgn0000247	951.641	-0.686238	0.249799	0.0014154	0.0146793
FBgn0000250	3286.23	0.36039	0.145263	0.00807808	0.0602977
FBgn0000251	1631.63	0.0204052	0.269861	0.924055	0.996188
FBgn0000253	19113.3	0.0731341	0.251267	0.720202	0.942348
FBgn0000256	467.832	-0.048145	0.247031	0.807099	0.963611
FBgn0000257	228.76	0.0604158	0.19914	0.731143	0.945463
FBgn0000259	6658.91	-0.324941	0.241785	0.105196	0.382767
FBgn0000261	1301.45	0.694029	0.265164	0.00205551	0.0196899
FBgn0000273	3570.97	-0.247205	0.306225	0.26536	0.649664
FBgn0000274	70.1126	-0.56353	0.290901	0.0160218	0.103109
FBgn0000276	22.845	1.67263	0.68518	0.000710167	0.00828093
FBgn0000277	7.76982	2.80573	0.8641	8.66063e-05	0.00134215
FBgn0000278	1.05039	0.0532456	0.423418	0.333816	0.719765
FBgn0000279	1.61423	0.0657336	0.422093	0.348366	0.735605
FBgn0000280	0	NA	NA	NA	NA
FBgn0000281	0	NA	NA	NA	NA
FBgn0000283	4607.57	-0.499407	0.133993	8.42243e-05	0.001309
FBgn0000286	524.44	-0.125248	0.323109	0.557141	0.876505
FBgn0000287	0.209757	0.00511179	0.420608	0.988105	NA
FBgn0000289	3076.68	-0.339373	0.147561	0.0136579	0.0913294
FBgn0000299	799.785	-0.816857	0.385003	0.00495345	0.0404757
FBgn0000303	0.0472036	-0.00134131	0.420734	0.988138	NA
FBgn0000307	6505.29	-0.673815	0.219631	0.000542418	0.0065369
FBgn0000308	10776.8	0.0543025	0.250517	0.79011	0.958164
FBgn0000316	4549.27	-0.00120993	0.266365	0.992051	0.998439
FBgn0000317	1698.52	-0.908987	0.201537	1.05558e-06	2.7702e-05
FBgn0000318	579.295	0.0900357	0.302401	0.901566	0.990448
FBgn0000319	16194.9	-0.249832	0.174487	0.114078	0.40278
FBgn0000320	186.978	-0.695241	0.285819	0.00333138	0.0293565
FBgn0000326	510.305	0.0977884	0.196914	0.575945	0.884039
FBgn0000330	359.568	0.142326	0.321434	0.512341	0.854918
FBgn0000337	2.48688	0.0259841	0.403382	0.831517	0.970054
FBgn0000339	2482.03	0.1589	0.329891	0.466441	0.833333
FBgn0000346	239.197	-0.219259	0.159134	0.135426	0.446427
FBgn0000351	876.366	0.0230809	0.298294	0.916252	0.994702
FBgn0000352	1277.36	-0.27032	0.173226	0.0857182	0.333895
FBgn0000355	5547.48	0.555468	0.40025	0.0415059	0.204889
FBgn0000356	555.38	0.0276812	0.336556	0.90066	0.990448
FBgn0000357	1418.74	0.168663	0.402284	0.381476	0.767381
FBgn0000358	1908.98	0.0254127	0.357996	0.900509	0.990448
FBgn0000359	6818.97	0.0755075	0.394816	0.627993	0.903457
FBgn0000360	8197.55	-9.73598e-05	0.376009	0.996683	0.998905
FBgn0000370	5781.38	0.0685167	0.264655	0.743096	0.947553
FBgn0000376	684.093	-0.432342	0.242506	0.0336318	0.176264
FBgn0000377	408.554	0.049168	0.353743	0.805526	0.963036
FBgn0000382	2678.19	-0.0949029	0.319503	0.650891	0.916368
FBgn0000384	3480.13	-0.0222286	0.309244	0.911371	0.993762
FBgn0000392	0	NA	NA	NA	NA
FBgn0000394	122.715	-0.395997	0.238159	0.0473032	0.223876
FBgn0000395	64.3436	0.437396	0.359269	0.0789948	0.316012
FBgn0000404	27242.8	-0.213688	0.137584	0.098871	0.36672
FBgn0000405	31664.9	-0.160836	0.18618	0.333036	0.718713
FBgn0000406	147.089	-1.69749	0.440911	7.80677e-06	0.00016193
FBgn0000411	0.568028	0.0213846	0.419196	0.761515	NA
FBgn0000412	2577.77	-0.0346201	0.185153	0.833485	0.970626
FBgn0000414	742.372	-0.775675	0.250475	0.000386558	0.00494007
FBgn0000416	22125.1	0.126396	0.164632	0.405192	0.785147
FBgn0000422	7.46553	2.82955	1.04356	0.000370361	0.00478408
FBgn0000426	283.879	-0.0238657	0.377649	0.884078	0.987388
FBgn0000427	65548.3	-1.09871	0.257488	2.3401e-06	5.63399e-05
FBgn0000439	0.399891	0.00907698	0.420421	0.824831	NA
FBgn0000442	2.69425	0.178967	0.467102	0.049564	0.231666
FBgn0000447	1253.4	0.0126195	0.310058	0.955703	0.997026
FBgn0000448	4.68178	-0.00711526	0.39647	0.972008	0.997158
FBgn0000449	64.3126	0.0935524	0.257932	0.629722	0.904728
FBgn0000451	3.20262	0.021013	0.399602	0.860744	0.979599
FBgn0000454	5914.91	1.25727	0.575675	0.00200198	0.0192454
FBgn0000455	288.423	0.0515979	0.329154	0.806619	0.96337
FBgn0000459	1.7048	0.0606776	0.411967	0.562507	0.87905
FBgn0000463	1207.47	-0.263061	0.272706	0.21691	0.584871
FBgn0000464	52.6095	-0.797829	0.666448	0.0211694	0.126081
FBgn0000473	11.2453	-0.0999166	0.42344	0.363776	0.750227
FBgn0000477	5.96995	-0.341492	0.526016	0.11363	0.401446
FBgn0000479	976.247	-0.383264	0.245891	0.060156	0.263864
FBgn0000482	201.339	0.0391253	0.347597	0.846363	0.975004
FBgn0000489	1050.45	0.233385	0.345381	0.324546	0.711099
FBgn0000490	75.0206	-0.12523	0.28571	0.539397	0.868231
FBgn0000492	1.12619	-0.151811	0.454874	0.0481581	0.226728
FBgn0000499	457.191	-0.090682	0.339408	0.660303	0.92004
FBgn0000500	0.768304	0.00682034	0.416139	0.936	NA
FBgn0000504	51.3122	-1.84695	0.604817	0.000117876	0.00175851
FBgn0000520	92.7074	0.00581267	0.364512	0.980349	0.997158
FBgn0000524	1520	-0.227846	0.261699	0.272642	0.657318
FBgn0000527	1.4012	0.0463409	0.423951	0.196044	0.553764
FBgn0000529	0	NA	NA	NA	NA
FBgn0000533	237.606	0.0260777	0.283841	0.90264	0.990626
FBgn0000535	2.81783	-0.185769	0.468421	0.059789	0.262813
FBgn0000536	1898.65	-0.0953151	0.216726	0.606277	0.896053
FBgn0000541	11409.7	-0.774151	0.355644	0.00481967	0.0396227
FBgn0000542	72.2503	-1.00969	0.373202	0.000784113	0.00907451
FBgn0000543	281.92	0.0762954	0.363007	0.694481	0.933766
FBgn0000546	1252.6	-0.275457	0.289469	0.208966	0.574243
FBgn0000547	3006.46	-0.465825	0.167759	0.00250292	0.0231929
FBgn0000551	0.192734	0.00075472	0.420689	0.988125	NA
FBgn0000552	0	NA	NA	NA	NA
FBgn0000557	17.8293	0.172096	0.349761	0.427196	0.804354
FBgn0000559	139840	0.17321	0.299335	0.42976	0.806206
FBgn0000560	0.147853	0.00151858	0.420677	0.988122	NA
FBgn0000562	2150.82	-0.166899	0.142855	0.212442	0.578787
FBgn0000564	0	NA	NA	NA	NA
FBgn0000565	232.484	-0.0582101	0.312406	0.779194	0.955671
FBgn0000566	1989.11	0.0175494	0.302065	0.936276	0.997026
FBgn0000567	431.311	-0.0975268	0.301762	0.646315	0.913508
FBgn0000568	811.702	-0.0136072	0.286832	0.944304	0.997026
FBgn0000575	1775.67	-0.129557	0.306743	0.544602	0.86988
FBgn0000576	0.0322446	0.000789495	0.420682	0.988134	NA
FBgn0000577	0.0833545	0.0147171	0.420709	0.835639	NA
FBgn0000578	1348.51	-0.331417	0.305407	0.144411	0.463301
FBgn0000579	5860.04	0.278203	0.180613	0.0878366	0.338849
FBgn0000581	2387.92	-0.805503	0.250815	0.000242293	0.00329759
FBgn0000588	534.079	0.0334526	0.271159	0.874523	0.984101
FBgn0000591	0	NA	NA	NA	NA
FBgn0000592	32.7382	-1.80889	0.458277	5.1377e-06	0.000112633
FBgn0000594	1.11801	-0.107549	0.437993	0.0760666	0.307989
FBgn0000606	0	NA	NA	NA	NA
FBgn0000611	3565.33	-0.048942	0.267118	0.809812	0.964744
FBgn0000615	12151.4	-0.262429	0.23597	0.18214	0.530061
FBgn0000617	117.92	0.0641807	0.256105	0.745933	0.94793
FBgn0000618	77.2108	0.213584	0.375263	0.328636	0.713782
FBgn0000625	0.0937882	-0.0071776	0.420563	0.868953	NA
FBgn0000629	1424.47	-0.0406159	0.211984	0.86109	0.979599
FBgn0000633	9.07368	-0.0524201	0.394202	0.725018	0.943279
FBgn0000635	620.845	-0.493608	0.251553	0.0186319	0.115084
FBgn0000636	939.32	0.551676	0.256476	0.0102852	0.0729619
FBgn0000639	1.11585	-0.000744668	0.420538	0.988163	0.997158
FBgn0000640	0.763877	0.00176478	0.420378	0.986518	NA
FBgn0000644	1815.95	-0.0521721	0.14707	0.684222	0.931675
FBgn0000658	8.0643	0.00609955	0.412476	0.942118	0.997026
FBgn0000659	11.1934	5.61516	1.33609	1.26666e-05	0.000247056
FBgn0000662	1160.64	-0.0874636	0.134276	0.490716	0.843771
FBgn0000667	920.832	-0.123858	0.28426	0.557905	0.876776
FBgn0000709	1042.58	-0.1566	0.215024	0.396085	0.77983
FBgn0000711	1397.46	-0.0192346	0.221095	0.915802	0.994692
FBgn0000715	0	NA	NA	NA	NA
FBgn0000719	1964.3	-0.312342	0.17688	0.0509553	0.236171
FBgn0000721	5211.69	-0.223575	0.110103	0.0348174	0.180375
FBgn0000723	185.875	0.672167	0.178639	4.54166e-05	0.000750872
FBgn0000808	91.8171	0.0127521	0.28248	0.965717	0.997026
FBgn0000810	1860.6	-0.34575	0.270692	0.107555	0.387342
FBgn0000826	133.466	0.0372321	0.311779	0.868607	0.982569
FBgn0000927	301.739	0.0302654	0.385813	0.852347	0.97691
FBgn0000928	49.7533	-1.06375	0.50045	0.00305959	0.0273398
FBgn0000964	2971.29	-0.766961	0.563057	0.0194843	0.118868
FBgn0000996	3490.8	0.110706	0.125414	0.355829	0.744081
FBgn0001075	2.32538	-0.0474326	0.405398	0.726889	0.943582
FBgn0001077	0	NA	NA	NA	NA
FBgn0001078	2531.63	-0.322511	0.354436	0.173039	0.51497
FBgn0001079	362.717	0.200454	0.188484	0.235036	0.607844
FBgn0001083	2.86143	-0.0424128	0.396914	0.766965	0.953471
FBgn0001084	107.732	-0.0691212	0.219569	0.711624	0.938982
FBgn0001085	2142.22	-0.1269	0.281778	0.546602	0.871494
FBgn0001086	1692.07	0.300124	0.240072	0.134123	0.444757
FBgn0001087	2045.15	-0.335765	0.215694	0.0710044	0.29445
FBgn0001089	26.9419	0.400443	0.466386	0.111842	0.39734
FBgn0001090	93.8495	-0.0666002	0.234261	0.733721	0.945901
FBgn0001091	3736.42	0.246881	0.267831	0.243906	0.621196
FBgn0001092	17190.6	0.362937	0.136284	0.00477585	0.0393825
FBgn0001098	2214.14	0.207362	0.139931	0.115355	0.40518
FBgn0001099	4.83228	0.175547	0.415355	0.334982	0.72096
FBgn0001104	3726.82	0.00136317	0.229526	0.997312	0.999294
FBgn0001105	6297.89	-0.404029	0.272397	0.0632064	0.272807
FBgn0001108	2757.11	-0.207692	0.205286	0.245291	0.623412
FBgn0001112	4.83443	-0.0800879	0.39859	0.583953	0.887817
FBgn0001114	52.6798	-1.75199	0.524935	5.68653e-05	0.000925113
FBgn0001120	4585.97	0.197057	0.177835	0.221417	0.590116
FBgn0001122	1596.67	-0.353691	0.300995	0.118879	0.413037
FBgn0001123	517.824	0.126659	0.335421	0.553478	0.874676
FBgn0001124	2566.02	0.145212	0.225888	0.448366	0.821886
FBgn0001125	3819.73	0.239183	0.261209	0.252403	0.63224
FBgn0001128	1830.99	0.175763	0.203505	0.323702	0.710192
FBgn0001133	219.783	0.10812	0.36944	0.573661	0.883241
FBgn0001134	36.7824	0.00916514	0.412435	0.941057	0.997026
FBgn0001137	371.707	-0.242317	0.198738	0.176396	0.520693
FBgn0001138	0.123745	0.0156772	0.42074	0.824795	NA
FBgn0001139	1892.63	-0.265936	0.174957	0.0932973	0.352778
FBgn0001142	3856.7	0.213426	0.16183	0.152265	0.475953
FBgn0001145	79.5014	0.690462	0.330038	0.0070862	0.0543225
FBgn0001147	0	NA	NA	NA	NA
FBgn0001148	0	NA	NA	NA	NA
FBgn0001149	2875.56	0.355027	0.432775	0.146404	0.466888
FBgn0001150	1.4962	-0.0736868	0.421167	0.376832	0.763145
FBgn0001168	270.592	0.312153	0.326252	0.1766	0.521049
FBgn0001169	1827.21	-0.198583	0.257689	0.333538	0.719507
FBgn0001170	0.0513799	-0.0013606	0.420734	0.988138	NA
FBgn0001174	0.0913146	0.00126953	0.420678	0.988128	NA
FBgn0001179	1447.36	0.0842212	0.143686	0.580708	0.885678
FBgn0001180	881.822	-0.246388	0.242489	0.217708	0.585877
FBgn0001185	626.579	-0.108563	0.187823	0.516615	0.857198
FBgn0001186	3249.49	0.0843655	0.237529	0.669522	0.924428
FBgn0001187	24.7257	-0.680619	0.458004	0.0231337	0.135616
FBgn0001189	660.315	-0.197259	0.123413	0.0936929	0.353718
FBgn0001197	4286.12	0.0942493	0.161316	0.527938	0.862647
FBgn0001202	863.763	-0.088598	0.107665	0.43752	0.813215
FBgn0001206	701.286	-0.412278	0.227078	0.0322503	0.170599
FBgn0001208	62.085	-0.327897	0.263272	0.122274	0.421049
FBgn0001215	8472.2	-0.327271	0.250572	0.110414	0.394261
FBgn0001216	3.66639	0.296899	0.547595	0.0648713	0.27777
FBgn0001217	5.74735	0.161598	0.435009	0.271878	0.657211
FBgn0001218	17953	0.077357	0.148717	0.579298	0.884905
FBgn0001220	6881.24	-0.149862	0.0913423	0.0922739	0.350199
FBgn0001222	3259.04	0.120634	0.123449	0.307141	0.691468
FBgn0001223	0	NA	NA	NA	NA
FBgn0001224	233.107	3.88099	0.421376	1.6208e-21	4.37048e-19
FBgn0001225	15464.9	0.696327	0.199125	0.00011857	0.00176643
FBgn0001226	4754.31	0.29445	0.252216	0.153298	0.477882
FBgn0001227	18.4566	0.237597	0.372947	0.277967	0.66309
FBgn0001228	0.234794	0.00837839	0.420391	0.824836	NA
FBgn0001229	22.0007	4.82351	0.686325	5.4746e-13	4.92075e-11
FBgn0001230	182.338	3.67673	0.377446	1.83207e-23	5.81199e-21
FBgn0001233	89384.4	-0.00768581	0.143502	0.952293	0.997026
FBgn0001234	2002.25	1.31666	0.434186	0.000196237	0.00272759
FBgn0001235	13.9657	0.0599712	0.371368	0.744991	0.947753
FBgn0001247	3243.49	-0.12816	0.183905	0.436483	0.812548
FBgn0001248	6708.58	0.308054	0.172898	0.0504205	0.23451
FBgn0001250	218.519	-0.483209	0.185811	0.00351737	0.0306587
FBgn0001253	0.880325	-0.022163	0.415459	0.79994	0.961973
FBgn0001254	0	NA	NA	NA	NA
FBgn0001255	12.5972	-0.00678893	0.369083	0.955436	0.997026
FBgn0001256	0	NA	NA	NA	NA
FBgn0001257	1549.02	0.590162	0.254132	0.00597688	0.0473671
FBgn0001258	14.6123	3.28133	0.626869	1.68804e-08	6.9055e-07
FBgn0001259	0.155865	0.0122652	0.420634	0.668346	NA
FBgn0001263	0.488353	-0.0121997	0.419328	0.715432	NA
FBgn0001269	0.693292	0.0064525	0.415388	0.956876	NA
FBgn0001276	148.632	0.0365947	0.327751	0.86338	0.98046
FBgn0001280	1252.1	0.0148325	0.196791	0.990356	0.997969
FBgn0001281	0.433053	-0.00678403	0.420503	0.988182	NA
FBgn0001285	7.90315	6.6853	2.59521	4.46101e-05	0.000741394
FBgn0001291	716.834	0.622882	0.148447	8.42727e-06	0.000172479
FBgn0001296	1001.8	-0.157175	0.321719	0.46845	0.834759
FBgn0001297	773.553	0.235749	0.325958	0.2983	0.682715
FBgn0001301	1377.28	-0.25543	0.142216	0.0553411	0.248298
FBgn0001308	3285.22	-0.0993342	0.296805	0.636553	0.908183
FBgn0001311	3.20777	-0.168096	0.449489	0.194529	0.552011
FBgn0001313	0	NA	NA	NA	NA
FBgn0001316	3680.26	-0.889116	0.353398	0.00160951	0.016134
FBgn0001319	0.939946	0.013033	0.414321	0.892137	0.988213
FBgn0001320	0.854774	-0.0376376	0.421113	0.702423	0.93752
FBgn0001321	27.6918	0.532892	0.506149	0.0626425	0.27135
FBgn0001323	2.02117	0.132749	0.435644	0.251807	0.631058
FBgn0001324	662.499	-0.300596	0.454321	0.170245	0.510078
FBgn0001325	1.07292	0.0467375	0.421201	0.556774	0.876505
FBgn0001330	926.038	-0.500404	0.168917	0.00126895	0.0135514
FBgn0001341	1376.84	-1.26859	0.175685	5.44669e-14	5.59505e-12
FBgn0001404	2016.84	-0.136947	0.152812	0.334335	0.720363
FBgn0001491	875.468	0.0332564	0.179983	0.839746	0.972112
FBgn0001565	2963.06	0.316084	0.152902	0.0261587	0.147567
FBgn0001612	3848.97	-0.181622	0.123231	0.121963	0.420553
FBgn0001624	2046.16	-0.482196	0.227721	0.0137431	0.0916719
FBgn0001941	2492.65	0.159944	0.168242	0.299864	0.684114
FBgn0001942	31742.8	0.158738	0.181726	0.333909	0.719765
FBgn0001961	566.232	0.191066	0.317504	0.38833	0.77379
FBgn0001965	559.875	-0.481382	0.257077	0.0260367	0.147033
FBgn0001967	0	NA	NA	NA	NA
FBgn0001970	167.091	0.156045	0.373358	0.444377	0.818765
FBgn0001974	780.069	0.213693	0.172818	0.174502	0.516941
FBgn0001977	602.098	0.255166	0.308214	0.25637	0.636998
FBgn0001978	2106.91	-0.223799	0.221423	0.234732	0.607735
FBgn0001981	2.63936	0.208549	0.486515	0.0539054	0.243988
FBgn0001983	0	NA	NA	NA	NA
FBgn0001986	904.696	-0.194677	0.275028	0.357501	0.745731
FBgn0001987	525.552	0.702261	0.210227	0.000263774	0.00355633
FBgn0001989	53.3999	0.184086	0.331567	0.402399	0.78316
FBgn0001990	732.865	0.125836	0.178667	0.437707	0.813422
FBgn0001991	42.8967	0.130703	0.318114	0.549291	0.871875
FBgn0001992	0.742025	0.0534696	0.423779	0.26876	NA
FBgn0001994	1951.55	-0.401352	0.195366	0.0207378	0.124197
FBgn0001995	717.999	0.32975	0.184741	0.046926	0.222873
FBgn0002021	781.171	0.0852521	0.225078	0.655723	0.918198
FBgn0002022	1643.38	0.187784	0.217762	0.315364	0.702067
FBgn0002023	0.345389	-0.00312967	0.420484	0.988173	NA
FBgn0002031	1896.42	-0.139164	0.212011	0.446059	0.820603
FBgn0002036	179.005	0.0429686	0.212336	0.816769	0.966927
FBgn0002044	1786.31	-0.571091	0.148081	4.10775e-05	0.000691205
FBgn0002069	2684.9	0.160826	0.249836	0.428931	0.805582
FBgn0002121	12199.2	-0.0942579	0.2907	0.652152	0.916958
FBgn0002174	130.69	-0.039246	0.269852	0.82051	0.967668
FBgn0002183	6124.59	-0.160158	0.30316	0.456496	0.827187
FBgn0002283	604.561	-0.0369126	0.236489	0.848922	0.976191
FBgn0002284	1632.54	0.139871	0.35173	0.508672	0.852476
FBgn0002306	19.7721	0.0652648	0.351563	0.72667	0.943526
FBgn0002354	124.783	0.0207226	0.27781	0.921584	0.995596
FBgn0002413	5699.83	-0.324119	0.138483	0.0128094	0.0868944
FBgn0002431	6171.25	-0.885306	0.231121	2.07967e-05	0.000378008
FBgn0002440	0	NA	NA	NA	NA
FBgn0002441	639.69	-0.240987	0.358761	0.284468	0.668616
FBgn0002466	1495.54	-0.306065	0.247325	0.13154	0.439655
FBgn0002521	6260.78	0.0700673	0.337439	0.738456	0.946331
FBgn0002522	0.310626	0.009595	0.420429	0.824811	NA
FBgn0002524	2214.18	0.253087	0.191223	0.137418	0.449317
FBgn0002525	2721.38	-0.0445784	0.225602	0.813024	0.965886
FBgn0002526	2876.77	-1.68186	0.255689	3.61159e-12	2.88552e-10
FBgn0002531	0.0985883	-0.00665219	0.42061	0.988181	NA
FBgn0002533	0	NA	NA	NA	NA
FBgn0002534	0.0379652	-0.00139733	0.420733	0.988137	NA
FBgn0002535	0	NA	NA	NA	NA
FBgn0002542	4951.48	0.0215496	0.0720378	0.762149	0.953192
FBgn0002543	8.4732	-0.0927437	0.375866	0.605461	0.895326
FBgn0002552	550.197	-0.0861019	0.2477	0.665377	0.922096
FBgn0002561	0	NA	NA	NA	NA
FBgn0002562	0.388739	0.00118353	0.420565	0.988113	NA
FBgn0002563	0.911648	-0.00984497	0.42014	0.966937	0.997026
FBgn0002564	1.86612	0.156752	0.45408	0.0722208	0.296752
FBgn0002565	46.2951	2.55546	0.904035	0.000287393	0.00381751
FBgn0002566	3857.88	0.0446527	0.324072	0.834382	0.970626
FBgn0002567	2729.02	-0.119199	0.146684	0.367297	0.754679
FBgn0002569	48.068	9.55353	2.2863	5.11185e-11	3.4677e-09
FBgn0002570	312.356	11.5285	2.10383	1.27667e-15	1.76541e-13
FBgn0002571	20.0395	3.51766	0.816211	1.59835e-06	4.0186e-05
FBgn0002573	0	NA	NA	NA	NA
FBgn0002576	0.262375	0.000119609	0.420547	0.988134	NA
FBgn0002577	2.69981	-0.103685	0.416055	0.430832	0.807323
FBgn0002578	10.4308	6.98454	2.38751	4.05241e-06	9.12511e-05
FBgn0002579	4017.42	0.150844	0.405328	0.400423	0.782278
FBgn0002590	2266.52	0.156112	0.380482	0.438802	0.814336
FBgn0002592	0.492879	-0.009948	0.419215	0.762486	NA
FBgn0002593	5786.74	0.223835	0.335314	0.321764	0.709715
FBgn0002609	69.976	-0.204165	0.285201	0.341957	0.728756
FBgn0002622	5795.96	0.173303	0.386066	0.395863	0.77983
FBgn0002626	6036.55	0.168559	0.428601	0.300283	0.684114
FBgn0002629	0.0395628	-0.0014534	0.420734	0.988138	NA
FBgn0002631	0.0885595	-0.011958	0.420802	0.813339	NA
FBgn0002632	0.892114	0.0480028	0.422259	0.414963	0.792595
FBgn0002633	4.18072	-0.54112	0.883557	0.0320366	0.169635
FBgn0002638	3652.81	-0.0695618	0.199098	0.722647	0.943085
FBgn0002641	978.807	0.00725535	0.129663	0.954384	0.997026
FBgn0002643	804.743	-0.360825	0.273487	0.0959105	0.359823
FBgn0002645	9047.12	-0.291606	0.246047	0.14879	0.469665
FBgn0002673	3628.24	0.0867216	0.198936	0.623248	0.901664
FBgn0002707	1052.26	-0.359761	0.21033	0.052651	0.240478
FBgn0002709	17.5758	-0.0960221	0.395267	0.557281	0.876598
FBgn0002715	549.353	0.259629	0.159638	0.0781657	0.313788
FBgn0002716	26.0918	0.233057	0.352727	0.302011	0.685763
FBgn0002719	4607.71	0.194274	0.243781	0.334813	0.72096
FBgn0002723	425.542	-0.211643	0.270943	0.315215	0.702026
FBgn0002732	2.97759	0.274004	0.52547	0.0739882	0.302286
FBgn0002733	48.6868	0.453006	0.28803	0.0457357	0.219139
FBgn0002734	0	NA	NA	NA	NA
FBgn0002735	0.0665771	0.000706141	0.420683	0.98813	NA
FBgn0002736	2265.48	0.166739	0.155221	0.247377	0.625446
FBgn0002772	190.919	0.650216	0.231913	0.00168626	0.0167941
FBgn0002773	494.152	0.642606	0.255137	0.00306198	0.0273398
FBgn0002774	1032.65	-0.606467	0.136842	3.07907e-06	7.17298e-05
FBgn0002775	857.746	0.0999533	0.170535	0.522754	0.860598
FBgn0002778	3412.8	-0.266069	0.167071	0.0815414	0.322991
FBgn0002780	41026.5	-0.113257	0.287835	0.590188	0.889178
FBgn0002781	1975.25	-0.073376	0.320264	0.723051	0.943085
FBgn0002783	3273.84	-0.216146	0.332934	0.330388	0.715177
FBgn0002787	2484.12	0.0952342	0.295594	0.657538	0.918198
FBgn0002789	120.162	0.300596	0.359144	0.200547	0.560971
FBgn0002791	2728.08	0.0885763	0.256752	0.666633	0.92278
FBgn0002838	0.242898	0.00301178	0.420265	0.82487	NA
FBgn0002842	0.14297	0.000545372	0.420673	0.988122	NA
FBgn0002855	1.40745	0.120959	0.428764	0.302841	0.686372
FBgn0002856	0.737334	0.048879	0.420382	0.429413	NA
FBgn0002862	0.773837	0.0223258	0.416576	0.727393	NA
FBgn0002863	0.109656	-0.00187904	0.420575	0.988151	NA
FBgn0002865	0.0505898	-0.0102357	0.420746	0.813366	NA
FBgn0002868	129.881	-0.305749	0.361125	0.191429	0.546548
FBgn0002869	4.54757	3.58571	2.35048	0.00237762	0.0221268
FBgn0002872	4194.5	-0.344508	0.204668	0.0544636	0.245587
FBgn0002873	3363.88	-1.16804	0.436764	0.000635345	0.00751407
FBgn0002878	429.39	-0.139526	0.247114	0.485773	0.842655
FBgn0002887	1475.23	-0.299801	0.189727	0.0759574	0.307945
FBgn0002891	839.44	-0.650406	0.31128	0.00848746	0.0624886
FBgn0002899	2204.28	-0.163155	0.160146	0.268547	0.65381
FBgn0002901	1347.25	0.120458	0.227403	0.533973	0.865689
FBgn0002905	873.061	-0.856155	0.21542	1.4931e-05	0.000283033
FBgn0002906	2127.17	-0.445149	0.280243	0.0455257	0.218726
FBgn0002909	0	NA	NA	NA	NA
FBgn0002914	3379.93	-0.0965416	0.187749	0.562958	0.8795
FBgn0002917	3.95118	0.403362	0.663843	0.0442024	0.214277
FBgn0002921	10794.3	-0.319335	0.275284	0.138727	0.452058
FBgn0002922	0.0915233	-0.00195804	0.420577	0.988151	NA
FBgn0002924	636.276	0.0713678	0.350845	0.725153	0.943279
FBgn0002926	5714.1	-2.1548	0.214971	7.98679e-25	3.07663e-22
FBgn0002930	11.6945	-0.0552543	0.392981	0.689837	0.932829
FBgn0002931	8.82732	-0.256623	0.481509	0.139718	0.453506
FBgn0002932	848.271	0.0334142	0.280246	0.876239	0.984735
FBgn0002933	0	NA	NA	NA	NA
FBgn0002936	0.085541	0.00109801	0.420678	0.988129	NA
FBgn0002937	0.298413	-0.00492523	0.420536	0.988167	NA
FBgn0002938	0.158928	0.0171087	0.42089	0.71737	NA
FBgn0002939	10.8478	0.59042	1.07652	0.0288014	0.157493
FBgn0002940	0.596937	0.010243	0.420375	0.811849	NA
FBgn0002941	0.0379652	-0.00139733	0.420733	0.988137	NA
FBgn0002945	41.712	0.145255	0.306575	0.507571	0.851955
FBgn0002948	1089.5	0.446927	0.168622	0.00368945	0.03184
FBgn0002962	6205.8	-0.0346608	0.232713	0.85694	0.978526
FBgn0002973	1064.62	-0.0892547	0.315792	0.67157	0.924985
FBgn0002985	3.55072	3.24855	1.61506	0.00426402	0.0357634
FBgn0002989	697.585	-0.10427	0.0957076	0.262516	0.645725
FBgn0003002	0.0371445	-0.00140515	0.420733	0.988138	NA
FBgn0003008	926.519	0.242066	0.213804	0.190005	0.544474
FBgn0003009	18.8568	-0.0618587	0.355455	0.747939	0.948868
FBgn0003011	0	NA	NA	NA	NA
FBgn0003015	22130.1	-0.677628	0.305673	0.00581082	0.0462209
FBgn0003016	1267.61	-0.531599	0.18569	0.00158141	0.0159264
FBgn0003023	9439.01	-0.577713	0.225043	0.00323826	0.0286529
FBgn0003028	3863.7	-0.491318	0.234713	0.0141039	0.0932135
FBgn0003034	0	NA	NA	NA	NA
FBgn0003041	3071.73	-0.187571	0.158864	0.200486	0.560971
FBgn0003042	603.945	-0.13787	0.248469	0.529518	0.864258
FBgn0003044	2969.36	-0.538499	0.188426	0.00156708	0.0158412
FBgn0003046	0.376889	0.000616865	0.420457	0.988132	NA
FBgn0003048	809.435	-0.742694	0.169448	2.7722e-06	6.51437e-05
FBgn0003053	326.093	-0.168136	0.215579	0.37381	0.760164
FBgn0003057	0	NA	NA	NA	NA
FBgn0003060	0	NA	NA	NA	NA
FBgn0003062	180.437	-0.0725315	0.355784	0.710585	0.938982
FBgn0003065	1.02779	0.0356281	0.41798	0.498294	0.845595
FBgn0003067	0	NA	NA	NA	NA
FBgn0003068	25.373	-0.43726	0.489775	0.092626	0.351165
FBgn0003071	1255.84	-0.0932194	0.208872	0.580247	0.885472
FBgn0003074	3969.96	-0.109688	0.24311	0.579002	0.884616
FBgn0003076	3164.12	0.11129	0.321926	0.605356	0.895293
FBgn0003079	1397.78	-0.192152	0.154388	0.198629	0.557338
FBgn0003082	557.497	-0.0731513	0.339696	0.716033	0.939853
FBgn0003086	0	NA	NA	NA	NA
FBgn0003087	3772.5	0.181728	0.362129	0.40115	0.782646
FBgn0003089	194.167	-0.0778065	0.210002	0.667774	0.923637
FBgn0003090	6.51527	-0.00317577	0.384844	0.974707	0.997158
FBgn0003091	269.479	-0.544087	0.340152	0.0299458	0.161832
FBgn0003093	581.884	-0.275357	0.257019	0.18356	0.531915
FBgn0003114	836.638	0.297298	0.235177	0.13192	0.440252
FBgn0003116	390.529	0.138479	0.164447	0.378857	0.765212
FBgn0003117	0.26334	0.0148091	0.42067	0.82479	NA
FBgn0003118	350.521	-0.458443	0.267459	0.0347418	0.180239
FBgn0003124	13867.5	-0.0257348	0.137802	0.841814	0.973497
FBgn0003129	21.7655	-0.0528222	0.333065	0.789737	0.958164
FBgn0003130	0.0850019	0.0151186	0.420806	0.717384	NA
FBgn0003132	0.243737	-0.00718337	0.420567	0.868951	NA
FBgn0003134	1807.71	-0.124731	0.169585	0.429614	0.806206
FBgn0003137	204.001	-0.574735	0.246487	0.00608772	0.0479986
FBgn0003139	1479.44	-0.190593	0.13758	0.141507	0.457363
FBgn0003140	0.0408513	-0.00389928	0.420654	0.988158	NA
FBgn0003141	1470.95	-0.169269	0.225712	0.374045	0.760352
FBgn0003145	0.0209198	-0.00145782	0.420733	0.988138	NA
FBgn0003149	229.134	0.195109	0.201543	0.26977	0.654903
FBgn0003159	2284.95	-0.279597	0.175871	0.0929222	0.35204
FBgn0003162	37.2435	0.0226432	0.300356	0.913816	0.994067
FBgn0003165	3339.13	-0.5279	0.270053	0.0168874	0.107461
FBgn0003169	1724.84	-0.0135232	0.189003	0.934589	0.997026
FBgn0003174	72.4105	-0.61078	0.414277	0.0273876	0.152506
FBgn0003175	413.249	-0.798053	0.375051	0.00508914	0.041334
FBgn0003187	4078.95	-0.160508	0.207916	0.373116	0.759053
FBgn0003189	1302.76	-0.559647	0.573211	0.0504205	0.23451
FBgn0003204	2846.1	-0.488917	0.101783	7.17362e-07	1.94898e-05
FBgn0003205	3142.96	-0.0343696	0.204559	0.845631	0.974989
FBgn0003206	867.06	0.106411	0.269291	0.610956	0.897355
FBgn0003209	848.111	-0.341101	0.20259	0.0551625	0.2476
FBgn0003210	2169.43	-0.363229	0.11944	0.00128705	0.0136544
FBgn0003218	815.281	-0.244258	0.192116	0.152161	0.47585
FBgn0003227	147.546	-0.451058	0.256243	0.0346248	0.179809
FBgn0003231	6196.9	0.441476	0.151718	0.00181792	0.0177771
FBgn0003248	4.05163	-0.140832	0.437295	0.241016	0.616645
FBgn0003249	0	NA	NA	NA	NA
FBgn0003250	1.07256	-0.0245771	0.414102	0.752187	0.949401
FBgn0003254	0.240285	-0.00190612	0.42058	0.988151	NA
FBgn0003255	40.3301	0.038279	0.279371	0.852645	0.97691
FBgn0003256	5391.32	0.133795	0.335975	0.534513	0.865867
FBgn0003257	1451.31	-0.354458	0.162492	0.0176905	0.11092
FBgn0003261	12704.7	-0.344664	0.115602	0.00185612	0.018085
FBgn0003267	0.137645	0.000708902	0.420524	0.988135	NA
FBgn0003268	2523.41	-0.670792	0.245365	0.00153609	0.0156452
FBgn0003270	0	NA	NA	NA	NA
FBgn0003274	3406.22	0.696519	0.356497	0.00992893	0.0707822
FBgn0003275	127.088	0.00481042	0.36684	0.983729	0.997158
FBgn0003277	2570.65	-0.738569	0.229347	0.000276839	0.00369553
FBgn0003278	2505.37	-0.524648	0.238916	0.00994479	0.0708484
FBgn0003279	3230.29	0.0723123	0.371636	0.699793	0.937169
FBgn0003285	53.9063	-0.341584	0.435229	0.15463	0.480508
FBgn0003292	676.585	-0.297819	0.198053	0.0878695	0.338849
FBgn0003295	1.65383	0.0348794	0.411385	0.725074	0.943279
FBgn0003300	0.536681	-0.00848555	0.420162	0.794615	NA
FBgn0003301	122.759	-0.728974	0.269135	0.00140877	0.0146358
FBgn0003302	176.837	-0.0999634	0.276726	0.63305	0.906633
FBgn0003308	10.4505	-0.226454	0.435552	0.250297	0.629627
FBgn0003310	1365.3	-0.635925	0.216803	0.000929765	0.010501
FBgn0003312	27.2429	-0.619534	0.814617	0.0359532	0.18476
FBgn0003313	0	NA	NA	NA	NA
FBgn0003317	1394.3	0.109192	0.17483	0.493494	0.844057
FBgn0003319	0.437075	-0.0046767	0.419865	0.976807	NA
FBgn0003321	1528.71	-0.118809	0.180854	0.464788	0.832122
FBgn0003326	3.92197	-0.169901	0.443457	0.220554	0.589974
FBgn0003328	1951.2	0.756126	0.140376	1.6902e-08	6.9055e-07
FBgn0003330	126.091	0.423844	0.294335	0.0601406	0.263864
FBgn0003334	1752.08	-0.121398	0.246917	0.542863	0.869601
FBgn0003339	0.149178	-0.0134159	0.420856	0.813301	NA
FBgn0003345	1474.56	-0.166913	0.225325	0.378837	0.765212
FBgn0003346	3996.88	0.00164353	0.110502	0.988706	0.997398
FBgn0003353	522.027	-0.140764	0.202314	0.425642	0.802618
FBgn0003356	8.25039	0.166698	0.470331	0.00219043	0.0207367
FBgn0003357	14.9536	6.41821	2.83091	0.00017465	0.00245923
FBgn0003358	122.585	11.4286	2.38935	1.93783e-14	2.11125e-12
FBgn0003360	35919	0.280061	0.133524	0.0265892	0.149215
FBgn0003366	146.378	0.438309	0.496447	0.0896284	0.343592
FBgn0003371	2308.08	-0.195076	0.272151	0.353419	0.74091
FBgn0003372	0.347254	-0.00175499	0.419816	0.977775	NA
FBgn0003373	0.205825	-0.00385178	0.420655	0.988144	NA
FBgn0003374	0	NA	NA	NA	NA
FBgn0003375	0.0788166	-0.0037623	0.420661	0.988153	NA
FBgn0003377	1.1674	-0.00222667	0.420605	0.988155	0.997158
FBgn0003378	0	NA	NA	NA	NA
FBgn0003380	1.77412	-0.0929924	0.425037	0.315329	0.702067
FBgn0003382	1.961	0.0023236	0.415928	0.960397	0.997026
FBgn0003386	16.8348	0.327008	0.481257	0.145534	0.465244
FBgn0003388	89.591	0.145781	0.255563	0.487683	0.843174
FBgn0003390	6.85109	0.138627	0.395114	0.442732	0.816659
FBgn0003391	2278.62	-0.383155	0.132599	0.00225404	0.0211777
FBgn0003392	3284.5	-0.164682	0.17203	0.292064	0.675718
FBgn0003396	743.567	-0.763697	0.188059	1.06539e-05	0.000213197
FBgn0003401	952.815	-0.0154506	0.150774	0.911737	0.993762
FBgn0003410	2437.54	-0.110943	0.274069	0.593538	0.889699
FBgn0003411	1.40948	0.0139525	0.411293	0.843653	0.974326
FBgn0003415	3538.61	-0.888336	0.256538	8.3887e-05	0.00130563
FBgn0003416	1829.7	-0.318299	0.267274	0.134377	0.445007
FBgn0003423	3123.38	-0.176028	0.159693	0.231835	0.603713
FBgn0003429	10.9519	-0.155384	0.373398	0.445914	0.820475
FBgn0003430	0.120858	-0.00960493	0.420696	0.813352	NA
FBgn0003435	981.009	-0.610337	0.396625	0.0264772	0.148974
FBgn0003444	2022.25	-0.160794	0.282784	0.44875	0.821886
FBgn0003447	2692.06	-0.315758	0.269509	0.148253	0.468795
FBgn0003448	0	NA	NA	NA	NA
FBgn0003449	953.536	0.273147	0.254561	0.186418	0.53863
FBgn0003450	175.126	0.219561	0.257248	0.288364	0.672571
FBgn0003459	767.127	-0.171634	0.194086	0.317115	0.704076
FBgn0003460	8.59803	-0.17856	0.412991	0.321889	0.709715
FBgn0003462	476.979	0.113906	0.266184	0.58478	0.888033
FBgn0003463	51.6462	-0.275531	0.354386	0.232388	0.604276
FBgn0003464	649.137	-0.408329	0.260329	0.054188	0.244959
FBgn0003475	1828.52	-0.168273	0.320815	0.438563	0.814173
FBgn0003479	145.766	0.150788	0.308821	0.488694	0.843234
FBgn0003480	332.071	0.16308	0.171225	0.297202	0.682145
FBgn0003482	261.119	0.0283368	0.293208	0.894958	0.989565
FBgn0003483	4472.7	-0.288137	0.186988	0.0844869	0.330892
FBgn0003486	595.29	-2.25236	0.454723	4.06491e-08	1.49638e-06
FBgn0003495	2167.87	-0.273473	0.175411	0.0850624	0.332301
FBgn0003499	4.19242	-0.0814705	0.400114	0.56634	0.881159
FBgn0003502	3572.04	-0.0270536	0.165271	0.856539	0.978526
FBgn0003507	869.883	0.226635	0.206845	0.208673	0.573731
FBgn0003510	0	NA	NA	NA	NA
FBgn0003511	0	NA	NA	NA	NA
FBgn0003512	81.6639	0.123183	0.330828	0.568506	0.882162
FBgn0003513	0.0379652	-0.00139733	0.420733	0.988137	NA
FBgn0003514	1234.28	0.283303	0.208021	0.118256	0.412253
FBgn0003515	14.468	0.944684	0.576522	0.0095342	0.0684204
FBgn0003517	4244.92	0.282853	0.355242	0.225693	0.59548
FBgn0003520	2982.76	-0.575238	0.201253	0.001401	0.014572
FBgn0003525	3430.57	-0.119517	0.297341	0.574002	0.883241
FBgn0003527	312.888	0.0541603	0.29202	0.800189	0.961973
FBgn0003545	2018.87	0.162104	0.124467	0.172499	0.514214
FBgn0003557	2063.78	-0.0184683	0.176261	0.906451	0.99279
FBgn0003559	1293.19	-0.128401	0.173754	0.384953	0.770335
FBgn0003567	2869.71	-0.333076	0.15281	0.0188304	0.115795
FBgn0003575	1016.64	-0.295766	0.186463	0.0760013	0.307945
FBgn0003598	2823.52	-0.219452	0.241554	0.269143	0.654413
FBgn0003607	4399.42	0.0953084	0.180776	0.560505	0.878468
FBgn0003612	4396.75	-0.0862293	0.200687	0.622704	0.901564
FBgn0003638	1291.72	-0.576404	0.446435	0.0406254	0.202115
FBgn0003651	3.87688	-0.0830223	0.420026	0.407102	0.786778
FBgn0003654	398.847	-0.118507	0.231821	0.538249	0.867964
FBgn0003655	3501.03	-0.109555	0.260182	0.591237	0.889178
FBgn0003656	2566.15	-0.367108	0.230212	0.0597261	0.262727
FBgn0003660	1764.61	0.173136	0.141089	0.192026	0.54721
FBgn0003676	6571.78	0.0159149	0.330786	0.94321	0.997026
FBgn0003683	0.099846	-0.000264638	0.420608	0.988152	NA
FBgn0003687	581.895	0.15267	0.21282	0.407475	0.787052
FBgn0003701	3607.43	-0.182661	0.244186	0.35902	0.747422
FBgn0003710	8.5199	0.0682566	0.400133	0.652812	0.917135
FBgn0003714	354.649	0.0492819	0.218033	0.792242	0.958565
FBgn0003716	1904.4	-0.257066	0.206594	0.152886	0.477288
FBgn0003719	18.0239	-0.0033252	0.333366	0.991408	0.998164
FBgn0003720	0	NA	NA	NA	NA
FBgn0003721	8710.85	-0.159535	0.204002	0.369529	0.756307
FBgn0003731	683.849	-0.694419	0.238311	0.00083781	0.00962366
FBgn0003733	2856.97	-0.110718	0.238256	0.570587	0.88283
FBgn0003741	137.924	0.18287	0.219922	0.331929	0.717328
FBgn0003742	561.388	-0.365931	0.139497	0.00522872	0.0422449
FBgn0003744	1572.14	-0.0123606	0.155003	0.930474	0.997026
FBgn0003747	1.66396	0.112268	0.422593	0.372935	0.759053
FBgn0003748	5036.31	-0.358316	0.131742	0.00404226	0.0342766
FBgn0003751	97.5343	0.147553	0.226958	0.441675	0.815884
FBgn0003861	0.136528	0.0010625	0.420662	0.98812	NA
FBgn0003862	2267.98	-1.13897	0.279302	4.93834e-06	0.000109117
FBgn0003863	153.713	10.6697	2.41346	4.45473e-11	3.04106e-09
FBgn0003865	0.107947	-0.00736581	0.420558	0.868954	NA
FBgn0003866	139.813	-0.484951	0.206845	0.00762476	0.0575915
FBgn0003867	79.4603	-0.202195	0.231234	0.325622	0.71172
FBgn0003870	2928.86	-0.537781	0.249409	0.0104864	0.0741195
FBgn0003882	1991.58	-0.0719623	0.128663	0.5557	0.876318
FBgn0003884	10386.3	0.262121	0.238367	0.187163	0.539771
FBgn0003885	3006.97	-0.00290845	0.249881	0.985684	0.997158
FBgn0003886	0.0427705	0.000982377	0.42068	0.988134	NA
FBgn0003888	1530.3	0.188342	0.234505	0.336582	0.722746
FBgn0003889	3.33297	1.90725	1.38757	0.00675811	0.0522905
FBgn0003890	204.764	-0.0572496	0.245764	0.77335	0.953754
FBgn0003891	9205.58	-0.753289	0.315631	0.00311147	0.0277129
FBgn0003892	37.6456	-0.233657	0.298776	0.291072	0.674738
FBgn0003896	0.215926	-0.00659788	0.420527	0.988181	NA
FBgn0003900	0.0427705	0.000982377	0.42068	0.988134	NA
FBgn0003916	5.2895	0.204839	0.416926	0.295709	0.680682
FBgn0003920	22.7044	-0.0910961	0.332726	0.656526	0.918198
FBgn0003922	17.6236	-0.183796	0.37255	0.379059	0.765212
FBgn0003923	0.0322446	0.000789495	0.420682	0.988134	NA
FBgn0003926	0	NA	NA	NA	NA
FBgn0003930	13.1091	0.00180671	0.355863	0.99589	0.99885
FBgn0003931	1.07181	0.0274061	0.416508	0.711713	0.938982
FBgn0003933	40.6392	0.170552	0.391958	0.396422	0.77983
FBgn0003934	10.1343	1.01175	0.917611	0.0146471	0.0960972
FBgn0003935	4.37316	-0.0209544	0.394673	0.870622	0.983482
FBgn0003936	0.0274981	-0.00367999	0.420656	0.988157	NA
FBgn0003938	0.714302	0.0331561	0.417855	0.684431	NA
FBgn0003941	13475.6	0.241016	0.375997	0.28562	0.669717
FBgn0003942	51721	0.440142	0.218466	0.0203513	0.1227
FBgn0003943	8791.86	0.356328	0.189258	0.0355023	0.183131
FBgn0003944	4.40859	-3.60417	2.63292	0.00256417	0.0235581
FBgn0003950	35.0298	-0.134598	0.323141	0.532325	0.864968
FBgn0003961	144.774	4.59511	0.405061	3.2048e-31	2.88058e-28
FBgn0003963	446.346	-0.291942	0.117303	0.010227	0.0726668
FBgn0003964	583.693	-0.0129199	0.18528	0.936112	0.997026
FBgn0003965	12.6016	-0.63409	0.631971	0.0403139	0.200843
FBgn0003969	2936.32	-0.198089	0.19046	0.241862	0.617888
FBgn0003975	0.191088	0.000464123	0.420554	0.988134	NA
FBgn0003977	173.2	-0.20316	0.38852	0.332624	0.718254
FBgn0003978	190.971	0.037674	0.333519	0.834506	0.970666
FBgn0003979	865.276	-0.238325	0.399314	0.274952	0.660349
FBgn0003980	181.411	-1.60497	0.858871	0.00254904	0.023459
FBgn0003983	550.671	-0.202292	0.430741	0.270854	0.65609
FBgn0003984	47.9291	-0.00835089	0.332682	0.964236	0.997026
FBgn0003996	76.8266	-0.287526	0.376792	0.221407	0.590116
FBgn0003997	442.771	0.117453	0.349931	0.575849	0.884039
FBgn0004003	354.448	-0.619311	0.276184	0.0066056	0.0513314
FBgn0004034	6.40667	0.138833	0.391623	0.463733	0.831974
FBgn0004045	19681.1	-0.376075	0.464547	0.124552	0.425267
FBgn0004047	2476.61	-0.0853637	0.389781	0.608259	0.896893
FBgn0004049	1869.66	-0.482521	0.139656	0.00024812	0.00337056
FBgn0004050	469.811	-0.15394	0.273974	0.462774	0.83175
FBgn0004052	0.205513	0.002107	0.42051	0.988137	NA
FBgn0004053	20.7135	-0.0820883	0.355533	0.675929	0.927008
FBgn0004054	0.0975811	0.000796682	0.420665	0.988128	NA
FBgn0004055	431.804	-0.239755	0.242243	0.229407	0.600652
FBgn0004057	148.352	-0.716501	0.463494	0.0194233	0.118662
FBgn0004066	2186.31	0.329119	0.19907	0.0612328	0.267391
FBgn0004087	952.462	0.196204	0.230453	0.311554	0.697135
FBgn0004101	460.11	-0.100889	0.190653	0.551051	0.872996
FBgn0004102	0.44804	0.0239682	0.420783	0.587855	NA
FBgn0004103	5639	-0.20332	0.175221	0.199984	0.560267
FBgn0004106	6249.21	0.180423	0.281108	0.400774	0.782297
FBgn0004107	2568.43	-0.153809	0.155024	0.283974	0.668258
FBgn0004108	345.441	-0.14901	0.19503	0.38688	0.772328
FBgn0004110	0.0890771	0.0137179	0.420647	0.835641	NA
FBgn0004117	180.224	0.638934	0.276717	0.00525857	0.0424543
FBgn0004118	4.79967	-0.0138845	0.396376	0.922802	0.995984
FBgn0004132	183.285	0.106405	0.378968	0.646755	0.913793
FBgn0004133	126.185	0.154716	0.343792	0.467916	0.834746
FBgn0004143	0	NA	NA	NA	NA
FBgn0004167	1903	-0.581826	0.468817	0.0413262	0.20447
FBgn0004168	0.63291	0.0267116	0.419962	0.662553	NA
FBgn0004169	363.625	0.4825	0.290151	0.0353468	0.182416
FBgn0004170	1.87687	-0.00733958	0.419101	0.81583	0.966699
FBgn0004171	0.0747456	0.0147321	0.420717	0.824802	NA
FBgn0004172	0	NA	NA	NA	NA
FBgn0004173	0	NA	NA	NA	NA
FBgn0004174	0	NA	NA	NA	NA
FBgn0004175	0	NA	NA	NA	NA
FBgn0004177	11034	-0.114373	0.226657	0.546832	0.871525
FBgn0004179	4319.12	-0.183786	0.238524	0.350508	0.737386
FBgn0004181	0.0456573	0.000889353	0.42068	0.988133	NA
FBgn0004183	56.7321	0.154866	0.236725	0.434491	0.81066
FBgn0004185	20.1179	-0.0214936	0.318489	0.91121	0.993762
FBgn0004186	23.6618	-0.152194	0.32513	0.482402	0.841754
FBgn0004187	7.22047	0.160034	0.390361	0.448546	0.821886
FBgn0004188	0	NA	NA	NA	NA
FBgn0004189	0.527763	0.0221717	0.420585	0.740737	NA
FBgn0004190	0.078591	-0.00945647	0.42065	0.868946	NA
FBgn0004191	1.05183	-0.00289939	0.417216	0.968905	0.997026
FBgn0004192	33.8753	0.0445825	0.351224	0.824237	0.968939
FBgn0004197	0.741479	0.0332214	0.419562	0.611459	NA
FBgn0004198	132.644	-0.446708	0.370825	0.0761423	0.308054
FBgn0004227	2214.66	-0.325375	0.188828	0.0534133	0.242269
FBgn0004228	53.9451	8.87198	1.25657	9.4022e-12	7.09175e-10
FBgn0004237	7733	-0.358953	0.242615	0.0751642	0.305817
FBgn0004240	8.20324	-0.0161402	0.377867	0.917221	0.994806
FBgn0004242	1.51037	0.0406997	0.420679	0.592037	0.889375
FBgn0004244	0.14828	0.0165472	0.420787	0.824787	NA
FBgn0004359	360.079	-0.152663	0.160704	0.302064	0.685763
FBgn0004360	15.3304	-0.0396959	0.326019	0.845181	0.974989
FBgn0004362	18371.9	0.139052	0.253798	0.496976	0.844944
FBgn0004363	15912.2	0.0469681	0.295093	0.828282	0.96986
FBgn0004364	455.603	-0.542412	0.161677	0.000297103	0.00391067
FBgn0004367	620.114	-1.03933	0.326097	0.000166142	0.00237964
FBgn0004368	609.315	-0.690157	0.266152	0.00218878	0.0207367
FBgn0004369	756.152	-0.335676	0.160968	0.0234838	0.136917
FBgn0004370	1190.05	-0.640326	0.14913	5.27846e-06	0.000115484
FBgn0004372	0.532176	0.00877446	0.419836	0.740037	NA
FBgn0004373	3439.95	-0.428937	0.251773	0.0393767	0.197543
FBgn0004374	285.126	0.119414	0.268738	0.568978	0.882512
FBgn0004378	2602.16	-0.223551	0.174972	0.158282	0.487503
FBgn0004379	1450.57	-0.0824596	0.143101	0.591078	0.889178
FBgn0004380	398.289	0.013797	0.201237	0.906115	0.99279
FBgn0004381	759.363	-0.0178491	0.142782	0.910721	0.993731
FBgn0004387	1296.17	-0.0576396	0.175265	0.726357	0.943526
FBgn0004389	0.0541887	-0.00223729	0.420686	0.988161	NA
FBgn0004390	1421.68	-0.386437	0.209767	0.034658	0.179895
FBgn0004391	817.105	-0.552966	0.437334	0.0459218	0.219456
FBgn0004394	0.865257	0.0234586	0.419379	0.702393	0.93752
FBgn0004395	1236.57	0.0682149	0.243069	0.73857	0.946331
FBgn0004396	782.282	-0.944263	0.49525	0.00565699	0.0451314
FBgn0004397	497.047	0.521858	0.200066	0.00368175	0.03182
FBgn0004400	1522.86	0.0556861	0.260948	0.788712	0.958164
FBgn0004401	3843.06	-0.135714	0.140762	0.304727	0.688421
FBgn0004403	2487.85	0.252014	0.380773	0.266867	0.651819
FBgn0004404	364.253	0.0898325	0.40589	0.52965	0.864258
FBgn0004406	495.25	-0.184093	0.312764	0.421452	0.798346
FBgn0004407	0	NA	NA	NA	NA
FBgn0004414	0	NA	NA	NA	NA
FBgn0004419	135653	0.0613918	0.275998	0.773443	0.953754
FBgn0004425	3.44874	0.04669	0.422578	0.339173	0.725856
FBgn0004426	0.553112	-0.00639112	0.420564	0.988221	NA
FBgn0004427	12.1304	0.222616	0.499361	0.0200033	0.121279
FBgn0004428	1.03964	0.00518859	0.420331	0.835707	0.97112
FBgn0004429	1.0113	0.0203178	0.420951	0.542945	0.869601
FBgn0004430	0.0416818	0.00086303	0.420681	0.988133	NA
FBgn0004431	4.47052	7.56416	2.57752	2.96573e-06	6.9389e-05
FBgn0004432	16612.4	0.283488	0.197106	0.103966	0.379613
FBgn0004435	322.776	0.072136	0.362751	0.614061	0.897355
FBgn0004436	3754.82	0.157252	0.251954	0.441463	0.815884
FBgn0004449	326.533	-0.223431	0.27201	0.291633	0.675157
FBgn0004456	803.617	-0.645724	0.167373	3.26766e-05	0.000561225
FBgn0004463	1189.69	-0.246845	0.138371	0.057968	0.257407
FBgn0004465	607.776	0.130967	0.267795	0.530767	0.864835
FBgn0004507	5383.64	-0.0181186	0.32303	0.925349	0.996314
FBgn0004509	1817.82	-0.333638	0.237886	0.0930984	0.35253
FBgn0004510	627.406	-0.0399305	0.25913	0.841756	0.973497
FBgn0004511	0.46352	-0.0210158	0.42037	0.771088	NA
FBgn0004512	42.9327	2.78081	0.649884	9.68603e-07	2.55436e-05
FBgn0004513	46.8354	0.212883	0.319214	0.341929	0.728756
FBgn0004514	4.29635	0.0264859	0.402974	0.839664	0.972112
FBgn0004516	0	NA	NA	NA	NA
FBgn0004552	0.447361	0.00447527	0.419793	0.946212	NA
FBgn0004554	2.99401	2.02261	2.74928	0.013902	0.0923316
FBgn0004556	1819.45	-0.166191	0.159219	0.257471	0.638263
FBgn0004567	0.127181	-0.00678575	0.420611	0.988188	NA
FBgn0004569	148.383	-0.327452	0.279092	0.132582	0.44178
FBgn0004573	1.97901	-0.00353519	0.408647	0.978157	0.997158
FBgn0004574	671.316	0.314186	0.305431	0.166955	0.50371
FBgn0004575	7.20186	0.393023	0.551826	0.0855997	0.333675
FBgn0004577	2.9525	0.189133	0.441847	0.262608	0.645801
FBgn0004580	7.96286	2.21576	1.30984	0.00289144	0.0260326
FBgn0004581	7.8057	-0.18786	0.419982	0.300554	0.684204
FBgn0004583	527.968	-0.541945	0.232732	0.00692443	0.0533097
FBgn0004584	1813.18	-0.11801	0.218419	0.525925	0.861709
FBgn0004587	3144.95	-0.318604	0.181348	0.0508727	0.235904
FBgn0004588	0	NA	NA	NA	NA
FBgn0004589	0	NA	NA	NA	NA
FBgn0004590	0.0371445	-0.00140515	0.420733	0.988138	NA
FBgn0004591	0.0472036	-0.00134131	0.420734	0.988138	NA
FBgn0004592	0.125045	0.00126245	0.420677	0.988123	NA
FBgn0004593	0.189648	-0.0025204	0.42061	0.988164	NA
FBgn0004594	0	NA	NA	NA	NA
FBgn0004595	0.365946	0.0064898	0.419111	0.968129	NA
FBgn0004597	879.299	0.322068	0.137716	0.0171906	0.108686
FBgn0004598	6436.02	-0.497037	0.118974	1.30344e-05	0.000251873
FBgn0004606	504.95	-0.461698	0.329016	0.0569204	0.254115
FBgn0004607	13.4549	0.100665	0.354931	0.622621	0.901564
FBgn0004611	1186.61	-0.50435	0.256999	0.0180456	0.112704
FBgn0004618	0.0379652	-0.00139733	0.420733	0.988137	NA
FBgn0004619	0.166654	0.00616239	0.420335	0.835674	NA
FBgn0004620	12.6982	0.248751	0.399263	0.265318	0.649664
FBgn0004622	0.272519	-0.00728699	0.42059	0.868919	NA
FBgn0004623	0.200517	0.00355022	0.420635	0.988111	NA
FBgn0004629	286.315	0.24899	0.348069	0.275803	0.661656
FBgn0004635	29.3008	0.100669	0.336609	0.629974	0.904728
FBgn0004636	4194.72	-0.10389	0.257084	0.608268	0.896893
FBgn0004638	3408.16	0.0752151	0.259646	0.717099	0.940297
FBgn0004643	927.845	-0.04243	0.332513	0.83307	0.970626
FBgn0004644	3.45957	0.229756	0.48346	0.119894	0.415678
FBgn0004646	1983.4	-0.560719	0.199452	0.00168621	0.0167941
FBgn0004647	413.993	-1.21841	0.226404	8.12397e-09	3.51908e-07
FBgn0004648	3285.56	-0.356215	0.167544	0.0201069	0.121634
FBgn0004649	9618.92	-0.157616	0.384641	0.420372	0.797702
FBgn0004650	5395.63	-0.890689	0.227024	1.42364e-05	0.000272259
FBgn0004652	145.058	-0.913776	0.499633	0.00669676	0.0518902
FBgn0004654	238.237	0.00436891	0.375699	0.982031	0.997158
FBgn0004655	1149.72	-0.46394	0.194089	0.00751338	0.0568379
FBgn0004656	2159.08	-0.885324	0.250522	6.52156e-05	0.00103902
FBgn0004657	2539.4	0.250289	0.203754	0.161372	0.494195
FBgn0004666	578.949	-0.0760631	0.167891	0.586281	0.888033
FBgn0004687	5198.74	0.257344	0.315843	0.25556	0.636334
FBgn0004698	7657.32	-0.0709629	0.152138	0.614802	0.897541
FBgn0004777	0.0878436	0.0148173	0.42072	0.824801	NA
FBgn0004778	0	NA	NA	NA	NA
FBgn0004779	0	NA	NA	NA	NA
FBgn0004780	0	NA	NA	NA	NA
FBgn0004781	0	NA	NA	NA	NA
FBgn0004782	0	NA	NA	NA	NA
FBgn0004783	0	NA	NA	NA	NA
FBgn0004784	0.195888	0.00334626	0.420635	0.988115	NA
FBgn0004795	2247.22	-0.417927	0.249862	0.0433855	0.211458
FBgn0004797	1635.76	-0.254193	0.345778	0.304456	0.688421
FBgn0004811	849.698	0.148533	0.203025	0.404504	0.784568
FBgn0004828	4286.23	0.119261	0.177018	0.458474	0.828047
FBgn0004832	98.103	0.0844792	0.353014	0.674362	0.926557
FBgn0004837	424.568	-0.271887	0.18559	0.10183	0.37422
FBgn0004838	34091.3	-0.403906	0.347715	0.0965674	0.361784
FBgn0004839	14.2391	-0.0721005	0.351504	0.737266	0.946331
FBgn0004841	0.383562	0.015722	0.420806	0.623871	NA
FBgn0004842	0.221917	-0.00179779	0.420566	0.988151	NA
FBgn0004852	49.3444	0.160621	0.279766	0.447255	0.821886
FBgn0004854	0	NA	NA	NA	NA
FBgn0004855	539.609	0.384883	0.164872	0.0161296	0.103613
FBgn0004856	444.55	0.13022	0.32186	0.547502	0.871768
FBgn0004858	81.5314	-0.0853178	0.319152	0.689128	0.932614
FBgn0004859	738.27	-0.560864	0.433373	0.0431548	0.210714
FBgn0004860	417.771	-0.260594	0.248971	0.199928	0.560255
FBgn0004861	70.8843	-0.885219	0.384926	0.00299653	0.026889
FBgn0004862	0.113637	0.00842202	0.420439	0.83567	NA
FBgn0004863	0	NA	NA	NA	NA
FBgn0004864	1447.9	-0.47832	0.219669	0.0121133	0.0833784
FBgn0004865	53.5889	-0.939437	0.579225	0.00936291	0.0675508
FBgn0004867	4771.43	0.212068	0.415521	0.291467	0.674926
FBgn0004868	6345.63	0.231567	0.105087	0.0285114	0.156347
FBgn0004870	11.5984	0.117059	0.403907	0.475921	0.838827
FBgn0004872	8979.14	-0.331376	0.247428	0.103532	0.378748
FBgn0004875	2049.8	-0.784989	0.178227	2.2425e-06	5.42323e-05
FBgn0004876	2033.16	-0.501806	0.211198	0.00684529	0.0527758
FBgn0004878	10.6715	-0.145633	0.36612	0.472886	0.837528
FBgn0004880	0.114326	-0.00705116	0.420597	0.868938	NA
FBgn0004882	8913.04	-0.993274	0.229122	2.00769e-06	4.8993e-05
FBgn0004885	134.043	-0.654311	0.245921	0.00204796	0.0196349
FBgn0004888	2061.29	0.163806	0.245275	0.41471	0.792252
FBgn0004889	10577	-0.199495	0.174669	0.207232	0.571493
FBgn0004892	1.97381	0.0519862	0.407925	0.679676	0.929385
FBgn0004893	197.865	-0.326575	0.270273	0.130293	0.437256
FBgn0004895	0.573279	0.0253117	0.421486	0.506041	NA
FBgn0004896	0.64275	-0.0102929	0.420254	0.820402	NA
FBgn0004897	0	NA	NA	NA	NA
FBgn0004898	0	NA	NA	NA	NA
FBgn0004901	1210.96	-0.223432	0.248321	0.269016	0.654251
FBgn0004903	1186.43	0.00469599	0.264814	0.98485	0.997158
FBgn0004907	17168.1	0.00373248	0.17844	0.984145	0.997158
FBgn0004908	472.127	0.171473	0.247882	0.395786	0.77983
FBgn0004910	66.6463	1.76724	0.588002	0.000136784	0.00200728
FBgn0004911	0.262203	4.5131e-05	0.420553	0.988144	NA
FBgn0004913	5065.9	-0.0321569	0.116398	0.772356	0.953754
FBgn0004914	1037.74	0.311624	0.194252	0.064466	0.276693
FBgn0004915	1442.67	0.392818	0.10801	0.000161369	0.00232691
FBgn0004919	25.4579	0.961621	0.576435	0.00855519	0.0628467
FBgn0004921	2316.92	-0.018798	0.263607	0.924737	0.996314
FBgn0004924	5553.04	-0.587431	0.148814	2.70102e-05	0.000471816
FBgn0004926	3824.33	-0.193482	0.307918	0.37556	0.761857
FBgn0004956	14.7454	-0.246577	0.414705	0.247231	0.625383
FBgn0004957	82.9403	-0.292982	0.241182	0.151093	0.474022
FBgn0004959	17.7046	-0.7183	0.96181	0.0276665	0.153621
FBgn0005198	828.166	-0.428793	0.282955	0.0572576	0.254988
FBgn0005278	17422.8	-0.450491	0.199071	0.0107699	0.0756279
FBgn0005322	1661.55	0.0803651	0.103963	0.425609	0.802618
FBgn0005355	376.949	0.0209713	0.358255	0.915935	0.994692
FBgn0005386	1796.76	-0.70675	0.231842	0.000531618	0.00644273
FBgn0005390	10451.5	-0.852118	0.223116	2.3424e-05	0.000416229
FBgn0005391	23431.1	-0.111879	0.394067	0.511424	0.854553
FBgn0005411	2100.4	0.416581	0.113572	0.000135441	0.00199211
FBgn0005427	1596.51	-0.673147	0.223189	0.000643344	0.00757544
FBgn0005533	5015.64	0.208613	0.413525	0.299239	0.684114
FBgn0005536	1322.76	-0.515505	0.168355	0.000881073	0.01002
FBgn0005558	11.1999	-0.0589188	0.353184	0.761414	0.95285
FBgn0005561	9.22787	-0.0146015	0.353963	0.934502	0.997026
FBgn0005564	19.4925	-0.00485997	0.323004	0.972452	0.997158
FBgn0005585	7207.07	0.125639	0.250918	0.53654	0.867619
FBgn0005586	7.9881	0.0988796	0.367106	0.614149	0.897355
FBgn0005590	0.424289	-0.0151943	0.420882	0.868877	NA
FBgn0005593	6630.69	0.0846005	0.396575	0.593942	0.889758
FBgn0005596	1484.64	-0.301207	0.381448	0.197879	0.556103
FBgn0005612	745.284	0.568393	0.368691	0.0317692	0.168883
FBgn0005613	0.164619	-0.00210033	0.420569	0.988156	NA
FBgn0005614	51.1259	-0.11511	0.40971	0.447345	0.821886
FBgn0005616	59.6445	-0.363945	0.29984	0.10874	0.390438
FBgn0005617	3882.45	-0.337911	0.184275	0.0410121	0.203595
FBgn0005619	0.890216	-0.0331401	0.420213	0.678556	0.928677
FBgn0005624	427.449	-0.787099	0.272079	0.000751628	0.00871726
FBgn0005626	12.2824	2.63275	0.806608	6.7632e-05	0.00107119
FBgn0005631	89.0074	-0.792097	0.423999	0.00870296	0.0635977
FBgn0005632	5743.46	-0.879709	0.170535	4.39514e-08	1.59616e-06
FBgn0005633	0.767073	0.0572476	0.421348	0.388746	NA
FBgn0005636	1.97724	0.13002	0.431731	0.265637	0.649843
FBgn0005638	24.8524	-0.54612	0.527133	0.0551212	0.247544
FBgn0005640	1512.5	-0.186602	0.222969	0.323099	0.710078
FBgn0005642	633.573	-0.0374575	0.315123	0.852528	0.97691
FBgn0005648	2373.19	-0.517614	0.249224	0.0134034	0.090074
FBgn0005649	6610.39	-0.241147	0.23772	0.220973	0.590045
FBgn0005654	0	NA	NA	NA	NA
FBgn0005655	2137.82	0.147088	0.34306	0.494433	0.844057
FBgn0005658	0	NA	NA	NA	NA
FBgn0005659	3.7202	0.127477	0.41817	0.380158	0.766285
FBgn0005660	17.0845	3.86678	0.589911	7.47545e-12	5.71846e-10
FBgn0005664	6.15292	7.75933	2.57491	1.40543e-06	3.6169e-05
FBgn0005666	661.81	-0.491948	0.388145	0.0589787	0.260564
FBgn0005670	1.31513	0.0783389	0.424243	0.311697	0.697202
FBgn0005671	7867.23	-0.208613	0.191916	0.220452	0.589974
FBgn0005672	571.36	-0.0199879	0.221468	0.912985	0.994067
FBgn0005674	6478.33	-0.489148	0.230559	0.013309	0.0895513
FBgn0005677	0.962727	0.0719988	0.427723	0.194907	0.552356
FBgn0005683	724.465	0.0117715	0.244881	0.92753	0.997026
FBgn0005694	3351.58	-0.281954	0.336611	0.220511	0.589974
FBgn0005695	4202.38	-0.0701838	0.159921	0.633618	0.906633
FBgn0005696	689.585	0.0989563	0.363274	0.618216	0.898671
FBgn0005771	126.499	-0.167847	0.304438	0.435441	0.811446
FBgn0005775	30.5101	-0.079583	0.274041	0.70209	0.93752
FBgn0005777	5651.97	-0.0403853	0.145006	0.765205	0.953192
FBgn0005778	0	NA	NA	NA	NA
FBgn0005779	0	NA	NA	NA	NA
FBgn0008635	840.804	-0.0368557	0.372575	0.828995	0.96986
FBgn0008636	0	NA	NA	NA	NA
FBgn0008646	0.0379697	-0.00422688	0.42066	0.988158	NA
FBgn0008651	0.158	0.011795	0.420504	0.83565	NA
FBgn0010014	6.10338	0.235539	0.49673	0.0801564	0.318716
FBgn0010015	1.88014	0.0649876	0.420927	0.366852	0.754119
FBgn0010019	5029.66	-1.51674	0.199766	2.64552e-15	3.39697e-13
FBgn0010038	437.612	4.55403	0.334563	2.20099e-43	5.93497e-40
FBgn0010039	966.563	0.514661	0.261933	0.0176983	0.11092
FBgn0010040	17.5669	0.403211	0.415628	0.118902	0.413037
FBgn0010041	22.9118	0.00350769	0.387366	0.983179	0.997158
FBgn0010042	2.39014	0.070222	0.415128	0.491391	0.843771
FBgn0010043	8.01211	0.79883	1.10651	0.0220743	0.130391
FBgn0010044	3.45896	5.30861	2.43165	0.000297295	0.00391067
FBgn0010051	1288.23	-0.660938	0.15735	7.48748e-06	0.000156769
FBgn0010052	27.7922	-0.237863	0.308858	0.281131	0.666654
FBgn0010053	481.384	-0.223463	0.196037	0.195956	0.553728
FBgn0010078	3255.52	0.17555	0.325884	0.426245	0.803502
FBgn0010097	2255.45	0.205536	0.348156	0.357318	0.745731
FBgn0010100	5365.42	-0.056418	0.271301	0.782442	0.955914
FBgn0010105	2.52802	-0.173674	0.461222	0.072542	0.297731
FBgn0010109	7.82768	-0.107354	0.383891	0.548231	0.871864
FBgn0010113	1655.07	-0.516103	0.36352	0.0444706	0.21519
FBgn0010114	0.762591	-0.00274267	0.420417	0.974157	NA
FBgn0010173	9161.08	-0.100815	0.151305	0.473114	0.837656
FBgn0010194	341.343	-0.231773	0.229175	0.227876	0.598897
FBgn0010197	1.44177	0.0752259	0.427794	0.193817	0.551004
FBgn0010198	26729.2	0.648698	0.17625	6.73345e-05	0.00106804
FBgn0010213	576.5	0.0221518	0.368313	0.908539	0.993159
FBgn0010215	8723.15	0.0531807	0.32454	0.80409	0.962732
FBgn0010217	86894.9	0.0914717	0.206736	0.614252	0.897355
FBgn0010220	995.611	0.0216945	0.141368	0.871671	0.983482
FBgn0010222	173.176	-0.155398	0.393104	0.413292	0.791699
FBgn0010223	70.8004	1.03128	0.3138	0.000133806	0.00197163
FBgn0010225	499.962	-0.285947	0.208588	0.114451	0.403421
FBgn0010226	1729.99	0.095104	0.111513	0.375088	0.761329
FBgn0010228	991.673	-0.547891	0.244242	0.0082337	0.0610369
FBgn0010235	2988.9	0.428804	0.17474	0.00711625	0.0544755
FBgn0010238	1748.98	0.273026	0.274357	0.20498	0.567192
FBgn0010240	0.0209198	-0.00145782	0.420733	0.988138	NA
FBgn0010241	19.5892	4.45457	0.72383	3.08786e-10	1.77158e-08
FBgn0010246	534.747	0.112688	0.336902	0.595943	0.890777
FBgn0010247	10480.4	-0.0246662	0.324421	0.900181	0.990447
FBgn0010258	4.68233	0.009822	0.394507	0.943669	0.997026
FBgn0010263	157.234	0.136613	0.249404	0.493619	0.844057
FBgn0010265	15402.3	0.294224	0.342535	0.208492	0.573671
FBgn0010269	413.658	-0.0181764	0.344611	0.923495	0.996047
FBgn0010278	2468.82	-0.0844962	0.310817	0.686395	0.93218
FBgn0010280	1369.61	-0.340451	0.173525	0.0307968	0.165178
FBgn0010282	1496.15	-0.0260277	0.307422	0.897296	0.989863
FBgn0010287	107.502	0.128869	0.26812	0.537694	0.867783
FBgn0010288	3671.25	0.262434	0.321834	0.249486	0.628876
FBgn0010292	1095.16	-0.4189	0.240426	0.038382	0.194178
FBgn0010294	0	NA	NA	NA	NA
FBgn0010295	0	NA	NA	NA	NA
FBgn0010296	0	NA	NA	NA	NA
FBgn0010300	3898.52	-0.376314	0.243296	0.0630585	0.272495
FBgn0010303	970.727	-0.297043	0.241724	0.137695	0.449726
FBgn0010309	409.697	-0.326465	0.238419	0.0555611	0.249078
FBgn0010313	2134.6	-0.4109	0.341085	0.0897511	0.343648
FBgn0010314	2536.88	0.0970897	0.21679	0.603511	0.894206
FBgn0010315	2677.29	-0.0210498	0.232473	0.910294	0.993731
FBgn0010316	2276.85	0.0229227	0.255246	0.913443	0.994067
FBgn0010317	1349.49	-0.0117978	0.167204	0.937656	0.997026
FBgn0010323	1.11228	-0.00642966	0.416242	0.982198	0.997158
FBgn0010328	2861.99	-0.752105	0.168849	1.91995e-06	4.7065e-05
FBgn0010329	1.49987	0.112369	0.428166	0.327526	0.712671
FBgn0010333	2550.49	-0.0780363	0.284245	0.709002	0.93836
FBgn0010339	1800.31	-0.124298	0.21797	0.503788	0.849375
FBgn0010340	669.679	0.254965	0.278528	0.23756	0.612409
FBgn0010341	2761.53	-0.216533	0.136944	0.0931822	0.35253
FBgn0010342	1245.5	-0.012131	0.285444	0.949653	0.997026
FBgn0010348	16714.6	-0.11885	0.228799	0.534108	0.865779
FBgn0010350	1921.74	-0.0191417	0.277825	0.923437	0.996047
FBgn0010352	1582.52	-0.105104	0.213911	0.566961	0.881159
FBgn0010355	2133.89	-0.392685	0.352288	0.105994	0.38413
FBgn0010356	1077.39	0.211839	0.255459	0.327623	0.712671
FBgn0010357	80.7925	9.06102	2.36345	3.74152e-08	1.39159e-06
FBgn0010358	0	NA	NA	NA	NA
FBgn0010359	0	NA	NA	NA	NA
FBgn0010379	4224.77	-0.0244198	0.165126	0.870087	0.983111
FBgn0010380	996.502	0.0178976	0.253069	0.931666	0.997026
FBgn0010382	4095.55	-0.179217	0.146181	0.189322	0.543354
FBgn0010383	246.633	-0.114123	0.232361	0.49107	0.843771
FBgn0010385	8.29201	0.00100642	0.393653	0.99945	0.999619
FBgn0010387	2.89127	0.171674	0.437683	0.255674	0.636334
FBgn0010388	2.75646	0.0321793	0.39817	0.825153	0.968961
FBgn0010389	158.106	-1.16057	0.226021	3.22685e-08	1.22552e-06
FBgn0010391	510.333	0.0132149	0.376382	0.941893	0.997026
FBgn0010395	114.643	0.274046	0.299549	0.214935	0.582833
FBgn0010397	291.994	0.573446	0.239971	0.0067953	0.0525406
FBgn0010398	525.733	0.0819213	0.143083	0.543684	0.869601
FBgn0010399	1.46284	0.133618	0.438169	0.221924	0.590599
FBgn0010401	16.0717	-0.121584	0.381476	0.526848	0.862435
FBgn0010403	11.641	-0.0926325	0.410183	0.480808	0.840414
FBgn0010406	2502.19	0.378611	0.207397	0.0372872	0.189797
FBgn0010407	5.74538	0.157138	0.424341	0.324436	0.711099
FBgn0010408	3005.57	0.133599	0.412289	0.404473	0.784568
FBgn0010409	5463.47	0.160145	0.379087	0.432908	0.808965
FBgn0010411	5693.61	0.100877	0.391127	0.560673	0.878468
FBgn0010412	4204.02	0.367672	0.373035	0.134136	0.444757
FBgn0010414	0.202021	-0.00656988	0.420612	0.988177	NA
FBgn0010415	3522.3	-0.24375	0.301021	0.269544	0.654705
FBgn0010416	1672.8	-0.0776302	0.19888	0.655181	0.918198
FBgn0010417	704.973	0.108122	0.337085	0.610885	0.897355
FBgn0010421	983.781	0.129161	0.115137	0.245228	0.623412
FBgn0010422	879.964	-0.109955	0.209919	0.543851	0.869601
FBgn0010423	25.0646	0.449271	0.5308	0.0859654	0.334617
FBgn0010424	154.812	0.538239	0.222938	0.00526832	0.0424786
FBgn0010425	19.7668	6.30695	2.56668	8.80034e-05	0.00135214
FBgn0010431	7954.3	0.417612	0.226038	0.031332	0.167383
FBgn0010433	0.10276	-0.00141437	0.420735	0.988135	NA
FBgn0010434	1113.65	-0.200786	0.290615	0.351167	0.737622
FBgn0010435	1382.86	1.02108	0.116859	3.56231e-19	7.68461e-17
FBgn0010438	907.208	0.0339942	0.25081	0.867526	0.98225
FBgn0010441	219.532	-0.00607789	0.343569	0.958448	0.997026
FBgn0010452	106.81	-0.631034	0.259643	0.00355206	0.0309221
FBgn0010453	9.34457	-0.297056	0.459964	0.170592	0.510687
FBgn0010470	1720.22	-0.130323	0.0964693	0.164514	0.499559
FBgn0010473	63.6349	-0.860294	0.412185	0.00479442	0.0394896
FBgn0010482	111.735	0.0712895	0.260637	0.736618	0.946331
FBgn0010488	15190.5	-0.257751	0.157794	0.0766201	0.309406
FBgn0010497	1123.28	0.0429023	0.195257	0.814636	0.966699
FBgn0010501	936.983	-0.265267	0.188763	0.114704	0.403681
FBgn0010504	138.37	0.159664	0.246074	0.42844	0.805425
FBgn0010516	1779.1	0.292341	0.340333	0.209869	0.574967
FBgn0010520	284.926	-0.460464	0.257931	0.0285125	0.156347
FBgn0010531	303.085	-0.101215	0.211277	0.578991	0.884616
FBgn0010548	1053.04	-0.0403782	0.257822	0.840394	0.972376
FBgn0010549	52.1498	-0.609659	0.313289	0.0130711	0.0881708
FBgn0010551	7027.28	-0.0203552	0.151716	0.884539	0.987388
FBgn0010583	1631.74	-0.0994634	0.21213	0.585241	0.888033
FBgn0010590	708.781	0.0715489	0.35692	0.718506	0.941538
FBgn0010591	1626.05	0.18615	0.257235	0.367798	0.754912
FBgn0010602	1096.09	0.123607	0.164868	0.415249	0.792721
FBgn0010607	1155	0.0823207	0.185381	0.622085	0.90125
FBgn0010611	1074.72	0.253943	0.186523	0.128761	0.433869
FBgn0010612	555.552	0.100506	0.342066	0.630499	0.905049
FBgn0010620	2452.94	-0.0621279	0.195056	0.716114	0.939853
FBgn0010621	2899.13	0.0804576	0.370934	0.669332	0.924428
FBgn0010622	247.318	0.426326	0.304517	0.0681493	0.287738
FBgn0010638	2149.08	-0.145068	0.277651	0.491883	0.843805
FBgn0010651	198.502	-0.654595	0.240811	0.00174742	0.017244
FBgn0010660	2718.32	-0.729671	0.356215	0.00722853	0.0552174
FBgn0010741	2685.06	-0.283279	0.24163	0.156067	0.482886
FBgn0010747	1793.38	0.0164841	0.218379	0.950078	0.997026
FBgn0010750	843.001	0.0351553	0.344308	0.864847	0.98078
FBgn0010762	936.541	-0.425621	0.185834	0.0108786	0.0762419
FBgn0010768	191.267	-0.355517	0.258875	0.0908	0.346312
FBgn0010770	883.333	-0.145291	0.199348	0.419546	0.796918
FBgn0010772	1175.08	-0.378023	0.237388	0.0577166	0.256503
FBgn0010774	2397.22	0.0685695	0.27862	0.745859	0.94793
FBgn0010786	1718.21	-0.179395	0.18188	0.272268	0.657318
FBgn0010803	1744.69	-0.0218727	0.205352	0.901457	0.990448
FBgn0010808	450.49	0.320328	0.317441	0.165146	0.500318
FBgn0010812	1718.69	0.389255	0.119143	0.00063635	0.00751771
FBgn0010825	2077.86	-0.600647	0.266964	0.00683223	0.0527128
FBgn0010830	484.607	-0.15483	0.189459	0.35872	0.747097
FBgn0010877	2077.9	-0.171824	0.261933	0.404859	0.784969
FBgn0010894	819.309	0.108244	0.284153	0.611623	0.897355
FBgn0010905	1759.89	-0.511814	0.186094	0.0025878	0.0237347
FBgn0010909	3417.52	-0.323849	0.173414	0.0397577	0.198908
FBgn0010926	2265.78	-0.344718	0.097978	0.000286795	0.00381427
FBgn0011016	2760.54	-0.106345	0.124109	0.125206	0.426689
FBgn0011020	876.044	0.177923	0.178078	0.270539	0.655886
FBgn0011202	1524.89	-0.178245	0.129728	0.147097	0.467607
FBgn0011204	2899.73	-0.200001	0.14752	0.146438	0.466888
FBgn0011205	1090.74	0.122331	0.157404	0.402814	0.783651
FBgn0011206	250.998	-0.776261	0.386415	0.00736416	0.0560945
FBgn0011207	1710.77	-0.185376	0.122876	0.113584	0.401446
FBgn0011211	8122.66	-0.12601	0.270615	0.543471	0.869601
FBgn0011217	21955.3	-0.129225	0.282248	0.538781	0.86817
FBgn0011224	5228.8	-0.239527	0.230492	0.21544	0.583753
FBgn0011225	1916.64	-0.439997	0.283448	0.049438	0.23134
FBgn0011227	234.673	-0.111041	0.353908	0.582064	0.88653
FBgn0011230	10239.2	-0.965135	0.465932	0.00381687	0.0327256
FBgn0011232	1305.68	-0.012817	0.183705	0.973871	0.997158
FBgn0011236	851.726	-0.475352	0.181738	0.00389705	0.0332019
FBgn0011239	0.363464	-0.00199224	0.420619	0.988146	NA
FBgn0011241	699.779	-0.00646233	0.267968	0.973023	0.997158
FBgn0011244	0	NA	NA	NA	NA
FBgn0011259	435.214	-0.539775	0.381514	0.0422608	0.207287
FBgn0011260	6099.28	-0.178819	0.215495	0.33253	0.718236
FBgn0011270	0.0498415	-0.0039861	0.420653	0.98816	NA
FBgn0011272	1244.4	0.128267	0.401215	0.455402	0.826159
FBgn0011273	0	NA	NA	NA	NA
FBgn0011274	167.664	0.467393	0.233987	0.0195813	0.119189
FBgn0011276	0	NA	NA	NA	NA
FBgn0011277	0.049219	-0.00407954	0.420655	0.988161	NA
FBgn0011278	0	NA	NA	NA	NA
FBgn0011279	0.388253	0.00108189	0.420516	0.988111	NA
FBgn0011280	3.29463	-0.112309	0.429471	0.284069	0.668258
FBgn0011281	0.511817	-0.0109956	0.42068	0.868921	NA
FBgn0011282	0.0379652	-0.00139733	0.420733	0.988137	NA
FBgn0011283	0	NA	NA	NA	NA
FBgn0011284	14045.3	0.173863	0.410482	0.351058	0.737589
FBgn0011286	25.8309	-0.086809	0.361773	0.645338	0.913106
FBgn0011288	3.17853	0.0522382	0.415428	0.551136	0.872996
FBgn0011289	686.194	0.0154824	0.306481	0.93056	0.997026
FBgn0011290	457.238	0.0601994	0.182147	0.715342	0.939847
FBgn0011291	141.303	0.054188	0.366821	0.772326	0.953754
FBgn0011293	1.21435	0.0796178	0.426624	0.271074	0.65615
FBgn0011294	0	NA	NA	NA	NA
FBgn0011296	17.5281	0.472334	0.819742	0.0233547	0.136386
FBgn0011297	204.776	0.0231014	0.362603	0.90293	0.990844
FBgn0011300	1947.59	-0.513328	0.201362	0.00416238	0.035102
FBgn0011305	430.226	0.0681081	0.292815	0.749438	0.949156
FBgn0011327	4784.75	0.234654	0.167175	0.125618	0.42742
FBgn0011335	1203.81	0.102131	0.255028	0.617588	0.898501
FBgn0011336	5739.35	0.0420546	0.205686	0.816138	0.966699
FBgn0011361	1187.9	0.181078	0.307972	0.409232	0.788347
FBgn0011455	1390.5	0.172314	0.284989	0.423077	0.800015
FBgn0011474	3196.13	-0.324184	0.223683	0.0888761	0.341997
FBgn0011476	240.32	0.033702	0.221901	0.879542	0.986455
FBgn0011481	3386.08	-0.474389	0.360992	0.060345	0.264586
FBgn0011509	1590.03	-0.0221069	0.17288	0.887243	0.987993
FBgn0011554	4.92078	6.96051	2.4895	1.44158e-05	0.000275201
FBgn0011555	48.6978	7.50656	1.29573	1.12925e-08	4.75783e-07
FBgn0011556	10.0947	7.0781	2.38463	3.11633e-06	7.22854e-05
FBgn0011559	0.62466	-0.00782118	0.420233	0.982125	NA
FBgn0011566	231.125	0.0217187	0.360125	0.90965	0.993569
FBgn0011569	0.542909	0.00622478	0.420049	0.784134	NA
FBgn0011570	2042.27	0.143684	0.14217	0.282722	0.667107
FBgn0011573	645.025	0.0313565	0.353137	0.875441	0.984735
FBgn0011576	19.0253	0.476321	0.46476	0.076298	0.308568
FBgn0011581	1.53741	0.150032	0.450168	0.0731571	0.299458
FBgn0011582	0.0751097	-0.00157058	0.420726	0.988132	NA
FBgn0011584	3271.34	0.118964	0.150901	0.398635	0.781438
FBgn0011586	2670.11	0.123135	0.25787	0.549904	0.872123
FBgn0011589	3.62445	-0.0200405	0.40859	0.836534	0.971284
FBgn0011591	302.844	0.750135	0.1662	1.89661e-06	4.67051e-05
FBgn0011592	945.494	-1.01735	0.179782	2.14339e-09	1.03208e-07
FBgn0011596	3.08068	-0.095097	0.419585	0.385314	0.770525
FBgn0011603	13.4772	1.008	0.773837	0.0137049	0.0915556
FBgn0011604	4910.72	-0.177413	0.145588	0.191964	0.547178
FBgn0011606	1786.64	-0.06125	0.174017	0.709164	0.938418
FBgn0011638	2633.42	-0.0954914	0.243227	0.62934	0.904593
FBgn0011640	777.43	-0.129629	0.306424	0.544064	0.869702
FBgn0011642	2963.15	0.0676389	0.330626	0.748722	0.948894
FBgn0011648	2622.75	0.142712	0.264406	0.494422	0.844057
FBgn0011653	0.64962	-0.0289501	0.421043	0.622636	NA
FBgn0011655	346.911	-0.2021	0.227094	0.290637	0.674469
FBgn0011656	614.234	-0.13527	0.281643	0.520914	0.859898
FBgn0011659	485.876	0.0208139	0.30003	0.924225	0.996255
FBgn0011660	1982.52	0.00126896	0.185683	0.996182	0.998862
FBgn0011661	10020.7	-0.223988	0.230342	0.246233	0.623951
FBgn0011666	2133.19	-0.163321	0.280842	0.440541	0.81582
FBgn0011668	0.0416818	0.00086303	0.420681	0.988133	NA
FBgn0011669	0.0416818	0.00086303	0.420681	0.988133	NA
FBgn0011670	0.123082	-0.00703858	0.420601	0.868936	NA
FBgn0011672	3082.6	0.0263235	0.116976	0.815977	0.966699
FBgn0011674	162.806	-0.125042	0.219159	0.496081	0.844944
FBgn0011676	16.6498	-0.211786	0.364903	0.339821	0.726524
FBgn0011692	2082.07	-0.186347	0.23059	0.333968	0.719765
FBgn0011693	0.120873	0.00125229	0.420677	0.988126	NA
FBgn0011694	0	NA	NA	NA	NA
FBgn0011695	26.165	0.495301	0.742467	0.0411173	0.20381
FBgn0011701	0.129698	-0.00415742	0.420656	0.988167	NA
FBgn0011703	13422.8	0.0264191	0.176281	0.871583	0.983482
FBgn0011704	4342.03	0.309815	0.141572	0.019835	0.120394
FBgn0011705	3481.38	-0.0708126	0.283177	0.734233	0.945901
FBgn0011706	8.49835	0.292384	0.472104	0.168623	0.506996
FBgn0011708	2056.64	0.137816	0.137594	0.289206	0.673418
FBgn0011710	2423.12	-0.162289	0.108781	0.121528	0.41986
FBgn0011715	309.309	0.0901917	0.376146	0.625674	0.902784
FBgn0011722	13.6291	-0.019776	0.36335	0.911329	0.993762
FBgn0011723	0.290635	0.0145273	0.420586	0.835644	NA
FBgn0011725	3816.77	-0.0186421	0.150554	0.892484	0.988213
FBgn0011726	30393	0.256177	0.327851	0.2618	0.644844
FBgn0011737	746.089	-0.21349	0.122475	0.0677542	0.286475
FBgn0011739	1528.29	-0.646707	0.20531	0.000448372	0.00562342
FBgn0011740	915.342	-0.352403	0.203244	0.0483366	0.22727
FBgn0011741	449.506	0.153954	0.268399	0.463399	0.831974
FBgn0011742	3446.21	-0.368026	0.124126	0.00185025	0.0180441
FBgn0011743	0.0662625	0.000673689	0.420683	0.98813	NA
FBgn0011745	1841.77	0.306534	0.226241	0.111339	0.396207
FBgn0011746	164.967	-3.16613	0.317627	1.55849e-24	5.60329e-22
FBgn0011747	10934.1	-0.100829	0.317558	0.630402	0.905049
FBgn0011754	1798.61	0.0929249	0.150703	0.496265	0.844944
FBgn0011758	0.136812	-0.00591925	0.4206	0.988187	NA
FBgn0011760	10692.2	-0.129297	0.183897	0.432461	0.808466
FBgn0011761	31258.6	0.237411	0.176939	0.139	0.452252
FBgn0011762	1604.4	0.0922764	0.238042	0.67887	0.928754
FBgn0011763	3955.28	-0.202578	0.102819	0.0416835	0.20539
FBgn0011766	2635.85	-0.662372	0.285974	0.00480647	0.0395443
FBgn0011768	971.377	0.145863	0.325679	0.503102	0.849144
FBgn0011769	112.39	-0.135386	0.319312	0.529914	0.864258
FBgn0011770	744.744	0.253361	0.320322	0.263331	0.646898
FBgn0011771	1882.53	-0.145595	0.152035	0.30251	0.686183
FBgn0011774	1187.07	0.159076	0.244642	0.428247	0.805278
FBgn0011785	1400.35	-0.492046	0.461911	0.0683649	0.287931
FBgn0011787	179.829	0.0342628	0.384582	0.829681	0.969864
FBgn0011802	3388.27	-0.169937	0.296289	0.429578	0.806206
FBgn0011812	0.267274	0.000605125	0.420659	0.988115	NA
FBgn0011817	1278.95	-0.526216	0.263235	0.0154852	0.100315
FBgn0011818	2008.72	-0.0285685	0.277218	0.888552	0.987994
FBgn0011822	27.4119	9.52477	2.26574	2.13522e-10	1.28662e-08
FBgn0011824	3233.06	-0.0611663	0.243447	0.756036	0.951136
FBgn0011826	2813.64	-0.595781	0.187696	0.00047686	0.00590518
FBgn0011828	70.7732	0.089085	0.338724	0.670592	0.924595
FBgn0011829	2.26816	-0.0426636	0.414797	0.613316	0.897355
FBgn0011832	5.55624	5.11623	2.67277	0.000733062	0.00852027
FBgn0011834	13.6269	6.62985	2.4561	2.22714e-05	0.000399699
FBgn0011836	1290.63	-0.336671	0.124738	0.00457364	0.0380593
FBgn0011837	2761.74	0.125719	0.323208	0.562252	0.878906
FBgn0011840	0	NA	NA	NA	NA
FBgn0011844	0	NA	NA	NA	NA
FBgn0011845	0.0604366	0.00101515	0.420679	0.988132	NA
FBgn0011848	0	NA	NA	NA	NA
FBgn0011849	0	NA	NA	NA	NA
FBgn0011850	0.049219	-0.00407954	0.420655	0.988161	NA
FBgn0011851	0	NA	NA	NA	NA
FBgn0011852	0	NA	NA	NA	NA
FBgn0011853	0	NA	NA	NA	NA
FBgn0011854	0	NA	NA	NA	NA
FBgn0011855	0	NA	NA	NA	NA
FBgn0011858	0	NA	NA	NA	NA
FBgn0011859	0	NA	NA	NA	NA
FBgn0011860	0	NA	NA	NA	NA
FBgn0011861	0	NA	NA	NA	NA
FBgn0011862	0	NA	NA	NA	NA
FBgn0011863	0	NA	NA	NA	NA
FBgn0011864	0	NA	NA	NA	NA
FBgn0011865	0	NA	NA	NA	NA
FBgn0011866	0	NA	NA	NA	NA
FBgn0011867	0	NA	NA	NA	NA
FBgn0011868	0	NA	NA	NA	NA
FBgn0011869	0	NA	NA	NA	NA
FBgn0011870	0	NA	NA	NA	NA
FBgn0011871	0	NA	NA	NA	NA
FBgn0011872	0	NA	NA	NA	NA
FBgn0011877	0	NA	NA	NA	NA
FBgn0011878	0	NA	NA	NA	NA
FBgn0011879	0	NA	NA	NA	NA
FBgn0011880	0	NA	NA	NA	NA
FBgn0011881	0	NA	NA	NA	NA
FBgn0011882	0	NA	NA	NA	NA
FBgn0011883	0	NA	NA	NA	NA
FBgn0011884	0	NA	NA	NA	NA
FBgn0011885	0	NA	NA	NA	NA
FBgn0011887	0	NA	NA	NA	NA
FBgn0011888	0	NA	NA	NA	NA
FBgn0011889	0	NA	NA	NA	NA
FBgn0011890	0.102209	-8.14732e-05	0.420609	0.988148	NA
FBgn0011891	0	NA	NA	NA	NA
FBgn0011892	0.185753	-0.000275496	0.420601	0.988166	NA
FBgn0011893	0	NA	NA	NA	NA
FBgn0011894	0.152866	-0.00813821	0.420633	0.813391	NA
FBgn0011895	0.17634	-0.00017172	0.420549	0.988156	NA
FBgn0011896	0	NA	NA	NA	NA
FBgn0011897	0.0395628	-0.0014534	0.420734	0.988138	NA
FBgn0011902	0	NA	NA	NA	NA
FBgn0011904	0	NA	NA	NA	NA
FBgn0011905	0	NA	NA	NA	NA
FBgn0011906	0	NA	NA	NA	NA
FBgn0011909	0	NA	NA	NA	NA
FBgn0011910	0	NA	NA	NA	NA
FBgn0011915	0.0756669	0.00906641	0.420457	0.835661	NA
FBgn0011916	0.095935	0.00264503	0.420618	0.988122	NA
FBgn0011919	0	NA	NA	NA	NA
FBgn0011921	0	NA	NA	NA	NA
FBgn0011927	0	NA	NA	NA	NA
FBgn0011928	0	NA	NA	NA	NA
FBgn0011931	0	NA	NA	NA	NA
FBgn0011932	0	NA	NA	NA	NA
FBgn0011933	0	NA	NA	NA	NA
FBgn0011934	0	NA	NA	NA	NA
FBgn0011935	0.0274981	-0.00367999	0.420656	0.988157	NA
FBgn0011936	0	NA	NA	NA	NA
FBgn0011937	0	NA	NA	NA	NA
FBgn0011938	0	NA	NA	NA	NA
FBgn0011944	0.0408513	-0.00389928	0.420654	0.988158	NA
FBgn0011945	0	NA	NA	NA	NA
FBgn0011948	0	NA	NA	NA	NA
FBgn0011949	0	NA	NA	NA	NA
FBgn0011950	0	NA	NA	NA	NA
FBgn0011951	0	NA	NA	NA	NA
FBgn0011952	0	NA	NA	NA	NA
FBgn0011953	0	NA	NA	NA	NA
FBgn0011954	0	NA	NA	NA	NA
FBgn0011955	0	NA	NA	NA	NA
FBgn0011956	0	NA	NA	NA	NA
FBgn0011957	0	NA	NA	NA	NA
FBgn0011958	0	NA	NA	NA	NA
FBgn0011959	0	NA	NA	NA	NA
FBgn0011960	0	NA	NA	NA	NA
FBgn0011961	0	NA	NA	NA	NA
FBgn0011962	0	NA	NA	NA	NA
FBgn0011963	0	NA	NA	NA	NA
FBgn0011965	0	NA	NA	NA	NA
FBgn0011966	0	NA	NA	NA	NA
FBgn0011970	0	NA	NA	NA	NA
FBgn0011971	0.057737	-0.00404297	0.420652	0.988164	NA
FBgn0011974	0.0408513	-0.00389928	0.420654	0.988158	NA
FBgn0011975	0	NA	NA	NA	NA
FBgn0011976	0	NA	NA	NA	NA
FBgn0011977	0	NA	NA	NA	NA
FBgn0011980	0	NA	NA	NA	NA
FBgn0011981	0	NA	NA	NA	NA
FBgn0011982	0.32421	-0.00523402	0.420638	0.988173	NA
FBgn0011983	0	NA	NA	NA	NA
FBgn0011984	0	NA	NA	NA	NA
FBgn0011985	0	NA	NA	NA	NA
FBgn0011986	0	NA	NA	NA	NA
FBgn0011987	0.753553	0.0404051	0.421384	0.644638	NA
FBgn0011993	0	NA	NA	NA	NA
FBgn0011994	0	NA	NA	NA	NA
FBgn0011998	0	NA	NA	NA	NA
FBgn0011999	0	NA	NA	NA	NA
FBgn0012000	0	NA	NA	NA	NA
FBgn0012001	0	NA	NA	NA	NA
FBgn0012002	0	NA	NA	NA	NA
FBgn0012003	0	NA	NA	NA	NA
FBgn0012004	0	NA	NA	NA	NA
FBgn0012009	0	NA	NA	NA	NA
FBgn0012010	0	NA	NA	NA	NA
FBgn0012011	0	NA	NA	NA	NA
FBgn0012016	0	NA	NA	NA	NA
FBgn0012017	0	NA	NA	NA	NA
FBgn0012018	0	NA	NA	NA	NA
FBgn0012024	0.0272111	-0.00928591	0.42066	0.868943	NA
FBgn0012025	0.133453	-0.00530361	0.420609	0.988171	NA
FBgn0012026	0.0751097	-0.00157058	0.420726	0.988132	NA
FBgn0012027	0.182296	-0.00956083	0.420678	0.813355	NA
FBgn0012028	0	NA	NA	NA	NA
FBgn0012034	1189.59	-0.354039	0.132302	0.00468592	0.0387298
FBgn0012036	7463.69	0.0757999	0.317554	0.724928	0.943279
FBgn0012037	215.869	0.735864	0.409959	0.011905	0.0823654
FBgn0012042	84.4514	1.48173	0.427621	3.94244e-05	0.000666507
FBgn0012051	1364.11	-0.0353053	0.187903	0.831528	0.970054
FBgn0012058	1628.67	-0.297821	0.363848	0.202161	0.563147
FBgn0012344	12.7236	8.03715	2.43935	1.65446e-07	5.35887e-06
FBgn0013263	331.001	-0.0936347	0.358486	0.63371	0.906633
FBgn0013269	6889.78	0.0615143	0.214818	0.741166	0.947439
FBgn0013272	8264.72	-0.0684383	0.119645	0.549282	0.871875
FBgn0013275	5.65646	0.0186204	0.376325	0.925168	0.996314
FBgn0013276	5.40568	0.0168326	0.378032	0.927122	0.997026
FBgn0013277	0.272693	-0.00172782	0.420607	0.98815	NA
FBgn0013278	23.1758	5.34796	0.94088	6.07232e-09	2.71768e-07
FBgn0013279	4.87595	4.48404	1.37038	0.000174445	0.00245923
FBgn0013300	0	NA	NA	NA	NA
FBgn0013301	0	NA	NA	NA	NA
FBgn0013303	1370.33	0.0803041	0.332191	0.701865	0.93752
FBgn0013305	2776.64	0.503136	0.265366	0.0211265	0.125965
FBgn0013307	8.93148	-0.131589	0.398854	0.448511	0.821886
FBgn0013308	0.451462	-0.00284865	0.420571	0.988173	NA
FBgn0013323	1.41985	0.0425703	0.420303	0.545017	0.870187
FBgn0013325	5033.38	0.110532	0.353881	0.593089	0.889699
FBgn0013334	1144.76	-0.0712748	0.218381	0.704148	0.93752
FBgn0013342	1.99522	-0.00297811	0.413768	0.971733	0.997158
FBgn0013343	810.145	-0.331141	0.296579	0.13934	0.452824
FBgn0013347	559.243	0.0830619	0.351332	0.68318	0.931075
FBgn0013348	2.88666	3.64689	2.58635	0.00268386	0.0245323
FBgn0013432	553.07	-0.0738359	0.204273	0.678292	0.928434
FBgn0013433	0.0209198	-0.00145782	0.420733	0.988138	NA
FBgn0013435	464.698	0.081656	0.183364	0.621272	0.900557
FBgn0013467	0.688928	-0.0210709	0.41766	0.694055	NA
FBgn0013469	53.2886	-1.05695	0.437148	0.0015379	0.0156489
FBgn0013531	303.826	0.363479	0.129235	0.00304641	0.0272611
FBgn0013548	190.45	-0.0356727	0.351725	0.849851	0.976405
FBgn0013563	1077.43	0.0709987	0.187912	0.674826	0.926747
FBgn0013576	5373.39	-0.259037	0.24437	0.196633	0.5539
FBgn0013672	77376.2	0.224076	0.407212	0.288011	0.672545
FBgn0013673	0.197469	-0.00224636	0.420566	0.988153	NA
FBgn0013674	317775	0.142972	0.368097	0.488561	0.843234
FBgn0013675	83371.5	0.183656	0.400649	0.354538	0.742365
FBgn0013676	202719	0.153924	0.369465	0.459768	0.829373
FBgn0013678	154128	0.213591	0.387937	0.323155	0.710078
FBgn0013679	39809.4	0.183256	0.414357	0.327858	0.712671
FBgn0013680	2310.85	0.132366	0.437313	0.216312	0.584467
FBgn0013681	4382.08	0.174288	0.438204	0.251325	0.630742
FBgn0013683	19.6089	0.10138	0.430329	0.23325	0.605496
FBgn0013684	58550.7	0.166234	0.395692	0.394272	0.778405
FBgn0013685	10.1449	0.0485094	0.397506	0.718849	0.941874
FBgn0013686	1.45339e+06	0.229273	0.427387	0.256829	0.63755
FBgn0013688	1503.42	0.367833	0.64192	0.0328658	0.1736
FBgn0013689	0	NA	NA	NA	NA
FBgn0013690	0.269555	-0.00216039	0.42058	0.98814	NA
FBgn0013691	0	NA	NA	NA	NA
FBgn0013692	0	NA	NA	NA	NA
FBgn0013693	0	NA	NA	NA	NA
FBgn0013694	0	NA	NA	NA	NA
FBgn0013695	0	NA	NA	NA	NA
FBgn0013696	0.271939	0.0134565	0.420688	0.725855	NA
FBgn0013697	0	NA	NA	NA	NA
FBgn0013698	0	NA	NA	NA	NA
FBgn0013699	0	NA	NA	NA	NA
FBgn0013700	0.0804677	0.014598	0.420703	0.835639	NA
FBgn0013701	0	NA	NA	NA	NA
FBgn0013702	1.52589	0.00640943	0.416806	0.951956	0.997026
FBgn0013703	0.647515	0.00530565	0.418065	0.959614	NA
FBgn0013704	0	NA	NA	NA	NA
FBgn0013705	0	NA	NA	NA	NA
FBgn0013706	0	NA	NA	NA	NA
FBgn0013707	0.729598	-0.0462708	0.4214	0.639724	NA
FBgn0013708	0	NA	NA	NA	NA
FBgn0013709	28.3536	0.167419	0.423504	0.299956	0.684114
FBgn0013710	2.04201	-0.0849878	0.431214	0.11466	0.403681
FBgn0013717	465.638	0.102058	0.245784	0.612102	0.897355
FBgn0013718	3188.31	-0.02481	0.258115	0.899593	0.990447
FBgn0013720	342.067	0.176353	0.167289	0.25027	0.629627
FBgn0013725	0.0272111	-0.00928591	0.42066	0.868943	NA
FBgn0013726	2791.4	0.0966895	0.182301	0.557746	0.876776
FBgn0013732	1994.04	-0.178959	0.219022	0.33791	0.724729
FBgn0013733	1307.8	-0.628908	0.295885	0.00831343	0.0614169
FBgn0013746	5449.08	0.213879	0.241926	0.285288	0.669465
FBgn0013749	7026.6	0.153464	0.357174	0.468646	0.834817
FBgn0013750	3426.24	-0.145991	0.259972	0.476659	0.839246
FBgn0013751	0.120571	-0.0086401	0.420709	0.74224	NA
FBgn0013753	191.091	0.202402	0.169283	0.188579	0.542403
FBgn0013755	0.16383	-0.00638386	0.420589	0.988173	NA
FBgn0013756	6070.78	-0.732507	0.368783	0.00813036	0.0605147
FBgn0013759	984.39	-0.484539	0.366835	0.0574385	0.255688
FBgn0013762	423.233	0.328464	0.172892	0.0360366	0.184964
FBgn0013763	2739.11	0.29234	0.364263	0.214141	0.581795
FBgn0013764	182.186	0.0515685	0.312295	0.809469	0.964637
FBgn0013765	1933.48	-0.124222	0.137998	0.339388	0.725951
FBgn0013767	0.0999993	0.000801632	0.420665	0.988128	NA
FBgn0013770	9523.66	0.409465	0.29806	0.0745994	0.304208
FBgn0013771	860.529	0.65821	0.228189	0.00136197	0.014221
FBgn0013772	27.8068	3.56429	0.863866	4.20175e-06	9.38582e-05
FBgn0013773	790.098	-0.0484757	0.150594	0.729202	0.944282
FBgn0013799	679.02	-0.245461	0.202802	0.16302	0.496705
FBgn0013810	380.306	-2.03556	0.259636	2.87774e-16	4.31102e-14
FBgn0013811	3.41789	0.145627	0.425562	0.338757	0.725222
FBgn0013812	0.614047	0.0273242	0.418572	0.712223	NA
FBgn0013813	22.0578	-0.434195	0.539299	0.089457	0.343253
FBgn0013949	9.73372	-0.474912	0.611482	0.0671063	0.28474
FBgn0013953	1587.67	1.09669	0.26974	5.77083e-06	0.000124488
FBgn0013954	2692.43	-0.0613424	0.323349	0.76403	0.953192
FBgn0013972	0.0926121	-0.00195594	0.420577	0.988152	NA
FBgn0013973	0.223666	0.013092	0.420215	0.811105	NA
FBgn0013981	2233.77	0.186622	0.326353	0.400897	0.782355
FBgn0013983	102.002	0.503401	0.251319	0.0142155	0.0937212
FBgn0013987	1480.58	0.321981	0.130174	0.00780511	0.0586008
FBgn0013995	1572.22	-0.170427	0.129974	0.167	0.50371
FBgn0013997	1794.26	-0.342431	0.180127	0.0350076	0.180926
FBgn0014000	19.7943	-0.211447	0.352164	0.342082	0.728756
FBgn0014002	9075.61	0.000332272	0.313262	0.996785	0.998915
FBgn0014006	2317.26	-0.308267	0.106047	0.00285617	0.0258012
FBgn0014007	4996.36	-0.191844	0.312389	0.380239	0.766304
FBgn0014009	1249.41	0.413679	0.198866	0.0190213	0.116696
FBgn0014010	4443.5	0.21025	0.153461	0.140533	0.455054
FBgn0014011	1633.02	0.218653	0.25308	0.286809	0.671005
FBgn0014018	1764.14	0.410235	0.124769	0.000564227	0.00678457
FBgn0014019	1.67755	0.0108106	0.405492	0.906485	0.99279
FBgn0014020	7847.57	0.0379771	0.233922	0.848466	0.976166
FBgn0014022	804.927	-0.168935	0.177813	0.292627	0.676296
FBgn0014023	381.067	-0.0618583	0.356127	0.759857	0.952226
FBgn0014024	770.484	-0.570881	0.233981	0.00468455	0.0387298
FBgn0014026	18808.4	0.353221	0.360112	0.145044	0.464607
FBgn0014028	122.272	0.137145	0.318609	0.525336	0.861646
FBgn0014029	531.675	0.108295	0.36196	0.590124	0.889178
FBgn0014031	10.9502	-0.0623788	0.375201	0.720871	0.942348
FBgn0014032	940.826	0.262475	0.118634	0.0208135	0.124511
FBgn0014033	8.96276	-0.207205	0.429241	0.27241	0.657318
FBgn0014037	3484.11	-0.486052	0.263572	0.0244268	0.140816
FBgn0014073	274.528	0.710774	0.192852	5.53841e-05	0.000903741
FBgn0014075	7279.09	-0.382089	0.156476	0.00833734	0.0615514
FBgn0014076	781.625	-0.185934	0.420879	0.31047	0.695767
FBgn0014092	1395.97	0.012974	0.204753	0.943854	0.997026
FBgn0014127	1486.97	0.251081	0.145687	0.0657739	0.280743
FBgn0014133	3482.74	-0.356359	0.201754	0.0445812	0.215471
FBgn0014135	17.4796	-1.14878	0.792726	0.00854193	0.0628039
FBgn0014141	1590.74	-0.138669	0.191864	0.404929	0.784969
FBgn0014143	0.582613	-0.0352444	0.42124	0.575689	NA
FBgn0014163	4570.75	-0.120051	0.278591	0.566333	0.881159
FBgn0014179	0.155594	0.00602032	0.419854	0.977725	NA
FBgn0014184	12560	0.151551	0.27755	0.477246	0.839246
FBgn0014189	4806.65	0.00264513	0.164544	0.988142	0.997158
FBgn0014269	496.992	0.167622	0.216257	0.367922	0.755024
FBgn0014340	240.497	-0.272057	0.169374	0.0784825	0.314806
FBgn0014342	512.94	-0.558819	0.283898	0.0146419	0.0960972
FBgn0014343	114.483	-1.50188	0.410734	1.9674e-05	0.000360891
FBgn0014366	539.046	0.0269487	0.314909	0.901571	0.990448
FBgn0014368	2.01865	-0.0611713	0.414231	0.557061	0.876505
FBgn0014380	139.249	0.293026	0.248171	0.150832	0.473618
FBgn0014388	320.689	-0.234577	0.354252	0.297806	0.682416
FBgn0014391	509.176	-0.0924969	0.373305	0.613075	0.897355
FBgn0014395	34.3672	-0.245746	0.360158	0.262343	0.645445
FBgn0014396	677.916	-0.0194859	0.176442	0.900745	0.990448
FBgn0014411	2148.58	-0.271506	0.137771	0.0361723	0.185347
FBgn0014417	2668.4	-0.0150972	0.144488	0.910225	0.993731
FBgn0014427	2401.62	0.160299	0.274575	0.449685	0.821954
FBgn0014454	0	NA	NA	NA	NA
FBgn0014455	2213.35	0.120125	0.315651	0.577901	0.884273
FBgn0014464	2320.73	0.263668	0.406962	0.239571	0.614949
FBgn0014465	8252.53	0.234121	0.217031	0.209487	0.574505
FBgn0014466	11626.9	0.575015	0.14673	3.17168e-05	0.000546482
FBgn0014469	2437.99	0.0177264	0.261479	0.933466	0.997026
FBgn0014848	0	NA	NA	NA	NA
FBgn0014849	0	NA	NA	NA	NA
FBgn0014850	0	NA	NA	NA	NA
FBgn0014851	0	NA	NA	NA	NA
FBgn0014857	206.174	0.109621	0.347377	0.59581	0.890777
FBgn0014859	1.76086	-0.115977	0.427145	0.289872	0.673626
FBgn0014861	4457.61	0.0180546	0.231437	0.928702	0.997026
FBgn0014863	82.3401	0.964696	0.354851	0.00082207	0.00946302
FBgn0014865	0.725981	-0.013837	0.419115	0.72483	NA
FBgn0014868	757.788	0.029673	0.338721	0.887225	0.987993
FBgn0014869	630.026	0.139118	0.362838	0.499849	0.845706
FBgn0014870	1219.18	-0.882892	0.213733	6.05371e-06	0.00013007
FBgn0014877	1055.08	-0.0619044	0.272842	0.764238	0.953192
FBgn0014879	5358.15	0.0837142	0.173708	0.59816	0.8915
FBgn0014903	0.0209198	-0.00145782	0.420733	0.988138	NA
FBgn0014906	1769.21	0.30946	0.131178	0.0128063	0.0868944
FBgn0014930	392.913	0.10167	0.152938	0.483767	0.84187
FBgn0014931	905.783	0.2365	0.205752	0.188529	0.542403
FBgn0014949	0.0376972	0.0127547	0.420643	0.835646	NA
FBgn0015000	795.623	0.145565	0.144804	0.471346	0.836385
FBgn0015001	4.52234	6.18757	2.49499	8.7202e-05	0.00134484
FBgn0015008	0.0472036	-0.00134131	0.420734	0.988138	NA
FBgn0015010	32.175	9.53338	2.3471	2.74721e-10	1.60241e-08
FBgn0015011	32.5113	0.25268	0.294835	0.252038	0.63147
FBgn0015019	2615.83	-0.0189668	0.319672	0.923622	0.996047
FBgn0015024	8051.17	-0.28316	0.254377	0.169177	0.508145
FBgn0015025	305.679	0.0935076	0.257402	0.649283	0.915706
FBgn0015031	214.354	0.00666718	0.348598	0.975178	0.997158
FBgn0015032	2.55873	-0.0506851	0.393733	0.733126	0.945901
FBgn0015033	65.7072	0.141058	0.239128	0.478313	0.839285
FBgn0015034	18.6053	0.257847	0.439524	0.21217	0.578626
FBgn0015035	24.8713	5.97159	1.03288	6.57242e-09	2.91729e-07
FBgn0015036	67.4174	0.135409	0.225395	0.480285	0.840414
FBgn0015037	40.3693	3.70269	0.640055	9.13906e-10	4.694e-08
FBgn0015038	6.97421	2.69949	1.20767	0.0025439	0.0234385
FBgn0015039	187.824	3.45325	0.308609	4.53212e-30	3.2589e-27
FBgn0015040	112.879	-0.0032251	0.210308	0.978712	0.997158
FBgn0015075	657.963	0.008906	0.285603	0.968333	0.997026
FBgn0015218	17526	-0.0662883	0.123305	0.572579	0.883019
FBgn0015221	5338.95	0.509857	0.102223	2.69506e-07	8.30541e-06
FBgn0015222	10217.8	0.509991	0.181257	0.00199353	0.0192064
FBgn0015229	2611.5	-0.240928	0.299066	0.27412	0.659388
FBgn0015230	0	NA	NA	NA	NA
FBgn0015239	1172.77	0.0725916	0.113483	0.50765	0.851955
FBgn0015240	784.596	-0.200693	0.188982	0.233354	0.605619
FBgn0015245	2690.39	-0.441345	0.364867	0.0783557	0.314414
FBgn0015247	930.75	0.160197	0.161622	0.282899	0.667107
FBgn0015268	14519.9	0.0884653	0.260484	0.66961	0.924428
FBgn0015269	1740.83	-0.799134	0.303967	0.00145547	0.014994
FBgn0015270	1498.3	0.121715	0.137866	0.350338	0.737294
FBgn0015271	953.719	0.181895	0.17413	0.251204	0.630699
FBgn0015277	152.752	0.00709382	0.356327	0.966016	0.997026
FBgn0015278	1992.21	-0.622795	0.167248	6.03611e-05	0.000971724
FBgn0015279	2892.74	-0.0727394	0.14392	0.588915	0.889151
FBgn0015282	2355.83	0.194521	0.361223	0.374528	0.760749
FBgn0015283	3539.7	0.33784	0.292592	0.132024	0.440463
FBgn0015286	2734.2	0.00374107	0.250475	0.98819	0.997158
FBgn0015288	74.9076	0.102344	0.278774	0.620344	0.899936
FBgn0015295	692.677	-0.110758	0.225764	0.560287	0.878468
FBgn0015296	433.649	0.133296	0.371554	0.506731	0.851477
FBgn0015298	900.923	-0.00201526	0.23887	0.990663	0.997969
FBgn0015299	2396.57	0.367098	0.34949	0.128681	0.43374
FBgn0015300	0	NA	NA	NA	NA
FBgn0015316	8.49279	0.564143	0.671295	0.0463603	0.220867
FBgn0015320	1671.28	0.0269527	0.235552	0.8922	0.988213
FBgn0015321	3122.32	-0.0359542	0.17419	0.81876	0.967492
FBgn0015331	314.755	-0.0820339	0.317095	0.68999	0.932829
FBgn0015336	1.73044	0.18314	0.478808	0.00914049	0.0661673
FBgn0015338	1287.62	0.279175	0.149077	0.0446972	0.215751
FBgn0015351	215.505	0.723428	0.201746	7.79573e-05	0.00121862
FBgn0015359	359.586	-0.0783766	0.30913	0.744923	0.947753
FBgn0015360	1256.66	-0.136927	0.191422	0.420623	0.798037
FBgn0015371	1730.48	-0.184228	0.250148	0.36178	0.749694
FBgn0015372	415.317	0.0667529	0.141622	0.565344	0.881159
FBgn0015376	1105.84	-0.0494603	0.218541	0.787537	0.957795
FBgn0015379	195.059	-0.0803838	0.288049	0.686769	0.93218
FBgn0015380	26.0238	-0.36206	0.338395	0.121143	0.418797
FBgn0015381	0	NA	NA	NA	NA
FBgn0015391	3852.31	-0.417582	0.126143	0.000502173	0.0061681
FBgn0015393	1521.06	-0.298607	0.325498	0.194227	0.551512
FBgn0015396	3064.23	-0.227232	0.132647	0.0699498	0.292094
FBgn0015399	375.114	-0.336151	0.295245	0.133433	0.443704
FBgn0015400	5.436	-0.0705561	0.380031	0.685646	0.93218
FBgn0015402	404.868	-0.0856723	0.240891	0.670615	0.924595
FBgn0015477	3672.57	-0.856293	0.302616	0.000720098	0.00837862
FBgn0015509	9786.85	0.0263133	0.0683775	0.76536	0.953192
FBgn0015513	2743.71	-0.0396923	0.188085	0.810868	0.965174
FBgn0015519	3.95289	-0.278292	0.530811	0.0652456	0.27904
FBgn0015520	1052.6	-0.0307026	0.182138	0.849619	0.976264
FBgn0015521	1842.19	0.270834	0.291852	0.220707	0.589992
FBgn0015522	2330.75	-0.00358744	0.234683	0.982354	0.997158
FBgn0015524	0.285048	0.0125996	0.420562	0.824806	NA
FBgn0015527	1082.99	0.000993421	0.360969	0.998139	0.999436
FBgn0015541	290.302	0.277264	0.15149	0.0630977	0.272556
FBgn0015543	150.362	-1.11912	0.474748	0.00158563	0.0159523
FBgn0015544	1505	0.141903	0.105443	0.185306	0.53599
FBgn0015546	2433.26	-0.0369329	0.107319	0.720816	0.942348
FBgn0015550	0.225553	0.00032714	0.42055	0.988138	NA
FBgn0015553	2914.3	0.0465728	0.276774	0.827293	0.9697
FBgn0015558	113.467	0.197771	0.316678	0.372887	0.759053
FBgn0015561	0.0662625	0.000673689	0.420683	0.98813	NA
FBgn0015568	744.02	-0.402179	0.269772	0.0629879	0.272409
FBgn0015569	364.826	0.386141	0.231873	0.0495393	0.231666
FBgn0015570	119.864	0.0418137	0.222563	0.831601	0.970054
FBgn0015571	703.135	0.755256	0.352602	0.00568123	0.0452903
FBgn0015572	57.5611	1.2379	0.264971	3.24915e-07	9.76194e-06
FBgn0015574	0.536432	0.0122017	0.419095	0.77001	NA
FBgn0015575	130.492	-0.525307	0.296525	0.0245188	0.141196
FBgn0015576	187.618	-0.13285	0.229132	0.456659	0.827187
FBgn0015577	373.876	-0.144589	0.267059	0.486949	0.843174
FBgn0015582	409.307	0.03628	0.310649	0.865561	0.981079
FBgn0015583	0	NA	NA	NA	NA
FBgn0015584	0.08522	0.000698956	0.420665	0.988129	NA
FBgn0015585	0.0453427	0.000707101	0.420679	0.988133	NA
FBgn0015586	0.0588851	-0.00137082	0.420733	0.988135	NA
FBgn0015589	1242.08	-0.638425	0.18023	0.000116072	0.00173641
FBgn0015591	3.08764	4.217	2.91299	0.00219171	0.0207367
FBgn0015600	2397.12	-0.755095	0.224799	0.000164964	0.00236609
FBgn0015602	847.363	0.00216194	0.166788	0.954943	0.997026
FBgn0015609	221.129	-0.859907	0.307985	0.000792577	0.00915206
FBgn0015614	4004.78	-0.00209301	0.244503	0.989064	0.997558
FBgn0015615	1899.38	-0.277822	0.199307	0.112913	0.399831
FBgn0015618	303.684	0.244339	0.234602	0.214213	0.581843
FBgn0015621	126.777	0.0995319	0.29631	0.641136	0.911553
FBgn0015622	2876.24	-0.167301	0.102338	0.0913192	0.347554
FBgn0015623	2750.01	-0.0511535	0.152223	0.717123	0.940297
FBgn0015625	2934.96	0.0830015	0.146284	0.546705	0.871525
FBgn0015663	224.001	0.287373	0.298133	0.197	0.554789
FBgn0015664	1694.67	-0.275831	0.161805	0.0635803	0.274201
FBgn0015714	322.019	0.090971	0.284862	0.671901	0.925122
FBgn0015721	0.946256	-0.0348441	0.416923	0.579761	0.885224
FBgn0015737	3051.4	-0.395006	0.107759	0.000143456	0.00209097
FBgn0015754	5104.01	0.0913692	0.162303	0.543091	0.869601
FBgn0015756	20307.3	0.341753	0.360306	0.156509	0.483836
FBgn0015765	808.171	0.0502839	0.171128	0.776134	0.954975
FBgn0015766	818.115	0.104007	0.272797	0.618602	0.898938
FBgn0015770	0	NA	NA	NA	NA
FBgn0015772	2163.67	-0.260448	0.150102	0.06729	0.285295
FBgn0015773	5.33089	-0.136963	0.412487	0.389347	0.774127
FBgn0015774	59.1641	-0.812227	0.636747	0.0187101	0.115215
FBgn0015776	6338.63	0.0105141	0.14689	0.94057	0.997026
FBgn0015777	593.461	-0.0594132	0.215414	0.720694	0.942348
FBgn0015778	18036.7	-0.699472	0.343716	0.00814082	0.0605147
FBgn0015781	364.987	0.136157	0.198459	0.430968	0.807426
FBgn0015789	2421.54	-0.128735	0.27919	0.538657	0.86817
FBgn0015790	6068.95	0.0643124	0.221089	0.734793	0.945901
FBgn0015791	1074.17	0.147141	0.104568	0.146136	0.466753
FBgn0015793	484.948	0.270613	0.141294	0.0466118	0.221869
FBgn0015794	429.904	0.264763	0.308591	0.240197	0.615822
FBgn0015795	5517.68	0.502832	0.323421	0.0395841	0.198306
FBgn0015797	1532.02	-0.064386	0.171326	0.678807	0.928754
FBgn0015799	1433.56	-0.244734	0.365706	0.276458	0.66205
FBgn0015801	409.386	-0.166299	0.276809	0.429787	0.806206
FBgn0015803	887.543	-0.0328388	0.239655	0.864399	0.98078
FBgn0015805	3796.29	-0.121045	0.277983	0.561815	0.878723
FBgn0015808	830.392	0.257621	0.272608	0.256059	0.636531
FBgn0015818	422.132	0.0725582	0.158801	0.622649	0.901564
FBgn0015828	502.863	0.0200851	0.263834	0.907565	0.992799
FBgn0015829	297.965	0.245597	0.243643	0.23364	0.605779
FBgn0015831	10.5234	0.0248	0.365503	0.878291	0.985637
FBgn0015834	3431.36	0.128813	0.354602	0.536886	0.867619
FBgn0015838	1412.96	-0.370943	0.262743	0.080277	0.318924
FBgn0015872	395.707	-0.395948	0.297018	0.0814987	0.322941
FBgn0015903	2928.19	-0.398022	0.224542	0.0410477	0.203652
FBgn0015904	0.209183	-0.00109156	0.420573	0.988137	NA
FBgn0015905	1118.69	-0.0588769	0.180932	0.743545	0.947553
FBgn0015919	0.163	0.017485	0.420868	0.725828	NA
FBgn0015924	8101.96	0.132288	0.23083	0.496548	0.844944
FBgn0015925	1751.52	-0.0328858	0.229448	0.86211	0.979844
FBgn0015926	963.435	-0.132197	0.190969	0.435139	0.811167
FBgn0015929	4515.55	-0.0564351	0.273908	0.782577	0.955914
FBgn0015946	0	NA	NA	NA	NA
FBgn0015949	2329.3	-0.590158	0.176045	0.000261478	0.00352979
FBgn0016013	29.0551	0.379634	0.403107	0.12942	0.435411
FBgn0016031	2737.56	-0.141357	0.130964	0.25462	0.635577
FBgn0016032	13.451	0.837185	0.611664	0.0182712	0.113647
FBgn0016034	2948.54	-0.1027	0.152081	0.467448	0.834068
FBgn0016036	41.7018	-0.0399992	0.251528	0.819897	0.967668
FBgn0016038	1489.82	0.286002	0.120381	0.0129116	0.0874777
FBgn0016041	4617.97	-0.257185	0.242077	0.197723	0.555955
FBgn0016047	0.214648	0.0142488	0.420654	0.734792	NA
FBgn0016053	5979.1	0.106277	0.237688	0.590717	0.889178
FBgn0016054	1189.54	-0.519668	0.12139	1.19457e-05	0.000235551
FBgn0016059	5541.46	0.0513787	0.170291	0.74374	0.947553
FBgn0016061	4.6502	-0.246795	0.470935	0.170592	0.510687
FBgn0016070	19220.4	-0.385596	0.259648	0.0675049	0.285723
FBgn0016075	602.831	-1.18563	0.380869	0.000171458	0.00243169
FBgn0016076	181.62	0.266135	0.273325	0.207286	0.571493
FBgn0016078	1007.19	-0.0745121	0.15223	0.617445	0.898501
FBgn0016080	15.7789	-0.109023	0.360516	0.585295	0.888033
FBgn0016081	866.992	-0.282023	0.296131	0.203116	0.563888
FBgn0016119	1311.77	0.151337	0.318283	0.487614	0.843174
FBgn0016120	485.722	0.0936933	0.396053	0.641076	0.911553
FBgn0016122	2959.48	-0.280249	0.206933	0.11958	0.414991
FBgn0016123	431.365	-0.208182	0.323408	0.348669	0.735814
FBgn0016126	6012.08	0.0544482	0.321321	0.799026	0.961647
FBgn0016131	1173.8	-0.375035	0.169473	0.0190241	0.116696
FBgn0016641	1084.55	-0.349066	0.218494	0.0840633	0.329628
FBgn0016650	8.21869	0.136518	0.389888	0.469245	0.835086
FBgn0016660	20.8902	-0.163147	0.348516	0.4416	0.815884
FBgn0016672	202.557	-0.0792468	0.351657	0.689556	0.932725
FBgn0016675	11.982	0.196592	0.4404	0.240713	0.616427
FBgn0016684	84.7043	2.68543	0.320109	3.52326e-18	6.33365e-16
FBgn0016685	4003.75	-0.185903	0.168082	0.225968	0.59591
FBgn0016687	5337.86	0.0337327	0.27243	0.874375	0.984037
FBgn0016691	960.822	0.289329	0.373473	0.21622	0.584467
FBgn0016693	1697.32	-0.115239	0.197468	0.525264	0.861646
FBgn0016694	966.681	-0.352977	0.360111	0.142233	0.458631
FBgn0016696	2424.35	-0.0431532	0.128066	0.72219	0.943085
FBgn0016697	2754.76	0.404	0.191406	0.018281	0.113647
FBgn0016698	621.835	0.144554	0.210336	0.428883	0.805582
FBgn0016701	2122.43	0.255122	0.165182	0.0924611	0.350786
FBgn0016715	83.2281	0.029385	0.349816	0.884152	0.987388
FBgn0016726	6703	0.332579	0.309845	0.147675	0.467652
FBgn0016754	306.31	-0.359246	0.189649	0.0369399	0.188563
FBgn0016756	2665.48	-0.455294	0.273841	0.0385301	0.194443
FBgn0016762	155.121	0.0745839	0.344947	0.703372	0.93752
FBgn0016794	1513.67	0.124755	0.104934	0.219752	0.589289
FBgn0016797	367.67	-0.197576	0.300924	0.361687	0.749646
FBgn0016917	4261.2	0.0257775	0.20396	0.88768	0.987993
FBgn0016919	16.698	-0.0938484	0.357083	0.63481	0.907292
FBgn0016920	1.70415	-0.151356	0.450451	0.0980265	0.365347
FBgn0016926	3702.21	-0.135285	0.301783	0.526696	0.862401
FBgn0016930	1999.18	0.0491814	0.239392	0.806107	0.963114
FBgn0016970	464.65	0.195099	0.171688	0.212497	0.578787
FBgn0016974	86.6106	0.189339	0.292568	0.386299	0.771596
FBgn0016975	0	NA	NA	NA	NA
FBgn0016976	0	NA	NA	NA	NA
FBgn0016977	3274.83	-1.23722	0.285132	1.3913e-06	3.59008e-05
FBgn0016978	631.634	-0.187331	0.222773	0.347121	0.73435
FBgn0016983	5770.34	-0.377857	0.149751	0.00675231	0.0522831
FBgn0016984	2044.8	-0.401969	0.205836	0.0259871	0.146906
FBgn0017414	378.81	-0.045207	0.259035	0.823514	0.968939
FBgn0017418	1535.98	-0.197672	0.167528	0.196293	0.553805
FBgn0017424	0.428524	-0.00208233	0.420553	0.988	NA
FBgn0017429	502.101	0.103639	0.286197	0.626747	0.902802
FBgn0017430	374.208	0.250353	0.241431	0.220105	0.589567
FBgn0017448	1026.75	-0.0933216	0.142939	0.485937	0.842655
FBgn0017456	0.313878	-0.00993016	0.420684	0.813347	NA
FBgn0017457	1059.71	-0.0229243	0.157727	0.928841	0.997026
FBgn0017482	57.0273	-0.0706865	0.266887	0.685072	0.932036
FBgn0017545	197181	0.187291	0.352406	0.394921	0.779151
FBgn0017550	2423.2	-0.0896591	0.0806357	0.227989	0.599041
FBgn0017551	925.718	0.100021	0.29987	0.643014	0.911801
FBgn0017556	0	NA	NA	NA	NA
FBgn0017558	1989.75	0.202861	0.124004	0.0865709	0.335828
FBgn0017561	1063.45	-0.589041	0.184591	0.000465282	0.00578839
FBgn0017566	300.301	0.0361918	0.395781	0.797438	0.961562
FBgn0017567	504.804	-0.00805766	0.339779	0.96487	0.997026
FBgn0017572	1256.32	-0.111425	0.138896	0.392052	0.776664
FBgn0017577	4571.28	0.102576	0.223136	0.590682	0.889178
FBgn0017578	537.038	0.184392	0.217426	0.323406	0.710078
FBgn0017579	5993.49	0.172028	0.38548	0.39999	0.782141
FBgn0017581	15680.2	-0.376438	0.220977	0.0470573	0.223275
FBgn0017590	0.685611	0.0487486	0.423101	0.351663	NA
FBgn0019624	684.824	0.261677	0.285632	0.230963	0.603188
FBgn0019637	556.281	-0.000729951	0.334178	0.992822	0.998655
FBgn0019643	89.0952	0.836688	0.303183	0.00102107	0.0113189
FBgn0019644	825.941	0.240475	0.335807	0.417137	0.794727
FBgn0019650	13.3803	-0.15818	0.403302	0.396365	0.77983
FBgn0019660	0.776629	0.0261009	0.419542	0.633276	NA
FBgn0019661	10.7805	-0.122526	0.399336	0.468297	0.834746
FBgn0019662	1007.46	0.308067	0.150299	0.0276877	0.153621
FBgn0019686	8223.36	-0.0190578	0.0891961	0.825783	0.969089
FBgn0019809	0	NA	NA	NA	NA
FBgn0019828	0	NA	NA	NA	NA
FBgn0019830	1227.88	0.302151	0.202139	0.0889487	0.342154
FBgn0019890	1536.31	0.00200213	0.182629	0.995744	0.99885
FBgn0019925	2965.67	0.0353829	0.169021	0.820715	0.967668
FBgn0019928	2.44209	0.148943	0.456852	0.0230626	0.135413
FBgn0019929	5.36415	0.0202091	0.385827	0.902245	0.990496
FBgn0019932	1738.43	0.159496	0.346794	0.460014	0.829373
FBgn0019936	6462.48	0.357283	0.387304	0.145248	0.464623
FBgn0019938	4152.88	-0.814227	0.230116	7.46934e-05	0.00117612
FBgn0019940	0.10276	-0.00141437	0.420735	0.988135	NA
FBgn0019949	386.977	0.000439457	0.220463	0.999521	0.999619
FBgn0019952	35.3266	0.501047	0.493643	0.0681366	0.287738
FBgn0019957	1206.58	0.157249	0.36528	0.453259	0.824843
FBgn0019960	1100.87	-0.0838239	0.286391	0.68906	0.932614
FBgn0019968	1024.97	-0.174081	0.172289	0.266164	0.650837
FBgn0019972	1372.02	0.186648	0.227967	0.332957	0.718685
FBgn0019982	168.385	-0.0660679	0.324998	0.742476	0.947553
FBgn0019985	125.382	-0.00495679	0.330466	0.977681	0.997158
FBgn0019990	2015.38	-0.536189	0.147917	0.000112702	0.00168835
FBgn0020018	410.321	0.170141	0.335684	0.439841	0.815001
FBgn0020224	3626.45	-0.313595	0.197883	0.0723369	0.297116
FBgn0020235	1359.88	0.105909	0.371932	0.583026	0.887168
FBgn0020236	4760.57	-0.295021	0.162577	0.0482205	0.226922
FBgn0020238	14698.1	-0.186147	0.190266	0.270833	0.65609
FBgn0020248	2132.09	-0.371319	0.247354	0.0696869	0.291561
FBgn0020249	1004.75	0.393921	0.16972	0.0112265	0.0783239
FBgn0020251	656.202	-0.457831	0.240319	0.0273121	0.152242
FBgn0020255	18431.2	-0.0489003	0.198246	0.77787	0.955671
FBgn0020257	85.0997	0.305475	0.325282	0.17994	0.525972
FBgn0020258	0.609659	0.00544125	0.417292	0.89334	NA
FBgn0020261	433.158	-0.238339	0.374097	0.285326	0.669465
FBgn0020269	11.7137	-0.0615359	0.38794	0.686934	0.93218
FBgn0020270	1492.6	0.251476	0.14948	0.0711783	0.294714
FBgn0020272	273.609	-0.0408893	0.329985	0.8397	0.972112
FBgn0020277	0.283348	0.000158764	0.420555	0.988141	NA
FBgn0020278	337.242	0.00213657	0.314182	0.99636	0.998862
FBgn0020279	2873.03	-0.377141	0.391088	0.126284	0.428763
FBgn0020280	0.140841	-0.00166255	0.420613	0.988146	NA
FBgn0020294	143.437	-0.812991	0.274203	0.000526811	0.00639166
FBgn0020299	66.9949	0.169282	0.219034	0.367334	0.754679
FBgn0020300	218.408	0.442269	0.330631	0.0674272	0.285642
FBgn0020304	1589.56	-0.0216285	0.209899	0.875223	0.984735
FBgn0020305	604.137	-0.0131967	0.326255	0.945288	0.997026
FBgn0020306	9207.56	-1.09657	0.125881	3.97513e-19	8.31786e-17
FBgn0020307	1.77429	0.0346196	0.416029	0.662839	0.921549
FBgn0020309	1857.42	-0.508754	0.338781	0.0410172	0.203595
FBgn0020312	1108.4	-0.234367	0.160082	0.112277	0.398361
FBgn0020369	4421.48	0.177246	0.301512	0.41912	0.796603
FBgn0020370	5055.9	-0.215099	0.312807	0.329773	0.714587
FBgn0020371	0	NA	NA	NA	NA
FBgn0020372	13.9025	-0.171262	0.370206	0.428093	0.805268
FBgn0020376	0.844762	0.0261212	0.415581	0.695278	0.934023
FBgn0020377	0.122512	-0.00368088	0.420519	0.988166	NA
FBgn0020378	0.202894	0.00316213	0.420619	0.988112	NA
FBgn0020379	409.262	-0.300284	0.284873	0.170247	0.510078
FBgn0020381	394.883	-0.0875475	0.188328	0.601985	0.894145
FBgn0020385	154.954	-0.209439	0.404643	0.294165	0.67894
FBgn0020386	2758.03	-0.212345	0.230123	0.271225	0.656369
FBgn0020388	746.343	0.123063	0.270069	0.55003	0.872187
FBgn0020389	292.038	-0.317661	0.251615	0.128003	0.43226
FBgn0020391	38.4476	-0.0733984	0.276886	0.727364	0.943829
FBgn0020392	4209.97	0.0157142	0.280187	0.944047	0.997026
FBgn0020399	0.149218	-0.00148903	0.42058	0.988147	NA
FBgn0020407	410.103	0.166235	0.194327	0.328733	0.713782
FBgn0020412	2009.84	-0.674765	0.200444	0.000197526	0.00274197
FBgn0020414	596.393	1.21201	0.172822	2.56135e-13	2.40233e-11
FBgn0020415	2046.75	-0.108029	0.202761	0.541696	0.869027
FBgn0020416	125.027	1.89707	0.369352	1.8535e-08	7.4876e-07
FBgn0020429	1.37977	0.0227338	0.416126	0.726529	0.943526
FBgn0020440	2240.03	-0.250147	0.263861	0.231475	0.6034
FBgn0020443	11156.9	-0.393577	0.259305	0.0622472	0.27018
FBgn0020445	1834.38	-0.480515	0.242227	0.0187147	0.115215
FBgn0020493	386.623	-0.230918	0.30686	0.297494	0.68232
FBgn0020496	6984.14	-0.112913	0.286725	0.591266	0.889178
FBgn0020497	10197.1	-0.628067	0.146649	5.68395e-06	0.00012316
FBgn0020503	3200.64	-0.481686	0.282014	0.0322472	0.170599
FBgn0020506	6.29263	1.26101	1.20873	0.0124448	0.0851172
FBgn0020508	18.9954	8.63037	2.49458	1.18152e-07	3.97004e-06
FBgn0020509	0.170491	0.0174203	0.420796	0.824785	NA
FBgn0020510	1216.41	0.0818712	0.257859	0.691027	0.93331
FBgn0020513	1456	-0.832742	0.321026	0.0014935	0.0153126
FBgn0020518	0.15823	-0.00807881	0.420639	0.813387	NA
FBgn0020521	37.3015	-0.795401	0.409512	0.0081617	0.0606282
FBgn0020545	111.291	0.0692904	0.333123	0.739806	0.946727
FBgn0020546	0.196717	0.0156176	0.42073	0.835631	NA
FBgn0020556	0.0272111	-0.00928591	0.42066	0.868943	NA
FBgn0020616	2664.49	-0.051256	0.203857	0.771787	0.953754
FBgn0020617	0	NA	NA	NA	NA
FBgn0020618	6577.03	0.118013	0.397119	0.494748	0.844057
FBgn0020620	1576.8	-0.109789	0.123181	0.350121	0.737202
FBgn0020621	2217.65	-0.255514	0.185576	0.130696	0.437819
FBgn0020622	3787.25	-0.143446	0.285708	0.498429	0.845649
FBgn0020626	530.267	-0.0763199	0.191868	0.653527	0.917598
FBgn0020633	3883.55	0.187567	0.28367	0.38505	0.770386
FBgn0020637	0	NA	NA	NA	NA
FBgn0020638	0	NA	NA	NA	NA
FBgn0020639	0	NA	NA	NA	NA
FBgn0020640	0	NA	NA	NA	NA
FBgn0020641	0	NA	NA	NA	NA
FBgn0020642	0	NA	NA	NA	NA
FBgn0020643	0	NA	NA	NA	NA
FBgn0020644	0	NA	NA	NA	NA
FBgn0020645	0	NA	NA	NA	NA
FBgn0020646	0	NA	NA	NA	NA
FBgn0020647	542.977	-0.38107	0.111316	0.000446058	0.00560744
FBgn0020653	2942.91	0.0550392	0.295605	0.797958	0.961647
FBgn0020655	958.347	-0.00984548	0.254345	0.959013	0.997026
FBgn0020660	3408.11	0.00788847	0.321889	0.973194	0.997158
FBgn0020762	966.006	0.28111	0.106369	0.00618901	0.048655
FBgn0020764	286.702	-0.00985003	0.324187	0.96421	0.997026
FBgn0020765	0.114625	-0.000220738	0.420608	0.988151	NA
FBgn0020767	1249.17	-0.0686153	0.272728	0.738848	0.946463
FBgn0020880	0.294754	0.0163133	0.420785	0.662634	NA
FBgn0020887	1202.76	-0.482753	0.183225	0.00360924	0.0312685
FBgn0020906	15.5633	5.70808	2.68891	0.000329682	0.00429462
FBgn0020907	21.8852	5.96424	2.02508	1.0983e-05	0.000219359
FBgn0020908	54.7648	0.886065	0.75066	0.0163386	0.104462
FBgn0020909	674.803	0.0794385	0.234792	0.685728	0.93218
FBgn0020910	12128.9	0.116055	0.381705	0.538441	0.86809
FBgn0020912	5.18143	4.05658	2.23514	0.00105187	0.0116006
FBgn0020930	428.096	0.0902815	0.242209	0.638006	0.909173
FBgn0021738	0.257534	-0.00175405	0.420584	0.988147	NA
FBgn0021742	0	NA	NA	NA	NA
FBgn0021750	327.579	-0.12565	0.21377	0.495209	0.844462
FBgn0021760	2455.19	-0.429572	0.186791	0.0104767	0.0740992
FBgn0021761	8666.22	-0.138111	0.182251	0.398107	0.781221
FBgn0021764	2318.1	-0.636574	0.224901	0.00127292	0.0135542
FBgn0021765	250.711	0.14969	0.339745	0.488016	0.843174
FBgn0021767	2.1097	0.0623729	0.406064	0.650047	0.915788
FBgn0021768	2464.13	-0.0865227	0.174578	0.573976	0.883241
FBgn0021776	1.48177	0.170456	0.463601	0.0629595	0.272395
FBgn0021795	568.805	-0.114742	0.262035	0.576974	0.884161
FBgn0021796	1283.57	-0.822093	0.318681	0.00158695	0.0159523
FBgn0021800	2277	-0.742711	0.449404	0.0144067	0.0948659
FBgn0021814	224.697	0.448575	0.379001	0.0804889	0.319409
FBgn0021818	1471.06	-0.772043	0.187223	8.01658e-06	0.000165329
FBgn0021825	464.893	0.225325	0.242575	0.297308	0.682145
FBgn0021847	1092.61	-0.010816	0.221509	0.967958	0.997026
FBgn0021856	631.605	0.195031	0.304244	0.38936	0.774127
FBgn0021872	2337.02	0.446409	0.137306	0.000576549	0.00692501
FBgn0021874	357.793	-0.03149	0.35269	0.867325	0.98225
FBgn0021875	144.998	-0.0635002	0.34576	0.749112	0.949016
FBgn0021895	3083.42	-0.0415718	0.271664	0.838719	0.972112
FBgn0021906	129.401	0.134108	0.303252	0.533635	0.865689
FBgn0021944	167.273	0.0298088	0.368473	0.869354	0.982898
FBgn0021967	253.64	0.147108	0.35956	0.48227	0.841709
FBgn0021979	975.494	0.346557	0.222262	0.0691349	0.290038
FBgn0021995	1870.15	-0.291489	0.272745	0.173073	0.51497
FBgn0022023	2588.42	0.166236	0.345662	0.44456	0.818811
FBgn0022027	216.875	0.265337	0.231212	0.173359	0.515297
FBgn0022029	2300.23	-0.281091	0.090743	0.00146195	0.0150463
FBgn0022069	4319.25	-0.116551	0.147831	0.398126	0.781221
FBgn0022097	1294.74	0.108822	0.298273	0.61304	0.897355
FBgn0022153	1740.42	-0.417128	0.166693	0.00640492	0.0501148
[truncated: 15,711 more rows]

## Sheet: dmgoth63 - starvation
	baseMean	log2FoldChange	lfcSE	pvalue	padj
FBgn0000003	0.280422	7.6275e-05	0.0669004	0.929963	NA
FBgn0000008	337.944	0.12241	0.261203	0.0146965	0.601094
FBgn0000014	83.7384	-0.00325054	0.0664121	0.710065	0.999633
FBgn0000015	6.61713	-0.00451892	0.0670379	0.210973	0.999633
FBgn0000017	900.227	-0.00414261	0.0650008	0.780857	0.999633
FBgn0000018	346.36	0.306244	0.157799	0.00201213	0.152085
FBgn0000022	0.0274981	-8.37995e-05	0.0669038	0.96113	NA
FBgn0000024	14.1141	0.0183339	0.0703603	0.00879111	0.425941
FBgn0000028	0.131962	0.000337207	0.0669037	0.719263	NA
FBgn0000032	4673.24	-0.0221717	0.0658991	0.378536	0.999633
FBgn0000036	0.133305	-0.000238355	0.0669036	0.895749	NA
FBgn0000037	0.942346	-0.00201322	0.0669345	0.195536	NA
FBgn0000038	5.21113	-0.00153888	0.0666737	0.788817	0.999633
FBgn0000039	0	NA	NA	NA	NA
FBgn0000042	32773.8	-0.0174385	0.0657219	0.430032	0.999633
FBgn0000043	6611.02	-0.00460553	0.065808	0.72031	0.999633
FBgn0000044	898.507	1.00054	0.299343	3.05658e-05	0.00601636
FBgn0000045	0.75332	-0.000250623	0.0669032	0.946095	NA
FBgn0000046	66.9244	0.00579822	0.0665771	0.544412	0.999633
FBgn0000047	0.598142	-0.000170943	0.0669035	0.948775	NA
FBgn0000052	1717.33	-0.0028725	0.0659117	0.803761	0.999633
FBgn0000053	1110.63	-0.00111599	0.0663757	0.889715	0.999633
FBgn0000055	15.2887	0.00372351	0.0667813	0.605507	0.999633
FBgn0000056	0	NA	NA	NA	NA
FBgn0000057	389.849	-0.000588769	0.0662344	0.946082	0.999633
FBgn0000061	0.109993	-0.000108307	0.0669037	0.961149	NA
FBgn0000063	837.492	-0.000651728	0.0640387	0.969513	0.999633
FBgn0000064	3172.18	0.00838135	0.066663	0.465776	0.999633
FBgn0000071	0.0379697	-9.72744e-05	0.0669038	0.961131	NA
FBgn0000075	277.685	-0.000300268	0.0663669	0.971753	0.999633
FBgn0000077	294.076	0.00373012	0.0656114	0.783782	0.999633
FBgn0000078	29.4544	-0.00207994	0.0669285	0.340105	0.999633
FBgn0000079	7.37211	-0.000282743	0.066902	0.875681	0.999633
FBgn0000083	1222.98	0.00771178	0.0630549	0.731937	0.999633
FBgn0000084	73.5297	-0.00968021	0.0673838	0.261601	0.999633
FBgn0000092	0.708205	-8.29841e-05	0.0668839	0.827596	NA
FBgn0000094	0.0505898	-0.000254181	0.066904	0.839881	NA
FBgn0000097	1444.18	0.00747935	0.0659919	0.592495	0.999633
FBgn0000100	10148.4	-0.00292882	0.0662182	0.768389	0.999633
FBgn0000108	33.1439	-0.00193449	0.0664679	0.807308	0.999633
FBgn0000109	278.271	-0.0078347	0.0656231	0.611976	0.999633
FBgn0000114	18170.5	0.00956852	0.0668161	0.42353	0.999633
FBgn0000115	346.664	-0.0111367	0.0675041	0.267283	0.999633
FBgn0000116	2107.37	-0.00113195	0.0662928	0.895937	0.999633
FBgn0000117	5169.28	0.00344497	0.0658016	0.787438	0.999633
FBgn0000119	394.873	0.0271703	0.0683028	0.278876	0.999633
FBgn0000120	0.0425009	-5.18451e-05	0.0669039	0.961132	NA
FBgn0000121	0.296587	-3.11074e-05	0.0669035	0.961101	NA
FBgn0000137	0.119365	0.000201198	0.0669008	0.929933	NA
FBgn0000139	788.171	-0.00375675	0.0661035	0.73231	0.999633
FBgn0000140	4747.91	-0.141995	0.278246	0.0142828	0.589077
FBgn0000146	4484.17	0.00190511	0.0613854	0.939932	0.999633
FBgn0000147	1377.31	-0.0196325	0.0680041	0.300108	0.999633
FBgn0000150	863.04	-0.00103942	0.0667193	0.837294	0.999633
FBgn0000152	427.455	-0.00753774	0.0664062	0.527571	0.999633
FBgn0000153	1.15983	-0.000808026	0.0669005	0.721878	NA
FBgn0000157	1.96049	-0.003399	0.066963	0.277457	NA
FBgn0000158	520.245	0.0377842	0.0668606	0.25459	0.999633
FBgn0000163	623.164	0.0049134	0.0662496	0.654704	0.999633
FBgn0000166	815.161	0.00699336	0.0669207	0.406631	0.999633
FBgn0000173	3161.51	0.0031975	0.0646085	0.853572	0.999633
FBgn0000179	0.588483	-0.000516164	0.0669034	0.833304	NA
FBgn0000180	53.2294	0.0070483	0.0666382	0.528361	0.999633
FBgn0000181	9462.28	-0.0188213	0.0686472	0.243705	0.999633
FBgn0000182	3.2034	-0.00376079	0.0670035	0.181142	NA
FBgn0000183	5035.49	-0.0230046	0.063002	0.428987	0.999633
FBgn0000206	0.380902	-0.000178479	0.0669033	0.961168	NA
FBgn0000212	2027.96	-0.00811279	0.0658214	0.584792	0.999633
FBgn0000216	0.085541	-3.71207e-05	0.0669041	0.961108	NA
FBgn0000221	65.5887	0.00261667	0.0660384	0.902798	0.999633
FBgn0000227	0	NA	NA	NA	NA
FBgn0000228	1141.94	0.0524634	0.0948844	0.0272535	0.822779
FBgn0000229	1095.12	0.00544821	0.0664219	0.597449	0.999633
FBgn0000233	0.447557	-0.000219739	0.0668972	0.784512	NA
FBgn0000239	6087.3	-0.016479	0.0636049	0.512378	0.999633
FBgn0000241	1.90184	-0.00454629	0.0670662	0.154704	NA
FBgn0000244	276.354	-0.00719291	0.0653642	0.550566	0.999633
FBgn0000246	3232.69	0.00174538	0.0662398	0.8614	0.999633
FBgn0000247	951.641	0.00234613	0.0646146	0.893082	0.999633
FBgn0000250	3286.23	0.0247191	0.0662859	0.350391	0.999633
FBgn0000251	1631.63	0.00983858	0.0667666	0.429396	0.999633
FBgn0000253	19113.3	-0.00337902	0.0655143	0.803957	0.999633
FBgn0000256	467.832	0.00970339	0.0663306	0.496464	0.999633
FBgn0000257	228.76	0.433771	0.302109	0.00344985	0.220231
FBgn0000259	6658.91	-0.00180283	0.0648293	0.907806	0.999633
FBgn0000261	1301.45	-0.0175423	0.0680489	0.285093	0.999633
FBgn0000273	3570.97	-0.00248301	0.0659053	0.82754	0.999633
FBgn0000274	70.1126	-0.0121816	0.066715	0.459441	0.999633
FBgn0000276	22.845	0.003603	0.066701	0.584197	0.999633
FBgn0000277	7.76982	0.00163245	0.0667846	0.69862	0.999633
FBgn0000278	1.05039	0.000291396	0.0668927	0.873093	NA
FBgn0000279	1.61423	2.23752e-06	0.0668843	0.945025	NA
FBgn0000280	0	NA	NA	NA	NA
FBgn0000281	0	NA	NA	NA	NA
FBgn0000283	4607.57	0.0315275	0.0680103	0.278064	0.999633
FBgn0000286	524.44	0.011257	0.0676269	0.238058	0.999633
FBgn0000287	0.209757	1.28033e-05	0.0669038	0.961088	NA
FBgn0000289	3076.68	-0.0180804	0.0640075	0.476831	0.999633
FBgn0000299	799.785	0.0119318	0.067361	0.320877	0.999633
FBgn0000303	0.0472036	2.15395e-05	0.0669039	0.961106	NA
FBgn0000307	6505.29	-0.0258549	0.070727	0.194537	0.999633
FBgn0000308	10776.8	0.00307794	0.0654959	0.826404	0.999633
FBgn0000316	4549.27	0.00973934	0.0666943	0.443436	0.999633
FBgn0000317	1698.52	0.0180987	0.0665348	0.390227	0.999633
FBgn0000318	579.295	-0.00299905	0.0661901	0.768537	0.999633
FBgn0000319	16194.9	-0.00267275	0.0629493	0.898575	0.999633
FBgn0000320	186.978	0.00279553	0.065105	0.863264	0.999633
FBgn0000326	510.305	-0.00630287	0.0644436	0.732141	0.999633
FBgn0000330	359.568	-0.00113104	0.0661977	0.905156	0.999633
FBgn0000337	2.48688	-0.000829396	0.0668474	0.782044	NA
FBgn0000339	2482.03	0.00473829	0.0664694	0.618006	0.999633
FBgn0000346	239.197	0.00375976	0.0622332	0.850735	0.999633
FBgn0000351	876.366	-0.00533484	0.0663935	0.603463	0.999633
FBgn0000352	1277.36	-0.0102551	0.0637722	0.637875	0.999633
FBgn0000355	5547.48	-2.4554	0.419162	1.93097e-10	1.01354e-07
FBgn0000356	555.38	-0.0259195	0.0743439	0.000463353	0.0540465
FBgn0000357	1418.74	-0.0147483	0.0692008	0.00395078	0.243967
FBgn0000358	1908.98	-0.0132346	0.0686117	0.031407	0.861578
FBgn0000359	6818.97	-0.00316729	0.0668686	0.478422	0.999633
FBgn0000360	8197.55	-0.00475372	0.0669582	0.358434	0.999633
FBgn0000370	5781.38	0.00366537	0.0657608	0.778239	0.999633
FBgn0000376	684.093	0.0185091	0.0681573	0.286124	0.999633
FBgn0000377	408.554	-0.00288078	0.0666349	0.673476	0.999633
FBgn0000382	2678.19	0.00148607	0.0662546	0.878336	0.999633
FBgn0000384	3480.13	0.00505707	0.0664743	0.603946	0.999633
FBgn0000392	0	NA	NA	NA	NA
FBgn0000394	122.715	-0.00305909	0.0646624	0.865353	0.999633
FBgn0000395	64.3436	0.00864181	0.0667726	0.437509	0.999633
FBgn0000404	27242.8	0.0018785	0.0606216	0.943696	0.999633
FBgn0000405	31664.9	0.00420447	0.0637075	0.835727	0.999633
FBgn0000406	147.089	-0.00820587	0.0667614	0.438973	0.999633
FBgn0000411	0.568028	0.000190358	0.0668949	0.919336	NA
FBgn0000412	2577.77	0.0207617	0.0678753	0.311946	0.999633
FBgn0000414	742.372	0.018006	0.0678427	0.29026	0.999633
FBgn0000416	22125.1	-0.0235278	0.0677681	0.31127	0.999633
FBgn0000422	7.46553	0.00371797	0.0669313	0.307946	0.999633
FBgn0000426	283.879	-0.00103098	0.0667097	0.840936	0.999633
FBgn0000427	65548.3	0.0101394	0.0657071	0.54855	0.999633
FBgn0000439	0.399891	0.000325457	0.0669035	0.633887	NA
FBgn0000442	2.69425	-0.000324571	0.0669018	0.879375	NA
FBgn0000447	1253.4	-0.00336134	0.0663285	0.721871	0.999633
FBgn0000448	4.68178	0.00325297	0.066907	0.492306	0.999633
FBgn0000449	64.3126	-0.00318566	0.065682	0.804158	0.999633
FBgn0000451	3.20262	0.00343251	0.0669277	0.384485	NA
FBgn0000454	5914.91	-0.00816197	0.0671022	0.332942	0.999633
FBgn0000455	288.423	-0.0018053	0.066393	0.666764	0.999633
FBgn0000459	1.7048	0.00126781	0.0668628	0.64541	NA
FBgn0000463	1207.47	0.0196838	0.0695881	0.167825	0.999633
FBgn0000464	52.6095	0.00340235	0.0665652	0.670083	0.999633
FBgn0000473	11.2453	0.00037863	0.0668322	0.88096	0.999633
FBgn0000477	5.96995	-0.00529068	0.0669808	0.38352	0.999633
FBgn0000479	976.247	-0.000282128	0.0647728	0.983108	0.999633
FBgn0000482	201.339	0.00030236	0.0665061	0.970147	0.999633
FBgn0000489	1050.45	-0.00728217	0.0667832	0.446522	0.999633
FBgn0000490	75.0206	0.00813763	0.0665233	0.496435	0.999633
FBgn0000492	1.12619	-0.00104794	0.0668693	0.608859	NA
FBgn0000499	457.191	-0.00136129	0.0664193	0.862137	0.999633
FBgn0000500	0.768304	0.000240498	0.0668857	0.883866	NA
FBgn0000504	51.3122	0.00215353	0.0664112	0.803202	0.999633
FBgn0000520	92.7074	0.00117374	0.066641	0.851524	0.999633
FBgn0000524	1520	0.00643493	0.065756	0.653174	0.999633
FBgn0000527	1.4012	0.000653434	0.0669045	0.667301	NA
FBgn0000529	0	NA	NA	NA	NA
FBgn0000533	237.606	0.00378175	0.0660695	0.73947	0.999633
FBgn0000535	2.81783	-0.000478031	0.0668331	0.855192	NA
FBgn0000536	1898.65	0.00640104	0.0650384	0.705314	0.999633
FBgn0000541	11409.7	0.00199034	0.0657106	0.880408	0.999633
FBgn0000542	72.2503	0.00100039	0.0656693	0.97878	0.999633
FBgn0000543	281.92	-0.00297951	0.066678	0.647383	0.999633
FBgn0000546	1252.6	0.0134626	0.0675502	0.306209	0.999633
FBgn0000547	3006.46	0.00451541	0.0624154	0.845762	0.999633
FBgn0000551	0.192734	2.57627e-05	0.0669039	0.961093	NA
FBgn0000552	0	NA	NA	NA	NA
FBgn0000557	17.8293	0.010262	0.0675086	0.219087	0.999633
FBgn0000559	139840	-0.00141152	0.0659334	0.895395	0.999633
FBgn0000560	0.147853	-3.48593e-05	0.0669041	0.961104	NA
FBgn0000562	2150.82	0.00651079	0.0614567	0.796205	0.999633
FBgn0000564	0	NA	NA	NA	NA
FBgn0000565	232.484	7.3721e-05	0.0662043	0.997246	0.999633
FBgn0000566	1989.11	-0.00180281	0.0661572	0.855515	0.999633
FBgn0000567	431.311	0.000602094	0.06606	0.956515	0.999633
FBgn0000568	811.702	0.00884045	0.066801	0.431586	0.999633
FBgn0000575	1775.67	0.00422335	0.0662564	0.690162	0.999633
FBgn0000576	0.0322446	-3.60375e-05	0.0669041	0.96111	NA
FBgn0000577	0.0833545	-5.21818e-05	0.0669039	0.961127	NA
FBgn0000578	1348.51	0.00984303	0.0667076	0.440404	0.999633
FBgn0000579	5860.04	-0.0129798	0.0647161	0.54078	0.999633
FBgn0000581	2387.92	0.00327186	0.0646603	0.850926	0.999633
FBgn0000588	534.079	0.00717275	0.0662922	0.561002	0.999633
FBgn0000591	0	NA	NA	NA	NA
FBgn0000592	32.7382	-0.0131589	0.0679321	0.210079	0.999633
FBgn0000594	1.11801	-0.000940043	0.066883	0.597927	NA
FBgn0000606	0	NA	NA	NA	NA
FBgn0000611	3565.33	0.00983622	0.0667093	0.439789	0.999633
FBgn0000615	12151.4	-0.000894068	0.064803	0.952935	0.999633
FBgn0000617	117.92	-0.00316196	0.0656303	0.810484	0.999633
FBgn0000618	77.2108	-0.00207637	0.0664826	0.790768	0.999633
FBgn0000625	0.0937882	-0.00018419	0.0669033	0.895752	NA
FBgn0000629	1424.47	-0.0101209	0.0655859	0.553176	0.999633
FBgn0000633	9.07368	0.00653671	0.0672336	0.152021	0.999633
FBgn0000635	620.845	0.0114171	0.0660559	0.494654	0.999633
FBgn0000636	939.32	-0.011792	0.0662184	0.560435	0.999633
FBgn0000639	1.11585	-5.98756e-05	0.0669035	0.96114	NA
FBgn0000640	0.763877	0.000371582	0.0669031	0.787278	NA
FBgn0000644	1815.95	0.277558	0.210056	0.00531558	0.300571
FBgn0000658	8.0643	-0.00136933	0.066906	0.608776	0.999633
FBgn0000659	11.1934	-0.00147506	0.0669088	0.60747	0.999633
FBgn0000662	1160.64	0.012948	0.0618649	0.633542	0.999633
FBgn0000667	920.832	0.0067352	0.0663096	0.572184	0.999633
FBgn0000709	1042.58	0.0140639	0.0664992	0.423684	0.999633
FBgn0000711	1397.46	-0.0180586	0.0681902	0.276448	0.999633
FBgn0000715	0	NA	NA	NA	NA
FBgn0000719	1964.3	-0.00100216	0.0628915	0.960734	0.999633
FBgn0000721	5211.69	-0.0414773	0.0697543	0.212544	0.999633
FBgn0000723	185.875	0.0103086	0.0640663	0.61713	0.999633
FBgn0000808	91.8171	-0.00449845	0.0661406	0.687216	0.999633
FBgn0000810	1860.6	0.00201358	0.0652752	0.893006	0.999633
FBgn0000826	133.466	-0.00284971	0.0663114	0.761936	0.999633
FBgn0000927	301.739	-0.000540993	0.0667417	0.904313	0.999633
FBgn0000928	49.7533	0.0049025	0.0663648	0.633877	0.999633
FBgn0000964	2971.29	0.00350793	0.0664835	0.686899	0.999633
FBgn0000996	3490.8	-0.0447833	0.0758746	0.194654	0.999633
FBgn0001075	2.32538	0.00406063	0.0669839	0.271901	NA
FBgn0001077	0	NA	NA	NA	NA
FBgn0001078	2531.63	0.00983646	0.0671423	0.347663	0.999633
FBgn0001079	362.717	0.00895659	0.064405	0.726864	0.999633
FBgn0001083	2.86143	0.00134354	0.0667969	0.745436	NA
FBgn0001084	107.732	0.0309091	0.0748232	0.0991132	0.999633
FBgn0001085	2142.22	0.0105017	0.0669778	0.387793	0.999633
FBgn0001086	1692.07	-0.0325416	0.0762979	0.0653323	0.999633
FBgn0001087	2045.15	0.0108672	0.0653633	0.555657	0.999633
FBgn0001089	26.9419	-0.00645866	0.0669882	0.364594	0.999633
FBgn0001090	93.8495	0.00292654	0.0651853	0.844629	0.999633
FBgn0001091	3736.42	-0.00926105	0.0662892	0.506229	0.999633
FBgn0001092	17190.6	-0.0115812	0.0613743	0.660813	0.999633
FBgn0001098	2214.14	0.0233495	0.0654803	0.380259	0.999633
FBgn0001099	4.83228	0.00609359	0.0671093	0.253937	0.999633
FBgn0001104	3726.82	0.00849466	0.0657415	0.586894	0.999633
FBgn0001105	6297.89	-0.00126223	0.0651822	0.927946	0.999633
FBgn0001108	2757.11	-0.00961856	0.0650465	0.599967	0.999633
FBgn0001112	4.83443	-0.00667407	0.0672971	0.0874605	0.999633
FBgn0001114	52.6798	-0.00142029	0.0662027	0.895636	0.999633
FBgn0001120	4585.97	-0.0298175	0.0718293	0.187762	0.999633
FBgn0001122	1596.67	0.0108386	0.0668409	0.411208	0.999633
FBgn0001123	517.824	0.00224591	0.0663755	0.799868	0.999633
FBgn0001124	2566.02	0.0131401	0.0665666	0.425708	0.999633
FBgn0001125	3819.73	-0.00151205	0.0653199	0.913645	0.999633
FBgn0001128	1830.99	0.00179985	0.0641803	0.921479	0.999633
FBgn0001133	219.783	-0.00161891	0.0666056	0.802197	0.999633
FBgn0001134	36.7824	-0.0013223	0.0669048	0.601226	0.999633
FBgn0001137	371.707	-0.00203521	0.0638952	0.913154	0.999633
FBgn0001138	0.123745	-1.78212e-06	0.0669037	0.961119	NA
FBgn0001139	1892.63	-0.00589109	0.0632008	0.782698	0.999633
FBgn0001142	3856.7	0.025746	0.0684449	0.286466	0.999633
FBgn0001145	79.5014	0.0333481	0.0781066	0.0223314	0.756062
FBgn0001147	0	NA	NA	NA	NA
FBgn0001148	0	NA	NA	NA	NA
FBgn0001149	2875.56	8.41074e-05	0.0663967	0.996075	0.999633
FBgn0001150	1.4962	-8.86812e-05	0.066858	0.94972	NA
FBgn0001168	270.592	0.00286265	0.0659971	0.80245	0.999633
FBgn0001169	1827.21	-0.00457124	0.0655347	0.744189	0.999633
FBgn0001170	0.0513799	1.82599e-05	0.0669039	0.961106	NA
FBgn0001174	0.0913146	-3.75343e-05	0.0669041	0.961107	NA
FBgn0001179	1447.36	-0.0226441	0.0657873	0.377325	0.999633
FBgn0001180	881.822	0.0224621	0.0702827	0.162135	0.999633
FBgn0001185	626.579	-0.000957365	0.0636923	0.928731	0.999633
FBgn0001186	3249.49	0.00996143	0.0661585	0.510645	0.999633
FBgn0001187	24.7257	0.000259949	0.0660776	0.993786	0.999633
FBgn0001189	660.315	-0.0550449	0.0836647	0.107225	0.999633
FBgn0001197	4286.12	0.00886563	0.0631543	0.696242	0.999633
FBgn0001202	863.763	0.0455457	0.0718388	0.184169	0.999633
FBgn0001206	701.286	-0.00212731	0.0643886	0.900587	0.999633
FBgn0001208	62.085	-0.0252215	0.0720584	0.102888	0.999633
FBgn0001215	8472.2	0.0103173	0.066056	0.515049	0.999633
FBgn0001216	3.66639	0.000847181	0.0668784	0.849334	NA
FBgn0001217	5.74735	0.000425689	0.0668004	0.905089	0.999633
FBgn0001218	17953	-0.039059	0.0756052	0.15217	0.999633
FBgn0001220	6881.24	0.00955527	0.0549063	0.765298	0.999633
FBgn0001222	3259.04	0.0532959	0.0821337	0.115087	0.999633
FBgn0001223	0	NA	NA	NA	NA
FBgn0001224	233.107	-0.00100941	0.0661653	0.921156	0.999633
FBgn0001225	15464.9	-0.00271061	0.0634459	0.892564	0.999633
FBgn0001226	4754.31	-0.0196716	0.069138	0.211677	0.999633
FBgn0001227	18.4566	0.00673428	0.0668904	0.4109	0.999633
FBgn0001228	0.234794	0.000239419	0.0669029	0.789005	NA
FBgn0001229	22.0007	0.0021015	0.066773	0.659925	0.999633
FBgn0001230	182.338	0.00241112	0.0660426	0.827188	0.999633
FBgn0001233	89384.4	-0.0354382	0.072452	0.194977	0.999633
FBgn0001234	2002.25	-0.00229543	0.0660897	0.825065	0.999633
FBgn0001235	13.9657	0.0042808	0.0668441	0.468557	0.999633
FBgn0001247	3243.49	-0.00471394	0.0637119	0.73284	0.999633
FBgn0001248	6708.58	-0.0546644	0.0936007	0.0498278	0.999633
FBgn0001250	218.519	0.00356818	0.0630111	0.869283	0.999633
FBgn0001253	0.880325	-0.000369182	0.0668806	0.870391	NA
FBgn0001254	0	NA	NA	NA	NA
FBgn0001255	12.5972	-0.00708356	0.0672549	0.174038	0.999633
FBgn0001256	0	NA	NA	NA	NA
FBgn0001257	1549.02	0.0048762	0.0649557	0.76754	0.999633
FBgn0001258	14.6123	0.0013153	0.0666986	0.967609	0.999633
FBgn0001259	0.155865	-0.000145592	0.0669035	0.961166	NA
FBgn0001263	0.488353	-0.000684775	0.0669072	0.52427	NA
FBgn0001269	0.693292	0.000647858	0.0668856	0.735388	NA
FBgn0001276	148.632	-0.00480649	0.0666181	0.566423	0.999633
FBgn0001280	1252.1	-0.0176629	0.0671987	0.351532	0.999633
FBgn0001281	0.433053	0.000244096	0.0669026	0.812293	NA
FBgn0001285	7.90315	-0.000319643	0.0669021	0.877079	0.999633
FBgn0001291	716.834	0.015023	0.0630958	0.553914	0.999633
FBgn0001296	1001.8	0.003119	0.0662618	0.755455	0.999633
FBgn0001297	773.553	0.00331658	0.0661636	0.757789	0.999633
FBgn0001301	1377.28	0.00224241	0.0609359	0.8974	0.999633
FBgn0001308	3285.22	-0.0105217	0.0672162	0.330474	0.999633
FBgn0001311	3.20777	8.89384e-05	0.0668042	0.99287	NA
FBgn0001313	0	NA	NA	NA	NA
FBgn0001316	3680.26	0.00472981	0.0658737	0.715478	0.999633
FBgn0001319	0.939946	0.00112786	0.0668897	0.587002	NA
FBgn0001320	0.854774	0.000226025	0.0668899	0.897649	NA
FBgn0001321	27.6918	-0.0116643	0.0680724	0.0938824	0.999633
FBgn0001323	2.02117	-0.00208902	0.0669276	0.374056	NA
FBgn0001324	662.499	-0.00151671	0.0665925	0.81156	0.999633
FBgn0001325	1.07292	0.00120618	0.066907	0.50874	NA
FBgn0001330	926.038	-0.0287497	0.0699422	0.233678	0.999633
FBgn0001341	1376.84	-0.0100965	0.0632661	0.656596	0.999633
FBgn0001404	2016.84	0.00605355	0.0621797	0.799794	0.999633
FBgn0001491	875.468	-0.0253926	0.0697934	0.23409	0.999633
FBgn0001565	2963.06	-0.012889	0.0630764	0.59588	0.999633
FBgn0001612	3848.97	-0.210858	0.166081	0.00777639	0.395007
FBgn0001624	2046.16	-0.00129661	0.0642931	0.939034	0.999633
FBgn0001941	2492.65	0.04332	0.0813235	0.0920947	0.999633
FBgn0001942	31742.8	-0.0320601	0.0735933	0.150914	0.999633
FBgn0001961	566.232	-0.000109341	0.0660607	0.989443	0.999633
FBgn0001965	559.875	0.00296113	0.0649148	0.856723	0.999633
FBgn0001967	0	NA	NA	NA	NA
FBgn0001970	167.091	-0.001057	0.0665355	0.878713	0.999633
FBgn0001974	780.069	-0.0196909	0.0666047	0.331417	0.999633
FBgn0001977	602.098	-0.0113042	0.0672433	0.333795	0.999633
FBgn0001978	2106.91	0.00402353	0.0647008	0.815978	0.999633
FBgn0001981	2.63936	0.000190206	0.0668648	0.887567	NA
FBgn0001983	0	NA	NA	NA	NA
FBgn0001986	904.696	0.00179895	0.0656132	0.89285	0.999633
FBgn0001987	525.552	0.00688754	0.0642475	0.722801	0.999633
FBgn0001989	53.3999	0.00751423	0.0668244	0.43328	0.999633
FBgn0001990	732.865	-0.0123519	0.0647773	0.550211	0.999633
FBgn0001991	42.8967	0.0184392	0.069961	0.0674741	0.999633
FBgn0001992	0.742025	-0.000288917	0.066902	0.916357	NA
FBgn0001994	1951.55	-0.00276436	0.0635458	0.888165	0.999633
FBgn0001995	717.999	0.0227721	0.0682521	0.294516	0.999633
FBgn0002021	781.171	-0.000186967	0.0648539	0.988894	0.999633
FBgn0002022	1643.38	-0.0152388	0.0668948	0.381292	0.999633
FBgn0002023	0.345389	-9.94259e-05	0.0669032	0.961146	NA
FBgn0002031	1896.42	-0.0229552	0.0698796	0.206682	0.999633
FBgn0002036	179.005	0.00745939	0.0651419	0.661935	0.999633
FBgn0002044	1786.31	0.0135774	0.0624991	0.597171	0.999633
FBgn0002069	2684.9	-0.00679881	0.0657372	0.636481	0.999633
FBgn0002121	12199.2	0.00385201	0.0660985	0.735545	0.999633
FBgn0002174	130.69	0.0071441	0.0662645	0.992217	0.999633
FBgn0002183	6124.59	-0.00867483	0.066798	0.426928	0.999633
FBgn0002283	604.561	0.00268987	0.0652163	0.857842	0.999633
FBgn0002284	1632.54	-0.00559557	0.0667676	0.481996	0.999633
FBgn0002306	19.7721	-0.00634203	0.0670177	0.341647	0.999633
FBgn0002354	124.783	0.00186436	0.0658868	0.873382	0.999633
FBgn0002413	5699.83	0.0264328	0.0663667	0.336786	0.999633
FBgn0002431	6171.25	0.00621628	0.0645542	0.736707	0.999633
FBgn0002440	0	NA	NA	NA	NA
FBgn0002441	639.69	-0.000820972	0.0662733	0.922998	0.999633
FBgn0002466	1495.54	0.0143297	0.067066	0.37246	0.999633
FBgn0002521	6260.78	0.00374692	0.0665628	0.648211	0.999633
FBgn0002522	0.310626	0.000208854	0.0669026	0.8123	NA
FBgn0002524	2214.18	0.00411806	0.0637577	0.836216	0.999633
FBgn0002525	2721.38	0.00238607	0.0649482	0.882047	0.999633
FBgn0002526	2876.77	0.0146672	0.0668441	0.392381	0.999633
FBgn0002531	0.0985883	-0.000165985	0.0669036	0.961153	NA
FBgn0002533	0	NA	NA	NA	NA
FBgn0002534	0.0379652	4.25988e-05	0.0669039	0.961104	NA
FBgn0002535	0	NA	NA	NA	NA
FBgn0002542	4951.48	-0.247988	0.0783811	0.000102686	0.0159045
FBgn0002543	8.4732	-0.00122249	0.0666496	0.822584	0.999633
FBgn0002552	550.197	0.00286307	0.0654063	0.845977	0.999633
FBgn0002561	0	NA	NA	NA	NA
FBgn0002562	0.388739	3.11877e-06	0.0669035	0.961096	NA
FBgn0002563	0.911648	0.00209004	0.0669336	0.249265	NA
FBgn0002564	1.86612	0.00142772	0.0669096	0.431498	NA
FBgn0002565	46.2951	3.58021	0.862426	2.35567e-06	0.000585694
FBgn0002566	3857.88	0.00485032	0.0665796	0.583978	0.999633
FBgn0002567	2729.02	-0.0194396	0.0647635	0.511207	0.999633
FBgn0002569	48.068	-0.000392793	0.0669014	0.861824	0.999633
FBgn0002570	312.356	0.00484373	0.0671122	0.046312	0.977892
FBgn0002571	20.0395	-1.61125e-05	0.0667743	0.974315	0.999633
FBgn0002573	0	NA	NA	NA	NA
FBgn0002576	0.262375	-5.24521e-05	0.0669035	0.961115	NA
FBgn0002577	2.69981	-0.00122862	0.0668226	0.73499	NA
FBgn0002578	10.4308	-0.000324073	0.0669021	0.867933	0.999633
FBgn0002579	4017.42	-0.000119848	0.0666858	0.97778	0.999633
FBgn0002590	2266.52	0.0010814	0.0665708	0.876714	0.999633
FBgn0002592	0.492879	-0.000619074	0.066906	0.581692	NA
FBgn0002593	5786.74	-0.00440086	0.0663531	0.656108	0.999633
FBgn0002609	69.976	0.0035294	0.065806	0.780729	0.999633
FBgn0002622	5795.96	-0.000627201	0.0665591	0.922519	0.999633
FBgn0002626	6036.55	0.00121711	0.066762	0.796447	0.999633
FBgn0002629	0.0395628	1.95764e-05	0.0669039	0.961106	NA
FBgn0002631	0.0885595	-0.000290821	0.0669042	0.839854	NA
FBgn0002632	0.892114	0.000956129	0.0669049	0.563445	NA
FBgn0002633	4.18072	-0.0030413	0.0668208	0.528972	0.999633
FBgn0002638	3652.81	0.00532938	0.0644131	0.773194	0.999633
FBgn0002641	978.807	0.00205695	0.0601545	0.939134	0.999633
FBgn0002643	804.743	0.000814508	0.0652498	0.957936	0.999633
FBgn0002645	9047.12	-0.011718	0.0663624	0.456394	0.999633
FBgn0002673	3628.24	-0.0158135	0.0666096	0.398431	0.999633
FBgn0002707	1052.26	-0.0153216	0.0663583	0.415813	0.999633
FBgn0002709	17.5758	0.00386005	0.066879	0.444419	0.999633
FBgn0002715	549.353	0.0205188	0.0660038	0.39116	0.999633
FBgn0002716	26.0918	0.00250345	0.0663714	0.801803	0.999633
FBgn0002719	4607.71	-0.0728746	0.145084	0.00131911	0.113003
FBgn0002723	425.542	0.0161115	0.0682624	0.243885	0.999633
FBgn0002732	2.97759	0.000550793	0.066832	0.872007	NA
FBgn0002733	48.6868	-0.0113744	0.0668886	0.395713	0.999633
FBgn0002734	0	NA	NA	NA	NA
FBgn0002735	0.0665771	1.27951e-05	0.0669039	0.961102	NA
FBgn0002736	2265.48	0.0111997	0.0631094	0.636038	0.999633
FBgn0002772	190.919	0.0719219	0.133628	0.00698215	0.368533
FBgn0002773	494.152	0.562505	0.322169	0.00197568	0.151758
FBgn0002774	1032.65	-0.0106434	0.0609253	0.689691	0.999633
FBgn0002775	857.746	-0.00656952	0.0633637	0.736447	0.999633
FBgn0002778	3412.8	0.0524186	0.0900922	0.061906	0.999633
FBgn0002780	41026.5	0.00161813	0.0659072	0.892668	0.999633
FBgn0002781	1975.25	-0.000518675	0.0662642	0.950664	0.999633
FBgn0002783	3273.84	-0.000375533	0.0661371	0.964057	0.999633
FBgn0002787	2484.12	-0.00708483	0.0665423	0.512617	0.999633
FBgn0002789	120.162	0.00595955	0.0665588	0.543751	0.999633
FBgn0002791	2728.08	0.00744233	0.06606	0.58499	0.999633
FBgn0002838	0.242898	8.09674e-05	0.0669022	0.789045	NA
FBgn0002842	0.14297	7.02263e-05	0.0669037	0.961088	NA
FBgn0002855	1.40745	0.000689182	0.0668542	0.808315	NA
FBgn0002856	0.737334	0.000132538	0.0668875	0.890679	NA
FBgn0002862	0.773837	-0.000998424	0.0669046	0.666525	NA
FBgn0002863	0.109656	-0.000107607	0.0669037	0.961128	NA
FBgn0002865	0.0505898	-0.000254181	0.066904	0.839881	NA
FBgn0002868	129.881	-0.0149509	0.0686468	0.131737	0.999633
FBgn0002869	4.54757	0.00163981	0.0669157	0.393026	0.999633
FBgn0002872	4194.5	-0.00286958	0.0639428	0.877393	0.999633
FBgn0002873	3363.88	0.00708848	0.0665759	0.513982	0.999633
FBgn0002878	429.39	0.000195776	0.0652382	0.991917	0.999633
FBgn0002887	1475.23	-0.0143325	0.0654194	0.385683	0.999633
FBgn0002891	839.44	0.0184581	0.0690109	0.20213	0.999633
FBgn0002899	2204.28	-0.000700309	0.0622791	0.973435	0.999633
FBgn0002901	1347.25	0.00921198	0.0657462	0.657973	0.999633
FBgn0002905	873.061	-0.000122385	0.0637513	0.919547	0.999633
FBgn0002906	2127.17	0.000250702	0.0652111	0.990207	0.999633
FBgn0002909	0	NA	NA	NA	NA
FBgn0002914	3379.93	-0.0228522	0.0688729	0.263211	0.999633
FBgn0002917	3.95118	0.000923165	0.0668372	0.751306	0.999633
FBgn0002921	10794.3	-0.0221934	0.0706719	0.128447	0.999633
FBgn0002922	0.0915233	-0.000128512	0.0669038	0.961128	NA
FBgn0002924	636.276	-0.00144972	0.0665254	0.838092	0.999633
FBgn0002926	5714.1	0.0148521	0.065973	0.451362	0.999633
FBgn0002930	11.6945	-0.00635641	0.067246	0.107187	0.999633
FBgn0002931	8.82732	-0.00330714	0.0668554	0.479742	0.999633
FBgn0002932	848.271	0.00899152	0.0667376	0.442781	0.999633
FBgn0002933	0	NA	NA	NA	NA
FBgn0002936	0.085541	-3.71207e-05	0.0669041	0.961108	NA
FBgn0002937	0.298413	-7.43117e-05	0.0669031	0.961138	NA
FBgn0002938	0.158928	-5.40463e-05	0.0669039	0.961137	NA
FBgn0002939	10.8478	0.000202533	0.0668689	0.85572	0.999633
FBgn0002940	0.596937	-0.000162173	0.0669031	0.958179	NA
FBgn0002941	0.0379652	4.25988e-05	0.0669039	0.961104	NA
FBgn0002945	41.712	0.00687423	0.0665697	0.504737	0.999633
FBgn0002948	1089.5	-0.0148059	0.0643983	0.394139	0.999633
FBgn0002962	6205.8	0.0332386	0.077227	0.0479994	0.996074
FBgn0002973	1064.62	0.00715657	0.0667693	0.457869	0.999633
FBgn0002985	3.55072	-0.00137467	0.0669068	0.624819	NA
FBgn0002989	697.585	0.0581919	0.0751465	0.128976	0.999633
FBgn0003002	0.0371445	2.52956e-05	0.0669039	0.961106	NA
FBgn0003008	926.519	0.00032325	0.0643263	0.98664	0.999633
FBgn0003009	18.8568	-0.0068412	0.067093	0.276922	0.999633
FBgn0003011	0	NA	NA	NA	NA
FBgn0003015	22130.1	0.0304259	0.0755533	0.048858	0.999633
FBgn0003016	1267.61	0.0215604	0.0673764	0.334881	0.999633
FBgn0003023	9439.01	0.0172037	0.0671097	0.361972	0.999633
FBgn0003028	3863.7	0.0114083	0.0657343	0.519802	0.999633
FBgn0003034	0	NA	NA	NA	NA
FBgn0003041	3071.73	0.0129623	0.0636775	0.580817	0.999633
FBgn0003042	603.945	0.0173421	0.0684565	0.242466	0.999633
FBgn0003044	2969.36	-0.0103555	0.0640746	0.732966	0.999633
FBgn0003046	0.376889	-0.000156485	0.0669036	0.961126	NA
FBgn0003048	809.435	0.0199766	0.0656748	0.408521	0.999633
FBgn0003053	326.093	-0.000904835	0.0644973	0.968995	0.999633
FBgn0003057	0	NA	NA	NA	NA
FBgn0003060	0	NA	NA	NA	NA
FBgn0003062	180.437	0.00138884	0.0665536	0.844918	0.999633
FBgn0003065	1.02779	0.00139157	0.0669072	0.351987	NA
FBgn0003067	0	NA	NA	NA	NA
FBgn0003068	25.373	-0.00103664	0.0664288	0.918133	0.999633
FBgn0003071	1255.84	-0.0123623	0.0659521	0.483081	0.999633
FBgn0003074	3969.96	-0.0100443	0.0662623	0.493456	0.999633
FBgn0003076	3164.12	-5.87632e-05	0.0662309	0.991055	0.999633
FBgn0003079	1397.78	0.000701784	0.0618813	0.978037	0.999633
FBgn0003082	557.497	-0.00241063	0.0664853	0.757433	0.999633
FBgn0003086	0	NA	NA	NA	NA
FBgn0003087	3772.5	0.0040227	0.0665869	0.6227	0.999633
FBgn0003089	194.167	0.00595273	0.0648162	0.732306	0.999633
FBgn0003090	6.51527	0.000756886	0.0667466	0.87763	0.999633
FBgn0003091	269.479	-0.0235254	0.0717961	0.0713095	0.999633
FBgn0003093	581.884	0.00740857	0.0657201	0.621555	0.999633
FBgn0003114	836.638	-0.0137556	0.0666832	0.407975	0.999633
FBgn0003116	390.529	0.0180709	0.065657	0.462481	0.999633
FBgn0003117	0.26334	0.000357137	0.0669037	0.812278	NA
FBgn0003118	350.521	0.00215173	0.0650505	0.879239	0.999633
FBgn0003124	13867.5	-0.00672069	0.0611921	0.790272	0.999633
FBgn0003129	21.7655	-0.00468349	0.066646	0.561874	0.999633
FBgn0003130	0.0850019	-5.86165e-05	0.0669039	0.961144	NA
FBgn0003132	0.243737	0.00022773	0.0669005	0.9538	NA
FBgn0003134	1807.71	0.00145428	0.0628784	0.947794	0.999633
FBgn0003137	204.001	0.789718	0.25931	8.34927e-05	0.0136007
FBgn0003139	1479.44	0.00350024	0.0607132	0.884174	0.999633
FBgn0003140	0.0408513	-7.89078e-05	0.0669037	0.961131	NA
FBgn0003141	1470.95	0.00690792	0.0652257	0.675773	0.999633
FBgn0003145	0.0209198	1.78911e-05	0.0669039	0.961107	NA
FBgn0003149	229.134	0.463989	0.282186	0.00247285	0.170537
FBgn0003159	2284.95	0.0128383	0.0644333	0.558024	0.999633
FBgn0003162	37.2435	-0.00133764	0.0661598	0.893272	0.999633
FBgn0003165	3339.13	-0.00607426	0.0653689	0.692209	0.999633
FBgn0003169	1724.84	0.021968	0.0685911	0.276483	0.999633
FBgn0003174	72.4105	-0.0365048	0.0818819	0.00131853	0.113003
FBgn0003175	413.249	-0.00347535	0.065895	0.769334	0.999633
FBgn0003187	4078.95	0.0109489	0.0654857	0.545797	0.999633
FBgn0003189	1302.76	0.000415657	0.0664642	0.964937	0.999633
FBgn0003204	2846.1	-0.00809921	0.0563278	0.79216	0.999633
FBgn0003205	3142.96	0.00931413	0.0651926	0.603526	0.999633
FBgn0003206	867.06	0.0143139	0.0678577	0.268192	0.999633
FBgn0003209	848.111	0.00971789	0.0647117	0.618705	0.999633
FBgn0003210	2169.43	0.0465516	0.0748817	0.163161	0.999633
FBgn0003218	815.281	0.027223	0.0709782	0.199662	0.999633
FBgn0003227	147.546	0.0128369	0.0664815	0.443523	0.999633
FBgn0003231	6196.9	-0.0262672	0.0674373	0.358788	0.999633
FBgn0003248	4.05163	-0.000633712	0.0668247	0.840956	0.999633
FBgn0003249	0	NA	NA	NA	NA
FBgn0003250	1.07256	-0.00220654	0.0669402	0.227719	NA
FBgn0003254	0.240285	-5.18105e-05	0.0669035	0.961119	NA
FBgn0003255	40.3301	-0.0139552	0.0680577	0.219435	0.999633
FBgn0003256	5391.32	0.00466385	0.0665534	0.600548	0.999633
FBgn0003257	1451.31	-0.000435819	0.0620901	0.983256	0.999633
FBgn0003261	12704.7	0.00303975	0.0581744	0.917674	0.999633
FBgn0003267	0.137645	-0.000106329	0.0669037	0.961119	NA
FBgn0003268	2523.41	-0.00613843	0.06488	0.718204	0.999633
FBgn0003270	0	NA	NA	NA	NA
FBgn0003274	3406.22	0.00962392	0.0666971	0.442724	0.999633
FBgn0003275	127.088	-0.00174993	0.0666756	0.763398	0.999633
FBgn0003277	2570.65	0.00429926	0.0643353	0.817066	0.999633
FBgn0003278	2505.37	0.00478799	0.0646597	0.696871	0.999633
FBgn0003279	3230.29	-0.00195437	0.0666742	0.740533	0.999633
FBgn0003285	53.9063	-0.000758683	0.0664118	0.923181	0.999633
FBgn0003292	676.585	0.0189028	0.0672414	0.349539	0.999633
FBgn0003295	1.65383	0.00115708	0.0668719	0.660033	NA
FBgn0003300	0.536681	0.000187227	0.0669	0.865455	NA
FBgn0003301	122.759	-0.0464489	0.089763	0.0159472	0.630414
FBgn0003302	176.837	0.00529083	0.0660554	0.664507	0.999633
FBgn0003308	10.4505	-0.00817432	0.0674344	0.134287	0.999633
FBgn0003310	1365.3	0.00957942	0.0647831	0.619679	0.999633
FBgn0003312	27.2429	0.00435063	0.0668296	0.484152	0.999633
FBgn0003313	0	NA	NA	NA	NA
FBgn0003317	1394.3	0.0142955	0.0650753	0.503816	0.999633
FBgn0003319	0.437075	-0.000291084	0.0669042	0.839769	NA
FBgn0003321	1528.71	0.0111488	0.0645695	0.589607	0.999633
FBgn0003326	3.92197	0.000744221	0.0667876	0.871912	0.999633
FBgn0003328	1951.2	-0.120719	0.183882	0.0209438	0.730175
FBgn0003330	126.091	0.0144024	0.0676596	0.29983	0.999633
FBgn0003334	1752.08	0.0131626	0.0670862	0.370366	0.999633
FBgn0003339	0.149178	-0.000339782	0.0669045	0.839816	NA
FBgn0003345	1474.56	-0.00599992	0.0651037	0.711046	0.999633
FBgn0003346	3996.88	-0.0358933	0.0671317	0.262924	0.999633
FBgn0003353	522.027	0.00771788	0.0647319	0.676424	0.999633
FBgn0003356	8.25039	-0.000329753	0.0669023	0.89602	0.999633
FBgn0003357	14.9536	-0.000446277	0.0669023	0.886436	0.999633
FBgn0003358	122.585	-0.000444726	0.0669022	0.862849	0.999633
FBgn0003360	35919	0.0550814	0.0859573	0.0964341	0.999633
FBgn0003366	146.378	0.00615325	0.0668833	0.425855	0.999633
FBgn0003371	2308.08	-0.00734391	0.0661145	0.575151	0.999633
FBgn0003372	0.347254	-0.000244225	0.0669037	0.895694	NA
FBgn0003373	0.205825	3.71843e-05	0.0669034	0.961102	NA
FBgn0003374	0	NA	NA	NA	NA
FBgn0003375	0.0788166	-4.56399e-05	0.0669036	0.96112	NA
FBgn0003377	1.1674	-4.6839e-05	0.0669036	0.961125	NA
FBgn0003378	0	NA	NA	NA	NA
FBgn0003380	1.77412	-0.00211535	0.0669119	0.365715	NA
FBgn0003382	1.961	-0.00120343	0.0669102	0.482709	NA
FBgn0003386	16.8348	-4.83115e-05	0.0666408	0.985386	0.999633
FBgn0003388	89.591	-0.0142328	0.0676257	0.299201	0.999633
FBgn0003390	6.85109	0.000937975	0.0667087	0.856155	0.999633
FBgn0003391	2278.62	0.0172887	0.0622988	0.529755	0.999633
FBgn0003392	3284.5	-0.0203209	0.0668299	0.359732	0.999633
FBgn0003396	743.567	0.0264919	0.0695749	0.250193	0.999633
FBgn0003401	952.815	0.0543782	0.0902349	0.0700999	0.999633
FBgn0003410	2437.54	0.00321558	0.0658159	0.798883	0.999633
FBgn0003411	1.40948	0.000358991	0.0668669	0.849373	NA
FBgn0003415	3538.61	-0.00101329	0.0646499	0.947467	0.999633
FBgn0003416	1829.7	0.0166184	0.0681612	0.265777	0.999633
FBgn0003423	3123.38	0.0228893	0.0670331	0.341388	0.999633
FBgn0003429	10.9519	0.00600234	0.0668754	0.425672	0.999633
FBgn0003430	0.120858	-0.000290976	0.0669042	0.839863	NA
FBgn0003435	981.009	-0.00617417	0.0663678	0.574553	0.999633
FBgn0003444	2022.25	0.0132406	0.0676418	0.287109	0.999633
FBgn0003447	2692.06	-0.00322718	0.0653892	0.818133	0.999633
FBgn0003448	0	NA	NA	NA	NA
FBgn0003449	953.536	-0.00644574	0.0655663	0.664863	0.999633
FBgn0003450	175.126	0.0117436	0.0667477	0.416476	0.999633
FBgn0003459	767.127	0.0170694	0.0666838	0.389319	0.999633
FBgn0003460	8.59803	0.00460883	0.0668701	0.444117	0.999633
FBgn0003462	476.979	-0.0142081	0.06778	0.276952	0.999633
FBgn0003463	51.6462	0.0179174	0.0697007	0.0821821	0.999633
FBgn0003464	649.137	-0.0100554	0.0660316	0.517402	0.999633
FBgn0003475	1828.52	0.00179704	0.0661625	0.862253	0.999633
FBgn0003479	145.766	-0.00772994	0.0667254	0.457231	0.999633
FBgn0003480	332.071	0.0255223	0.0691557	0.262462	0.999633
FBgn0003482	261.119	0.00302545	0.0661225	0.779312	0.999633
FBgn0003483	4472.7	0.00879894	0.0640883	0.67061	0.999633
FBgn0003486	595.29	0.00683616	0.0666228	0.506234	0.999633
FBgn0003495	2167.87	0.00222882	0.0629277	0.919621	0.999633
FBgn0003499	4.19242	-0.000846458	0.066773	0.833144	0.999633
FBgn0003502	3572.04	-0.000730296	0.0627065	0.971259	0.999633
FBgn0003507	869.883	-0.0470405	0.0887176	0.0323211	0.874984
FBgn0003510	0	NA	NA	NA	NA
FBgn0003511	0	NA	NA	NA	NA
FBgn0003512	81.6639	0.00603074	0.0666967	0.533565	0.999633
FBgn0003513	0.0379652	4.25988e-05	0.0669039	0.961104	NA
FBgn0003514	1234.28	-0.0130631	0.0657938	0.483352	0.999633
FBgn0003515	14.468	0.0031646	0.0666047	0.659844	0.999633
FBgn0003517	4244.92	-0.0012513	0.0661784	0.895687	0.999633
FBgn0003520	2982.76	-0.00754157	0.0640385	0.705528	0.999633
FBgn0003525	3430.57	0.0155893	0.0686612	0.162013	0.999633
FBgn0003527	312.888	-0.00328264	0.0661168	0.75939	0.999633
FBgn0003545	2018.87	-0.0220974	0.0633334	0.435753	0.999633
FBgn0003557	2063.78	0.0301634	0.0722062	0.1796	0.999633
FBgn0003559	1293.19	-0.0353982	0.0754317	0.132923	0.999633
FBgn0003567	2869.71	0.0199464	0.065048	0.427199	0.999633
FBgn0003575	1016.64	-0.0232255	0.0685781	0.278674	0.999633
FBgn0003598	2823.52	0.00174852	0.0650195	0.91343	0.999633
FBgn0003607	4399.42	-0.0486499	0.0884717	0.0494992	0.999633
FBgn0003612	4396.75	0.00428279	0.064342	0.816585	0.999633
FBgn0003638	1291.72	-0.000895382	0.0661765	0.921382	0.999633
FBgn0003651	3.87688	-0.000745475	0.0668545	0.770164	0.999633
FBgn0003654	398.847	-0.00480241	0.0652095	0.754834	0.999633
FBgn0003655	3501.03	0.0029018	0.0655907	0.831338	0.999633
FBgn0003656	2566.15	-0.00625483	0.0648832	0.713732	0.999633
FBgn0003660	1764.61	-0.00639647	0.0613419	0.795457	0.999633
FBgn0003676	6571.78	-0.00248662	0.0664554	0.758256	0.999633
FBgn0003683	0.099846	0.000367651	0.066904	0.788978	NA
FBgn0003687	581.895	-0.0170318	0.0674327	0.32102	0.999633
FBgn0003701	3607.43	0.00400676	0.065273	0.793342	0.999633
FBgn0003710	8.5199	0.00279718	0.0668702	0.489506	0.999633
FBgn0003714	354.649	0.0093615	0.0656024	0.573267	0.999633
FBgn0003716	1904.4	0.0053482	0.0643531	0.774765	0.999633
FBgn0003719	18.0239	-0.00873381	0.0673347	0.242779	0.999633
FBgn0003720	0	NA	NA	NA	NA
FBgn0003721	8710.85	0.00232145	0.06422	0.900997	0.999633
FBgn0003731	683.849	-0.00167785	0.064363	0.921448	0.999633
FBgn0003733	2856.97	0.013061	0.0668914	0.394462	0.999633
FBgn0003741	137.924	-0.0188325	0.0684117	0.265523	0.999633
FBgn0003742	561.388	0.106834	0.159466	0.0255903	0.803247
FBgn0003744	1572.14	0.0199193	0.0657041	0.406989	0.999633
FBgn0003747	1.66396	0.00197587	0.0668747	0.548763	NA
FBgn0003748	5036.31	-0.214724	0.179828	0.00805144	0.400368
FBgn0003751	97.5343	-0.0126054	0.0665801	0.427344	0.999633
FBgn0003861	0.136528	1.20138e-05	0.0669038	0.961098	NA
FBgn0003862	2267.98	0.0175933	0.0681957	0.275559	0.999633
FBgn0003863	153.713	-0.000442093	0.0669014	0.870458	0.999633
FBgn0003865	0.107947	-0.000174996	0.0669033	0.895754	NA
FBgn0003866	139.813	-0.0102994	0.0647306	0.604584	0.999633
FBgn0003867	79.4603	0.00806036	0.0654294	0.621257	0.999633
FBgn0003870	2928.86	0.0229759	0.0701598	0.190104	0.999633
FBgn0003882	1991.58	0.0335891	0.0691938	0.276979	0.999633
FBgn0003884	10386.3	0.00544036	0.0651496	0.735755	0.999633
FBgn0003885	3006.97	-0.00441446	0.0656109	0.74623	0.999633
FBgn0003886	0.0427705	-3.41402e-05	0.0669041	0.96111	NA
FBgn0003888	1530.3	0.00628353	0.0653155	0.692521	0.999633
FBgn0003889	3.33297	-0.000572231	0.0668386	0.871701	NA
FBgn0003890	204.764	0.00545444	0.0656217	0.940759	0.999633
FBgn0003891	9205.58	0.00531728	0.0656722	0.70754	0.999633
FBgn0003892	37.6456	0.0228862	0.0713527	0.0886705	0.999633
FBgn0003896	0.215926	0.000187874	0.0669026	0.789016	NA
FBgn0003900	0.0427705	-3.41402e-05	0.0669041	0.96111	NA
FBgn0003916	5.2895	-0.00457544	0.0669311	0.385073	0.999633
FBgn0003920	22.7044	-0.0104721	0.0675997	0.208097	0.999633
FBgn0003922	17.6236	-0.0145809	0.0689043	0.0441924	0.963189
FBgn0003923	0.0322446	-3.60375e-05	0.0669041	0.96111	NA
FBgn0003926	0	NA	NA	NA	NA
FBgn0003930	13.1091	-0.00504743	0.0668807	0.413249	0.999633
FBgn0003931	1.07181	0.000324012	0.0668832	0.845231	NA
FBgn0003933	40.6392	-0.00123137	0.0666122	0.84364	0.999633
FBgn0003934	10.1343	-0.000392148	0.0666988	0.958515	0.999633
FBgn0003935	4.37316	-0.00329366	0.0669227	0.373534	0.999633
FBgn0003936	0.0274981	-8.37995e-05	0.0669038	0.96113	NA
FBgn0003938	0.714302	0.000332096	0.0668881	0.889568	NA
FBgn0003941	13475.6	-0.00167037	0.0663987	0.838172	0.999633
FBgn0003942	51721	-0.0100991	0.0651255	0.583437	0.999633
FBgn0003943	8791.86	-0.0186959	0.0667109	0.374225	0.999633
FBgn0003944	4.40859	5.77433e-05	0.0667678	0.982638	0.999633
FBgn0003950	35.0298	0.00582168	0.0665593	0.549968	0.999633
FBgn0003961	144.774	-2.18099	0.785794	0.000450782	0.0532373
FBgn0003963	446.346	-0.0478616	0.0756946	0.190739	0.999633
FBgn0003964	583.693	0.0232661	0.0690259	0.260029	0.999633
FBgn0003965	12.6016	-0.00419044	0.0666492	0.581023	0.999633
FBgn0003969	2936.32	0.0279476	0.0714472	0.187252	0.999633
FBgn0003975	0.191088	-9.77522e-05	0.0669038	0.961119	NA
FBgn0003977	173.2	0.00118523	0.0665221	0.875818	0.999633
FBgn0003978	190.971	-0.00352633	0.0665432	0.660665	0.999633
FBgn0003979	865.276	0.00291421	0.0665827	0.694973	0.999633
FBgn0003980	181.411	-0.00161927	0.0666319	0.793491	0.999633
FBgn0003983	550.671	0.00123189	0.0667036	0.819946	0.999633
FBgn0003984	47.9291	-0.00412574	0.0666037	0.604818	0.999633
FBgn0003996	76.8266	-0.0116576	0.0678194	0.188121	0.999633
FBgn0003997	442.771	-0.000778753	0.0664455	0.915775	0.999633
FBgn0004003	354.448	-0.00921578	0.0658673	0.552313	0.999633
FBgn0004034	6.40667	0.00201111	0.0667109	0.730671	0.999633
FBgn0004045	19681.1	0.00746964	0.0670913	0.32887	0.999633
FBgn0004047	2476.61	0.00156937	0.0667403	0.758947	0.999633
FBgn0004049	1869.66	-0.0061715	0.0607027	0.811116	0.999633
FBgn0004050	469.811	-0.00161671	0.0656653	0.866442	0.999633
FBgn0004052	0.205513	-0.000117291	0.0669038	0.961123	NA
FBgn0004053	20.7135	0.00781761	0.0671769	0.289833	0.999633
FBgn0004054	0.0975811	-5.48958e-06	0.0669038	0.961101	NA
FBgn0004055	431.804	0.00650099	0.0653904	0.679835	0.999633
FBgn0004057	148.352	-0.0071922	0.0667097	0.467946	0.999633
FBgn0004066	2186.31	-0.00190906	0.0637635	0.920768	0.999633
FBgn0004087	952.462	-0.0066208	0.0652646	0.680412	0.999633
FBgn0004101	460.11	-0.0139153	0.0657275	0.47432	0.999633
FBgn0004102	0.44804	-0.00011152	0.0669022	0.940732	NA
FBgn0004103	5639	-0.0164912	0.0655765	0.447134	0.999633
FBgn0004106	6249.21	-0.00233506	0.0657451	0.848747	0.999633
FBgn0004107	2568.43	-0.0354988	0.0736751	0.172308	0.999633
FBgn0004108	345.441	-0.00339697	0.0640176	0.855584	0.999633
FBgn0004110	0.0890771	2.02866e-06	0.0669036	0.961122	NA
FBgn0004117	180.224	0.0279258	0.0734755	0.0949912	0.999633
FBgn0004118	4.79967	0.00658492	0.0672759	0.106672	0.999633
FBgn0004132	183.285	0.00163055	0.066666	0.785894	0.999633
FBgn0004133	126.185	-0.000534562	0.0663452	0.947627	0.999633
FBgn0004143	0	NA	NA	NA	NA
FBgn0004167	1903	-0.00242244	0.0662961	0.788456	0.999633
FBgn0004168	0.63291	0.000723102	0.0669018	0.615882	NA
FBgn0004169	363.625	0.0310066	0.0759273	0.04788	0.996074
FBgn0004170	1.87687	0.000376158	0.0668977	0.831439	NA
FBgn0004171	0.0747456	-5.46041e-05	0.0669039	0.961128	NA
FBgn0004172	0	NA	NA	NA	NA
FBgn0004173	0	NA	NA	NA	NA
FBgn0004174	0	NA	NA	NA	NA
FBgn0004175	0	NA	NA	NA	NA
FBgn0004177	11034	-0.0159327	0.0674854	0.327665	0.999633
FBgn0004179	4319.12	0.00242551	0.0650543	0.877931	0.999633
FBgn0004181	0.0456573	-3.4263e-05	0.0669041	0.96111	NA
FBgn0004183	56.7321	-0.038425	0.0819171	0.0211714	0.7327
FBgn0004185	20.1179	-0.0169379	0.0696	0.0444763	0.966006
FBgn0004186	23.6618	-0.00963509	0.0672411	0.307681	0.999633
FBgn0004187	7.22047	-0.000586409	0.0666567	0.919322	0.999633
FBgn0004188	0	NA	NA	NA	NA
FBgn0004189	0.527763	-9.98478e-05	0.0669026	0.941508	NA
FBgn0004190	0.078591	-0.000165205	0.0669033	0.895749	NA
FBgn0004191	1.05183	-0.000921001	0.0669052	0.6911	NA
FBgn0004192	33.8753	-0.00258704	0.0666175	0.707303	0.999633
FBgn0004197	0.741479	-0.000669889	0.0669024	0.784661	NA
FBgn0004198	132.644	0.00759613	0.0665813	0.505075	0.999633
FBgn0004227	2214.66	-0.00694825	0.0638175	0.73192	0.999633
FBgn0004228	53.9451	0.000238664	0.0668673	0.843455	0.999633
FBgn0004237	7733	-0.000192023	0.0647549	0.987701	0.999633
FBgn0004240	8.20324	-0.00649029	0.0672069	0.182126	0.999633
FBgn0004242	1.51037	-0.00027598	0.0669023	0.900654	NA
FBgn0004244	0.14828	-5.23734e-05	0.0669039	0.961123	NA
FBgn0004359	360.079	0.00287078	0.0624083	0.859722	0.999633
FBgn0004360	15.3304	-0.0012618	0.0663784	0.878287	0.999633
FBgn0004362	18371.9	-0.0103444	0.0664868	0.462039	0.999633
FBgn0004363	15912.2	0.000943488	0.0660418	0.933849	0.999633
FBgn0004364	455.603	0.0216414	0.0658524	0.386076	0.999633
FBgn0004367	620.114	0.0136485	0.0673899	0.332768	0.999633
FBgn0004368	609.315	0.0239191	0.0708141	0.108508	0.999633
FBgn0004369	756.152	0.000226757	0.0619997	0.971734	0.999633
FBgn0004370	1190.05	0.0195533	0.0642058	0.422787	0.999633
FBgn0004372	0.532176	0.000472847	0.0669031	0.450339	NA
FBgn0004373	3439.95	0.00315701	0.0649156	0.847574	0.999633
FBgn0004374	285.126	0.0130791	0.0674622	0.315276	0.999633
FBgn0004378	2602.16	-0.00994951	0.0638838	0.641723	0.999633
FBgn0004379	1450.57	0.0047877	0.0614474	0.848062	0.999633
FBgn0004380	398.289	0.00513988	0.0645138	0.862314	0.999633
FBgn0004381	759.363	0.0230993	0.065899	0.373072	0.999633
FBgn0004387	1296.17	0.00532596	0.0634753	0.799719	0.999633
FBgn0004389	0.0541887	0.000349195	0.066904	0.788982	NA
FBgn0004390	1421.68	0.0195459	0.0677471	0.318921	0.999633
FBgn0004391	817.105	0.000230978	0.0661557	0.986699	0.999633
FBgn0004394	0.865257	-0.000795052	0.0669078	0.555211	NA
FBgn0004395	1236.57	0.00734952	0.0658196	0.614485	0.999633
FBgn0004396	782.282	0.00968496	0.0672249	0.320714	0.999633
FBgn0004397	497.047	0.0174496	0.0665318	0.355969	0.999633
FBgn0004400	1522.86	0.00367082	0.0657149	0.780683	0.999633
FBgn0004401	3843.06	0.0229298	0.0654852	0.384652	0.999633
FBgn0004403	2487.85	-0.00238522	0.0664347	0.772621	0.999633
FBgn0004404	364.253	7.50018e-05	0.0667814	0.984878	0.999633
FBgn0004406	495.25	0.0031741	0.0661313	0.77055	0.999633
FBgn0004407	0	NA	NA	NA	NA
FBgn0004414	0	NA	NA	NA	NA
FBgn0004419	135653	-0.00336625	0.0659085	0.774446	0.999633
FBgn0004425	3.44874	-0.000364944	0.0669031	0.916304	NA
FBgn0004426	0.553112	-0.000209438	0.0669037	0.9612	NA
FBgn0004427	12.1304	-0.000381482	0.0669025	0.879814	0.999633
FBgn0004428	1.03964	-0.000255201	0.0669037	0.961206	NA
FBgn0004429	1.0113	-0.00020409	0.0669034	0.9522	NA
FBgn0004430	0.0416818	-3.6817e-05	0.0669041	0.96111	NA
FBgn0004431	4.47052	-0.00014649	0.0669011	0.870712	0.999633
FBgn0004432	16612.4	0.00922176	0.064556	0.638718	0.999633
FBgn0004435	322.776	0.00583054	0.0669603	0.37558	0.999633
FBgn0004436	3754.82	-0.00607907	0.0656826	0.667855	0.999633
FBgn0004449	326.533	0.0158056	0.0681438	0.254393	0.999633
FBgn0004456	803.617	0.00832982	0.0626325	0.724011	0.999633
FBgn0004463	1189.69	0.0107038	0.0615437	0.636674	0.999633
FBgn0004465	607.776	-0.00449024	0.0658136	0.727221	0.999633
FBgn0004507	5383.64	-0.00425486	0.0665226	0.62208	0.999633
FBgn0004509	1817.82	-0.00455846	0.0649151	0.779418	0.999633
FBgn0004510	627.406	-0.00339043	0.0656777	0.79284	0.999633
FBgn0004511	0.46352	0.000232708	0.0668952	0.920257	NA
FBgn0004512	42.9327	0.00406161	0.0667659	0.527117	0.999633
FBgn0004513	46.8354	-0.00177825	0.0661388	0.861717	0.999633
FBgn0004514	4.29635	-0.000706143	0.0668332	0.809514	0.999633
FBgn0004516	0	NA	NA	NA	NA
FBgn0004552	0.447361	-0.0002508	0.0669039	0.820415	NA
FBgn0004554	2.99401	-0.00132648	0.066906	0.637011	NA
FBgn0004556	1819.45	-0.0302718	0.0707576	0.221687	0.999633
FBgn0004567	0.127181	-0.000170101	0.0669036	0.96116	NA
FBgn0004569	148.383	-0.0121125	0.0669377	0.387352	0.999633
FBgn0004573	1.97901	8.36551e-05	0.0668581	0.842392	NA
FBgn0004574	671.316	0.00378142	0.0658568	0.775375	0.999633
FBgn0004575	7.20186	0.00318206	0.0667984	0.548883	0.999633
FBgn0004577	2.9525	-0.00602191	0.0672409	0.0323485	NA
FBgn0004580	7.96286	0.00391199	0.0669641	0.290407	0.999633
FBgn0004581	7.8057	-0.00275822	0.0667644	0.608422	0.999633
FBgn0004583	527.968	0.00865697	0.0650533	0.671159	0.999633
FBgn0004584	1813.18	-0.011475	0.0659891	0.494782	0.999633
FBgn0004587	3144.95	0.00278195	0.0631398	0.897367	0.999633
FBgn0004588	0	NA	NA	NA	NA
FBgn0004589	0	NA	NA	NA	NA
FBgn0004590	0.0371445	2.52956e-05	0.0669039	0.961106	NA
FBgn0004591	0.0472036	2.15395e-05	0.0669039	0.961106	NA
FBgn0004592	0.125045	-3.58838e-05	0.0669041	0.961105	NA
FBgn0004593	0.189648	-0.000106855	0.0669038	0.961143	NA
FBgn0004594	0	NA	NA	NA	NA
FBgn0004595	0.365946	0.00019521	0.0668976	0.932855	NA
FBgn0004597	879.299	-0.083562	0.125285	0.036406	0.914796
FBgn0004598	6436.02	-0.09967	0.124625	0.0358824	0.904045
FBgn0004606	504.95	0.00215144	0.065722	0.867754	0.999633
FBgn0004607	13.4549	-0.00079208	0.0665196	0.909055	0.999633
FBgn0004611	1186.61	0.00613963	0.0651927	0.707186	0.999633
FBgn0004618	0.0379652	4.25988e-05	0.0669039	0.961104	NA
FBgn0004619	0.166654	0.000187181	0.0669026	0.812304	NA
FBgn0004620	12.6982	0.0166295	0.0695552	0.0437315	0.963189
FBgn0004622	0.272519	9.26401e-05	0.0669002	0.929973	NA
FBgn0004623	0.200517	-4.24493e-05	0.0669041	0.961099	NA
FBgn0004629	286.315	-0.00849504	0.0669915	0.378282	0.999633
FBgn0004635	29.3008	0.00771443	0.0670254	0.365437	0.999633
FBgn0004636	4194.72	0.000120436	0.0654588	0.9964	0.999633
FBgn0004638	3408.16	-0.0053722	0.0658409	0.681685	0.999633
FBgn0004643	927.845	0.000448738	0.066391	0.959918	0.999633
FBgn0004644	3.45957	0.000913271	0.0668457	0.761169	NA
FBgn0004646	1983.4	0.0025271	0.0634988	0.90259	0.999633
FBgn0004647	413.993	0.0238003	0.0696048	0.234464	0.999633
FBgn0004648	3285.56	0.0140929	0.0641795	0.542212	0.999633
FBgn0004649	9618.92	-0.00210171	0.0666261	0.741255	0.999633
FBgn0004650	5395.63	0.000124826	0.0640791	0.997931	0.999633
FBgn0004652	145.058	0.00251679	0.06625	0.807208	0.999633
FBgn0004654	238.237	0.00178161	0.066727	0.741712	0.999633
FBgn0004655	1149.72	0.0145758	0.0653753	0.486067	0.999633
FBgn0004656	2159.08	0.0116865	0.0659207	0.501308	0.999633
FBgn0004657	2539.4	0.0157721	0.0664831	0.410226	0.999633
FBgn0004666	578.949	-0.0595133	0.100745	0.0368769	0.919294
FBgn0004687	5198.74	0.00753779	0.0665283	0.509293	0.999633
FBgn0004698	7657.32	-0.0576388	0.0944054	0.0588303	0.999633
FBgn0004777	0.0878436	-5.34521e-05	0.0669039	0.961128	NA
FBgn0004778	0	NA	NA	NA	NA
FBgn0004779	0	NA	NA	NA	NA
FBgn0004780	0	NA	NA	NA	NA
FBgn0004781	0	NA	NA	NA	NA
FBgn0004782	0	NA	NA	NA	NA
FBgn0004783	0	NA	NA	NA	NA
FBgn0004784	0.195888	-3.79956e-05	0.0669041	0.961101	NA
FBgn0004795	2247.22	0.0171956	0.0678634	0.302734	0.999633
FBgn0004797	1635.76	0.0133661	0.0681351	0.18189	0.999633
FBgn0004811	849.698	0.0144498	0.0662525	0.437267	0.999633
FBgn0004828	4286.23	0.0190449	0.0666969	0.375474	0.999633
FBgn0004832	98.103	-0.0020317	0.0665542	0.777074	0.999633
FBgn0004837	424.568	0.0223182	0.0681155	0.32238	0.999633
FBgn0004838	34091.3	0.00454626	0.0661202	0.695892	0.999633
FBgn0004839	14.2391	0.00984922	0.0675184	0.211955	0.999633
FBgn0004841	0.383562	-0.000134002	0.0669036	0.961161	NA
FBgn0004842	0.221917	-0.000114412	0.0669037	0.961132	NA
FBgn0004852	49.3444	0.0145313	0.0679931	0.248017	0.999633
FBgn0004854	0	NA	NA	NA	NA
FBgn0004855	539.609	0.0212968	0.0664685	0.352423	0.999633
FBgn0004856	444.55	0.00349421	0.0663388	0.717077	0.999633
FBgn0004858	81.5314	-0.00622166	0.0666763	0.496985	0.999633
FBgn0004859	738.27	0.00662803	0.0666167	0.513432	0.999633
FBgn0004860	417.771	0.00574747	0.0653825	0.709396	0.999633
FBgn0004861	70.8843	0.00186182	0.0657332	0.8832	0.999633
FBgn0004862	0.113637	-0.000149357	0.0669035	0.961158	NA
FBgn0004863	0	NA	NA	NA	NA
FBgn0004864	1447.9	-0.00388069	0.0642177	0.925173	0.999633
FBgn0004865	53.5889	0.00473638	0.0665456	0.596928	0.999633
FBgn0004867	4771.43	-0.000523233	0.0666142	0.929704	0.999633
FBgn0004868	6345.63	-0.00689664	0.0571266	0.818061	0.999633
FBgn0004870	11.5984	-0.0030313	0.0669018	0.424548	0.999633
FBgn0004872	8979.14	0.00694181	0.0653862	0.66531	0.999633
FBgn0004875	2049.8	0.0155456	0.0647552	0.496746	0.999633
FBgn0004876	2033.16	-0.0381853	0.0790817	0.0787936	0.999633
FBgn0004878	10.6715	0.00265644	0.066547	0.730088	0.999633
FBgn0004880	0.114326	0.000124433	0.0669002	0.95382	NA
FBgn0004882	8913.04	0.00811394	0.064776	0.663134	0.999633
FBgn0004885	134.043	-1.1245	0.278079	2.30323e-06	0.000585694
FBgn0004888	2061.29	0.0132213	0.0670001	0.379541	0.999633
FBgn0004889	10577	-0.0234009	0.0682181	0.294168	0.999633
FBgn0004892	1.97381	-0.000280918	0.0668465	0.896656	NA
FBgn0004893	197.865	0.00460649	0.0654623	0.752451	0.999633
FBgn0004895	0.573279	-2.0219e-05	0.0669035	0.961146	NA
FBgn0004896	0.64275	-0.000353599	0.0669028	0.856768	NA
FBgn0004897	0	NA	NA	NA	NA
FBgn0004898	0	NA	NA	NA	NA
FBgn0004901	1210.96	0.00599401	0.0654791	0.692653	0.999633
FBgn0004903	1186.43	0.00861827	0.0664472	0.500883	0.999633
FBgn0004907	17168.1	-0.0063726	0.0637409	0.752919	0.999633
FBgn0004908	472.127	0.00834626	0.0659325	0.571358	0.999633
FBgn0004910	66.6463	0.00867573	0.0672804	0.263765	0.999633
FBgn0004911	0.262203	-5.94277e-05	0.0669036	0.961123	NA
FBgn0004913	5065.9	-0.0789189	0.104626	0.0554559	0.999633
FBgn0004914	1037.74	0.0211315	0.0679933	0.306263	0.999633
FBgn0004915	1442.67	0.013829	0.058579	0.64625	0.999633
FBgn0004919	25.4579	0.000792067	0.0664281	0.922444	0.999633
FBgn0004921	2316.92	0.00792686	0.0663026	0.538464	0.999633
FBgn0004924	5553.04	0.07451	0.113636	0.0425758	0.952066
FBgn0004926	3824.33	-0.0114986	0.0674112	0.298798	0.999633
FBgn0004956	14.7454	0.00302445	0.0666049	0.705899	0.999633
FBgn0004957	82.9403	-0.00620464	0.0652423	0.635372	0.999633
FBgn0004959	17.7046	0.000765479	0.066636	0.931942	0.999633
FBgn0005198	828.166	-0.0049979	0.0655348	0.724157	0.999633
FBgn0005278	17422.8	0.0239153	0.0691806	0.256234	0.999633
FBgn0005322	1661.55	0.0260512	0.0614236	0.414419	0.999633
FBgn0005355	376.949	-0.000798132	0.0665906	0.89856	0.999633
FBgn0005386	1796.76	0.0021133	0.0642574	0.910365	0.999633
FBgn0005390	10451.5	0.00383796	0.064141	0.840747	0.999633
FBgn0005391	23431.1	0.00304684	0.0668054	0.565907	0.999633
FBgn0005411	2100.4	0.0270071	0.0631292	0.261432	0.999633
FBgn0005427	1596.51	0.00243025	0.0640863	0.898984	0.999633
FBgn0005533	5015.64	-0.00039135	0.0666116	0.946134	0.999633
FBgn0005536	1322.76	-0.0125699	0.063642	0.586722	0.999633
FBgn0005558	11.1999	-0.000846915	0.0665436	0.89127	0.999633
FBgn0005561	9.22787	-0.00332238	0.0667075	0.594661	0.999633
FBgn0005564	19.4925	0.00683175	0.0668256	0.442881	0.999633
FBgn0005585	7207.07	0.00319507	0.0654317	0.823219	0.999633
FBgn0005586	7.9881	0.0172257	0.0698635	0.01919	0.697105
FBgn0005590	0.424289	-0.000322964	0.0669041	0.895685	NA
FBgn0005593	6630.69	-4.91056e-05	0.0667457	0.98596	0.999633
FBgn0005596	1484.64	-0.00523662	0.0665799	0.558439	0.999633
FBgn0005612	745.284	-0.00915976	0.0667644	0.429976	0.999633
FBgn0005613	0.164619	-0.000117132	0.0669037	0.961136	NA
FBgn0005614	51.1259	0.00803183	0.0674319	0.116355	0.999633
FBgn0005616	59.6445	0.0157447	0.0681064	0.255925	0.999633
FBgn0005617	3882.45	0.018985	0.0666089	0.380641	0.999633
FBgn0005619	0.890216	-0.000829997	0.0669023	0.740522	NA
FBgn0005624	427.449	-0.00925103	0.0657463	0.560868	0.999633
FBgn0005626	12.2824	0.00677946	0.0672024	0.201392	0.999633
FBgn0005631	89.0074	0.00442413	0.0661663	0.718476	0.999633
FBgn0005632	5743.46	-0.0148387	0.064189	0.523875	0.999633
FBgn0005633	0.767073	6.14795e-05	0.0668865	0.957959	NA
FBgn0005636	1.97724	0.00217315	0.0668949	0.422763	NA
FBgn0005638	24.8524	-0.00260289	0.0664344	0.875611	0.999633
FBgn0005640	1512.5	-0.0123437	0.0662061	0.463138	0.999633
FBgn0005642	633.573	-0.00184578	0.0662808	0.83777	0.999633
FBgn0005648	2373.19	-0.00960802	0.0656141	0.56319	0.999633
FBgn0005649	6610.39	0.00759643	0.0654645	0.637491	0.999633
FBgn0005654	0	NA	NA	NA	NA
FBgn0005655	2137.82	-0.00236867	0.0664052	0.779335	0.999633
FBgn0005658	0	NA	NA	NA	NA
FBgn0005659	3.7202	0.000719941	0.0668106	0.851835	0.999633
FBgn0005660	17.0845	0.0059429	0.0670022	0.343749	0.999633
FBgn0005664	6.15292	-0.000297572	0.0669025	0.870174	0.999633
FBgn0005666	661.81	0.0255163	0.0733937	0.0235697	0.768137
FBgn0005670	1.31513	-0.00113164	0.0669054	0.646316	NA
FBgn0005671	7867.23	0.00723164	0.0641832	0.714761	0.999633
FBgn0005672	571.36	0.0142352	0.0668911	0.388671	0.999633
FBgn0005674	6478.33	-0.00505191	0.0645923	0.772161	0.999633
FBgn0005677	0.962727	0.0015629	0.0669216	0.286868	NA
FBgn0005683	724.465	-0.00410084	0.0654994	0.769169	0.999633
FBgn0005694	3351.58	0.00844273	0.0668127	0.432199	0.999633
FBgn0005695	4202.38	0.0486635	0.0856736	0.0776812	0.999633
FBgn0005696	689.585	0.00135363	0.0665704	0.847431	0.999633
FBgn0005771	126.499	0.00801423	0.0666602	0.471861	0.999633
FBgn0005775	30.5101	0.0228267	0.0714063	0.0870675	0.999633
FBgn0005777	5651.97	-0.0316518	0.0703123	0.233909	0.999633
FBgn0005778	0	NA	NA	NA	NA
FBgn0005779	0	NA	NA	NA	NA
FBgn0008635	840.804	-0.0013373	0.0666835	0.807931	0.999633
FBgn0008636	0	NA	NA	NA	NA
FBgn0008646	0.0379697	-9.72744e-05	0.0669038	0.961131	NA
FBgn0008651	0.158	-9.0986e-05	0.0669033	0.961135	NA
FBgn0010014	6.10338	0.000223094	0.0668732	0.853496	0.999633
FBgn0010015	1.88014	-4.38748e-06	0.0668822	0.934977	NA
FBgn0010019	5029.66	-0.0652423	0.112398	0.0217745	0.748094
FBgn0010038	437.612	0.00137629	0.0657534	0.911037	0.999633
FBgn0010039	966.563	0.0122886	0.0664538	0.446143	0.999633
FBgn0010040	17.5669	0.028091	0.0752494	0.00633599	0.340128
FBgn0010041	22.9118	-0.00136825	0.0667925	0.753186	0.999633
FBgn0010042	2.39014	0.00126252	0.0668684	0.612721	NA
FBgn0010043	8.01211	0.0041524	0.0669022	0.415814	0.999633
FBgn0010044	3.45896	0.00137609	0.0669074	0.420817	NA
FBgn0010051	1288.23	0.0023495	0.0615178	0.901474	0.999633
FBgn0010052	27.7922	0.0284101	0.07486	0.0274502	0.822779
FBgn0010053	481.384	-0.018425	0.0671733	0.35072	0.999633
FBgn0010078	3255.52	-0.0054871	0.0664909	0.575528	0.999633
FBgn0010097	2255.45	-0.00933484	0.0672422	0.303242	0.999633
FBgn0010100	5365.42	-0.00838856	0.0664838	0.494224	0.999633
FBgn0010105	2.52802	0.00329508	0.0669334	0.366074	NA
FBgn0010109	7.82768	0.000236106	0.066647	0.985423	0.999633
FBgn0010113	1655.07	0.00171961	0.0658872	0.888141	0.999633
FBgn0010114	0.762591	1.2046e-05	0.0669026	0.91542	NA
FBgn0010173	9161.08	-0.0903223	0.151582	0.0231615	0.766441
FBgn0010194	341.343	-0.00725816	0.0652487	0.658073	0.999633
FBgn0010197	1.44177	0.00152917	0.0669181	0.305962	NA
FBgn0010198	26729.2	0.0132664	0.0641473	0.55864	0.999633
FBgn0010213	576.5	-0.00412853	0.0668428	0.473406	0.999633
FBgn0010215	8723.15	0.00479412	0.0665717	0.589921	0.999633
FBgn0010217	86894.9	-0.0139198	0.066302	0.43618	0.999633
FBgn0010220	995.611	-0.00614538	0.0614831	0.820479	0.999633
FBgn0010222	173.176	-0.00107186	0.0666344	0.856322	0.999633
FBgn0010223	70.8004	-0.0099458	0.0667884	0.456308	0.999633
FBgn0010225	499.962	-0.00705574	0.0645745	0.687225	0.999633
FBgn0010226	1729.99	-0.0123192	0.059043	0.764169	0.999633
FBgn0010228	991.673	0.00959906	0.0654754	0.577426	0.999633
FBgn0010235	2988.9	-0.0377156	0.0764547	0.129859	0.999633
FBgn0010238	1748.98	-0.0109762	0.0667046	0.425569	0.999633
FBgn0010240	0.0209198	1.78911e-05	0.0669039	0.961107	NA
FBgn0010241	19.5892	-0.00121141	0.0667929	0.786939	0.999633
FBgn0010246	534.747	-0.00179841	0.0663889	0.829183	0.999633
FBgn0010247	10480.4	0.000139345	0.0663305	0.992335	0.999633
FBgn0010258	4.68233	0.00585593	0.067142	0.183959	0.999633
FBgn0010263	157.234	0.00380706	0.0654692	0.804885	0.999633
FBgn0010265	15402.3	-0.00192986	0.0660933	0.850656	0.999633
FBgn0010269	413.658	9.45569e-05	0.0664912	0.993293	0.999633
FBgn0010278	2468.82	-0.00542007	0.0664869	0.577664	0.999633
FBgn0010280	1369.61	-0.0160486	0.0650893	0.472951	0.999633
FBgn0010282	1496.15	-0.0056625	0.0665281	0.558605	0.999633
FBgn0010287	107.502	-0.00622896	0.0660798	0.620514	0.999633
FBgn0010288	3671.25	-0.00840421	0.0667254	0.448021	0.999633
FBgn0010292	1095.16	-0.0125937	0.0662451	0.456494	0.999633
FBgn0010294	0	NA	NA	NA	NA
FBgn0010295	0	NA	NA	NA	NA
FBgn0010296	0	NA	NA	NA	NA
FBgn0010300	3898.52	0.0119084	0.0661949	0.474627	0.999633
FBgn0010303	970.727	0.00935714	0.0657394	0.564231	0.999633
FBgn0010309	409.697	0.0308149	0.0748366	0.0901407	0.999633
FBgn0010313	2134.6	0.00166588	0.0658685	0.891489	0.999633
FBgn0010314	2536.88	-0.0193048	0.0684817	0.263884	0.999633
FBgn0010315	2677.29	0.0140382	0.067119	0.366473	0.999633
FBgn0010316	2276.85	0.0179903	0.0689861	0.192686	0.999633
FBgn0010317	1349.49	0.0445028	0.0825805	0.0839192	0.999633
FBgn0010323	1.11228	1.4186e-05	0.0668855	0.924017	NA
FBgn0010328	2861.99	0.00438607	0.0622833	0.851785	0.999633
FBgn0010329	1.49987	-7.54718e-05	0.0668598	0.935288	NA
FBgn0010333	2550.49	0.000203214	0.0658408	0.999633	0.999633
FBgn0010339	1800.31	-0.000728069	0.064625	0.963299	0.999633
FBgn0010340	669.679	0.00355199	0.0656505	0.79062	0.999633
FBgn0010341	2761.53	0.0254955	0.0660134	0.361687	0.999633
FBgn0010342	1245.5	-0.00783002	0.0666029	0.482856	0.999633
FBgn0010348	16714.6	-0.0131543	0.0666849	0.410723	0.999633
FBgn0010350	1921.74	0.00811885	0.0665471	0.494247	0.999633
FBgn0010352	1582.52	0.00785023	0.0651592	0.64832	0.999633
FBgn0010355	2133.89	-0.0100553	0.0670492	0.365712	0.999633
FBgn0010356	1077.39	-0.0215421	0.0702532	0.149218	0.999633
FBgn0010357	80.7925	0.00124941	0.0669029	0.418153	0.999633
FBgn0010358	0	NA	NA	NA	NA
FBgn0010359	0	NA	NA	NA	NA
FBgn0010379	4224.77	-0.0149793	0.0647877	0.50109	0.999633
FBgn0010380	996.502	-0.00400362	0.0656322	0.765412	0.999633
FBgn0010382	4095.55	0.0190084	0.0644776	0.454489	0.999633
FBgn0010383	246.633	-0.0103083	0.0660986	0.506242	0.999633
FBgn0010385	8.29201	-0.000686602	0.0667935	0.859389	0.999633
FBgn0010387	2.89127	0.000528059	0.0668082	0.878174	NA
FBgn0010388	2.75646	0.000670001	0.0668073	0.864968	NA
FBgn0010389	158.106	0.00255528	0.0638291	0.891544	0.999633
FBgn0010391	510.333	-0.000536124	0.0666965	0.915072	0.999633
FBgn0010395	114.643	-0.00118402	0.0657685	0.99209	0.999633
FBgn0010397	291.994	-0.00936638	0.0654425	0.472362	0.999633
FBgn0010398	525.733	-0.0234664	0.0662149	0.401257	0.999633
FBgn0010399	1.46284	0.000824437	0.0668712	0.740456	NA
FBgn0010401	16.0717	0.00862064	0.0673871	0.201205	0.999633
FBgn0010403	11.641	0.00141407	0.0668021	0.735381	0.999633
FBgn0010406	2502.19	0.00445692	0.0640986	0.81602	0.999633
FBgn0010407	5.74538	0.00837763	0.0675369	0.0944958	0.999633
FBgn0010408	3005.57	0.00140725	0.0667675	0.764206	0.999633
FBgn0010409	5463.47	-0.000823476	0.0665506	0.900526	0.999633
FBgn0010411	5693.61	-5.8519e-05	0.0666992	0.984742	0.999633
FBgn0010412	4204.02	0.000595043	0.0661141	0.955778	0.999633
FBgn0010414	0.202021	-0.000102137	0.0669033	0.961142	NA
FBgn0010415	3522.3	0.0121652	0.0673988	0.316689	0.999633
FBgn0010416	1672.8	-0.0246481	0.070305	0.233394	0.999633
FBgn0010417	704.973	-0.00086046	0.0663677	0.914659	0.999633
FBgn0010421	983.781	-0.0197241	0.0614172	0.500503	0.999633
FBgn0010422	879.964	-0.0101944	0.0654751	0.559518	0.999633
FBgn0010423	25.0646	0.00607265	0.0669494	0.382728	0.999633
FBgn0010424	154.812	0.058742	0.105035	0.0155367	0.620796
FBgn0010425	19.7668	0.00101973	0.0668991	0.460165	0.999633
FBgn0010431	7954.3	-0.0138937	0.0662737	0.43946	0.999633
FBgn0010433	0.10276	3.10775e-05	0.0669039	0.9611	NA
FBgn0010434	1113.65	-0.0115282	0.0672046	0.341699	0.999633
FBgn0010435	1382.86	0.0628655	0.087275	0.0545035	0.999633
FBgn0010438	907.208	-0.00430241	0.0656048	0.807979	0.999633
FBgn0010441	219.532	-0.00180726	0.0665233	0.80297	0.999633
FBgn0010452	106.81	-0.0136518	0.0666217	0.454529	0.999633
FBgn0010453	9.34457	-0.00371262	0.066745	0.538127	0.999633
FBgn0010470	1720.22	0.108586	0.105438	0.0342479	0.890412
FBgn0010473	63.6349	0.00380301	0.0660339	0.768533	0.999633
FBgn0010482	111.735	0.02087	0.0702598	0.130005	0.999633
FBgn0010488	15190.5	-0.0213775	0.0661172	0.378121	0.999633
FBgn0010497	1123.28	0.00927039	0.0649101	0.620348	0.999633
FBgn0010501	936.983	0.010732	0.0645553	0.599347	0.999633
FBgn0010504	138.37	0.0155721	0.0677664	0.29512	0.999633
FBgn0010516	1779.1	-0.00433642	0.066248	0.679684	0.999633
FBgn0010520	284.926	-0.0368992	0.0799456	0.0386635	0.928172
FBgn0010531	303.085	0.000961601	0.064488	0.956132	0.999633
FBgn0010548	1053.04	-0.00203461	0.0655759	0.874969	0.999633
FBgn0010549	52.1498	0.0114091	0.0666726	0.430083	0.999633
FBgn0010551	7027.28	-0.0122641	0.0632205	0.606265	0.999633
FBgn0010583	1631.74	0.00213028	0.0645385	0.903465	0.999633
FBgn0010590	708.781	-0.00448628	0.0667716	0.512078	0.999633
FBgn0010591	1626.05	-0.0098753	0.0663671	0.48445	0.999633
FBgn0010602	1096.09	-0.0222547	0.0672837	0.333481	0.999633
FBgn0010607	1155	-0.00327925	0.0637283	0.866255	0.999633
FBgn0010611	1074.72	0.0347916	0.0755775	0.124313	0.999633
FBgn0010612	555.552	-0.00187655	0.0664466	0.81367	0.999633
FBgn0010620	2452.94	-0.0797635	0.153888	0.00743048	0.385732
FBgn0010621	2899.13	0.000516583	0.0666201	0.937312	0.999633
FBgn0010622	247.318	0.00601152	0.065915	0.650045	0.999633
FBgn0010638	2149.08	0.00386572	0.0658621	0.757368	0.999633
FBgn0010651	198.502	0.0227984	0.0695948	0.20437	0.999633
FBgn0010660	2718.32	-0.00802895	0.0663761	0.518186	0.999633
FBgn0010741	2685.06	-0.0436598	0.0866423	0.019832	0.703283
FBgn0010747	1793.38	-0.00828712	0.0654275	0.613554	0.999633
FBgn0010750	843.001	-0.00133724	0.0665028	0.853296	0.999633
FBgn0010762	936.541	-0.00498446	0.0633183	0.810755	0.999633
FBgn0010768	191.267	0.0187046	0.0686345	0.246167	0.999633
FBgn0010770	883.333	0.000948433	0.0640552	0.96104	0.999633
FBgn0010772	1175.08	-0.00601102	0.0649873	0.717438	0.999633
FBgn0010774	2397.22	0.00987494	0.0668721	0.409005	0.999633
FBgn0010786	1718.21	0.0392368	0.0789448	0.095269	0.999633
FBgn0010803	1744.69	0.00151635	0.0643781	0.932878	0.999633
FBgn0010808	450.49	0.00200216	0.0658555	0.867008	0.999633
FBgn0010812	1718.69	-0.0664818	0.0922018	0.0781241	0.999633
FBgn0010825	2077.86	-0.000689573	0.0648899	0.962015	0.999633
FBgn0010830	484.607	-0.00544986	0.0639772	0.779087	0.999633
FBgn0010877	2077.9	-0.0149365	0.0678196	0.281501	0.999633
FBgn0010894	819.309	0.00938147	0.0667964	0.427359	0.999633
FBgn0010905	1759.89	-0.00030864	0.0630235	0.986082	0.999633
FBgn0010909	3417.52	0.00339428	0.062811	0.878983	0.999633
FBgn0010926	2265.78	0.045846	0.0681733	0.200175	0.999633
FBgn0011016	2760.54	-0.0163972	0.0616285	0.555004	0.999633
FBgn0011020	876.044	-0.0203015	0.0671858	0.27923	0.999633
FBgn0011202	1524.89	-0.0475144	0.0787776	0.133355	0.999633
FBgn0011204	2899.73	0.0513335	0.0857665	0.0891963	0.999633
FBgn0011205	1090.74	0.00918932	0.0629539	0.64772	0.999633
FBgn0011206	250.998	0.0026947	0.0658995	0.824092	0.999633
FBgn0011207	1710.77	0.0101539	0.0599814	0.702376	0.999633
FBgn0011211	8122.66	-0.0193198	0.0697106	0.139366	0.999633
FBgn0011217	21955.3	0.00302762	0.0658855	0.805161	0.999633
FBgn0011224	5228.8	-0.00676546	0.0651888	0.678352	0.999633
FBgn0011225	1916.64	-0.000188839	0.0652572	0.986059	0.999633
FBgn0011227	234.673	-0.00786258	0.0671762	0.289349	0.999633
FBgn0011230	10239.2	-0.0144518	0.0684399	0.153613	0.999633
FBgn0011232	1305.68	0.0106575	0.0646789	0.536413	0.999633
FBgn0011236	851.726	0.008215	0.0634265	0.613243	0.999633
FBgn0011239	0.363464	-3.65248e-05	0.0669036	0.961114	NA
FBgn0011241	699.779	0.00111839	0.065713	0.930481	0.999633
FBgn0011244	0	NA	NA	NA	NA
FBgn0011259	435.214	0.012728	0.0677021	0.264653	0.999633
FBgn0011260	6099.28	-0.00840907	0.0651815	0.625372	0.999633
FBgn0011270	0.0498415	-0.000107223	0.0669038	0.961133	NA
FBgn0011272	1244.4	0.000261625	0.0667065	0.962052	0.999633
FBgn0011273	0	NA	NA	NA	NA
FBgn0011274	167.664	0.0461498	0.0883776	0.0241219	0.777828
FBgn0011276	0	NA	NA	NA	NA
FBgn0011277	0.049219	-8.31252e-05	0.0669037	0.961133	NA
FBgn0011278	0	NA	NA	NA	NA
FBgn0011279	0.388253	-4.19177e-05	0.0669034	0.961094	NA
FBgn0011280	3.29463	0.00129374	0.0668512	0.689918	NA
FBgn0011281	0.511817	-0.000251303	0.0669036	0.895728	NA
FBgn0011282	0.0379652	4.25988e-05	0.0669039	0.961104	NA
FBgn0011283	0	NA	NA	NA	NA
FBgn0011284	14045.3	0.000618435	0.0666696	0.917432	0.999633
FBgn0011286	25.8309	0.0051475	0.0668386	0.46448	0.999633
FBgn0011288	3.17853	0.00498675	0.0671196	0.0986328	NA
FBgn0011289	686.194	-0.00535212	0.0664881	0.580983	0.999633
FBgn0011290	457.238	0.0131854	0.0651986	0.517518	0.999633
FBgn0011291	141.303	-0.00282045	0.0667119	0.643055	0.999633
FBgn0011293	1.21435	0.00206171	0.0669316	0.249632	NA
FBgn0011294	0	NA	NA	NA	NA
FBgn0011296	17.5281	0.00407332	0.0669732	0.311582	0.999633
FBgn0011297	204.776	0.000979426	0.0666209	0.877891	0.999633
FBgn0011300	1947.59	0.0091581	0.0643439	0.650403	0.999633
FBgn0011305	430.226	0.00273445	0.0660732	0.803452	0.999633
FBgn0011327	4784.75	-0.0697072	0.115763	0.0287647	0.836952
FBgn0011335	1203.81	0.0102282	0.0665386	0.460073	0.999633
FBgn0011336	5739.35	0.0117569	0.0657461	0.511367	0.999633
FBgn0011361	1187.9	0.000930589	0.0659973	0.933299	0.999633
FBgn0011455	1390.5	-0.0077818	0.0664064	0.521981	0.999633
FBgn0011474	3196.13	-0.0103592	0.0654932	0.553727	0.999633
FBgn0011476	240.32	-0.00862322	0.0656046	0.567461	0.999633
FBgn0011481	3386.08	-0.000806714	0.0658934	0.938634	0.999633
FBgn0011509	1590.03	-0.00972152	0.0639998	0.64459	0.999633
FBgn0011554	4.92078	-0.000307288	0.0669013	0.874119	0.999633
FBgn0011555	48.6978	0.00185131	0.0668909	0.433129	0.999633
FBgn0011556	10.0947	-0.000337743	0.0669022	0.868034	0.999633
FBgn0011559	0.62466	0.000387962	0.0669014	0.719042	NA
FBgn0011566	231.125	-0.00132667	0.066616	0.831487	0.999633
FBgn0011569	0.542909	0.00036674	0.066903	0.52584	NA
FBgn0011570	2042.27	-0.0914023	0.143905	0.012416	0.539156
FBgn0011573	645.025	-0.000115752	0.0665457	0.982406	0.999633
FBgn0011576	19.0253	0.0178943	0.06991	0.0467176	0.978687
FBgn0011581	1.53741	0.00395209	0.0670401	0.0591778	NA
FBgn0011582	0.0751097	7.41974e-05	0.0669037	0.961095	NA
FBgn0011584	3271.34	-0.0371293	0.0744399	0.164356	0.999633
FBgn0011586	2670.11	0.0126748	0.0671591	0.359417	0.999633
FBgn0011589	3.62445	0.00267877	0.0669252	0.372294	NA
FBgn0011591	302.844	0.0158965	0.0646013	0.495338	0.999633
FBgn0011592	945.494	0.0292413	0.0705546	0.226704	0.999633
FBgn0011596	3.08068	-0.00299331	0.0669433	0.303124	NA
FBgn0011603	13.4772	-0.00797431	0.0674276	0.124563	0.999633
FBgn0011604	4910.72	-0.310781	0.192944	0.00333036	0.217002
FBgn0011606	1786.64	-0.0204169	0.0671621	0.338504	0.999633
FBgn0011638	2633.42	-0.00517692	0.0655039	0.720357	0.999633
FBgn0011640	777.43	-0.00307651	0.0661632	0.765707	0.999633
FBgn0011642	2963.15	0.00705034	0.0669107	0.409586	0.999633
FBgn0011648	2622.75	-0.00539894	0.0658306	0.682222	0.999633
FBgn0011653	0.64962	-5.51781e-05	0.0668935	0.935735	NA
FBgn0011655	346.911	-0.00117231	0.0647272	0.940718	0.999633
FBgn0011656	614.234	0.0105186	0.0669653	0.389562	0.999633
FBgn0011659	485.876	-0.00178076	0.0661361	0.85884	0.999633
FBgn0011660	1982.52	-0.00150408	0.0636877	0.936619	0.999633
FBgn0011661	10020.7	0.00548196	0.0650534	0.740551	0.999633
FBgn0011666	2133.19	-0.00163323	0.0657416	0.891301	0.999633
FBgn0011668	0.0416818	-3.6817e-05	0.0669041	0.96111	NA
FBgn0011669	0.0416818	-3.6817e-05	0.0669041	0.96111	NA
FBgn0011670	0.123082	0.000167984	0.0669005	0.929944	NA
FBgn0011672	3082.6	-0.0472988	0.075796	0.154772	0.999633
FBgn0011674	162.806	0.0144214	0.0667455	0.401138	0.999633
FBgn0011676	16.6498	-0.0211045	0.0715053	0.00878285	0.425941
FBgn0011692	2082.07	-0.0113523	0.0661535	0.482094	0.999633
FBgn0011693	0.120873	-3.25439e-05	0.0669041	0.961107	NA
FBgn0011694	0	NA	NA	NA	NA
FBgn0011695	26.165	0.00676461	0.0672375	0.169437	0.999633
FBgn0011701	0.129698	-5.74801e-05	0.0669036	0.961136	NA
FBgn0011703	13422.8	-0.254558	0.415868	0.0078625	0.395132
FBgn0011704	4342.03	0.00525428	0.061029	0.837666	0.999633
FBgn0011705	3481.38	0.00822768	0.066606	0.480108	0.999633
FBgn0011706	8.49835	-0.00239835	0.0667428	0.834556	0.999633
FBgn0011708	2056.64	-0.00327204	0.0608297	0.896658	0.999633
FBgn0011710	2423.12	0.0100475	0.0581353	0.736137	0.999633
FBgn0011715	309.309	0.0014074	0.0666584	0.815862	0.999633
FBgn0011722	13.6291	-0.00319076	0.0667477	0.59126	0.999633
FBgn0011723	0.290635	-8.23038e-05	0.0669032	0.961136	NA
FBgn0011725	3816.77	-0.0149399	0.0637931	0.534771	0.999633
FBgn0011726	30393	0.00386602	0.0661787	0.72191	0.999633
FBgn0011737	746.089	0.00561018	0.0593539	0.841114	0.999633
FBgn0011739	1528.29	-0.0148062	0.0657017	0.462596	0.999633
FBgn0011740	915.342	0.0104265	0.0648592	0.55119	0.999633
FBgn0011741	449.506	-0.0065716	0.0660354	0.613018	0.999633
FBgn0011742	3446.21	0.0124738	0.0602644	0.658586	0.999633
FBgn0011743	0.0662625	1.76858e-05	0.0669039	0.961103	NA
FBgn0011745	1841.77	-0.0115408	0.0658672	0.50383	0.999633
FBgn0011746	164.967	-0.025221	0.0716353	0.147276	0.999633
FBgn0011747	10934.1	0.00620771	0.0666314	0.521402	0.999633
FBgn0011754	1798.61	0.0431723	0.0791295	0.12064	0.999633
FBgn0011758	0.136812	0.000298662	0.0669036	0.699438	NA
FBgn0011760	10692.2	-0.0130035	0.0651286	0.521015	0.999633
FBgn0011761	31258.6	-0.0517564	0.0909751	0.0505954	0.999633
FBgn0011762	1604.4	-0.00778742	0.0657522	0.602395	0.999633
FBgn0011763	3955.28	0.0255352	0.0607925	0.423488	0.999633
FBgn0011766	2635.85	0.00693147	0.0655994	0.64933	0.999633
FBgn0011768	971.377	-0.00586739	0.0665921	0.53497	0.999633
FBgn0011769	112.39	0.00359284	0.0663067	0.704047	0.999633
FBgn0011770	744.744	-0.00331701	0.0660836	0.762597	0.999633
FBgn0011771	1882.53	0.00343319	0.0618957	0.886895	0.999633
FBgn0011774	1187.07	-0.000979709	0.0651749	0.945252	0.999633
FBgn0011785	1400.35	0.00111761	0.0663061	0.907295	0.999633
FBgn0011787	179.829	-0.000269694	0.0667312	0.955516	0.999633
FBgn0011802	3388.27	0.00501472	0.0661562	0.66677	0.999633
FBgn0011812	0.267274	0.000100658	0.0669037	0.961075	NA
FBgn0011817	1278.95	0.0212251	0.0696169	0.20063	0.999633
FBgn0011818	2008.72	0.00753533	0.0664363	0.526858	0.999633
FBgn0011822	27.4119	0.00148721	0.066909	0.388332	0.999633
FBgn0011824	3233.06	0.00886476	0.0660856	0.542841	0.999633
FBgn0011826	2813.64	-0.0472006	0.08583	0.0651667	0.999633
FBgn0011828	70.7732	0.0012403	0.0664251	0.881838	0.999633
FBgn0011829	2.26816	0.00248429	0.0669154	0.356458	NA
FBgn0011832	5.55624	-0.000219764	0.0669017	0.876932	0.999633
FBgn0011834	13.6269	-0.000287681	0.0669015	0.872427	0.999633
FBgn0011836	1290.63	0.0185597	0.061817	0.515935	0.999633
FBgn0011837	2761.74	0.00923715	0.0671679	0.332448	0.999633
FBgn0011840	0	NA	NA	NA	NA
FBgn0011844	0	NA	NA	NA	NA
FBgn0011845	0.0604366	-3.34636e-05	0.0669041	0.96111	NA
FBgn0011848	0	NA	NA	NA	NA
FBgn0011849	0	NA	NA	NA	NA
FBgn0011850	0.049219	-8.31252e-05	0.0669037	0.961133	NA
FBgn0011851	0	NA	NA	NA	NA
FBgn0011852	0	NA	NA	NA	NA
FBgn0011853	0	NA	NA	NA	NA
FBgn0011854	0	NA	NA	NA	NA
FBgn0011855	0	NA	NA	NA	NA
FBgn0011858	0	NA	NA	NA	NA
FBgn0011859	0	NA	NA	NA	NA
FBgn0011860	0	NA	NA	NA	NA
FBgn0011861	0	NA	NA	NA	NA
FBgn0011862	0	NA	NA	NA	NA
FBgn0011863	0	NA	NA	NA	NA
FBgn0011864	0	NA	NA	NA	NA
FBgn0011865	0	NA	NA	NA	NA
FBgn0011866	0	NA	NA	NA	NA
FBgn0011867	0	NA	NA	NA	NA
FBgn0011868	0	NA	NA	NA	NA
FBgn0011869	0	NA	NA	NA	NA
FBgn0011870	0	NA	NA	NA	NA
FBgn0011871	0	NA	NA	NA	NA
FBgn0011872	0	NA	NA	NA	NA
FBgn0011877	0	NA	NA	NA	NA
FBgn0011878	0	NA	NA	NA	NA
FBgn0011879	0	NA	NA	NA	NA
FBgn0011880	0	NA	NA	NA	NA
FBgn0011881	0	NA	NA	NA	NA
FBgn0011882	0	NA	NA	NA	NA
FBgn0011883	0	NA	NA	NA	NA
FBgn0011884	0	NA	NA	NA	NA
FBgn0011885	0	NA	NA	NA	NA
FBgn0011887	0	NA	NA	NA	NA
FBgn0011888	0	NA	NA	NA	NA
FBgn0011889	0	NA	NA	NA	NA
FBgn0011890	0.102209	0.000362063	0.0669039	0.812275	NA
FBgn0011891	0	NA	NA	NA	NA
FBgn0011892	0.185753	0.00044262	0.0669048	0.659274	NA
FBgn0011893	0	NA	NA	NA	NA
FBgn0011894	0.152866	-0.000196942	0.0669035	0.839907	NA
FBgn0011895	0.17634	-0.000112191	0.0669037	0.961137	NA
FBgn0011896	0	NA	NA	NA	NA
FBgn0011897	0.0395628	1.95764e-05	0.0669039	0.961106	NA
FBgn0011902	0	NA	NA	NA	NA
FBgn0011904	0	NA	NA	NA	NA
FBgn0011905	0	NA	NA	NA	NA
FBgn0011906	0	NA	NA	NA	NA
FBgn0011909	0	NA	NA	NA	NA
FBgn0011910	0	NA	NA	NA	NA
FBgn0011915	0.0756669	-0.000137734	0.0669035	0.961147	NA
FBgn0011916	0.095935	1.03192e-05	0.0669038	0.961099	NA
FBgn0011919	0	NA	NA	NA	NA
FBgn0011921	0	NA	NA	NA	NA
FBgn0011927	0	NA	NA	NA	NA
FBgn0011928	0	NA	NA	NA	NA
FBgn0011931	0	NA	NA	NA	NA
FBgn0011932	0	NA	NA	NA	NA
FBgn0011933	0	NA	NA	NA	NA
FBgn0011934	0	NA	NA	NA	NA
FBgn0011935	0.0274981	-8.37995e-05	0.0669038	0.96113	NA
FBgn0011936	0	NA	NA	NA	NA
FBgn0011937	0	NA	NA	NA	NA
FBgn0011938	0	NA	NA	NA	NA
FBgn0011944	0.0408513	-7.89078e-05	0.0669037	0.961131	NA
FBgn0011945	0	NA	NA	NA	NA
FBgn0011948	0	NA	NA	NA	NA
FBgn0011949	0	NA	NA	NA	NA
FBgn0011950	0	NA	NA	NA	NA
FBgn0011951	0	NA	NA	NA	NA
FBgn0011952	0	NA	NA	NA	NA
FBgn0011953	0	NA	NA	NA	NA
FBgn0011954	0	NA	NA	NA	NA
FBgn0011955	0	NA	NA	NA	NA
FBgn0011956	0	NA	NA	NA	NA
FBgn0011957	0	NA	NA	NA	NA
FBgn0011958	0	NA	NA	NA	NA
FBgn0011959	0	NA	NA	NA	NA
FBgn0011960	0	NA	NA	NA	NA
FBgn0011961	0	NA	NA	NA	NA
FBgn0011962	0	NA	NA	NA	NA
FBgn0011963	0	NA	NA	NA	NA
FBgn0011965	0	NA	NA	NA	NA
FBgn0011966	0	NA	NA	NA	NA
FBgn0011970	0	NA	NA	NA	NA
FBgn0011971	0.057737	-0.000100003	0.0669038	0.961137	NA
FBgn0011974	0.0408513	-7.89078e-05	0.0669037	0.961131	NA
FBgn0011975	0	NA	NA	NA	NA
FBgn0011976	0	NA	NA	NA	NA
FBgn0011977	0	NA	NA	NA	NA
FBgn0011980	0	NA	NA	NA	NA
FBgn0011981	0	NA	NA	NA	NA
FBgn0011982	0.32421	2.67124e-05	0.0669031	0.961133	NA
FBgn0011983	0	NA	NA	NA	NA
FBgn0011984	0	NA	NA	NA	NA
FBgn0011985	0	NA	NA	NA	NA
FBgn0011986	0	NA	NA	NA	NA
FBgn0011987	0.753553	-9.41532e-05	0.0669026	0.914174	NA
FBgn0011993	0	NA	NA	NA	NA
FBgn0011994	0	NA	NA	NA	NA
FBgn0011998	0	NA	NA	NA	NA
FBgn0011999	0	NA	NA	NA	NA
FBgn0012000	0	NA	NA	NA	NA
FBgn0012001	0	NA	NA	NA	NA
FBgn0012002	0	NA	NA	NA	NA
FBgn0012003	0	NA	NA	NA	NA
FBgn0012004	0	NA	NA	NA	NA
FBgn0012009	0	NA	NA	NA	NA
FBgn0012010	0	NA	NA	NA	NA
FBgn0012011	0	NA	NA	NA	NA
FBgn0012016	0	NA	NA	NA	NA
FBgn0012017	0	NA	NA	NA	NA
FBgn0012018	0	NA	NA	NA	NA
FBgn0012024	0.0272111	-0.000225189	0.0669036	0.895742	NA
FBgn0012025	0.133453	0.000284122	0.0669033	0.812286	NA
FBgn0012026	0.0751097	7.41974e-05	0.0669037	0.961095	NA
FBgn0012027	0.182296	-0.000256874	0.0669039	0.839869	NA
FBgn0012028	0	NA	NA	NA	NA
FBgn0012034	1189.59	0.0222408	0.0638793	0.426327	0.999633
FBgn0012036	7463.69	-0.0086566	0.0670686	0.351638	0.999633
FBgn0012037	215.869	-0.0160713	0.0688656	0.0935804	0.999633
FBgn0012042	84.4514	-1.12045	0.576025	0.00129272	0.113003
[truncated: 16,291 more rows]

## Sheet: dmsj23 - cold
	baseMean	log2FoldChange	lfcSE	pvalue	padj
[truncated: 17,710 more rows]

## Sheet: dmsj23 - starvation
	baseMean	log2FoldChange	lfcSE	pvalue	padj
[truncated: 17,710 more rows]

[truncated: 10 more sheets: dmsj7 - cold, dmsj7 - starvation, dsgoth31 - cold, dsgoth31 - starvation, dsgoth613 - cold, dsgoth613 - starvation, dssj27 - cold, dssj27 - starvation, dssj9 - cold, dssj9 - starvation]
