# Supplementary material for: Gene and transposable element expression in response to stress in temperate and tropical populations of Drosophila
Source: Mob DNA. 2025 Sep 30;16:35. doi: 10.1186/s13100-025-00372-x (PMC12487357; doi:10.1186/s13100-025-00372-x)
Supplement: Supplementary file 5 — Supplementary Material 5 [file 13100_2025_372_MOESM5_ESM.xlsx]

## Sheet: dmgoth101_CCRT_GOterms
Term_ID	Term_name	Count	Fold.Enrichment	FDR	Status
GO:0019731	antibacterial humoral response	8	11.7189	0.00277042	UP
GO:0045087	innate immune response	14	4.10162	0.0154947	UP
GO:0055085	transmembrane transport	27	2.38761	0.0193594	UP
GO:0032981	mitochondrial respiratory chain complex I assembly	13	8.68796	4.6378e-06	DOWN
GO:0032543	mitochondrial translation	19	5.27886	4.6378e-06	DOWN
GO:0007305	vitelline membrane formation involved in chorion-containing eggshell formation	9	15.8961	4.6378e-06	DOWN
GO:0015986	ATP synthesis coupled proton transport	9	11.1273	0.000117726	DOWN
GO:0006123	mitochondrial electron transport, cytochrome c to oxygen	9	10.1157	0.000222594	DOWN
GO:0002181	cytoplasmic translation	17	4.12121	0.00042444	DOWN
GO:0030198	extracellular matrix organization	9	6.54545	0.00588874	DOWN
GO:0006465	signal peptide processing	5	13.7374	0.0304242	DOWN

## Sheet: dmgoth101_starvation_GOterms
Term_ID	Term_name	Count	Fold.Enrichment	FDR	Status
GO:0034765	regulation of ion transmembrane transport	6	14.8035	0.0337169	UP
GO:0006508	proteolysis	64	5.11633	2.92979e-25	DOWN
GO:0055085	transmembrane transport	29	3.04244	4.87277e-05	DOWN
GO:0006123	mitochondrial electron transport, cytochrome c to oxygen	8	14.535	7.82544e-05	DOWN
GO:0005975	carbohydrate metabolic process	14	4.27174	0.0019485	DOWN
GO:0008643	carbohydrate transport	7	9.32664	0.00557786	DOWN
GO:0007305	vitelline membrane formation involved in chorion-containing eggshell formation	5	14.2755	0.0176993	DOWN

## Sheet: dmgoth63_CCRT_GOterrms
Term_ID	Term_name	Count	Fold.Enrichment	FDR	Status
GO:0006508	proteolysis	94	5.43154	6.34448e-41	UP
GO:0055085	transmembrane transport	54	4.09481	2.92193e-16	UP
GO:0005975	carbohydrate metabolic process	22	4.85196	6.29127e-07	UP
GO:0008645	hexose transport	6	28.8912	3.54033e-05	UP
GO:0008643	carbohydrate transport	10	9.6304	4.84561e-05	UP
GO:0071702	organic substance transport	6	14.4456	0.00262201	UP
GO:0043252	sodium-independent organic anion transport	5	18.057	0.00636302	UP
GO:0097254	renal tubular secretion	5	16.0507	0.00974896	UP
GO:0009636	response to toxic substance	6	8.25463	0.0325209	UP
GO:0016042	lipid catabolic process	10	4.12731	0.0325209	UP
GO:0006629	lipid metabolic process	13	3.21013	0.0325426	UP
GO:0044419	interspecies interaction between organisms	6	7.87942	0.0327631	UP
GO:0043171	peptide catabolic process	6	7.53683	0.0348779	UP
GO:0019731	antibacterial humoral response	6	7.53683	0.0348779	UP
GO:0019367	fatty acid elongation, saturated fatty acid	7	29.7954	1.50772e-05	DOWN
GO:0034626	fatty acid elongation, polyunsaturated fatty acid	7	29.7954	1.50772e-05	DOWN
GO:0034625	fatty acid elongation, monounsaturated fatty acid	7	29.7954	1.50772e-05	DOWN
GO:0030497	fatty acid elongation	7	27.0867	2.13554e-05	DOWN
GO:0042761	very long-chain fatty acid biosynthetic process	7	25.9091	2.28941e-05	DOWN
GO:0030148	sphingolipid biosynthetic process	7	21.2824	6.78788e-05	DOWN
GO:0007507	heart development	7	14.1883	0.000708783	DOWN
GO:0009888	tissue development	5	22.4026	0.00445241	DOWN
GO:0009887	animal organ morphogenesis	6	12.458	0.00707479	DOWN
GO:0000122	negative regulation of transcription from RNA polymerase II promoter	11	4.14348	0.0182486	DOWN
GO:0030198	extracellular matrix organization	5	12.5191	0.033841	DOWN
GO:0071711	basement membrane organization	4	21.2824	0.0385913	DOWN
GO:0007411	axon guidance	9	4.40326	0.0443311	DOWN

## Sheet: dmgoth63_starvation_GOterrms
Term_ID	Term_name	Count	Fold.Enrichment	FDR	Status
GO:0008219	cell death	4	77.986	0.00111764	DOWN
GO:0007304	chorion-containing eggshell formation	4	57.1897	0.00145591	DOWN
GO:0007306	eggshell chorion assembly	3	75.6923	0.0160696	DOWN

## Sheet: dmsj23_CCRT_GOterms
Term_ID	Term_name	Count	Fold.Enrichment	FDR	Status
GO:0006508	proteolysis	71	5.05937	6.11284e-28	UP
GO:0055085	transmembrane transport	41	3.83413	7.32634e-11	UP
GO:0005975	carbohydrate metabolic process	18	4.89564	1.84618e-05	UP
GO:0071702	organic substance transport	6	17.8147	0.00116056	UP
GO:0043252	sodium-independent organic anion transport	5	22.2684	0.00319491	UP
GO:0006629	lipid metabolic process	13	3.95882	0.00712872	UP
GO:0016042	lipid catabolic process	10	5.08991	0.00804645	UP
GO:0044419	interspecies interaction between organisms	6	9.71711	0.015322	UP
GO:0034625	fatty acid elongation, monounsaturated fatty acid	7	26.5524	2.10399e-05	DOWN
GO:0019367	fatty acid elongation, saturated fatty acid	7	26.5524	2.10399e-05	DOWN
GO:0034626	fatty acid elongation, polyunsaturated fatty acid	7	26.5524	2.10399e-05	DOWN
GO:0042761	very long-chain fatty acid biosynthetic process	7	23.089	3.97872e-05	DOWN
GO:0030148	sphingolipid biosynthetic process	7	18.966	0.00011255	DOWN
GO:0007306	eggshell chorion assembly	6	26.7755	0.000136054	DOWN
GO:0030497	fatty acid elongation	6	20.6902	0.000470757	DOWN
GO:0016485	protein processing	7	10.4127	0.00262498	DOWN
GO:0007304	chorion-containing eggshell formation	5	12.644	0.0247219	DOWN

## Sheet: dmsj23_starvation_GOterms
Term_ID	Term_name	Count	Fold.Enrichment	FDR	Status
GO:0007305	vitelline membrane formation involved in chorion-containing eggshell formation	6	93.7143	3.46711e-07	UP

## Sheet: dmsj7_CCRT_GOterms
Term_ID	Term_name	Count	Fold.Enrichment	FDR	Status
GO:0009617	response to bacterium	13	18.8403	8.95822e-10	UP
GO:0045087	innate immune response	13	7.37229	3.81817e-05	UP
GO:0019731	antibacterial humoral response	7	19.8485	0.000140919	UP
GO:0006952	defense response	6	11.8575	0.0147299	UP
GO:0001666	response to hypoxia	6	10.8694	0.0164483	UP
GO:0055085	transmembrane transport	17	2.90992	0.0164483	UP
GO:0009636	response to toxic substance	5	15.5277	0.0164483	UP
GO:0006749	glutathione metabolic process	6	8.89314	0.0294394	UP
GO:0007305	vitelline membrane formation involved in chorion-containing eggshell formation	6	48.2771	1.75154e-05	DOWN
GO:0007304	chorion-containing eggshell formation	6	22.5293	0.000557674	DOWN
GO:0007306	eggshell chorion assembly	5	33.1313	0.000802735	DOWN

## Sheet: dmsj7_starvation_GOterms
Term_ID	Term_name	Count	Fold.Enrichment	FDR	Status
GO:0006508	proteolysis	41	6.62655	4.05992e-20	DOWN
GO:0055085	transmembrane transport	30	6.36312	1.22623e-13	DOWN
GO:0005975	carbohydrate metabolic process	11	6.78571	0.000239004	DOWN
GO:0071702	organic substance transport	5	33.6715	0.000389861	DOWN
GO:0043252	sodium-independent organic anion transport	4	40.4058	0.00302937	DOWN
GO:0043171	peptide catabolic process	5	17.5677	0.00418588	DOWN
GO:0008643	carbohydrate transport	5	13.4686	0.0103883	DOWN
GO:0044419	interspecies interaction between organisms	4	14.693	0.0459044	DOWN
Term	Count	Fold Enrichment	FDR

## Sheet: dsgoth31_CCRT_GOterms
Term_ID	Term_name	Count	Fold.Enrichment	FDR	Status
GO:0005975	carbohydrate metabolic process	28	5.30868	5.01668e-10	UP
GO:0016043	cellular component organization	16	3.72597	0.0053251	UP
GO:0034765	regulation of ion transmembrane transport	8	8.16165	0.00541046	UP
GO:0009653	anatomical structure morphogenesis	13	3.66469	0.0248207	UP
GO:0097254	renal tubular secretion	6	8.56973	0.0442798	UP
GO:0009631	cold acclimation	5	11.9024	0.0442798	UP
GO:0007498	mesoderm development	9	4.59093	0.0470833	UP
GO:0003096	renal sodium ion transport	2	660.583	0.0240376	DOWN
GO:0043950	positive regulation of cAMP-mediated signaling	2	660.583	0.0240376	DOWN
GO:0009855	determination of bilateral symmetry	2	660.583	0.0240376	DOWN

## Sheet: dsgoth31_starvation_GOterms
Term_ID	Term_name	Count	Fold.Enrichment	FDR	Status
GO:0003096	renal sodium ion transport	2	720.636	0.0260564	DOWN
GO:0043950	positive regulation of cAMP-mediated signaling	2	720.636	0.0260564	DOWN
GO:0009855	determination of bilateral symmetry	2	720.636	0.0260564	DOWN

[truncated: 4 more sheets: dsgoth613_CCRT_GOterms, dsgoth613_starvation_GOterms, dssj27_CCRT_GOterms, dssj27_starvation_GOterms]
