# Supplementary material for: Gene and transposable element expression in response to stress in temperate and tropical populations of Drosophila
Source: Mob DNA. 2025 Sep 30;16:35. doi: 10.1186/s13100-025-00372-x (PMC12487357; doi:10.1186/s13100-025-00372-x)
Supplement: Supplementary file 6 — Supplementary Material 6 [file 13100_2025_372_MOESM6_ESM.xlsx]

## Sheet: dmgoth101 - control
TE-initiated transcripts								TE-exonized transcripts									TE-terminated transcripts
gene_id	gene_strand	Exon-position	TE_family	TE_strand	TE_position	chimeric_reads		gene_id	gene_strand	gene-position	TE_family	TE_strand	TE_position	chimeric_reads			gene_id	gene_strand	Exon-position	TE_family	TE_strand	TE_position	chimeric_reads
FBgn0010247	-	3R_RaGOO:3200035-3203035	Idefix	24.1	3R_RaGOO:3200268-3200536	4		FBgn0000448	-	2R_RaGOO:9039515-9072724	roo	-	2R_RaGOO:9058966-9059123	Embedded	15.5		FBgn0000063	+	3R_RaGOO:16914758-16917758	FB	3.1	3R_RaGOO:16914758-16915298	14.5
FBgn0031188	-	X_RaGOO:21340686-21343686	S2	5.4	X_RaGOO:21341507-21342141	11.5		FBgn0000473	-	2R_RaGOO:5736661-5738918	17.6	-	2R_RaGOO:5736731-5737241	Embedded	11		FBgn0002121	-	2L_RaGOO:73509-76509	Idefix	23.5	2L_RaGOO:76396-76509	3.5
								FBgn0000662	-	2R_RaGOO:12590849-12595786	roo	-	2R_RaGOO:12595025-12595182	Embedded	32.5		FBgn0010215	-	3L_RaGOO:23061490-23064490	1731	31.8	3L_RaGOO:23063912-23064172	5
								FBgn0000810	+	X_RaGOO:2121059-2124961	roo	+	X_RaGOO:2121285-2121378	Embedded	48.5		FBgn0011747	-	4_RaGOO:106334-109334	G5	2.2	4_RaGOO:109144-109334	5
								FBgn0001185	+	2L_RaGOO:16452554-16455067	INE-1	-	2L_RaGOO:16454499-16455047	Embedded	54		FBgn0013749	+	4_RaGOO:1115789-1118789	INE-1	22.8	4_RaGOO:1115837-1116003	2
								FBgn0002566	+	2L_RaGOO:22340838-22359189	1360	+	2L_RaGOO:22342065-22342440	Intronic	21.5		FBgn0031659	+	2L_RaGOO:4991142-4994142	S2	9.7	2L_RaGOO:4991174-4991297	22
								FBgn0002590	-	X_RaGOO:16677374-16682052	BS	+	X_RaGOO:16677551-16677699	Overlapped	75.5		FBgn0035993	-	3L_RaGOO:9323810-9326810	INE-1	16.3	3L_RaGOO:9326589-9326791	7.5
								FBgn0003464	+	X_RaGOO:20808134-20815754	roo	+	X_RaGOO:20812174-20812261	Embedded	27.5		FBgn0043458	-	3L_RaGOO:1447835-1450835	1360	5	3L_RaGOO:1450479-1450835	11
								FBgn0004872	-	2L_RaGOO:10939564-10944771	Cr1a	-	2L_RaGOO:10942055-10942203	Intronic	14.5		FBgn0050428	+	2R_RaGOO:23910903-23913903	INE-1	17.5	2R_RaGOO:23910955-23911061	3.5
								FBgn0004872	-	2L_RaGOO:10939564-10944771	INE-1	+	2L_RaGOO:10941726-10941925	Intronic	8.5		FBgn0052207	-	3L_RaGOO:19241804-19244804	INE-1	28.1	3L_RaGOO:19244632-19244784	34
								FBgn0004872	-	2L_RaGOO:10939564-10944771	INE-1	+	2L_RaGOO:10941913-10942008	Intronic	4		FBgn0058002	+	3L_RaGOO:24530135-24533135	gypsy2	16.3	3L_RaGOO:24530135-24530262	3
								FBgn0004872	-	2L_RaGOO:10939564-10944771	INE-1	+	2L_RaGOO:10944024-10944155	Intronic	8.5		FBgn0058160	+	3L_RaGOO:25396607-25399607	G3	28.8	3L_RaGOO:25396607-25396719	2
								FBgn0005616	-	2L_RaGOO:3489050-3492913	INE-1	-	2L_RaGOO:3489541-3489917	Embedded	20		FBgn0082998	-	X_RaGOO:16674720-16677720	BS	13.4	X_RaGOO:16677551-16677699	7
								FBgn0010215	-	3L_RaGOO:23064490-23083976	INE-1	-	3L_RaGOO:23075252-23075358	Embedded	3		FBgn0082999	-	X_RaGOO:16674883-16677883	BS	13.4	X_RaGOO:16677551-16677699	2.5
								FBgn0010215	-	3L_RaGOO:23064490-23083976	INE-1	-	3L_RaGOO:23075392-23075550	Embedded	3		FBgn0261505	+	2R_RaGOO:861286-864286	Doc3-element	3.1	2R_RaGOO:861286-861391	11
								FBgn0010395	+	2L_RaGOO:20654917-20659919	INE-1	+	2L_RaGOO:20659183-20659307	Embedded	17
								FBgn0010395	+	2L_RaGOO:20654917-20659919	INE-1	+	2L_RaGOO:20659318-20659441	Embedded	9.5
								FBgn0010762	+	3L_RaGOO:10557879-10583779	roo	+	3L_RaGOO:10578357-10578462	Embedded	30.5
								FBgn0011481	-	3R_RaGOO:17431640-17438682	HMS-Beagle	-	3R_RaGOO:17435842-17436040	Embedded	338
								FBgn0011747	-	4_RaGOO:109334-124094	1360	+	4_RaGOO:113838-114081	Overlapped	20.5
								FBgn0011747	-	4_RaGOO:109334-124094	G5	-	4_RaGOO:109334-109954	Overlapped	26
								FBgn0011760	+	X_RaGOO:4480471-4494408	HMS-Beagle	+	X_RaGOO:4481038-4481298	Embedded	29
								FBgn0013759	-	3R_RaGOO:20975776-21015088	roo	-	3R_RaGOO:21013335-21013424	Embedded	103.5
								FBgn0014037	-	3L_RaGOO:19595099-19615360	BS	+	3L_RaGOO:19603337-19603418	Embedded	126
								FBgn0014037	-	3L_RaGOO:19595099-19615360	roo	-	3L_RaGOO:19599951-19600034	Embedded	47
								FBgn0015778	+	3R_RaGOO:12954489-12962013	roo	+	3R_RaGOO:12959065-12959153	Embedded	699
								FBgn0016059	-	2R_RaGOO:16459137-16469783	roo	-	2R_RaGOO:16464872-16464968	Embedded	108
								FBgn0017418	-	X_RaGOO:17669413-17676802	1360	-	X_RaGOO:17670603-17671029	Embedded	125.5
								FBgn0020445	-	2L_RaGOO:3354978-3375012	roo	-	2L_RaGOO:3373218-3373342	Embedded	40
								FBgn0023441	-	2R_RaGOO:14400310-14419699	roo	-	2R_RaGOO:14405335-14405433	Embedded	7.5
								FBgn0024728	+	4_RaGOO:655050-661301	INE-1	-	4_RaGOO:659561-659665	Intronic	2
								FBgn0024804	+	3L_RaGOO:26059606-26194495	HB	+	3L_RaGOO:26073601-26074069	Intronic	14.5
								FBgn0024807	-	X_RaGOO:21132226-21137470	HB	+	X_RaGOO:21134100-21134565	Intronic	2
								FBgn0026083	+	X_RaGOO:3922744-3935744	INE-1	+	X_RaGOO:3933929-3934197	Embedded	23.5
								FBgn0026083	+	X_RaGOO:3922744-3935744	INE-1	+	X_RaGOO:3934216-3934297	Embedded	11.5
								FBgn0026869	-	4_RaGOO:526686-546236	INE-1	-	4_RaGOO:531527-531797	Embedded	2
								FBgn0026869	-	4_RaGOO:526686-546236	INE-1	-	4_RaGOO:532731-532815	Embedded	3
								FBgn0026869	-	4_RaGOO:526686-546236	INE-1	-	4_RaGOO:532828-533000	Embedded	7
								FBgn0027375	-	3L_RaGOO:14455229-14459142	INE-1	-	3L_RaGOO:14457368-14457498	Embedded	4.5
								FBgn0027655	+	3R_RaGOO:27850185-27888681	roo	+	3R_RaGOO:27862521-27862601	Embedded	6.5
								FBgn0028953	+	2R_RaGOO:16228928-16237005	Tc3	+	2R_RaGOO:16234840-16234943	Embedded	101
								FBgn0029686	+	X_RaGOO:3750270-3754334	gypsy8	+	X_RaGOO:3753780-3754053	Embedded	4
								FBgn0029929	+	X_RaGOO:6727348-6728476	INE-1	-	X_RaGOO:6728274-6728378	Embedded	5
								FBgn0030049	+	X_RaGOO:8281989-8291826	roo	+	X_RaGOO:8285149-8285275	Embedded	52
								FBgn0030087	-	X_RaGOO:8811810-8821962	roo	-	X_RaGOO:8813879-8813975	Embedded	31
								FBgn0030096	-	X_RaGOO:8878862-8880832	INE-1	+	X_RaGOO:8878990-8879105	Embedded	50.5
								FBgn0030121	-	X_RaGOO:8989347-8991874	roo	-	X_RaGOO:8989745-8989983	Embedded	77.5
								FBgn0030318	+	X_RaGOO:11252143-11258604	McClintock-int	+	X_RaGOO:11258274-11258389	Embedded	47
								FBgn0030418	+	X_RaGOO:12399331-12404922	hobo	+	X_RaGOO:12401555-12401815	Embedded	15
								FBgn0030421	+	X_RaGOO:12418761-12426113	1360	+	X_RaGOO:12424177-12424373	Embedded	17.5
								FBgn0030421	+	X_RaGOO:12418761-12426113	1360	+	X_RaGOO:12424498-12424822	Embedded	5.5
								FBgn0030590	-	X_RaGOO:14447890-14456099	roo	-	X_RaGOO:14448813-14448908	Embedded	2.5
								FBgn0031054	+	X_RaGOO:19188828-19191132	G5	+	X_RaGOO:19190497-19190993	Embedded	81.5
								FBgn0031054	+	X_RaGOO:19188828-19191132	G5	+	X_RaGOO:19191021-19191128	Embedded	3
								FBgn0031144	-	X_RaGOO:20487875-20491027	Tc3	+	X_RaGOO:20488424-20488576	Embedded	61
								FBgn0031740	+	2L_RaGOO:5815921-5817735	roo	+	2L_RaGOO:5816958-5817075	Embedded	22.5
								FBgn0032130	+	2L_RaGOO:9532955-9537619	roo	-	2L_RaGOO:9534648-9534738	Embedded	5.5
								FBgn0032240	-	2L_RaGOO:10384250-10386253	INE-1	-	2L_RaGOO:10385197-10385308	Embedded	63.5
								FBgn0032656	+	2L_RaGOO:17704668-17716162	INE-1	+	2L_RaGOO:17714958-17715121	Embedded	55
								FBgn0032656	+	2L_RaGOO:17704668-17716162	INE-1	+	2L_RaGOO:17715145-17715279	Embedded	33.5
								FBgn0032656	+	2L_RaGOO:17704668-17716162	INE-1	+	2L_RaGOO:17715251-17715394	Embedded	49.5
								FBgn0032955	-	2L_RaGOO:21131490-21141330	INE-1	+	2L_RaGOO:21134072-21134291	Embedded	17.5
								FBgn0032957	-	2L_RaGOO:21181390-21195104	HB	-	2L_RaGOO:21192801-21193789	Overlapped	6
								FBgn0033000	+	2R_RaGOO:3721386-3722727	Osvaldo	+	2R_RaGOO:3722266-3722433	Embedded	2.5
								FBgn0033005	-	2R_RaGOO:386804-391314	INE-1	-	2R_RaGOO:390819-390929	Overlapped	12
								FBgn0033010	+	2R_RaGOO:4129847-4139860	INE-1	+	2R_RaGOO:4139254-4139430	Embedded	312
								FBgn0033010	+	2R_RaGOO:4129847-4139860	INE-1	+	2R_RaGOO:4139509-4139647	Embedded	320.5
								FBgn0033010	+	2R_RaGOO:4129847-4139860	X-element	-	2R_RaGOO:4131366-4132770	Embedded	2
								FBgn0033010	+	2R_RaGOO:4129847-4139860	X-element	-	2R_RaGOO:4132771-4133085	Embedded	4.5
								FBgn0033015	+	2R_RaGOO:4234511-4271707	INE-1	+	2R_RaGOO:4234575-4234670	Embedded	8
								FBgn0033185	-	2R_RaGOO:6429313-6431917	1360	-	2R_RaGOO:6429361-6429467	Embedded	24
								FBgn0034072	-	2R_RaGOO:14838126-14855556	roo	-	2R_RaGOO:14838628-14838711	Embedded	19
								FBgn0034570	+	2R_RaGOO:19707981-19719508	roo	+	2R_RaGOO:19716634-19716748	Embedded	11
								FBgn0035388	+	3L_RaGOO:2977283-2982467	roo	+	3L_RaGOO:2979921-2980026	Embedded	90.5
								FBgn0035720	-	3L_RaGOO:6854054-6860462	roo	-	3L_RaGOO:6855077-6855173	Embedded	44
								FBgn0035993	-	3L_RaGOO:9326810-9329025	INE-1	+	3L_RaGOO:9326879-9326962	Embedded	39
								FBgn0036134	-	3L_RaGOO:11007847-11015656	roo	-	3L_RaGOO:11011384-11011480	Embedded	31.5
								FBgn0036152	-	3L_RaGOO:11181092-11188806	roo	-	3L_RaGOO:11188506-11188627	Embedded	26.5
								FBgn0036262	+	3L_RaGOO:12061365-12064235	Rt1a	+	3L_RaGOO:12063908-12064029	Embedded	7.5
								FBgn0036451	+	3L_RaGOO:14612476-14623625	roo	+	3L_RaGOO:14620744-14620850	Embedded	21.5
								FBgn0036640	-	3L_RaGOO:16376807-16380251	TART-A	-	3L_RaGOO:16376942-16377169	Embedded	227
								FBgn0036640	-	3L_RaGOO:16376807-16380251	TART-A	-	3L_RaGOO:16377474-16377642	Embedded	159
								FBgn0036900	-	3L_RaGOO:19449137-19452542	INE-1	-	3L_RaGOO:19449375-19449461	Embedded	118.5
								FBgn0036900	-	3L_RaGOO:19449137-19452542	INE-1	-	3L_RaGOO:19449483-19449850	Embedded	194.5
								FBgn0037213	+	3R_RaGOO:3675824-3687937	INE-1	-	3R_RaGOO:3686354-3686542	Embedded	7.5
								FBgn0037213	+	3R_RaGOO:3675824-3687937	INE-1	+	3R_RaGOO:3686747-3686854	Embedded	5.5
								FBgn0037363	+	3R_RaGOO:5115414-5125624	roo	+	3R_RaGOO:5115580-5115679	Embedded	25.5
								FBgn0038760	+	3R_RaGOO:19226806-19229571	roo	+	3R_RaGOO:19228933-19229034	Embedded	25.5
								FBgn0039209	-	3R_RaGOO:23755711-23781296	roo	-	3R_RaGOO:23760948-23761046	Embedded	9
								FBgn0039831	+	3R_RaGOO:30326495-30337053	roo	+	3R_RaGOO:30332794-30332885	Embedded	83
								FBgn0039920	+	4_RaGOO:663064-673555	INE-1	-	4_RaGOO:670111-670228	Embedded	34.5
								FBgn0039923	-	4_RaGOO:761931-772400	FB	-	4_RaGOO:769101-769563	Intronic	92
								FBgn0039944	-	X_RaGOO:21911492-21923251	INE-1	-	X_RaGOO:21914803-21915135	Intronic	3.5
								FBgn0039945	-	X_RaGOO:21911492-21919150	INE-1	-	X_RaGOO:21914803-21915135	Intronic	3.5
								FBgn0039955	+	3R_RaGOO:3433805-3456160	INE-1	+	3R_RaGOO:3455563-3455659	Embedded	106
								FBgn0039958	-	2L_RaGOO:22543966-22557347	Tc1-2	+	2L_RaGOO:22554880-22555551	Intronic	3.5
								FBgn0039993	+	2R_RaGOO:1205121-1211070	INE-1	+	2R_RaGOO:1209850-1210253	Intronic	3.5
								FBgn0039994	+	2R_RaGOO:3642892-3656590	1360	-	2R_RaGOO:3643399-3643535	Overlapped	39.5
								FBgn0039994	+	2R_RaGOO:3642892-3656590	Rt1c	+	2R_RaGOO:3651389-3652028	Overlapped	2.5
								FBgn0040010	+	2L_RaGOO:22019614-22025773	1360	+	2L_RaGOO:22021292-22021725	Embedded	2.5
								FBgn0040022	+	3L_RaGOO:24724705-24732285	INE-1	+	3L_RaGOO:24730754-24731000	Intronic	2.5
								FBgn0040022	+	3L_RaGOO:24724705-24732285	INE-1	+	3L_RaGOO:24730986-24731113	Intronic	4
								FBgn0040056	+	3L_RaGOO:23510706-23521684	INE-1	-	3L_RaGOO:23518487-23518696	Intronic	7
								FBgn0040370	-	X_RaGOO:236232-247994	INE-1	-	X_RaGOO:238200-238295	Embedded	4
								FBgn0041004	+	2L_RaGOO:22295606-22305990	1360	+	2L_RaGOO:22303803-22303955	Embedded	6
								FBgn0041004	+	2L_RaGOO:22295606-22305990	Idefix	-	2L_RaGOO:22301740-22302215	Embedded	23
								FBgn0041004	+	2L_RaGOO:22295606-22305990	I-element	+	2L_RaGOO:22305280-22305384	Embedded	2
								FBgn0041004	+	2L_RaGOO:22295606-22305990	INE-1	-	2L_RaGOO:22303044-22303128	Embedded	5
								FBgn0042083	+	2R_RaGOO:5701479-5704043	INE-1	+	2R_RaGOO:5702126-5702239	Intronic	4
								FBgn0042693	+	3R_RaGOO:17406882-17419197	roo	+	3R_RaGOO:17409003-17409087	Embedded	221
								FBgn0042693	+	3R_RaGOO:17406882-17419197	roo	+	3R_RaGOO:17409072-17409178	Embedded	212
								FBgn0045761	-	3R_RaGOO:24531538-24537686	Doc	-	3R_RaGOO:24532793-24537308	Overlapped	6.5
								FBgn0046692	+	2R_RaGOO:3454930-3471867	hobo	+	2R_RaGOO:3457939-3458334	Intronic	5.5
								FBgn0050460	-	2R_RaGOO:15845638-15873197	roo	-	2R_RaGOO:15846653-15846744	Embedded	6
								FBgn0051998	-	4_RaGOO:190900-200166	INE-1	-	4_RaGOO:199159-199249	Intronic	3
								FBgn0051999	-	4_RaGOO:209228-221803	Tc1-2	+	4_RaGOO:216027-216731	Overlapped	2
								FBgn0052000	+	4_RaGOO:126456-137357	1360	+	4_RaGOO:133965-134172	Overlapped	51
								FBgn0052133	-	3L_RaGOO:13866215-13875053	roo	-	3L_RaGOO:13869095-13869201	Embedded	9
								FBgn0052296	-	3L_RaGOO:2679089-2723670	roo	-	3L_RaGOO:2682489-2682570	Embedded	12.5
								FBgn0052451	+	3L_RaGOO:22390433-22423236	INE-1	+	3L_RaGOO:22421945-22422128	Embedded	3.5
								FBgn0052767	-	X_RaGOO:4849617-4863403	roo	-	X_RaGOO:4859125-4859342	Embedded	40.5
								FBgn0053554	-	2R_RaGOO:4162706-4226619	INE-1	+	2R_RaGOO:4196072-4196287	Intronic	2.5
								FBgn0058160	+	3L_RaGOO:25380444-25396607	diver2	-	3L_RaGOO:25395014-25395173	Embedded	20.5
								FBgn0058160	+	3L_RaGOO:25380444-25396607	INE-1	+	3L_RaGOO:25393507-25393821	Embedded	25
								FBgn0058160	+	3L_RaGOO:25380444-25396607	INE-1	+	3L_RaGOO:25393826-25394008	Embedded	21.5
								FBgn0058160	+	3L_RaGOO:25380444-25396607	INE-1	+	3L_RaGOO:25394109-25394192	Embedded	6.5
								FBgn0058160	+	3L_RaGOO:25380444-25396607	INE-1	-	3L_RaGOO:25395788-25395993	Embedded	20.5
								FBgn0058160	+	3L_RaGOO:25380444-25396607	INE-1	-	3L_RaGOO:25395992-25396224	Embedded	25
								FBgn0058191	+	2R_RaGOO:784463-788070	1360	-	2R_RaGOO:786903-787331	Embedded	26
								FBgn0064225	-	2L_RaGOO:22003048-22007498	INE-1	-	2L_RaGOO:22004720-22004867	Embedded	10.5
								FBgn0064225	-	2L_RaGOO:22003048-22007498	INE-1	-	2L_RaGOO:22004891-22004983	Embedded	10
								FBgn0067622	-	2L_RaGOO:10384250-10386253	INE-1	-	2L_RaGOO:10385197-10385308	Embedded	63.5
								FBgn0085430	+	X_RaGOO:18409005-18429145	roo	+	X_RaGOO:18423490-18423588	Embedded	21
								FBgn0086372	+	3R_RaGOO:6604658-6618606	BS	+	3R_RaGOO:6611954-6612041	Embedded	4
								FBgn0086378	+	3R_RaGOO:3236138-3240624	1360	-	3R_RaGOO:3240181-3240443	Embedded	11.5
								FBgn0086408	+	2R_RaGOO:21522076-21530259	INE-1	-	2R_RaGOO:21530132-21530242	Embedded	19
								FBgn0250816	+	3L_RaGOO:23287083-23434031	Doc3-element	+	3L_RaGOO:23370005-23370785	Intronic	11.5
								FBgn0250816	+	3L_RaGOO:23287083-23434031	F-element	+	3L_RaGOO:23430598-23430811	Intronic	12
								FBgn0259143	+	X_RaGOO:12117143-12132043	roo	+	X_RaGOO:12117983-12118104	Embedded	31.5
								FBgn0259176	-	2L_RaGOO:12377826-12468889	roo	-	2L_RaGOO:12461746-12461851	Embedded	23
								FBgn0259481	-	3L_RaGOO:11403126-11442716	roo	-	3L_RaGOO:11422538-11422647	Embedded	6
								FBgn0260008	+	3L_RaGOO:24737809-24743266	gypsy4	+	3L_RaGOO:24742766-24743183	Embedded	16
								FBgn0260008	+	3L_RaGOO:24737809-24743266	Tc1-2	-	3L_RaGOO:24738478-24738819	Embedded	15
								FBgn0260780	+	X_RaGOO:11533900-11539878	roo	+	X_RaGOO:11534942-11535047	Embedded	269
								FBgn0260780	+	X_RaGOO:11533900-11539878	roo	+	X_RaGOO:11535263-11535488	Embedded	393
								FBgn0260799	+	2R_RaGOO:3501343-3515384	INE-1	-	2R_RaGOO:3513627-3514041	Intronic	3
								FBgn0260859	-	3L_RaGOO:9325261-9329025	roo	-	3L_RaGOO:9325467-9325593	Embedded	135.5
								FBgn0260987	+	3L_RaGOO:25963640-25984221	INE-1	+	3L_RaGOO:25974215-25974513	Overlapped	3
								FBgn0261393	-	3R_RaGOO:6953221-6956124	INE-1	-	3R_RaGOO:6953751-6953849	Embedded	33
								FBgn0261505	+	2R_RaGOO:859390-861286	Doc3-element	+	2R_RaGOO:860527-861286	Overlapped	286
								FBgn0261617	-	X_RaGOO:9386828-9408448	TART-B	-	X_RaGOO:9399511-9399797	Embedded	8
								FBgn0261854	-	2R_RaGOO:13709942-13728460	roo	-	2R_RaGOO:13711644-13711788	Embedded	158
								FBgn0261873	+	X_RaGOO:7896150-7959586	roo	+	X_RaGOO:7944271-7944361	Embedded	7
								FBgn0261986	+	3R_RaGOO:24870073-24873929	roo	+	3R_RaGOO:24871096-24871189	Embedded	30
								FBgn0262101	-	X_RaGOO:16782796-16784505	G7	+	X_RaGOO:16783041-16783563	Overlapped	9
								FBgn0262115	+	2R_RaGOO:3088529-3091042	gypsy2	+	2R_RaGOO:3090812-3091001	Embedded	8
								FBgn0262124	-	2R_RaGOO:2955504-3005506	Cr1a	+	2R_RaGOO:2990996-2992105	Intronic	4
								FBgn0262731	+	4_RaGOO:455858-459842	FB	+	4_RaGOO:456811-457211	Intronic	41
								FBgn0262871	+	3R_RaGOO:16625989-16636336	roo	+	3R_RaGOO:16635058-16635252	Embedded	29.5
								FBgn0262887	+	2L_RaGOO:22498489-22500197	gypsy8	+	2L_RaGOO:22499498-22499787	Embedded	26
								FBgn0262901	+	2R_RaGOO:4112354-4114407	INE-1	-	2R_RaGOO:4112354-4112558	Overlapped	18.5
								FBgn0262947	-	2L_RaGOO:22291898-22295048	1360	-	2L_RaGOO:22292706-22293118	Embedded	5
								FBgn0262947	-	2L_RaGOO:22291898-22295048	1360	-	2L_RaGOO:22293229-22293797	Embedded	8
								FBgn0262947	-	2L_RaGOO:22291898-22295048	gypsy8	-	2L_RaGOO:22294478-22294617	Embedded	16
								FBgn0262947	-	2L_RaGOO:22291898-22295048	S2	-	2L_RaGOO:22292113-22292492	Embedded	10.5
								FBgn0262947	-	2L_RaGOO:22291898-22295048	S2	-	2L_RaGOO:22292492-22292705	Embedded	8
								FBgn0262947	-	2L_RaGOO:22291898-22295048	S2	-	2L_RaGOO:22293798-22294164	Embedded	10.5
								FBgn0262976	-	X_RaGOO:8128055-8131699	roo	+	X_RaGOO:8129809-8129892	Embedded	98.5
								FBgn0263093	+	4_RaGOO:891083-893825	transib3	-	4_RaGOO:892307-893004	Overlapped	32
								FBgn0263993	+	X_RaGOO:6578230-6595889	INE-1	+	X_RaGOO:6595289-6595370	Embedded	39
								FBgn0263993	+	X_RaGOO:6578230-6595889	INE-1	+	X_RaGOO:6595480-6595595	Embedded	98
								FBgn0264607	-	4_RaGOO:1025646-1044253	pogo	-	4_RaGOO:1031359-1031592	Intronic	2
								FBgn0264607	-	4_RaGOO:1025646-1044253	POGON1	-	4_RaGOO:1028848-1028936	Intronic	2
								FBgn0264834	-	2R_RaGOO:934537-935537	gypsy12	-	2R_RaGOO:935303-935485	Embedded	7.5
								FBgn0265767	+	X_RaGOO:21849996-21862645	INE-1	-	X_RaGOO:21856185-21856334	Overlapped	7.5
								FBgn0265991	-	2R_RaGOO:14510569-14564980	TART-B	-	2R_RaGOO:14522682-14522815	Embedded	28
								FBgn0266347	+	3L_RaGOO:22958477-23038121	1360	-	3L_RaGOO:23000804-23000953	Embedded	8
								FBgn0266457	-	X_RaGOO:20948407-20971875	INE-1	+	X_RaGOO:20971653-20971750	Overlapped	4
								FBgn0267160	-	3R_RaGOO:14404370-14407355	gypsy7	-	3R_RaGOO:14406646-14406790	Embedded	42
								FBgn0267160	-	3R_RaGOO:14404370-14407355	Tc1-2	+	3R_RaGOO:14406801-14407002	Embedded	47
								FBgn0267733	+	2R_RaGOO:3689770-3692423	INE-1	-	2R_RaGOO:3691250-3691349	Embedded	6.5
								FBgn0278598	+	2L_RaGOO:22008845-22019081	INE-1	+	2L_RaGOO:22011548-22011652	Embedded	5.5
								FBgn0278598	+	2L_RaGOO:22008845-22019081	INE-1	+	2L_RaGOO:22011672-22011785	Embedded	3.5
								FBgn0284237	-	2R_RaGOO:9040977-9063351	roo	-	2R_RaGOO:9058966-9059123	Embedded	15.5
								FBgn0285926	-	X_RaGOO:10476773-10513188	roo	-	X_RaGOO:10485868-10485985	Embedded	63.5
								FBgn0286778	-	2R_RaGOO:6648603-6694088	HMS-Beagle	-	2R_RaGOO:6690759-6690973	Embedded	314.5
								FBgn0287182	-	3L_RaGOO:26378273-26423292	jockey2	+	3L_RaGOO:26421968-26422158	Overlapped	11.5
								FBgn0287182	-	3L_RaGOO:26378273-26423292	transib2	+	3L_RaGOO:26414404-26414966	Overlapped	18.5
								FBgn0287187	-	3L_RaGOO:24133396-24139683	1360	+	3L_RaGOO:24137900-24138191	Overlapped	3.5
								FBgn0287187	-	3L_RaGOO:24133396-24139683	1360	+	3L_RaGOO:24138471-24138621	Overlapped	2.5
								FBgn0287187	-	3L_RaGOO:24133396-24139683	INE-1	+	3L_RaGOO:24139601-24139683	Overlapped	3
								FBgn0287478	+	2R_RaGOO:8308411-8342552	roo	+	2R_RaGOO:8335189-8335298	Embedded	5.5
								FBgn0287597	-	4_RaGOO:652440-654553	INE-1	-	4_RaGOO:653746-653853	Intronic	2.5
								FBgn0288229	-	2L_RaGOO:187032-195162	McClintock-int	-	2L_RaGOO:187955-188043	Overlapped	725.5

## Sheet: dmgoth101 - cold
TE-initiated transcripts								TE-exonized transcripts									TE-terminated transcripts
gene_id	gene_strand	Exon-position	TE_family	TE_strand	TE_position	chimeric_reads		gene_id	gene_strand	gene-position	TE_family	TE_strand	TE_position	chimeric_reads			gene_id	gene_strand	Exon-position	TE_family	TE_strand	TE_position	chimeric_reads
FBgn0004179	+	3L_RaGOO:21920662-21923662	hobo	18.2	3L_RaGOO:21923427-21923662	2		FBgn0000008	+	2R_RaGOO:20849062-20884997	roo	+	2R_RaGOO:20875096-20875191	Embedded	15.5		FBgn0000063	+	3R_RaGOO:16914758-16917758	FB	3.1	3R_RaGOO:16914758-16915298	27.5
FBgn0010247	-	3R_RaGOO:3200035-3203035	Idefix	24.1	3R_RaGOO:3200268-3200536	10		FBgn0000008	+	2R_RaGOO:20849062-20884997	roo	+	2R_RaGOO:20876991-20877082	Embedded	4.5		FBgn0002121	-	2L_RaGOO:73509-76509	Idefix	23.5	2L_RaGOO:76396-76509	2.5
FBgn0031188	-	X_RaGOO:21340686-21343686	S2	5.4	X_RaGOO:21341507-21342141	15.5		FBgn0000448	-	2R_RaGOO:9039515-9072724	roo	-	2R_RaGOO:9058966-9059123	Embedded	11.5		FBgn0010215	-	3L_RaGOO:23061490-23064490	1731	31.8	3L_RaGOO:23063912-23064172	19.5
FBgn0031610	+	2L_RaGOO:4498788-4501788	Burdock	0.3	2L_RaGOO:4500700-4501787	2.5		FBgn0000473	-	2R_RaGOO:5736661-5738918	17.6	-	2R_RaGOO:5736731-5737241	Embedded	16.5		FBgn0011747	-	4_RaGOO:106334-109334	G5	2.2	4_RaGOO:109144-109334	3
FBgn0034405	-	2R_RaGOO:17607493-17610493	Bari1	0.2	2R_RaGOO:17607539-17609269	2.5		FBgn0000568	-	3L_RaGOO:17735169-17839938	roo	-	3L_RaGOO:17754660-17754775	Embedded	3.5		FBgn0016126	+	4_RaGOO:442296-445296	1360	4.7	4_RaGOO:442415-442989	3
								FBgn0000662	-	2R_RaGOO:12590849-12595786	roo	-	2R_RaGOO:12595025-12595182	Embedded	12		FBgn0031659	+	2L_RaGOO:4991142-4994142	S2	9.7	2L_RaGOO:4991174-4991297	12.5
								FBgn0000810	+	X_RaGOO:2121059-2124961	roo	+	X_RaGOO:2121285-2121378	Embedded	87		FBgn0034008	-	2R_RaGOO:14054906-14057906	hopper2	20.9	2R_RaGOO:14057565-14057772	3.5
								FBgn0001185	+	2L_RaGOO:16452554-16455067	INE-1	-	2L_RaGOO:16454499-16455047	Embedded	34.5		FBgn0035993	-	3L_RaGOO:9323810-9326810	INE-1	16.3	3L_RaGOO:9326589-9326791	7.5
								FBgn0002590	-	X_RaGOO:16677374-16682052	BS	+	X_RaGOO:16677551-16677699	Overlapped	20		FBgn0041004	+	2L_RaGOO:22305990-22308990	INE-1	18.7	2L_RaGOO:22306074-22306342	2.5
								FBgn0003464	+	X_RaGOO:20808134-20815754	roo	+	X_RaGOO:20811020-20811119	Embedded	11.5		FBgn0043458	-	3L_RaGOO:1447835-1450835	1360	5	3L_RaGOO:1450479-1450835	16
								FBgn0003464	+	X_RaGOO:20808134-20815754	roo	+	X_RaGOO:20812174-20812261	Embedded	6.5		FBgn0052207	-	3L_RaGOO:19241804-19244804	INE-1	28.1	3L_RaGOO:19244632-19244784	49
								FBgn0004227	+	X_RaGOO:15897503-15907541	INE-1	-	X_RaGOO:15904816-15904932	Embedded	8.5		FBgn0058002	+	3L_RaGOO:24530135-24533135	gypsy2	16.3	3L_RaGOO:24530135-24530262	2
								FBgn0004872	-	2L_RaGOO:10939564-10944771	Cr1a	-	2L_RaGOO:10942055-10942203	Intronic	28.5		FBgn0058160	+	3L_RaGOO:25396607-25399607	G3	28.8	3L_RaGOO:25396607-25396719	3.5
								FBgn0004872	-	2L_RaGOO:10939564-10944771	INE-1	+	2L_RaGOO:10941726-10941925	Intronic	17.5		FBgn0082998	-	X_RaGOO:16674720-16677720	BS	13.4	X_RaGOO:16677551-16677699	9
								FBgn0004872	-	2L_RaGOO:10939564-10944771	INE-1	+	2L_RaGOO:10941913-10942008	Intronic	11.5		FBgn0082999	-	X_RaGOO:16674883-16677883	BS	13.4	X_RaGOO:16677551-16677699	2
								FBgn0004872	-	2L_RaGOO:10939564-10944771	INE-1	+	2L_RaGOO:10944024-10944155	Intronic	8		FBgn0085736	+	3L_RaGOO:24489211-24492211	gypsy2	16.9	3L_RaGOO:24489512-24489684	4
								FBgn0004875	+	3L_RaGOO:3761230-3784697	roo	+	3L_RaGOO:3772200-3772298	Embedded	2.5		FBgn0250830	-	2R_RaGOO:3689734-3692734	1360	8.8	2R_RaGOO:3692613-3692734	2
								FBgn0005616	-	2L_RaGOO:3489050-3492913	INE-1	-	2L_RaGOO:3489541-3489917	Embedded	17		FBgn0261505	+	2R_RaGOO:861286-864286	Doc3-element	3.1	2R_RaGOO:861286-861391	12.5
								FBgn0010215	-	3L_RaGOO:23064490-23083976	INE-1	-	3L_RaGOO:23075252-23075358	Embedded	7.5
								FBgn0010215	-	3L_RaGOO:23064490-23083976	INE-1	-	3L_RaGOO:23075392-23075550	Embedded	3
								FBgn0010395	+	2L_RaGOO:20654917-20659919	INE-1	+	2L_RaGOO:20659183-20659307	Embedded	16.5
								FBgn0010395	+	2L_RaGOO:20654917-20659919	INE-1	+	2L_RaGOO:20659318-20659441	Embedded	9.5
								FBgn0010762	+	3L_RaGOO:10557879-10583779	roo	+	3L_RaGOO:10578357-10578462	Embedded	74.5
								FBgn0011481	-	3R_RaGOO:17431640-17438682	HMS-Beagle	-	3R_RaGOO:17435842-17436040	Embedded	708.5
								FBgn0011642	-	4_RaGOO:1047913-1055552	INE-1	+	4_RaGOO:1054727-1054820	Overlapped	2
								FBgn0011747	-	4_RaGOO:109334-124094	1360	+	4_RaGOO:113838-114081	Overlapped	30.5
								FBgn0011747	-	4_RaGOO:109334-124094	G5	-	4_RaGOO:109334-109954	Overlapped	35.5
								FBgn0011760	+	X_RaGOO:4480471-4494408	HMS-Beagle	+	X_RaGOO:4481038-4481298	Embedded	81.5
								FBgn0013759	-	3R_RaGOO:20975776-21015088	roo	-	3R_RaGOO:21013335-21013424	Embedded	243
								FBgn0014037	-	3L_RaGOO:19595099-19615360	BS	+	3L_RaGOO:19603337-19603418	Embedded	670
								FBgn0014037	-	3L_RaGOO:19595099-19615360	roo	-	3L_RaGOO:19599951-19600034	Embedded	136.5
								FBgn0015778	+	3R_RaGOO:12954489-12962013	roo	+	3R_RaGOO:12959065-12959153	Embedded	929.5
								FBgn0016059	-	2R_RaGOO:16459137-16469783	roo	-	2R_RaGOO:16464872-16464968	Embedded	420.5
								FBgn0016126	+	4_RaGOO:433864-442296	INE-1	-	4_RaGOO:437612-438126	Intronic	3.5
								FBgn0016694	-	3L_RaGOO:7729980-7786138	roo	-	3L_RaGOO:7744557-7744664	Embedded	2
								FBgn0016754	-	3R_RaGOO:23086172-23114971	roo	-	3R_RaGOO:23112623-23112798	Embedded	11
								FBgn0017418	-	X_RaGOO:17669413-17676802	1360	-	X_RaGOO:17670603-17671029	Embedded	209.5
								FBgn0017581	-	3R_RaGOO:11017787-11031326	roo	-	3R_RaGOO:11026374-11026454	Overlapped	27.5
								FBgn0020309	-	2L_RaGOO:11726317-11741433	roo	-	2L_RaGOO:11729376-11729484	Embedded	2
								FBgn0020445	-	2L_RaGOO:3354978-3375012	roo	-	2L_RaGOO:3373218-3373342	Embedded	71.5
								FBgn0022361	+	4_RaGOO:546398-555459	FB	+	4_RaGOO:549267-549901	Intronic	8.5
								FBgn0023441	-	2R_RaGOO:14400310-14419699	roo	-	2R_RaGOO:14405335-14405433	Embedded	10
								FBgn0024728	+	4_RaGOO:655050-661301	INE-1	+	4_RaGOO:658465-658614	Intronic	7
								FBgn0024728	+	4_RaGOO:655050-661301	INE-1	-	4_RaGOO:659561-659665	Intronic	3
								FBgn0024804	+	3L_RaGOO:26059606-26194495	HB	+	3L_RaGOO:26073601-26074069	Intronic	9.5
								FBgn0024804	+	3L_RaGOO:26059606-26194495	ZAM	-	3L_RaGOO:26145253-26145528	Intronic	4.5
								FBgn0025388	-	X_RaGOO:4423669-4428620	INE-1	+	X_RaGOO:4423755-4423902	Embedded	8.5
								FBgn0026083	+	X_RaGOO:3922744-3935744	INE-1	+	X_RaGOO:3933929-3934197	Embedded	35.5
								FBgn0026083	+	X_RaGOO:3922744-3935744	INE-1	+	X_RaGOO:3934216-3934297	Embedded	25
								FBgn0026238	-	2R_RaGOO:4102351-4113435	INE-1	-	2R_RaGOO:4103302-4103623	Intronic	4
								FBgn0026262	-	4_RaGOO:448252-455190	INE-1	-	4_RaGOO:451248-451378	Intronic	3.5
								FBgn0026401	-	2R_RaGOO:3590182-3627565	transib2	+	2R_RaGOO:3611546-3612032	Intronic	2.5
								FBgn0026401	-	2R_RaGOO:3590182-3627565	transib2	+	2R_RaGOO:3612029-3612585	Intronic	3
								FBgn0026869	-	4_RaGOO:526686-546236	INE-1	+	4_RaGOO:529844-530128	Embedded	2.5
								FBgn0026869	-	4_RaGOO:526686-546236	INE-1	-	4_RaGOO:530163-530292	Embedded	2.5
								FBgn0026869	-	4_RaGOO:526686-546236	INE-1	-	4_RaGOO:531765-532073	Embedded	2.5
								FBgn0026869	-	4_RaGOO:526686-546236	INE-1	-	4_RaGOO:532731-532815	Embedded	6.5
								FBgn0026869	-	4_RaGOO:526686-546236	INE-1	-	4_RaGOO:532828-533000	Embedded	13.5
								FBgn0027279	+	X_RaGOO:21355757-21376787	INE-1	+	X_RaGOO:21363021-21363526	Intronic	4
								FBgn0027375	-	3L_RaGOO:14455229-14459142	INE-1	-	3L_RaGOO:14457368-14457498	Embedded	8.5
								FBgn0027655	+	3R_RaGOO:27850185-27888681	roo	+	3R_RaGOO:27862521-27862601	Embedded	13
								FBgn0028953	+	2R_RaGOO:16228928-16237005	Tc3	+	2R_RaGOO:16234840-16234943	Embedded	124.5
								FBgn0029895	+	X_RaGOO:6414318-6434155	roo	+	X_RaGOO:6415009-6415105	Embedded	11.5
								FBgn0029929	+	X_RaGOO:6727348-6728476	INE-1	-	X_RaGOO:6728274-6728378	Embedded	6
								FBgn0030040	-	X_RaGOO:8178580-8181000	HB	-	X_RaGOO:8180217-8180548	Intronic	2.5
								FBgn0030049	+	X_RaGOO:8281989-8291826	roo	+	X_RaGOO:8285149-8285275	Embedded	102.5
								FBgn0030087	-	X_RaGOO:8811810-8821962	roo	-	X_RaGOO:8813879-8813975	Embedded	26
								FBgn0030096	-	X_RaGOO:8878862-8880832	INE-1	+	X_RaGOO:8878990-8879105	Embedded	27
								FBgn0030121	-	X_RaGOO:8989347-8991874	roo	-	X_RaGOO:8989745-8989983	Embedded	118
								FBgn0030318	+	X_RaGOO:11252143-11258604	McClintock-int	+	X_RaGOO:11258274-11258389	Embedded	38.5
								FBgn0030418	+	X_RaGOO:12399331-12404922	hobo	+	X_RaGOO:12401555-12401815	Embedded	28.5
								FBgn0030421	+	X_RaGOO:12418761-12426113	1360	+	X_RaGOO:12424177-12424373	Embedded	18.5
								FBgn0031054	+	X_RaGOO:19188828-19191132	G5	+	X_RaGOO:19190497-19190993	Embedded	117.5
								FBgn0031054	+	X_RaGOO:19188828-19191132	G5	+	X_RaGOO:19191021-19191128	Embedded	2
								FBgn0031144	-	X_RaGOO:20487875-20491027	Tc3	+	X_RaGOO:20488424-20488576	Embedded	118
								FBgn0031740	+	2L_RaGOO:5815921-5817735	roo	+	2L_RaGOO:5816958-5817075	Embedded	22.5
								FBgn0032130	+	2L_RaGOO:9532955-9537619	roo	-	2L_RaGOO:9534648-9534738	Embedded	14
								FBgn0032240	-	2L_RaGOO:10384250-10386253	INE-1	-	2L_RaGOO:10385197-10385308	Embedded	110.5
								FBgn0032656	+	2L_RaGOO:17704668-17716162	INE-1	+	2L_RaGOO:17714958-17715121	Embedded	114.5
								FBgn0032656	+	2L_RaGOO:17704668-17716162	INE-1	+	2L_RaGOO:17715145-17715279	Embedded	72
								FBgn0032656	+	2L_RaGOO:17704668-17716162	INE-1	+	2L_RaGOO:17715251-17715394	Embedded	70
								FBgn0032955	-	2L_RaGOO:21131490-21141330	INE-1	+	2L_RaGOO:21134072-21134291	Embedded	17
								FBgn0032957	-	2L_RaGOO:21181390-21195104	HB	-	2L_RaGOO:21192801-21193789	Overlapped	8.5
								FBgn0032957	-	2L_RaGOO:21181390-21195104	HB	-	2L_RaGOO:21193797-21194033	Overlapped	4.5
								FBgn0032986	+	2L_RaGOO:21739651-21746930	jockey	+	2L_RaGOO:21741223-21741481	Embedded	2
								FBgn0033005	-	2R_RaGOO:386804-391314	INE-1	-	2R_RaGOO:390819-390929	Overlapped	49
								FBgn0033010	+	2R_RaGOO:4129847-4139860	INE-1	+	2R_RaGOO:4139254-4139430	Embedded	331
								FBgn0033010	+	2R_RaGOO:4129847-4139860	INE-1	+	2R_RaGOO:4139509-4139647	Embedded	231.5
								FBgn0033010	+	2R_RaGOO:4129847-4139860	X-element	-	2R_RaGOO:4132771-4133085	Embedded	9
								FBgn0033015	+	2R_RaGOO:4234511-4271707	INE-1	+	2R_RaGOO:4234575-4234670	Embedded	6.5
								FBgn0033185	-	2R_RaGOO:6429313-6431917	1360	-	2R_RaGOO:6429361-6429467	Embedded	41
								FBgn0034072	-	2R_RaGOO:14838126-14855556	roo	-	2R_RaGOO:14838628-14838711	Embedded	11
								FBgn0034570	+	2R_RaGOO:19707981-19719508	roo	+	2R_RaGOO:19716634-19716748	Embedded	6.5
								FBgn0034644	+	2R_RaGOO:20362775-20374507	BS	+	2R_RaGOO:20366871-20366993	Embedded	24.5
								FBgn0034644	+	2R_RaGOO:20362775-20374507	roo	+	2R_RaGOO:20367119-20367226	Embedded	5.5
								FBgn0035388	+	3L_RaGOO:2977283-2982467	roo	+	3L_RaGOO:2979921-2980026	Embedded	130.5
								FBgn0035388	+	3L_RaGOO:2977283-2982467	roo	+	3L_RaGOO:2980329-2980419	Embedded	5
								FBgn0035574	+	3L_RaGOO:4630459-4733158	roo	+	3L_RaGOO:4704279-4704390	Embedded	2
								FBgn0035720	-	3L_RaGOO:6854054-6860462	roo	-	3L_RaGOO:6855077-6855173	Embedded	21
								FBgn0035993	-	3L_RaGOO:9326810-9329025	INE-1	+	3L_RaGOO:9326879-9326962	Embedded	24
								FBgn0036134	-	3L_RaGOO:11007847-11015656	roo	-	3L_RaGOO:11011384-11011480	Embedded	22
								FBgn0036152	-	3L_RaGOO:11181092-11188806	roo	-	3L_RaGOO:11188506-11188627	Embedded	42.5
								FBgn0036262	+	3L_RaGOO:12061365-12064235	Rt1a	+	3L_RaGOO:12063908-12064029	Embedded	5
								FBgn0036374	+	3L_RaGOO:13374187-13383006	roo	+	3L_RaGOO:13377453-13377560	Embedded	29
								FBgn0036451	+	3L_RaGOO:14612476-14623625	roo	+	3L_RaGOO:14620744-14620850	Embedded	10.5
								FBgn0036640	-	3L_RaGOO:16376807-16380251	TART-A	-	3L_RaGOO:16376942-16377169	Embedded	103.5
								FBgn0036640	-	3L_RaGOO:16376807-16380251	TART-A	-	3L_RaGOO:16377474-16377642	Embedded	82
								FBgn0036900	-	3L_RaGOO:19449137-19452542	INE-1	-	3L_RaGOO:19449375-19449461	Embedded	85
								FBgn0036900	-	3L_RaGOO:19449137-19452542	INE-1	-	3L_RaGOO:19449483-19449850	Embedded	247
								FBgn0036958	-	3L_RaGOO:19939969-19948699	roo	-	3L_RaGOO:19944508-19944603	Embedded	23
								FBgn0037213	+	3R_RaGOO:3675824-3687937	INE-1	-	3R_RaGOO:3686354-3686542	Embedded	9.5
								FBgn0037213	+	3R_RaGOO:3675824-3687937	INE-1	+	3R_RaGOO:3686747-3686854	Embedded	9
								FBgn0037363	+	3R_RaGOO:5115414-5125624	roo	+	3R_RaGOO:5115580-5115679	Embedded	126
								FBgn0038760	+	3R_RaGOO:19226806-19229571	roo	+	3R_RaGOO:19228933-19229034	Embedded	26
								FBgn0039209	-	3R_RaGOO:23755711-23781296	roo	-	3R_RaGOO:23760948-23761046	Embedded	27.5
								FBgn0039492	-	3R_RaGOO:26274268-26293073	roo	-	3R_RaGOO:26275574-26275662	Embedded	2.5
								FBgn0039688	+	3R_RaGOO:28866482-28875984	roo	+	3R_RaGOO:28869000-28869091	Embedded	2
								FBgn0039831	+	3R_RaGOO:30326495-30337053	roo	+	3R_RaGOO:30332794-30332885	Embedded	65.5
								FBgn0039890	-	4_RaGOO:178310-188056	INE-1	-	4_RaGOO:179193-179635	Intronic	2
								FBgn0039920	+	4_RaGOO:663064-673555	INE-1	-	4_RaGOO:670111-670228	Embedded	26.5
								FBgn0039923	-	4_RaGOO:761931-772400	FB	-	4_RaGOO:769101-769563	Intronic	109.5
								FBgn0039927	+	4_RaGOO:1117062-1128373	INE-1	-	4_RaGOO:1125159-1125278	Embedded	2.5
								FBgn0039932	-	4_RaGOO:952270-968377	Tc1-2	+	4_RaGOO:958695-960140	Overlapped	11
								FBgn0039938	-	4_RaGOO:788132-822309	Tc1-2	+	4_RaGOO:791389-793018	Overlapped	3.5
								FBgn0039944	-	X_RaGOO:21911492-21923251	INE-1	-	X_RaGOO:21914803-21915135	Intronic	3
								FBgn0039944	-	X_RaGOO:21911492-21923251	INE-1	-	X_RaGOO:21917162-21917264	Intronic	3
								FBgn0039945	-	X_RaGOO:21911492-21919150	INE-1	-	X_RaGOO:21914803-21915135	Intronic	3
								FBgn0039955	+	3R_RaGOO:3433805-3456160	INE-1	+	3R_RaGOO:3455563-3455659	Embedded	83.5
								FBgn0039958	-	2L_RaGOO:22543966-22557347	Tc1-2	+	2L_RaGOO:22554880-22555551	Intronic	2.5
								FBgn0039993	+	2R_RaGOO:1205121-1211070	INE-1	-	2R_RaGOO:1208396-1208666	Intronic	2
								FBgn0039993	+	2R_RaGOO:1205121-1211070	INE-1	+	2R_RaGOO:1209850-1210253	Intronic	4
								FBgn0039994	+	2R_RaGOO:3642892-3656590	1360	-	2R_RaGOO:3643399-3643535	Overlapped	132.5
								FBgn0040010	+	2L_RaGOO:22019614-22025773	1360	+	2L_RaGOO:22021292-22021725	Embedded	2.5
								FBgn0040010	+	2L_RaGOO:22019614-22025773	Doc2-element	+	2L_RaGOO:22023528-22025773	Embedded	7.5
								FBgn0040022	+	3L_RaGOO:24724705-24732285	INE-1	+	3L_RaGOO:24730754-24731000	Intronic	9
								FBgn0040022	+	3L_RaGOO:24724705-24732285	INE-1	+	3L_RaGOO:24730986-24731113	Intronic	7.5
								FBgn0040056	+	3L_RaGOO:23510706-23521684	INE-1	-	3L_RaGOO:23518487-23518696	Intronic	15.5
								FBgn0040056	+	3L_RaGOO:23510706-23521684	INE-1	+	3L_RaGOO:23519859-23520148	Intronic	4
								FBgn0040271	-	3R_RaGOO:15552566-15587210	micropia	-	3R_RaGOO:15561841-15565794	Intronic	4.5
								FBgn0041004	+	2L_RaGOO:22295606-22305990	1360	+	2L_RaGOO:22303803-22303955	Embedded	5.5
								FBgn0041004	+	2L_RaGOO:22295606-22305990	Idefix	-	2L_RaGOO:22301740-22302215	Embedded	33.5
								FBgn0041004	+	2L_RaGOO:22295606-22305990	INE-1	-	2L_RaGOO:22303044-22303128	Embedded	3.5
								FBgn0041004	+	2L_RaGOO:22295606-22305990	S2	+	2L_RaGOO:22304312-22304592	Embedded	2.5
								FBgn0041111	+	2L_RaGOO:2908469-2976942	roo	+	2L_RaGOO:2968164-2968303	Embedded	68
								FBgn0042083	+	2R_RaGOO:5701479-5704043	INE-1	+	2R_RaGOO:5702126-5702239	Intronic	5
								FBgn0042693	+	3R_RaGOO:17406882-17419197	roo	+	3R_RaGOO:17409003-17409087	Embedded	333.5
								FBgn0042693	+	3R_RaGOO:17406882-17419197	roo	+	3R_RaGOO:17409072-17409178	Embedded	248
								FBgn0045761	-	3R_RaGOO:24531538-24537686	Doc	-	3R_RaGOO:24532793-24537308	Overlapped	10.5
								FBgn0046692	+	2R_RaGOO:3454930-3471867	hobo	+	2R_RaGOO:3457939-3458334	Intronic	4.5
								FBgn0050460	-	2R_RaGOO:15845638-15873197	roo	-	2R_RaGOO:15846653-15846744	Embedded	7.5
								FBgn0051998	-	4_RaGOO:190900-200166	INE-1	-	4_RaGOO:199159-199249	Intronic	3.5
								FBgn0051999	-	4_RaGOO:209228-221803	S-element	-	4_RaGOO:220378-221042	Overlapped	3
								FBgn0052000	+	4_RaGOO:126456-137357	1360	+	4_RaGOO:133965-134172	Overlapped	46.5
								FBgn0052000	+	4_RaGOO:126456-137357	INE-1	+	4_RaGOO:129866-129946	Overlapped	7
								FBgn0052016	-	4_RaGOO:941621-948465	INE-1	-	4_RaGOO:945209-945311	Intronic	2
								FBgn0052017	-	4_RaGOO:1128284-1153273	gypsy7	-	4_RaGOO:1151960-1152892	Overlapped	4.5
								FBgn0052133	-	3L_RaGOO:13866215-13875053	BS	-	3L_RaGOO:13871183-13871270	Embedded	82
								FBgn0052133	-	3L_RaGOO:13866215-13875053	roo	-	3L_RaGOO:13869095-13869201	Embedded	43
								FBgn0052133	-	3L_RaGOO:13866215-13875053	roo	-	3L_RaGOO:13870451-13870531	Embedded	7.5
								FBgn0052133	-	3L_RaGOO:13866215-13875053	roo	-	3L_RaGOO:13872587-13872706	Embedded	34.5
								FBgn0052133	-	3L_RaGOO:13866215-13875053	TART-B	-	3L_RaGOO:13870486-13870574	Embedded	13.5
								FBgn0052264	-	3L_RaGOO:3656365-3748979	roo	-	3L_RaGOO:3721932-3722039	Embedded	7
								FBgn0052296	-	3L_RaGOO:2679089-2723670	roo	-	3L_RaGOO:2682489-2682570	Embedded	14.5
								FBgn0052451	+	3L_RaGOO:22390433-22423236	INE-1	+	3L_RaGOO:22421945-22422128	Embedded	5.5
								FBgn0052676	-	X_RaGOO:10400078-10433854	roo	-	X_RaGOO:10432883-10433033	Embedded	5
								FBgn0052767	-	X_RaGOO:4849617-4863403	roo	-	X_RaGOO:4859125-4859342	Embedded	37
								FBgn0053554	-	2R_RaGOO:4162706-4226619	INE-1	-	2R_RaGOO:4183020-4183173	Intronic	5.5
								FBgn0053554	-	2R_RaGOO:4162706-4226619	INE-1	+	2R_RaGOO:4196072-4196287	Intronic	2.5
								FBgn0058045	+	3L_RaGOO:23774504-23781846	1360	-	3L_RaGOO:23777512-23777612	Intronic	5.5
								FBgn0058045	+	3L_RaGOO:23774504-23781846	INE-1	-	3L_RaGOO:23777000-23777138	Intronic	6.5
								FBgn0058160	+	3L_RaGOO:25380444-25396607	diver2	-	3L_RaGOO:25395014-25395173	Embedded	35.5
								FBgn0058160	+	3L_RaGOO:25380444-25396607	INE-1	+	3L_RaGOO:25393507-25393821	Embedded	54
								FBgn0058160	+	3L_RaGOO:25380444-25396607	INE-1	+	3L_RaGOO:25393826-25394008	Embedded	47.5
								FBgn0058160	+	3L_RaGOO:25380444-25396607	INE-1	+	3L_RaGOO:25394109-25394192	Embedded	16
								FBgn0058160	+	3L_RaGOO:25380444-25396607	INE-1	-	3L_RaGOO:25395788-25395993	Embedded	36.5
								FBgn0058160	+	3L_RaGOO:25380444-25396607	INE-1	-	3L_RaGOO:25395992-25396224	Embedded	28.5
								FBgn0058191	+	2R_RaGOO:784463-788070	1360	-	2R_RaGOO:786903-787331	Embedded	31.5
								FBgn0064225	-	2L_RaGOO:22003048-22007498	Cr1a	-	2L_RaGOO:22003638-22003929	Embedded	3.5
								FBgn0064225	-	2L_RaGOO:22003048-22007498	Cr1a	-	2L_RaGOO:22003917-22004258	Embedded	5.5
								FBgn0064225	-	2L_RaGOO:22003048-22007498	INE-1	-	2L_RaGOO:22004720-22004867	Embedded	18
								FBgn0064225	-	2L_RaGOO:22003048-22007498	INE-1	-	2L_RaGOO:22004891-22004983	Embedded	11.5
								FBgn0067622	-	2L_RaGOO:10384250-10386253	INE-1	-	2L_RaGOO:10385197-10385308	Embedded	110.5
								FBgn0085430	+	X_RaGOO:18409005-18429145	roo	+	X_RaGOO:18423490-18423588	Embedded	14.5
								FBgn0085432	+	4_RaGOO:68921-108530	INE-1	+	4_RaGOO:106051-106221	Embedded	8.5
								FBgn0085432	+	4_RaGOO:68921-108530	INE-1	+	4_RaGOO:106348-106492	Embedded	4.5
								FBgn0085446	+	X_RaGOO:6266861-6306872	roo	+	X_RaGOO:6295954-6296071	Embedded	2
								FBgn0086372	+	3R_RaGOO:6604658-6618606	BS	+	3R_RaGOO:6611954-6612041	Embedded	2.5
								FBgn0086378	+	3R_RaGOO:3236138-3240624	1360	-	3R_RaGOO:3240181-3240443	Embedded	8
								FBgn0086408	+	2R_RaGOO:21522076-21530259	INE-1	-	2R_RaGOO:21530132-21530242	Embedded	7.5
								FBgn0087002	+	4_RaGOO:1051515-1067813	HB	-	4_RaGOO:1067369-1067532	Embedded	2.5
								FBgn0250816	+	3L_RaGOO:23287083-23434031	aurora-element	-	3L_RaGOO:23395142-23395246	Intronic	4.5
								FBgn0250816	+	3L_RaGOO:23287083-23434031	aurora-element	-	3L_RaGOO:23395265-23395401	Intronic	2.5
								FBgn0250816	+	3L_RaGOO:23287083-23434031	Doc3-element	+	3L_RaGOO:23370005-23370785	Intronic	26
								FBgn0250816	+	3L_RaGOO:23287083-23434031	F-element	+	3L_RaGOO:23430598-23430811	Intronic	6.5
								FBgn0259143	+	X_RaGOO:12117143-12132043	roo	+	X_RaGOO:12117983-12118104	Embedded	70.5
								FBgn0259176	-	2L_RaGOO:12377826-12468889	roo	-	2L_RaGOO:12461746-12461851	Embedded	39
								FBgn0259481	-	3L_RaGOO:11403126-11442716	roo	-	3L_RaGOO:11422538-11422647	Embedded	5.5
								FBgn0260003	+	3R_RaGOO:18688893-18826553	roo	+	3R_RaGOO:18814381-18814487	Embedded	11.5
								FBgn0260008	+	3L_RaGOO:24737809-24743266	gypsy4	+	3L_RaGOO:24742766-24743183	Embedded	12.5
								FBgn0260008	+	3L_RaGOO:24737809-24743266	Tc1-2	-	3L_RaGOO:24738478-24738819	Embedded	11.5
								FBgn0260386	+	3R_RaGOO:7626087-7636403	roo	+	3R_RaGOO:7634326-7634483	Embedded	5.5
								FBgn0260780	+	X_RaGOO:11533900-11539878	roo	+	X_RaGOO:11534942-11535047	Embedded	434
								FBgn0260780	+	X_RaGOO:11533900-11539878	roo	+	X_RaGOO:11535263-11535488	Embedded	516
								FBgn0260798	-	2R_RaGOO:3264668-3390024	S-element	+	2R_RaGOO:3387895-3389569	Intronic	3
								FBgn0260799	+	2R_RaGOO:3501343-3515384	1360	-	2R_RaGOO:3504777-3505147	Intronic	5.5
								FBgn0260799	+	2R_RaGOO:3501343-3515384	INE-1	-	2R_RaGOO:3513311-3513444	Intronic	3
								FBgn0260799	+	2R_RaGOO:3501343-3515384	INE-1	-	2R_RaGOO:3513627-3514041	Intronic	5
								FBgn0260859	-	3L_RaGOO:9325261-9329025	roo	-	3L_RaGOO:9325467-9325593	Embedded	112
								FBgn0260987	+	3L_RaGOO:25963640-25984221	INE-1	+	3L_RaGOO:25974215-25974513	Overlapped	6
								FBgn0261393	-	3R_RaGOO:6953221-6956124	INE-1	-	3R_RaGOO:6953751-6953849	Embedded	19.5
								FBgn0261505	+	2R_RaGOO:859390-861286	Doc3-element	+	2R_RaGOO:860527-861286	Overlapped	328.5
								FBgn0261617	-	X_RaGOO:9386828-9408448	roo	-	X_RaGOO:9399713-9399810	Embedded	16.5
								FBgn0261617	-	X_RaGOO:9386828-9408448	roo	-	X_RaGOO:9399778-9399903	Embedded	19.5
								FBgn0261617	-	X_RaGOO:9386828-9408448	roo	-	X_RaGOO:9404922-9405036	Embedded	19.5
								FBgn0261617	-	X_RaGOO:9386828-9408448	TART-A	-	X_RaGOO:9400118-9400418	Embedded	2
								FBgn0261617	-	X_RaGOO:9386828-9408448	TART-B	-	X_RaGOO:9399511-9399797	Embedded	15.5
								FBgn0261617	-	X_RaGOO:9386828-9408448	TART-B	-	X_RaGOO:9399842-9400029	Embedded	12
								FBgn0261617	-	X_RaGOO:9386828-9408448	TART-C	-	X_RaGOO:9400448-9400544	Embedded	4.5
								FBgn0261641	-	3R_RaGOO:5782914-5789531	INE-1	-	3R_RaGOO:5787037-5787136	Embedded	2.5
								FBgn0261641	-	3R_RaGOO:5782914-5789531	R1-element	-	3R_RaGOO:5786766-5786958	Embedded	5.5
								FBgn0261854	-	2R_RaGOO:13709942-13728460	roo	-	2R_RaGOO:13711644-13711788	Embedded	307.5
								FBgn0261873	+	X_RaGOO:7896150-7959586	roo	+	X_RaGOO:7944271-7944361	Embedded	4
								FBgn0261986	+	3R_RaGOO:24870073-24873929	roo	+	3R_RaGOO:24871096-24871189	Embedded	139.5
								FBgn0262115	+	2R_RaGOO:3088529-3091042	gypsy2	+	2R_RaGOO:3090812-3091001	Embedded	11.5
								FBgn0262123	+	2R_RaGOO:935762-1029016	gypsy2	+	2R_RaGOO:976960-979397	Overlapped	3.5
								FBgn0262123	+	2R_RaGOO:935762-1029016	Max-element	+	2R_RaGOO:935762-936323	Overlapped	2.5
								FBgn0262124	-	2R_RaGOO:2955504-3005506	Cr1a	+	2R_RaGOO:2990996-2992105	Intronic	10
								FBgn0262519	-	3L_RaGOO:19588034-19616164	BS	+	3L_RaGOO:19603337-19603418	Intronic	3
								FBgn0262582	+	3R_RaGOO:19452740-19497499	roo	+	3R_RaGOO:19487396-19487520	Embedded	24.5
								FBgn0262731	+	4_RaGOO:455858-459842	FB	+	4_RaGOO:456811-457211	Intronic	49
								FBgn0262871	+	3R_RaGOO:16625989-16636336	roo	+	3R_RaGOO:16635058-16635252	Embedded	21.5
								FBgn0262887	+	2L_RaGOO:22498489-22500197	gypsy8	+	2L_RaGOO:22499498-22499787	Embedded	28
								FBgn0262901	+	2R_RaGOO:4112354-4114407	INE-1	-	2R_RaGOO:4112354-4112558	Overlapped	33
								FBgn0262976	-	X_RaGOO:8128055-8131699	roo	+	X_RaGOO:8129809-8129892	Embedded	86.5
								FBgn0263093	+	4_RaGOO:891083-893825	transib3	-	4_RaGOO:892307-893004	Overlapped	90.5
								FBgn0263490	+	3R_RaGOO:23784082-23822159	roo	+	3R_RaGOO:23818089-23818173	Embedded	21
								FBgn0263993	+	X_RaGOO:6578230-6595889	INE-1	+	X_RaGOO:6595289-6595370	Embedded	21.5
								FBgn0263993	+	X_RaGOO:6578230-6595889	INE-1	+	X_RaGOO:6595480-6595595	Embedded	46
								FBgn0263993	+	X_RaGOO:6578230-6595889	roo	+	X_RaGOO:6590807-6590968	Embedded	63
								FBgn0264607	-	4_RaGOO:1025646-1044253	INE-1	+	4_RaGOO:1031836-1032057	Intronic	3
								FBgn0264834	-	2R_RaGOO:934537-935537	gypsy12	-	2R_RaGOO:935303-935485	Embedded	6
								FBgn0265767	+	X_RaGOO:21849996-21862645	INE-1	-	X_RaGOO:21856185-21856334	Overlapped	6
								FBgn0265767	+	X_RaGOO:21849996-21862645	INE-1	-	X_RaGOO:21858758-21858933	Overlapped	3.5
								FBgn0265991	-	2R_RaGOO:14510569-14564980	TART-B	-	2R_RaGOO:14522682-14522815	Embedded	11
								FBgn0266347	+	3L_RaGOO:22958477-23038121	1360	-	3L_RaGOO:23000804-23000953	Embedded	6.5
								FBgn0266347	+	3L_RaGOO:22958477-23038121	Fw2	+	3L_RaGOO:23003348-23003603	Embedded	2
								FBgn0266457	-	X_RaGOO:20948407-20971875	INE-1	+	X_RaGOO:20971653-20971750	Overlapped	8.5
								FBgn0267160	-	3R_RaGOO:14404370-14407355	gypsy7	-	3R_RaGOO:14406646-14406790	Embedded	40
								FBgn0267160	-	3R_RaGOO:14404370-14407355	Tc1-2	+	3R_RaGOO:14406801-14407002	Embedded	38
								FBgn0267733	+	2R_RaGOO:3689770-3692423	INE-1	-	2R_RaGOO:3691250-3691349	Embedded	10.5
								FBgn0278598	+	2L_RaGOO:22008845-22019081	INE-1	+	2L_RaGOO:22011548-22011652	Embedded	6.5
								FBgn0278598	+	2L_RaGOO:22008845-22019081	INE-1	+	2L_RaGOO:22011672-22011785	Embedded	5
								FBgn0283657	+	X_RaGOO:3538875-3599068	roo	+	X_RaGOO:3585999-3586109	Embedded	22
								FBgn0283741	+	X_RaGOO:1656453-1736419	roo	+	X_RaGOO:1708482-1708575	Embedded	2
								FBgn0284237	-	2R_RaGOO:9040977-9063351	roo	-	2R_RaGOO:9058966-9059123	Embedded	11.5
								FBgn0285926	-	X_RaGOO:10476773-10513188	roo	-	X_RaGOO:10485868-10485985	Embedded	22.5
								FBgn0286778	-	2R_RaGOO:6648603-6694088	HMS-Beagle	-	2R_RaGOO:6690759-6690973	Embedded	808
								FBgn0287182	-	3L_RaGOO:26378273-26423292	jockey2	+	3L_RaGOO:26421968-26422158	Overlapped	14
								FBgn0287182	-	3L_RaGOO:26378273-26423292	transib2	+	3L_RaGOO:26414404-26414966	Overlapped	9.5
								FBgn0287187	-	3L_RaGOO:24133396-24139683	1360	+	3L_RaGOO:24138471-24138621	Overlapped	6
								FBgn0287187	-	3L_RaGOO:24133396-24139683	INE-1	+	3L_RaGOO:24139601-24139683	Overlapped	4.5
								FBgn0287478	+	2R_RaGOO:8308411-8342552	roo	+	2R_RaGOO:8335189-8335298	Embedded	8
								FBgn0288229	-	2L_RaGOO:187032-195162	McClintock-int	-	2L_RaGOO:187955-188043	Overlapped	1658.5

## Sheet: dmgoth101 - starvation
TE-initiated transcripts								TE-exonized transcripts									TE-terminated transcripts
gene_id	gene_strand	Exon-position	TE_family	TE_strand	TE_position	chimeric_reads		gene_id	gene_strand	gene-position	TE_family	TE_strand	TE_position	chimeric_reads			gene_id	gene_strand	Exon-position	TE_family	TE_strand	TE_position	chimeric_reads
FBgn0004179	+	3L_RaGOO:21920662-21923662	hobo	18.2	3L_RaGOO:21923427-21923662	3		FBgn0000008	+	2R_RaGOO:20849062-20884997	roo	+	2R_RaGOO:20875096-20875191	Embedded	26.5		FBgn0000063	+	3R_RaGOO:16914758-16917758	FB	3.1	3R_RaGOO:16914758-16915298	25
FBgn0010247	-	3R_RaGOO:3200035-3203035	Idefix	24.1	3R_RaGOO:3200268-3200536	6.5		FBgn0000008	+	2R_RaGOO:20849062-20884997	roo	+	2R_RaGOO:20876991-20877082	Embedded	12.5		FBgn0002121	-	2L_RaGOO:73509-76509	Idefix	23.5	2L_RaGOO:76396-76509	3
FBgn0030958	+	X_RaGOO:18327771-18330771	Rt1b	14.5	X_RaGOO:18329002-18329586	3		FBgn0000448	-	2R_RaGOO:9039515-9072724	roo	-	2R_RaGOO:9058966-9059123	Embedded	34.5		FBgn0010215	-	3L_RaGOO:23061490-23064490	1731	31.8	3L_RaGOO:23063912-23064172	16
FBgn0030958	+	X_RaGOO:18327771-18330771	Rt1b	15.8	X_RaGOO:18329988-18330754	8		FBgn0000473	-	2R_RaGOO:5736661-5738918	17.6	-	2R_RaGOO:5736731-5737241	Embedded	6.5		FBgn0011747	-	4_RaGOO:106334-109334	G5	2.2	4_RaGOO:109144-109334	5
FBgn0031188	-	X_RaGOO:21340686-21343686	S2	5.4	X_RaGOO:21341507-21342141	13.5		FBgn0000479	+	X_RaGOO:3030152-3199515	roo	+	X_RaGOO:3146752-3146860	Embedded	2.5		FBgn0016126	+	4_RaGOO:442296-445296	1360	4.7	4_RaGOO:442415-442989	2
FBgn0038292	+	3R_RaGOO:14404192-14407192	Tc1-2	6	3R_RaGOO:14406801-14407002	3.5		FBgn0000568	-	3L_RaGOO:17735169-17839938	roo	-	3L_RaGOO:17754660-17754775	Embedded	7.5		FBgn0031659	+	2L_RaGOO:4991142-4994142	S2	9.7	2L_RaGOO:4991174-4991297	10
FBgn0261403	+	2R_RaGOO:4279957-4282957	INE-1	15.5	2R_RaGOO:4282702-4282838	2.5		FBgn0000662	-	2R_RaGOO:12590849-12595786	roo	-	2R_RaGOO:12595025-12595182	Embedded	12.5		FBgn0035993	-	3L_RaGOO:9323810-9326810	INE-1	16.3	3L_RaGOO:9326589-9326791	9
								FBgn0000810	+	X_RaGOO:2121059-2124961	roo	+	X_RaGOO:2121285-2121378	Embedded	87		FBgn0039955	+	3R_RaGOO:3456160-3459160	INE-1	20.6	3R_RaGOO:3458966-3459062	2
								FBgn0001185	+	2L_RaGOO:16452554-16455067	INE-1	-	2L_RaGOO:16454499-16455047	Embedded	42.5		FBgn0040010	+	2L_RaGOO:22025773-22028773	Doc2-element	1.4	2L_RaGOO:22025773-22027132	2
								FBgn0001215	+	3R_RaGOO:27752949-27758892	jockey	-	3R_RaGOO:27753191-27753307	Intronic	3.5		FBgn0043458	-	3L_RaGOO:1447835-1450835	1360	5	3L_RaGOO:1450479-1450835	12
								FBgn0002566	+	2L_RaGOO:22340838-22359189	1360	+	2L_RaGOO:22342065-22342440	Intronic	18.5		FBgn0050428	+	2R_RaGOO:23910903-23913903	INE-1	17.5	2R_RaGOO:23910955-23911061	5
								FBgn0002590	-	X_RaGOO:16677374-16682052	BS	+	X_RaGOO:16677551-16677699	Overlapped	27.5		FBgn0052207	-	3L_RaGOO:19241804-19244804	INE-1	28.1	3L_RaGOO:19244632-19244784	41.5
								FBgn0003118	-	3R_RaGOO:22489996-22545869	roo	-	3R_RaGOO:22494125-22494214	Embedded	3		FBgn0058002	+	3L_RaGOO:24530135-24533135	gypsy2	16.3	3L_RaGOO:24530135-24530262	2.5
								FBgn0003464	+	X_RaGOO:20808134-20815754	roo	+	X_RaGOO:20811020-20811119	Embedded	16		FBgn0058160	+	3L_RaGOO:25396607-25399607	G3	28.8	3L_RaGOO:25396607-25396719	2.5
								FBgn0003464	+	X_RaGOO:20808134-20815754	roo	+	X_RaGOO:20812174-20812261	Embedded	11		FBgn0082998	-	X_RaGOO:16674720-16677720	BS	13.4	X_RaGOO:16677551-16677699	9
								FBgn0004198	+	X_RaGOO:7320858-7391257	roo	+	X_RaGOO:7386900-7386999	Embedded	2.5		FBgn0082999	-	X_RaGOO:16674883-16677883	BS	13.4	X_RaGOO:16677551-16677699	4
								FBgn0004227	+	X_RaGOO:15897503-15907541	INE-1	-	X_RaGOO:15904816-15904932	Embedded	11		FBgn0261505	+	2R_RaGOO:861286-864286	Doc3-element	3.1	2R_RaGOO:861286-861391	12
								FBgn0004872	-	2L_RaGOO:10939564-10944771	Cr1a	-	2L_RaGOO:10942055-10942203	Intronic	29
								FBgn0004872	-	2L_RaGOO:10939564-10944771	INE-1	+	2L_RaGOO:10941726-10941925	Intronic	29.5
								FBgn0004872	-	2L_RaGOO:10939564-10944771	INE-1	+	2L_RaGOO:10941913-10942008	Intronic	11
								FBgn0004872	-	2L_RaGOO:10939564-10944771	INE-1	+	2L_RaGOO:10944024-10944155	Intronic	9.5
								FBgn0004875	+	3L_RaGOO:3761230-3784697	roo	+	3L_RaGOO:3772200-3772298	Embedded	5
								FBgn0005616	-	2L_RaGOO:3489050-3492913	INE-1	-	2L_RaGOO:3489541-3489917	Embedded	14.5
								FBgn0010215	-	3L_RaGOO:23064490-23083976	INE-1	-	3L_RaGOO:23075252-23075358	Embedded	9.5
								FBgn0010215	-	3L_RaGOO:23064490-23083976	INE-1	-	3L_RaGOO:23075392-23075550	Embedded	4.5
								FBgn0010395	+	2L_RaGOO:20654917-20659919	INE-1	+	2L_RaGOO:20659183-20659307	Embedded	13.5
								FBgn0010395	+	2L_RaGOO:20654917-20659919	INE-1	+	2L_RaGOO:20659318-20659441	Embedded	10
								FBgn0010762	+	3L_RaGOO:10557879-10583779	roo	+	3L_RaGOO:10578357-10578462	Embedded	62
								FBgn0011481	-	3R_RaGOO:17431640-17438682	HMS-Beagle	-	3R_RaGOO:17435842-17436040	Embedded	747.5
								FBgn0011747	-	4_RaGOO:109334-124094	1360	+	4_RaGOO:113838-114081	Overlapped	14
								FBgn0011747	-	4_RaGOO:109334-124094	G5	-	4_RaGOO:109334-109954	Overlapped	37.5
								FBgn0011760	+	X_RaGOO:4480471-4494408	HMS-Beagle	+	X_RaGOO:4481038-4481298	Embedded	57
								FBgn0013263	-	3L_RaGOO:14570506-14583594	roo	-	3L_RaGOO:14572053-14572156	Embedded	2.5
								FBgn0013759	-	3R_RaGOO:20975776-21015088	roo	-	3R_RaGOO:21013335-21013424	Embedded	303.5
								FBgn0014037	-	3L_RaGOO:19595099-19615360	BS	+	3L_RaGOO:19603337-19603418	Embedded	494
								FBgn0014037	-	3L_RaGOO:19595099-19615360	roo	-	3L_RaGOO:19599951-19600034	Embedded	139.5
								FBgn0015778	+	3R_RaGOO:12954489-12962013	roo	+	3R_RaGOO:12959065-12959153	Embedded	1103.5
								FBgn0016059	-	2R_RaGOO:16459137-16469783	roo	-	2R_RaGOO:16464872-16464968	Embedded	332.5
								FBgn0016126	+	4_RaGOO:433864-442296	INE-1	-	4_RaGOO:437612-438126	Intronic	4.5
								FBgn0016694	-	3L_RaGOO:7729980-7786138	roo	-	3L_RaGOO:7744557-7744664	Embedded	2.5
								FBgn0016754	-	3R_RaGOO:23086172-23114971	roo	-	3R_RaGOO:23112623-23112798	Embedded	10.5
								FBgn0017418	-	X_RaGOO:17669413-17676802	1360	-	X_RaGOO:17670603-17671029	Embedded	184
								FBgn0017581	-	3R_RaGOO:11017787-11031326	roo	-	3R_RaGOO:11026374-11026454	Overlapped	29.5
								FBgn0020309	-	2L_RaGOO:11726317-11741433	roo	-	2L_RaGOO:11729376-11729484	Embedded	3.5
								FBgn0020445	-	2L_RaGOO:3354978-3375012	roo	-	2L_RaGOO:3373218-3373342	Embedded	97
								FBgn0022361	+	4_RaGOO:546398-555459	FB	+	4_RaGOO:549267-549901	Intronic	5.5
								FBgn0023441	-	2R_RaGOO:14400310-14419699	roo	-	2R_RaGOO:14405335-14405433	Embedded	8.5
								FBgn0024728	+	4_RaGOO:655050-661301	INE-1	+	4_RaGOO:658465-658614	Intronic	5.5
								FBgn0024728	+	4_RaGOO:655050-661301	INE-1	-	4_RaGOO:659561-659665	Intronic	2
								FBgn0024804	+	3L_RaGOO:26059606-26194495	HB	+	3L_RaGOO:26073601-26074069	Intronic	8
								FBgn0024804	+	3L_RaGOO:26059606-26194495	ZAM	-	3L_RaGOO:26145253-26145528	Intronic	4.5
								FBgn0024807	-	X_RaGOO:21132226-21137470	HB	+	X_RaGOO:21135412-21135574	Intronic	2
								FBgn0025388	-	X_RaGOO:4423669-4428620	INE-1	+	X_RaGOO:4423755-4423902	Embedded	6.5
								FBgn0025394	+	X_RaGOO:1382848-1416950	1360	+	X_RaGOO:1413530-1413724	Intronic	2
								FBgn0026083	+	X_RaGOO:3922744-3935744	INE-1	+	X_RaGOO:3933929-3934197	Embedded	25
								FBgn0026083	+	X_RaGOO:3922744-3935744	INE-1	+	X_RaGOO:3934216-3934297	Embedded	15.5
								FBgn0026238	-	2R_RaGOO:4102351-4113435	INE-1	-	2R_RaGOO:4103302-4103623	Intronic	4
								FBgn0026262	-	4_RaGOO:448252-455190	INE-1	-	4_RaGOO:451248-451378	Intronic	3
								FBgn0026401	-	2R_RaGOO:3590182-3627565	transib2	+	2R_RaGOO:3611546-3612032	Intronic	2.5
								FBgn0026869	-	4_RaGOO:526686-546236	INE-1	+	4_RaGOO:529844-530128	Embedded	2.5
								FBgn0026869	-	4_RaGOO:526686-546236	INE-1	-	4_RaGOO:532731-532815	Embedded	3
								FBgn0026869	-	4_RaGOO:526686-546236	INE-1	-	4_RaGOO:532828-533000	Embedded	11
								FBgn0027279	+	X_RaGOO:21355757-21376787	INE-1	+	X_RaGOO:21363021-21363526	Intronic	3.5
								FBgn0027375	-	3L_RaGOO:14455229-14459142	INE-1	-	3L_RaGOO:14457368-14457498	Embedded	3.5
								FBgn0027655	+	3R_RaGOO:27850185-27888681	roo	+	3R_RaGOO:27862521-27862601	Embedded	16.5
								FBgn0028953	+	2R_RaGOO:16228928-16237005	Tc3	+	2R_RaGOO:16234840-16234943	Embedded	117
								FBgn0029895	+	X_RaGOO:6414318-6434155	roo	+	X_RaGOO:6415009-6415105	Embedded	14.5
								FBgn0029895	+	X_RaGOO:6414318-6434155	roo	+	X_RaGOO:6428709-6428793	Embedded	3
								FBgn0029929	+	X_RaGOO:6727348-6728476	INE-1	-	X_RaGOO:6728274-6728378	Embedded	4.5
								FBgn0030040	-	X_RaGOO:8178580-8181000	HB	-	X_RaGOO:8180217-8180548	Intronic	2
								FBgn0030049	+	X_RaGOO:8281989-8291826	roo	+	X_RaGOO:8285149-8285275	Embedded	78
								FBgn0030087	-	X_RaGOO:8811810-8821962	roo	-	X_RaGOO:8813879-8813975	Embedded	38
								FBgn0030096	-	X_RaGOO:8878862-8880832	INE-1	+	X_RaGOO:8878990-8879105	Embedded	23.5
								FBgn0030121	-	X_RaGOO:8989347-8991874	roo	-	X_RaGOO:8989745-8989983	Embedded	86
								FBgn0030318	+	X_RaGOO:11252143-11258604	McClintock-int	+	X_RaGOO:11258274-11258389	Embedded	37.5
								FBgn0030418	+	X_RaGOO:12399331-12404922	hobo	+	X_RaGOO:12401555-12401815	Embedded	22
								FBgn0030421	+	X_RaGOO:12418761-12426113	1360	+	X_RaGOO:12424177-12424373	Embedded	25
								FBgn0030421	+	X_RaGOO:12418761-12426113	1360	+	X_RaGOO:12424498-12424822	Embedded	5.5
								FBgn0031054	+	X_RaGOO:19188828-19191132	G5	+	X_RaGOO:19190497-19190993	Embedded	88.5
								FBgn0031144	-	X_RaGOO:20487875-20491027	Tc3	+	X_RaGOO:20488424-20488576	Embedded	98
								FBgn0031740	+	2L_RaGOO:5815921-5817735	roo	+	2L_RaGOO:5816958-5817075	Embedded	21.5
								FBgn0032130	+	2L_RaGOO:9532955-9537619	roo	-	2L_RaGOO:9534648-9534738	Embedded	18.5
								FBgn0032240	-	2L_RaGOO:10384250-10386253	INE-1	-	2L_RaGOO:10385197-10385308	Embedded	111.5
								FBgn0032656	+	2L_RaGOO:17704668-17716162	INE-1	+	2L_RaGOO:17714958-17715121	Embedded	114
								FBgn0032656	+	2L_RaGOO:17704668-17716162	INE-1	+	2L_RaGOO:17715145-17715279	Embedded	56.5
								FBgn0032656	+	2L_RaGOO:17704668-17716162	INE-1	+	2L_RaGOO:17715251-17715394	Embedded	66.5
								FBgn0032955	-	2L_RaGOO:21131490-21141330	INE-1	+	2L_RaGOO:21134072-21134291	Embedded	17
								FBgn0032957	-	2L_RaGOO:21181390-21195104	HB	-	2L_RaGOO:21192801-21193789	Overlapped	14.5
								FBgn0032957	-	2L_RaGOO:21181390-21195104	HB	-	2L_RaGOO:21193797-21194033	Overlapped	4.5
								FBgn0032986	+	2L_RaGOO:21739651-21746930	gypsy	-	2L_RaGOO:21744992-21745096	Embedded	2
								FBgn0032986	+	2L_RaGOO:21739651-21746930	invader1	+	2L_RaGOO:21745515-21745779	Embedded	3
								FBgn0032986	+	2L_RaGOO:21739651-21746930	jockey	+	2L_RaGOO:21741223-21741481	Embedded	2.5
								FBgn0033005	-	2R_RaGOO:386804-391314	INE-1	-	2R_RaGOO:390819-390929	Overlapped	42
								FBgn0033010	+	2R_RaGOO:4129847-4139860	INE-1	+	2R_RaGOO:4139254-4139430	Embedded	291.5
								FBgn0033010	+	2R_RaGOO:4129847-4139860	INE-1	+	2R_RaGOO:4139509-4139647	Embedded	235
								FBgn0033010	+	2R_RaGOO:4129847-4139860	X-element	-	2R_RaGOO:4131366-4132770	Embedded	3.5
								FBgn0033010	+	2R_RaGOO:4129847-4139860	X-element	-	2R_RaGOO:4132771-4133085	Embedded	5
								FBgn0033015	+	2R_RaGOO:4234511-4271707	INE-1	+	2R_RaGOO:4234575-4234670	Embedded	9.5
								FBgn0033185	-	2R_RaGOO:6429313-6431917	1360	-	2R_RaGOO:6429361-6429467	Embedded	25
								FBgn0034072	-	2R_RaGOO:14838126-14855556	roo	-	2R_RaGOO:14838628-14838711	Embedded	17.5
								FBgn0034570	+	2R_RaGOO:19707981-19719508	roo	+	2R_RaGOO:19716634-19716748	Embedded	12
								FBgn0034644	+	2R_RaGOO:20362775-20374507	BS	+	2R_RaGOO:20366871-20366993	Embedded	18.5
								FBgn0034644	+	2R_RaGOO:20362775-20374507	roo	+	2R_RaGOO:20367119-20367226	Embedded	8.5
								FBgn0035388	+	3L_RaGOO:2977283-2982467	roo	+	3L_RaGOO:2979921-2980026	Embedded	105.5
								FBgn0035388	+	3L_RaGOO:2977283-2982467	roo	+	3L_RaGOO:2980329-2980419	Embedded	2
								FBgn0035720	-	3L_RaGOO:6854054-6860462	roo	-	3L_RaGOO:6855077-6855173	Embedded	21
								FBgn0035993	-	3L_RaGOO:9326810-9329025	INE-1	+	3L_RaGOO:9326879-9326962	Embedded	22.5
								FBgn0036134	-	3L_RaGOO:11007847-11015656	roo	-	3L_RaGOO:11011384-11011480	Embedded	25.5
								FBgn0036152	-	3L_RaGOO:11181092-11188806	roo	-	3L_RaGOO:11188506-11188627	Embedded	51.5
								FBgn0036262	+	3L_RaGOO:12061365-12064235	Rt1a	+	3L_RaGOO:12063908-12064029	Embedded	8.5
								FBgn0036374	+	3L_RaGOO:13374187-13383006	roo	+	3L_RaGOO:13377453-13377560	Embedded	30
								FBgn0036451	+	3L_RaGOO:14612476-14623625	roo	+	3L_RaGOO:14620744-14620850	Embedded	11.5
								FBgn0036454	+	3L_RaGOO:14627689-14696916	roo	+	3L_RaGOO:14696401-14696595	Embedded	7.5
								FBgn0036640	-	3L_RaGOO:16376807-16380251	TART-A	-	3L_RaGOO:16376942-16377169	Embedded	128.5
								FBgn0036640	-	3L_RaGOO:16376807-16380251	TART-A	-	3L_RaGOO:16377474-16377642	Embedded	110.5
								FBgn0036900	-	3L_RaGOO:19449137-19452542	INE-1	-	3L_RaGOO:19449375-19449461	Embedded	86.5
								FBgn0036900	-	3L_RaGOO:19449137-19452542	INE-1	-	3L_RaGOO:19449483-19449850	Embedded	269
								FBgn0036958	-	3L_RaGOO:19939969-19948699	roo	-	3L_RaGOO:19944508-19944603	Embedded	20
								FBgn0037213	+	3R_RaGOO:3675824-3687937	INE-1	-	3R_RaGOO:3686354-3686542	Embedded	15.5
								FBgn0037213	+	3R_RaGOO:3675824-3687937	INE-1	+	3R_RaGOO:3686747-3686854	Embedded	7.5
								FBgn0037213	+	3R_RaGOO:3675824-3687937	INE-1	+	3R_RaGOO:3687779-3687898	Embedded	2
								FBgn0037363	+	3R_RaGOO:5115414-5125624	roo	+	3R_RaGOO:5115580-5115679	Embedded	137
								FBgn0038760	+	3R_RaGOO:19226806-19229571	roo	+	3R_RaGOO:19228933-19229034	Embedded	16
								FBgn0039209	-	3R_RaGOO:23755711-23781296	roo	-	3R_RaGOO:23760948-23761046	Embedded	20.5
								FBgn0039688	+	3R_RaGOO:28866482-28875984	roo	+	3R_RaGOO:28869000-28869091	Embedded	3.5
								FBgn0039831	+	3R_RaGOO:30326495-30337053	roo	+	3R_RaGOO:30332794-30332885	Embedded	69
								FBgn0039890	-	4_RaGOO:178310-188056	INE-1	-	4_RaGOO:179193-179635	Intronic	3
								FBgn0039890	-	4_RaGOO:178310-188056	INE-1	+	4_RaGOO:185116-185311	Intronic	2.5
								FBgn0039920	+	4_RaGOO:663064-673555	INE-1	-	4_RaGOO:670111-670228	Embedded	27.5
								FBgn0039923	-	4_RaGOO:761931-772400	FB	-	4_RaGOO:769101-769563	Intronic	93
								FBgn0039923	-	4_RaGOO:761931-772400	Tc1	-	4_RaGOO:767892-768879	Intronic	2
								FBgn0039927	+	4_RaGOO:1117062-1128373	INE-1	-	4_RaGOO:1125159-1125278	Embedded	3.5
								FBgn0039932	-	4_RaGOO:952270-968377	INE-1	+	4_RaGOO:952992-953228	Overlapped	4.5
								FBgn0039932	-	4_RaGOO:952270-968377	Tc1-2	+	4_RaGOO:958695-960140	Overlapped	19
								FBgn0039936	-	4_RaGOO:839579-853116	INE-1	-	4_RaGOO:846202-846342	Intronic	2.5
								FBgn0039938	-	4_RaGOO:788132-822309	Tc1-2	+	4_RaGOO:791389-793018	Overlapped	7
								FBgn0039944	-	X_RaGOO:21911492-21923251	INE-1	-	X_RaGOO:21914803-21915135	Intronic	3
								FBgn0039945	-	X_RaGOO:21911492-21919150	INE-1	-	X_RaGOO:21914803-21915135	Intronic	3
								FBgn0039955	+	3R_RaGOO:3433805-3456160	INE-1	+	3R_RaGOO:3455563-3455659	Embedded	69
								FBgn0039958	-	2L_RaGOO:22543966-22557347	Tc1-2	+	2L_RaGOO:22554880-22555551	Intronic	4
								FBgn0039993	+	2R_RaGOO:1205121-1211070	1360	-	2R_RaGOO:1205810-1205904	Intronic	5
								FBgn0039993	+	2R_RaGOO:1205121-1211070	INE-1	+	2R_RaGOO:1209850-1210253	Intronic	2.5
								FBgn0039994	+	2R_RaGOO:3642892-3656590	1360	-	2R_RaGOO:3643399-3643535	Overlapped	82.5
								FBgn0039994	+	2R_RaGOO:3642892-3656590	Rt1c	+	2R_RaGOO:3651389-3652028	Overlapped	3
								FBgn0040010	+	2L_RaGOO:22019614-22025773	1360	+	2L_RaGOO:22021292-22021725	Embedded	3
								FBgn0040022	+	3L_RaGOO:24724705-24732285	INE-1	+	3L_RaGOO:24730754-24731000	Intronic	11
								FBgn0040022	+	3L_RaGOO:24724705-24732285	INE-1	+	3L_RaGOO:24730986-24731113	Intronic	9
								FBgn0040056	+	3L_RaGOO:23510706-23521684	INE-1	-	3L_RaGOO:23518487-23518696	Intronic	18
								FBgn0040056	+	3L_RaGOO:23510706-23521684	INE-1	+	3L_RaGOO:23519859-23520148	Intronic	4.5
								FBgn0040271	-	3R_RaGOO:15552566-15587210	micropia	-	3R_RaGOO:15561841-15565794	Intronic	4
								FBgn0041004	+	2L_RaGOO:22295606-22305990	1360	+	2L_RaGOO:22303803-22303955	Embedded	6.5
								FBgn0041004	+	2L_RaGOO:22295606-22305990	Idefix	-	2L_RaGOO:22301740-22302215	Embedded	40.5
								FBgn0041004	+	2L_RaGOO:22295606-22305990	INE-1	-	2L_RaGOO:22303044-22303128	Embedded	6.5
								FBgn0041004	+	2L_RaGOO:22295606-22305990	S2	-	2L_RaGOO:22304727-22305160	Embedded	3
								FBgn0041111	+	2L_RaGOO:2908469-2976942	roo	+	2L_RaGOO:2968164-2968303	Embedded	83.5
								FBgn0042083	+	2R_RaGOO:5701479-5704043	INE-1	+	2R_RaGOO:5702126-5702239	Intronic	2.5
								FBgn0042693	+	3R_RaGOO:17406882-17419197	roo	+	3R_RaGOO:17409003-17409087	Embedded	331
								FBgn0042693	+	3R_RaGOO:17406882-17419197	roo	+	3R_RaGOO:17409072-17409178	Embedded	247.5
								FBgn0045761	-	3R_RaGOO:24531538-24537686	Doc	-	3R_RaGOO:24532793-24537308	Overlapped	10.5
								FBgn0046692	+	2R_RaGOO:3454930-3471867	hobo	+	2R_RaGOO:3457939-3458334	Intronic	9
								FBgn0050460	-	2R_RaGOO:15845638-15873197	roo	-	2R_RaGOO:15846653-15846744	Embedded	10.5
								FBgn0052000	+	4_RaGOO:126456-137357	1360	+	4_RaGOO:133965-134172	Overlapped	23.5
								FBgn0052000	+	4_RaGOO:126456-137357	INE-1	+	4_RaGOO:129866-129946	Overlapped	5.5
								FBgn0052016	-	4_RaGOO:941621-948465	INE-1	-	4_RaGOO:945209-945311	Intronic	2.5
								FBgn0052133	-	3L_RaGOO:13866215-13875053	BS	-	3L_RaGOO:13871183-13871270	Embedded	110.5
								FBgn0052133	-	3L_RaGOO:13866215-13875053	roo	-	3L_RaGOO:13869095-13869201	Embedded	53.5
								FBgn0052133	-	3L_RaGOO:13866215-13875053	roo	-	3L_RaGOO:13870451-13870531	Embedded	10
								FBgn0052133	-	3L_RaGOO:13866215-13875053	roo	-	3L_RaGOO:13872587-13872706	Embedded	27.5
								FBgn0052133	-	3L_RaGOO:13866215-13875053	TART-B	-	3L_RaGOO:13870486-13870574	Embedded	17.5
								FBgn0052296	-	3L_RaGOO:2679089-2723670	roo	-	3L_RaGOO:2682489-2682570	Embedded	12
								FBgn0052451	+	3L_RaGOO:22390433-22423236	INE-1	+	3L_RaGOO:22421945-22422128	Embedded	5
								FBgn0052676	-	X_RaGOO:10400078-10433854	roo	-	X_RaGOO:10432883-10433033	Embedded	4.5
								FBgn0052767	-	X_RaGOO:4849617-4863403	roo	-	X_RaGOO:4859125-4859342	Embedded	58.5
								FBgn0053554	-	2R_RaGOO:4162706-4226619	INE-1	-	2R_RaGOO:4183020-4183173	Intronic	6
								FBgn0053554	-	2R_RaGOO:4162706-4226619	INE-1	+	2R_RaGOO:4196072-4196287	Intronic	2.5
								FBgn0053558	-	2R_RaGOO:5882336-5921220	roo	-	2R_RaGOO:5890166-5890249	Embedded	8
								FBgn0058045	+	3L_RaGOO:23774504-23781846	1360	-	3L_RaGOO:23777512-23777612	Intronic	2
								FBgn0058045	+	3L_RaGOO:23774504-23781846	INE-1	-	3L_RaGOO:23777000-23777138	Intronic	4
								FBgn0058160	+	3L_RaGOO:25380444-25396607	diver2	-	3L_RaGOO:25395014-25395173	Embedded	54.5
								FBgn0058160	+	3L_RaGOO:25380444-25396607	INE-1	+	3L_RaGOO:25393507-25393821	Embedded	57
								FBgn0058160	+	3L_RaGOO:25380444-25396607	INE-1	+	3L_RaGOO:25393826-25394008	Embedded	60
								FBgn0058160	+	3L_RaGOO:25380444-25396607	INE-1	+	3L_RaGOO:25394109-25394192	Embedded	24
								FBgn0058160	+	3L_RaGOO:25380444-25396607	INE-1	-	3L_RaGOO:25395788-25395993	Embedded	34
								FBgn0058160	+	3L_RaGOO:25380444-25396607	INE-1	-	3L_RaGOO:25395992-25396224	Embedded	37.5
								FBgn0058191	+	2R_RaGOO:784463-788070	1360	-	2R_RaGOO:786903-787331	Embedded	38
								FBgn0064225	-	2L_RaGOO:22003048-22007498	INE-1	-	2L_RaGOO:22004720-22004867	Embedded	14.5
								FBgn0064225	-	2L_RaGOO:22003048-22007498	INE-1	-	2L_RaGOO:22004891-22004983	Embedded	9
								FBgn0067622	-	2L_RaGOO:10384250-10386253	INE-1	-	2L_RaGOO:10385197-10385308	Embedded	111.5
								FBgn0085430	+	X_RaGOO:18409005-18429145	roo	+	X_RaGOO:18423490-18423588	Embedded	23
								FBgn0085432	+	4_RaGOO:68921-108530	INE-1	+	4_RaGOO:106051-106221	Embedded	9.5
								FBgn0085446	+	X_RaGOO:6266861-6306872	roo	+	X_RaGOO:6300222-6300312	Embedded	4
								FBgn0086372	+	3R_RaGOO:6604658-6618606	BS	+	3R_RaGOO:6611954-6612041	Embedded	3
								FBgn0086378	+	3R_RaGOO:3236138-3240624	1360	-	3R_RaGOO:3240181-3240443	Embedded	2
								FBgn0086408	+	2R_RaGOO:21522076-21530259	INE-1	-	2R_RaGOO:21530132-21530242	Embedded	6.5
								FBgn0087002	+	4_RaGOO:1051515-1067813	HB	-	4_RaGOO:1066856-1067195	Embedded	4
								FBgn0087002	+	4_RaGOO:1051515-1067813	HB	-	4_RaGOO:1067369-1067532	Embedded	3
								FBgn0250816	+	3L_RaGOO:23287083-23434031	aurora-element	-	3L_RaGOO:23395142-23395246	Intronic	3
								FBgn0250816	+	3L_RaGOO:23287083-23434031	aurora-element	-	3L_RaGOO:23395265-23395401	Intronic	3
								FBgn0250816	+	3L_RaGOO:23287083-23434031	Doc3-element	+	3L_RaGOO:23370005-23370785	Intronic	16.5
								FBgn0250816	+	3L_RaGOO:23287083-23434031	F-element	+	3L_RaGOO:23430598-23430811	Intronic	9.5
								FBgn0250816	+	3L_RaGOO:23287083-23434031	jockey	+	3L_RaGOO:23288772-23289765	Intronic	2
								FBgn0259143	+	X_RaGOO:12117143-12132043	roo	+	X_RaGOO:12117983-12118104	Embedded	62.5
								FBgn0259176	-	2L_RaGOO:12377826-12468889	roo	-	2L_RaGOO:12461088-12461175	Embedded	9.5
								FBgn0259176	-	2L_RaGOO:12377826-12468889	roo	-	2L_RaGOO:12461746-12461851	Embedded	42.5
								FBgn0259481	-	3L_RaGOO:11403126-11442716	roo	-	3L_RaGOO:11422538-11422647	Embedded	5
								FBgn0259736	+	3R_RaGOO:21324996-21338332	roo	+	3R_RaGOO:21331087-21331167	Embedded	2.5
								FBgn0260003	+	3R_RaGOO:18688893-18826553	roo	+	3R_RaGOO:18814381-18814487	Embedded	15.5
								FBgn0260008	+	3L_RaGOO:24737809-24743266	gypsy4	+	3L_RaGOO:24742766-24743183	Embedded	15.5
								FBgn0260008	+	3L_RaGOO:24737809-24743266	Tc1-2	-	3L_RaGOO:24738478-24738819	Embedded	10
								FBgn0260233	-	3L_RaGOO:14570506-14580510	roo	-	3L_RaGOO:14572053-14572156	Embedded	2.5
								FBgn0260386	+	3R_RaGOO:7626087-7636403	roo	+	3R_RaGOO:7634326-7634483	Embedded	2.5
								FBgn0260780	+	X_RaGOO:11533900-11539878	roo	+	X_RaGOO:11534942-11535047	Embedded	495.5
								FBgn0260780	+	X_RaGOO:11533900-11539878	roo	+	X_RaGOO:11535263-11535488	Embedded	617.5
								FBgn0260798	-	2R_RaGOO:3264668-3390024	S-element	+	2R_RaGOO:3387895-3389569	Intronic	2.5
								FBgn0260799	+	2R_RaGOO:3501343-3515384	1360	-	2R_RaGOO:3504777-3505147	Intronic	5.5
								FBgn0260799	+	2R_RaGOO:3501343-3515384	INE-1	-	2R_RaGOO:3513627-3514041	Intronic	3.5
								FBgn0260859	-	3L_RaGOO:9325261-9329025	roo	-	3L_RaGOO:9325467-9325593	Embedded	115
								FBgn0261239	+	2L_RaGOO:20843948-20866265	INE-1	-	2L_RaGOO:20863354-20863471	Intronic	3
								FBgn0261393	-	3R_RaGOO:6953221-6956124	INE-1	-	3R_RaGOO:6953751-6953849	Embedded	14
								FBgn0261444	-	X_RaGOO:1124506-1145815	roo	-	X_RaGOO:1128164-1128262	Embedded	6
								FBgn0261505	+	2R_RaGOO:859390-861286	Doc3-element	+	2R_RaGOO:860527-861286	Overlapped	401
								FBgn0261617	-	X_RaGOO:9386828-9408448	roo	-	X_RaGOO:9399713-9399810	Embedded	15.5
								FBgn0261617	-	X_RaGOO:9386828-9408448	roo	-	X_RaGOO:9399778-9399903	Embedded	27
								FBgn0261617	-	X_RaGOO:9386828-9408448	roo	-	X_RaGOO:9404922-9405036	Embedded	40.5
								FBgn0261617	-	X_RaGOO:9386828-9408448	TART-B	-	X_RaGOO:9399511-9399797	Embedded	17.5
								FBgn0261617	-	X_RaGOO:9386828-9408448	TART-B	-	X_RaGOO:9399842-9400029	Embedded	20.5
								FBgn0261617	-	X_RaGOO:9386828-9408448	TART-C	-	X_RaGOO:9400448-9400544	Embedded	9.5
								FBgn0261641	-	3R_RaGOO:5782914-5789531	R1-element	-	3R_RaGOO:5786766-5786958	Embedded	8
								FBgn0261802	+	2L_RaGOO:21635892-21670906	INE-1	+	2L_RaGOO:21667945-21668361	Embedded	3
								FBgn0261854	-	2R_RaGOO:13709942-13728460	roo	-	2R_RaGOO:13711644-13711788	Embedded	268
								FBgn0261873	+	X_RaGOO:7896150-7959586	roo	+	X_RaGOO:7944271-7944361	Embedded	4.5
								FBgn0261986	+	3R_RaGOO:24870073-24873929	roo	+	3R_RaGOO:24871096-24871189	Embedded	113
								FBgn0262115	+	2R_RaGOO:3088529-3091042	gypsy2	+	2R_RaGOO:3090812-3091001	Embedded	11.5
								FBgn0262123	+	2R_RaGOO:935762-1029016	gypsy2	+	2R_RaGOO:976960-979397	Overlapped	4.5
								FBgn0262123	+	2R_RaGOO:935762-1029016	Max-element	+	2R_RaGOO:935762-936323	Overlapped	7
								FBgn0262124	-	2R_RaGOO:2955504-3005506	Cr1a	+	2R_RaGOO:2990996-2992105	Intronic	21.5
								FBgn0262582	+	3R_RaGOO:19452740-19497499	roo	+	3R_RaGOO:19487396-19487520	Embedded	22.5
								FBgn0262731	+	4_RaGOO:455858-459842	FB	+	4_RaGOO:456731-456819	Intronic	2
								FBgn0262731	+	4_RaGOO:455858-459842	FB	+	4_RaGOO:456811-457211	Intronic	39
								FBgn0262871	+	3R_RaGOO:16625989-16636336	roo	+	3R_RaGOO:16635058-16635252	Embedded	23.5
								FBgn0262887	+	2L_RaGOO:22498489-22500197	gypsy8	+	2L_RaGOO:22499498-22499787	Embedded	25.5
								FBgn0262901	+	2R_RaGOO:4112354-4114407	INE-1	-	2R_RaGOO:4112354-4112558	Overlapped	15.5
								FBgn0262947	-	2L_RaGOO:22291898-22295048	1360	-	2L_RaGOO:22292706-22293118	Embedded	8.5
								FBgn0262947	-	2L_RaGOO:22291898-22295048	1360	-	2L_RaGOO:22293229-22293797	Embedded	9
								FBgn0262947	-	2L_RaGOO:22291898-22295048	gypsy8	-	2L_RaGOO:22294478-22294617	Embedded	10.5
								FBgn0262947	-	2L_RaGOO:22291898-22295048	S2	-	2L_RaGOO:22292113-22292492	Embedded	13
								FBgn0262947	-	2L_RaGOO:22291898-22295048	S2	-	2L_RaGOO:22292492-22292705	Embedded	11.5
								FBgn0262947	-	2L_RaGOO:22291898-22295048	S2	-	2L_RaGOO:22293798-22294164	Embedded	11.5
								FBgn0262976	-	X_RaGOO:8128055-8131699	roo	+	X_RaGOO:8129809-8129892	Embedded	115.5
								FBgn0263093	+	4_RaGOO:891083-893825	transib3	-	4_RaGOO:892307-893004	Overlapped	76.5
								FBgn0263490	+	3R_RaGOO:23784082-23822159	roo	+	3R_RaGOO:23818089-23818173	Embedded	23
								FBgn0263706	-	X_RaGOO:16999793-17108806	Transpac	-	X_RaGOO:17017750-17022983	Overlapped	3.5
								FBgn0263993	+	X_RaGOO:6578230-6595889	INE-1	+	X_RaGOO:6595289-6595370	Embedded	35.5
								FBgn0263993	+	X_RaGOO:6578230-6595889	INE-1	+	X_RaGOO:6595480-6595595	Embedded	66
								FBgn0263993	+	X_RaGOO:6578230-6595889	roo	+	X_RaGOO:6590807-6590968	Embedded	56
								FBgn0263995	+	3R_RaGOO:17169879-17267261	roo	+	3R_RaGOO:17216068-17216182	Embedded	2
								FBgn0264607	-	4_RaGOO:1025646-1044253	pogo	-	4_RaGOO:1031359-1031592	Intronic	3.5
								FBgn0264607	-	4_RaGOO:1025646-1044253	POGON1	-	4_RaGOO:1028848-1028936	Intronic	3
								FBgn0264834	-	2R_RaGOO:934537-935537	gypsy12	-	2R_RaGOO:935303-935485	Embedded	6.5
								FBgn0265767	+	X_RaGOO:21849996-21862645	INE-1	-	X_RaGOO:21856185-21856334	Overlapped	14.5
								FBgn0265767	+	X_RaGOO:21849996-21862645	INE-1	-	X_RaGOO:21856403-21856676	Overlapped	2
								FBgn0265991	-	2R_RaGOO:14510569-14564980	TART-B	-	2R_RaGOO:14522682-14522815	Embedded	35
								FBgn0266347	+	3L_RaGOO:22958477-23038121	1360	-	3L_RaGOO:23000804-23000953	Embedded	11
								FBgn0266347	+	3L_RaGOO:22958477-23038121	INE-1	-	3L_RaGOO:23035504-23035627	Embedded	5.5
								FBgn0266347	+	3L_RaGOO:22958477-23038121	INE-1	+	3L_RaGOO:23037176-23037312	Embedded	3
								FBgn0266457	-	X_RaGOO:20948407-20971875	INE-1	+	X_RaGOO:20971653-20971750	Overlapped	8
								FBgn0267160	-	3R_RaGOO:14404370-14407355	gypsy7	-	3R_RaGOO:14406646-14406790	Embedded	63.5
								FBgn0267160	-	3R_RaGOO:14404370-14407355	Tc1-2	+	3R_RaGOO:14406801-14407002	Embedded	38.5
								FBgn0267733	+	2R_RaGOO:3689770-3692423	INE-1	-	2R_RaGOO:3691250-3691349	Embedded	5.5
								FBgn0267733	+	2R_RaGOO:3689770-3692423	Tc1-2	+	2R_RaGOO:3691952-3692091	Embedded	7
								FBgn0278598	+	2L_RaGOO:22008845-22019081	INE-1	+	2L_RaGOO:22011548-22011652	Embedded	7
								FBgn0278598	+	2L_RaGOO:22008845-22019081	INE-1	+	2L_RaGOO:22011672-22011785	Embedded	4.5
								FBgn0283657	+	X_RaGOO:3538875-3599068	roo	+	X_RaGOO:3585999-3586109	Embedded	35
								FBgn0284237	-	2R_RaGOO:9040977-9063351	roo	-	2R_RaGOO:9058966-9059123	Embedded	34.5
								FBgn0285926	-	X_RaGOO:10476773-10513188	roo	-	X_RaGOO:10485868-10485985	Embedded	17.5
								FBgn0286778	-	2R_RaGOO:6648603-6694088	HMS-Beagle	-	2R_RaGOO:6690759-6690973	Embedded	825.5
								FBgn0287182	-	3L_RaGOO:26378273-26423292	jockey2	+	3L_RaGOO:26421968-26422158	Overlapped	11.5
								FBgn0287182	-	3L_RaGOO:26378273-26423292	transib2	+	3L_RaGOO:26414404-26414966	Overlapped	10
								FBgn0287187	-	3L_RaGOO:24133396-24139683	1360	+	3L_RaGOO:24138471-24138621	Overlapped	7
								FBgn0287187	-	3L_RaGOO:24133396-24139683	INE-1	+	3L_RaGOO:24139601-24139683	Overlapped	4
								FBgn0287478	+	2R_RaGOO:8308411-8342552	roo	+	2R_RaGOO:8335189-8335298	Embedded	8
								FBgn0288229	-	2L_RaGOO:187032-195162	McClintock-int	-	2L_RaGOO:187955-188043	Overlapped	1247.5

## Sheet: dmgoth63 - control
TE-initiated transcripts								TE-exonized transcripts									TE-terminated transcripts
gene_id	gene_strand	Exon-position	TE_family	TE_strand	TE_position	chimeric_reads		gene_id	gene_strand	gene-position	TE_family	TE_strand	TE_position	chimeric_reads			gene_id	gene_strand	Exon-position	TE_family	TE_strand	TE_position	chimeric_reads
FBgn0010217	+	4_RaGOO:1063144-1066144	INE-1	19.9	4_RaGOO:1065937-1066130	2.5		FBgn0000384	-	2R_RaGOO:3546053-3557187	HB	-	2R_RaGOO:3551087-3552153	Intronic	3		FBgn0000063	+	3R_RaGOO:18042404-18045404	FB	2.8	3R_RaGOO:18042404-18042942	20
FBgn0010247	-	3R_RaGOO:3911460-3914460	Idefix	23.7	3R_RaGOO:3911693-3911961	27		FBgn0000448	-	2R_RaGOO:9919455-9952721	roo	-	2R_RaGOO:9938934-9939093	Embedded	26		FBgn0011747	-	4_RaGOO:112326-115326	G5	2.2	4_RaGOO:115138-115326	6.5
FBgn0032235	+	2L_RaGOO:10329064-10332064	412	0.2	2L_RaGOO:10329064-10332063	8		FBgn0000479	+	X_RaGOO:3149304-3312297	roo	+	X_RaGOO:3259521-3259629	Embedded	3		FBgn0031659	+	2L_RaGOO:4970250-4973250	S2	9.7	2L_RaGOO:4970282-4970405	13.5
FBgn0034405	-	2R_RaGOO:18615145-18618145	Bari1	0.3	2R_RaGOO:18615191-18616916	3		FBgn0000568	-	3L_RaGOO:17741774-17847604	roo	-	3L_RaGOO:17761248-17761363	Embedded	10.5		FBgn0033010	+	2R_RaGOO:5009256-5012256	mdg1	21.5	2R_RaGOO:5010372-5010886	3
FBgn0037186	-	3L_RaGOO:22398467-22401467	412	0.5	3L_RaGOO:22398468-22400236	8		FBgn0000810	+	X_RaGOO:2252847-2256747	roo	+	X_RaGOO:2253073-2253166	Embedded	107.5		FBgn0034008	-	2R_RaGOO:15059638-15062638	hopper2	20.9	2R_RaGOO:15062297-15062504	2
FBgn0039923	-	4_RaGOO:783184-786184	1360	1.7	4_RaGOO:783184-785990	2.5		FBgn0001185	+	2L_RaGOO:16468054-16470568	INE-1	-	2L_RaGOO:16469998-16470138	Embedded	34		FBgn0039156	+	3R_RaGOO:24506919-24509919	POGON1	0	3R_RaGOO:24507090-24507271	5
FBgn0041004	+	2L_RaGOO:22641845-22644845	S2	9.9	2L_RaGOO:22643041-22643405	2.5		FBgn0001185	+	2L_RaGOO:16468054-16470568	INE-1	-	2L_RaGOO:16470125-16470548	Embedded	6.5		FBgn0039733	+	3R_RaGOO:30213710-30216710	297	0.7	3R_RaGOO:30213710-30214725	2.5
FBgn0046706	+	2R_RaGOO:3731404-3734404	INE-1	18.4	2R_RaGOO:3733066-3733683	2		FBgn0001215	+	3R_RaGOO:28842114-28848042	jockey	-	3R_RaGOO:28842357-28842473	Intronic	2		FBgn0039955	+	3R_RaGOO:4173020-4176020	INE-1	20.9	3R_RaGOO:4175795-4175925	3
FBgn0264834	-	2R_RaGOO:1232265-1235265	Max-element	9.8	2R_RaGOO:1232265-1233054	4.5		FBgn0001297	+	3R_RaGOO:29985533-30013678	roo	+	3R_RaGOO:29986829-29986919	Embedded	2.5		FBgn0039977	+	3L_RaGOO:23325032-23328032	Cr1a	17	3L_RaGOO:23325167-23325323	10.5
								FBgn0002566	-	2R_RaGOO:3599542-3617905	INE-1	-	2R_RaGOO:3599692-3599772	Embedded	2		FBgn0040007	-	2R_RaGOO:4342829-4345829	INE-1	12.1	2R_RaGOO:4345658-4345794	5.5
								FBgn0002590	-	X_RaGOO:16825184-16829867	BS	+	X_RaGOO:16825363-16825511	Overlapped	23.5		FBgn0043458	-	3L_RaGOO:1514357-1517357	1360	4.8	3L_RaGOO:1517001-1517357	6.5
								FBgn0003118	-	3R_RaGOO:23649893-23705835	roo	-	3R_RaGOO:23654012-23654101	Embedded	4.5		FBgn0052207	-	3L_RaGOO:19232109-19235109	INE-1	28.1	3L_RaGOO:19234937-19235089	49.5
								FBgn0003396	+	2R_RaGOO:10882405-10941514	roo	+	2R_RaGOO:10932489-10932623	Embedded	12.5		FBgn0058002	+	3L_RaGOO:24633682-24636682	gypsy2	16.3	3L_RaGOO:24633682-24633809	3
								FBgn0003396	+	2R_RaGOO:10882405-10941514	roo	+	2R_RaGOO:10935250-10935377	Embedded	15.5		FBgn0058002	+	3L_RaGOO:24633682-24636682	gypsy2	12.3	3L_RaGOO:24633814-24633968	2.5
								FBgn0003464	+	X_RaGOO:20966374-20973999	roo	+	X_RaGOO:20969264-20969363	Embedded	12		FBgn0082998	-	X_RaGOO:16822532-16825532	BS	13.4	X_RaGOO:16825363-16825511	17
								FBgn0003464	+	X_RaGOO:20966374-20973999	roo	+	X_RaGOO:20970417-20970504	Embedded	5.5		FBgn0082999	-	X_RaGOO:16822695-16825695	BS	13.4	X_RaGOO:16825363-16825511	9.5
								FBgn0004227	+	X_RaGOO:16044700-16054750	INE-1	-	X_RaGOO:16052023-16052139	Embedded	11.5		FBgn0085736	+	3L_RaGOO:24592183-24595183	gypsy2	16.9	3L_RaGOO:24592483-24592655	2
								FBgn0004872	-	2L_RaGOO:10938780-10944001	Cr1a	-	2L_RaGOO:10941276-10941424	Intronic	26.5		FBgn0250830	-	2R_RaGOO:4592004-4595004	1360	8.8	2R_RaGOO:4594883-4595004	3
								FBgn0004872	-	2L_RaGOO:10938780-10944001	INE-1	+	2L_RaGOO:10940938-10941125	Intronic	20.5
								FBgn0004872	-	2L_RaGOO:10938780-10944001	INE-1	+	2L_RaGOO:10941134-10941229	Intronic	4
								FBgn0004872	-	2L_RaGOO:10938780-10944001	INE-1	+	2L_RaGOO:10943252-10943383	Intronic	29.5
								FBgn0004875	+	3L_RaGOO:3806162-3829635	roo	+	3L_RaGOO:3817136-3817234	Embedded	4.5
								FBgn0005427	-	X_RaGOO:259942-271132	INE-1	+	X_RaGOO:266304-266687	Embedded	2
								FBgn0005616	-	2L_RaGOO:3467071-3470975	INE-1	-	2L_RaGOO:3467569-3467945	Embedded	19.5
								FBgn0010215	-	3L_RaGOO:22929717-22949206	INE-1	-	3L_RaGOO:22940486-22940592	Embedded	8.5
								FBgn0010215	-	3L_RaGOO:22929717-22949206	INE-1	-	3L_RaGOO:22940626-22940785	Embedded	12
								FBgn0010395	+	2L_RaGOO:20716559-20721561	INE-1	+	2L_RaGOO:20720824-20720948	Embedded	4
								FBgn0010395	+	2L_RaGOO:20716559-20721561	INE-1	+	2L_RaGOO:20720961-20721084	Embedded	7
								FBgn0010762	+	3L_RaGOO:10541297-10567188	roo	+	3L_RaGOO:10561761-10561869	Embedded	76.5
								FBgn0011481	-	3R_RaGOO:18559354-18566398	HMS-Beagle	-	3R_RaGOO:18563559-18563758	Embedded	907
								FBgn0011642	-	4_RaGOO:1092207-1099845	INE-1	+	4_RaGOO:1099023-1099116	Overlapped	2
								FBgn0011747	-	4_RaGOO:115326-130098	1360	+	4_RaGOO:119830-120073	Overlapped	21.5
								FBgn0011747	-	4_RaGOO:115326-130098	G5	-	4_RaGOO:115326-115947	Overlapped	42
								FBgn0011760	+	X_RaGOO:4591254-4605212	HMS-Beagle	+	X_RaGOO:4591820-4592085	Embedded	44.5
								FBgn0013759	-	3R_RaGOO:22123880-22163266	roo	-	3R_RaGOO:22161513-22161602	Embedded	293
								FBgn0014037	-	3L_RaGOO:19585720-19606020	roo	-	3L_RaGOO:19590580-19590663	Embedded	135
								FBgn0014133	+	X_RaGOO:11435408-11451217	roo	+	X_RaGOO:11447330-11447417	Embedded	2
								FBgn0015778	+	3R_RaGOO:14041349-14048866	roo	+	3R_RaGOO:14045915-14046003	Embedded	980
								FBgn0016059	-	2R_RaGOO:17464704-17475354	roo	-	2R_RaGOO:17470438-17470534	Embedded	340
								FBgn0016126	+	4_RaGOO:443558-451994	INE-1	-	4_RaGOO:447305-447818	Intronic	5
								FBgn0016754	-	3R_RaGOO:24248104-24276929	roo	-	3R_RaGOO:24274577-24274752	Embedded	12.5
								FBgn0017418	-	X_RaGOO:17817748-17825140	1360	-	X_RaGOO:17818933-17819359	Embedded	121
								FBgn0017581	-	3R_RaGOO:12120414-12133968	roo	-	3R_RaGOO:12129004-12129084	Overlapped	33.5
								FBgn0020445	-	2L_RaGOO:3339867-3359897	roo	-	2L_RaGOO:3358108-3358226	Embedded	51.5
								FBgn0023213	-	4_RaGOO:948791-965187	INE-1	-	4_RaGOO:950136-950268	Intronic	2
								FBgn0023441	-	2R_RaGOO:15418079-15445935	roo	-	2R_RaGOO:15423117-15423215	Embedded	5.5
								FBgn0024728	+	4_RaGOO:665775-672035	INE-1	+	4_RaGOO:669202-669351	Intronic	6
								FBgn0024728	+	4_RaGOO:665775-672035	INE-1	-	4_RaGOO:670295-670399	Intronic	2.5
								FBgn0024804	+	3L_RaGOO:26052985-26164808	gypsy	-	3L_RaGOO:26093440-26093524	Overlapped	2
								FBgn0024804	+	3L_RaGOO:26052985-26164808	HB	+	3L_RaGOO:26066979-26067449	Overlapped	7
								FBgn0024804	+	3L_RaGOO:26052985-26164808	ZAM	-	3L_RaGOO:26139715-26140054	Overlapped	3
								FBgn0025674	-	2L_RaGOO:21956661-21962509	INE-1	+	2L_RaGOO:21960149-21960330	Embedded	2
								FBgn0025741	-	4_RaGOO:1044201-1061759	INE-1	-	4_RaGOO:1045299-1045427	Embedded	10
								FBgn0025741	-	4_RaGOO:1044201-1061759	INE-1	-	4_RaGOO:1045508-1045817	Embedded	22
								FBgn0026076	-	X_RaGOO:15567822-15571324	TART-B	-	X_RaGOO:15569999-15570090	Embedded	71.5
								FBgn0026083	+	X_RaGOO:4033122-4046089	INE-1	+	X_RaGOO:4044277-4044545	Embedded	35.5
								FBgn0026083	+	X_RaGOO:4033122-4046089	INE-1	+	X_RaGOO:4044564-4044645	Embedded	15.5
								FBgn0026238	-	2R_RaGOO:4971718-4982793	INE-1	-	2R_RaGOO:4972669-4972792	Intronic	3
								FBgn0026262	-	4_RaGOO:457957-464922	INE-1	-	4_RaGOO:460965-461095	Intronic	3.5
								FBgn0026401	-	2R_RaGOO:4508053-4545417	transib2	+	2R_RaGOO:4529895-4530451	Intronic	3.5
								FBgn0026869	-	4_RaGOO:536431-555983	INE-1	+	4_RaGOO:539590-539874	Embedded	2
								FBgn0026869	-	4_RaGOO:536431-555983	INE-1	-	4_RaGOO:541274-541547	Embedded	4.5
								FBgn0026869	-	4_RaGOO:536431-555983	INE-1	-	4_RaGOO:542481-542565	Embedded	12.5
								FBgn0026869	-	4_RaGOO:536431-555983	INE-1	-	4_RaGOO:542578-542750	Embedded	16.5
								FBgn0027259	-	X_RaGOO:11348820-11349881	pogo	+	X_RaGOO:11348944-11349031	Embedded	7
								FBgn0027259	-	X_RaGOO:11348820-11349881	pogo	+	X_RaGOO:11349043-11349131	Embedded	9.5
								FBgn0027279	+	X_RaGOO:21496172-21517206	INE-1	+	X_RaGOO:21503449-21503950	Intronic	3
								FBgn0027375	-	3L_RaGOO:14461974-14465890	INE-1	-	3L_RaGOO:14464117-14464247	Embedded	2
								FBgn0027616	-	3L_RaGOO:3361391-3365540	roo	+	3L_RaGOO:3361819-3362246	Embedded	26.5
								FBgn0027655	+	3R_RaGOO:28937730-28976224	roo	+	3R_RaGOO:28950050-28950130	Embedded	19
								FBgn0028953	+	2R_RaGOO:17238933-17247010	Tc3	+	2R_RaGOO:17244847-17244950	Embedded	114.5
								FBgn0028956	-	2R_RaGOO:17229820-17233874	INE-1	+	2R_RaGOO:17233174-17233301	Intronic	3.5
								FBgn0029895	+	X_RaGOO:6522602-6542459	roo	+	X_RaGOO:6523293-6523389	Embedded	13.5
								FBgn0029929	+	X_RaGOO:6835567-6836693	INE-1	-	X_RaGOO:6836493-6836597	Embedded	29
								FBgn0030049	+	X_RaGOO:8391566-8401413	roo	+	X_RaGOO:8394724-8394850	Embedded	105
								FBgn0030087	-	X_RaGOO:8921948-8932095	roo	-	X_RaGOO:8924014-8924110	Embedded	35
								FBgn0030096	-	X_RaGOO:8988998-8990962	INE-1	+	X_RaGOO:8989122-8989237	Embedded	49
								FBgn0030121	-	X_RaGOO:9099408-9101935	roo	-	X_RaGOO:9099806-9100044	Embedded	95
								FBgn0030311	+	X_RaGOO:11348058-11349157	pogo	+	X_RaGOO:11348944-11349031	Intronic	2.5
								FBgn0030318	+	X_RaGOO:11366806-11373251	McClintock-int	+	X_RaGOO:11372920-11373045	Embedded	52
								FBgn0030418	+	X_RaGOO:12526230-12531812	hobo	+	X_RaGOO:12528460-12528720	Embedded	42
								FBgn0030421	+	X_RaGOO:12545289-12552873	1360	+	X_RaGOO:12550942-12551140	Embedded	4
								FBgn0030421	+	X_RaGOO:12545289-12552873	1360	+	X_RaGOO:12551265-12551588	Embedded	2
								FBgn0031054	+	X_RaGOO:19337108-19339411	G5	+	X_RaGOO:19338776-19339272	Embedded	178.5
								FBgn0031144	-	X_RaGOO:20646071-20649225	Tc3	+	X_RaGOO:20646622-20646775	Embedded	75
								FBgn0031191	+	X_RaGOO:21491106-21496449	INE-1	+	X_RaGOO:21495233-21495581	Intronic	2
								FBgn0031696	+	2L_RaGOO:5275056-5279496	roo	+	2L_RaGOO:5276096-5276195	Embedded	7.5
								FBgn0031698	-	2L_RaGOO:5311867-5323237	roo	-	2L_RaGOO:5317613-5317727	Embedded	38
								FBgn0031698	-	2L_RaGOO:5311867-5323237	roo	-	2L_RaGOO:5317760-5317846	Embedded	25.5
								FBgn0031740	+	2L_RaGOO:5798402-5800215	roo	+	2L_RaGOO:5799439-5799556	Embedded	28.5
								FBgn0032130	+	2L_RaGOO:9507975-9512649	roo	-	2L_RaGOO:9509675-9509765	Embedded	17
								FBgn0032240	-	2L_RaGOO:10354170-10356149	INE-1	-	2L_RaGOO:10355120-10355221	Embedded	54.5
								FBgn0032479	-	2L_RaGOO:13105558-13113876	pogo	+	2L_RaGOO:13108002-13108089	Intronic	6
								FBgn0032479	-	2L_RaGOO:13105558-13113876	pogo	+	2L_RaGOO:13108101-13108189	Intronic	3.5
								FBgn0032656	+	2L_RaGOO:17722565-17734053	INE-1	+	2L_RaGOO:17732850-17733013	Embedded	91
								FBgn0032656	+	2L_RaGOO:17722565-17734053	INE-1	+	2L_RaGOO:17733037-17733172	Embedded	77.5
								FBgn0032656	+	2L_RaGOO:17722565-17734053	INE-1	+	2L_RaGOO:17733144-17733287	Embedded	51.5
								FBgn0032681	-	2L_RaGOO:18288179-18299723	INE-1	-	2L_RaGOO:18289113-18289194	Intronic	3
								FBgn0032955	-	2L_RaGOO:21458219-21468064	INE-1	+	2L_RaGOO:21460801-21461020	Embedded	23.5
								FBgn0032957	-	2L_RaGOO:21508016-21521722	HB	-	2L_RaGOO:21519418-21520406	Overlapped	13
								FBgn0032957	-	2L_RaGOO:21508016-21521722	HB	-	2L_RaGOO:21520414-21520651	Overlapped	3
								FBgn0033005	+	2R_RaGOO:4945652-4950157	INE-1	+	2R_RaGOO:4946035-4946133	Overlapped	27
								FBgn0033010	+	2R_RaGOO:4999237-5009256	INE-1	+	2R_RaGOO:5008650-5008826	Embedded	188
								FBgn0033010	+	2R_RaGOO:4999237-5009256	INE-1	+	2R_RaGOO:5008905-5009043	Embedded	122
								FBgn0033010	+	2R_RaGOO:4999237-5009256	X-element	-	2R_RaGOO:5000759-5002163	Embedded	5
								FBgn0033010	+	2R_RaGOO:4999237-5009256	X-element	-	2R_RaGOO:5002164-5002478	Embedded	5.5
								FBgn0033015	+	2R_RaGOO:5113006-5150195	gypsy12	+	2R_RaGOO:5118116-5119136	Overlapped	3.5
								FBgn0033027	-	2R_RaGOO:5357132-5361738	INE-1	-	2R_RaGOO:5360979-5361084	Intronic	2
								FBgn0033185	-	2R_RaGOO:7310837-7313439	1360	-	2R_RaGOO:7310885-7310993	Embedded	28
								FBgn0034072	-	2R_RaGOO:15861981-15879454	roo	-	2R_RaGOO:15862484-15862571	Embedded	19
								FBgn0034570	+	2R_RaGOO:20748549-20760088	roo	+	2R_RaGOO:20757201-20757315	Embedded	8
								FBgn0034644	+	2R_RaGOO:21417058-21428791	BS	+	2R_RaGOO:21421152-21421274	Embedded	31.5
								FBgn0034644	+	2R_RaGOO:21417058-21428791	roo	+	2R_RaGOO:21421400-21421507	Embedded	9
								FBgn0035388	+	3L_RaGOO:3034856-3040089	roo	+	3L_RaGOO:3037542-3037647	Embedded	94.5
								FBgn0035720	-	3L_RaGOO:6873153-6879571	roo	-	3L_RaGOO:6874178-6874274	Embedded	19
								FBgn0036134	-	3L_RaGOO:10989864-10996503	roo	-	3L_RaGOO:10993399-10993495	Embedded	31
								FBgn0036152	-	3L_RaGOO:11161985-11169693	roo	-	3L_RaGOO:11169390-11169511	Embedded	40.5
								FBgn0036262	+	3L_RaGOO:12049354-12052227	Rt1a	+	3L_RaGOO:12051897-12052021	Embedded	32.5
								FBgn0036374	+	3L_RaGOO:13374370-13383187	roo	+	3L_RaGOO:13377600-13377741	Embedded	27
								FBgn0036374	+	3L_RaGOO:13374370-13383187	roo	+	3L_RaGOO:13377856-13377962	Embedded	19
								FBgn0036451	+	3L_RaGOO:14625893-14637050	roo	+	3L_RaGOO:14628859-14628959	Embedded	15
								FBgn0036451	+	3L_RaGOO:14625893-14637050	roo	+	3L_RaGOO:14634169-14634275	Embedded	17.5
								FBgn0036576	-	3L_RaGOO:15962774-15989888	roo	-	3L_RaGOO:15966552-15966644	Embedded	5.5
								FBgn0036640	-	3L_RaGOO:16407094-16410535	TART-A	-	3L_RaGOO:16407229-16407456	Embedded	253
								FBgn0036640	-	3L_RaGOO:16407094-16410535	TART-A	-	3L_RaGOO:16407760-16407928	Embedded	269.5
								FBgn0036900	-	3L_RaGOO:19439544-19442949	INE-1	-	3L_RaGOO:19439782-19439868	Embedded	67
								FBgn0036900	-	3L_RaGOO:19439544-19442949	INE-1	-	3L_RaGOO:19439890-19440257	Embedded	175.5
								FBgn0036958	-	3L_RaGOO:19922415-19931150	roo	-	3L_RaGOO:19926951-19927046	Embedded	22
								FBgn0037363	+	3R_RaGOO:6209772-6219980	roo	+	3R_RaGOO:6209939-6210038	Embedded	115
								FBgn0038197	+	3R_RaGOO:14462608-14493557	roo	+	3R_RaGOO:14487300-14487405	Embedded	33
								FBgn0038223	-	3R_RaGOO:14704583-14711090	roo	-	3R_RaGOO:14706417-14706502	Embedded	45.5
								FBgn0038760	+	3R_RaGOO:20381908-20384678	roo	+	3R_RaGOO:20384041-20384142	Embedded	30.5
								FBgn0039157	-	3R_RaGOO:24506849-24513713	POGON1	-	3R_RaGOO:24507090-24507271	Embedded	5
								FBgn0039209	-	3R_RaGOO:24905954-24931554	roo	-	3R_RaGOO:24911199-24911297	Embedded	23.5
								FBgn0039214	-	3R_RaGOO:24983707-24998480	roo	-	3R_RaGOO:24986689-24986784	Embedded	12.5
								FBgn0039633	+	3R_RaGOO:29287373-29331937	roo	+	3R_RaGOO:29322468-29322594	Embedded	2
								FBgn0039831	+	3R_RaGOO:31457471-31468038	roo	+	3R_RaGOO:31463773-31463864	Embedded	80.5
								FBgn0039890	-	4_RaGOO:184299-194042	INE-1	+	4_RaGOO:191823-191958	Intronic	2.5
								FBgn0039920	+	4_RaGOO:673294-684285	INE-1	-	4_RaGOO:680844-680961	Embedded	9.5
								FBgn0039923	-	4_RaGOO:772710-783184	FB	-	4_RaGOO:779889-780348	Intronic	95.5
								FBgn0039927	+	4_RaGOO:1161383-1172689	INE-1	-	4_RaGOO:1169476-1169747	Embedded	4
								FBgn0039932	-	4_RaGOO:996546-1012677	INE-1	-	4_RaGOO:1006793-1007087	Overlapped	58.5
								FBgn0039932	-	4_RaGOO:996546-1012677	INE-1	+	4_RaGOO:997271-997507	Overlapped	5
								FBgn0039932	-	4_RaGOO:996546-1012677	Tc1-2	+	4_RaGOO:1002976-1004415	Overlapped	17
								FBgn0039938	-	4_RaGOO:832404-866582	Tc1-2	+	4_RaGOO:835666-837293	Overlapped	6.5
								FBgn0039955	+	3R_RaGOO:4150664-4173020	INE-1	+	3R_RaGOO:4172426-4172522	Embedded	34
								FBgn0039993	+	2R_RaGOO:1395290-1401227	1360	-	2R_RaGOO:1395984-1396072	Intronic	8.5
								FBgn0039993	+	2R_RaGOO:1395290-1401227	INE-1	-	2R_RaGOO:1398552-1398822	Intronic	105.5
								FBgn0039993	+	2R_RaGOO:1395290-1401227	INE-1	-	2R_RaGOO:1399005-1399140	Intronic	2
								FBgn0039993	+	2R_RaGOO:1395290-1401227	INE-1	+	2R_RaGOO:1400007-1400380	Intronic	45.5
								FBgn0039994	+	2R_RaGOO:4560756-4574459	1360	-	2R_RaGOO:4561263-4561399	Overlapped	92.5
								FBgn0039994	+	2R_RaGOO:4560756-4574459	Rt1c	+	2R_RaGOO:4569267-4569896	Overlapped	2.5
								FBgn0040010	+	2L_RaGOO:22388309-22394455	1360	+	2L_RaGOO:22389988-22390417	Embedded	2.5
								FBgn0040022	+	3R_RaGOO:2152174-2159766	INE-1	+	3R_RaGOO:2158234-2158479	Intronic	7.5
								FBgn0040022	+	3R_RaGOO:2152174-2159766	INE-1	+	3R_RaGOO:2158466-2158592	Intronic	4.5
								FBgn0040056	+	3L_RaGOO:23362828-23373935	INE-1	-	3L_RaGOO:23370453-23370947	Intronic	17
								FBgn0040056	+	3L_RaGOO:23362828-23373935	INE-1	+	3L_RaGOO:23372108-23372398	Intronic	4
								FBgn0041004	+	2L_RaGOO:22644845-22655182	1360	+	2L_RaGOO:22652990-22653142	Embedded	8
								FBgn0041004	+	2L_RaGOO:22644845-22655182	Idefix	-	2L_RaGOO:22650924-22651399	Embedded	22.5
								FBgn0041004	+	2L_RaGOO:22644845-22655182	INE-1	-	2L_RaGOO:22652231-22652315	Embedded	2.5
								FBgn0041092	+	2L_RaGOO:9117267-9195936	roo	+	2L_RaGOO:9179719-9179806	Embedded	17
								FBgn0041111	+	2L_RaGOO:2893018-2961483	roo	+	2L_RaGOO:2952712-2952851	Embedded	77
								FBgn0042693	+	3R_RaGOO:18534590-18546913	roo	+	3R_RaGOO:18536711-18536795	Embedded	425.5
								FBgn0042693	+	3R_RaGOO:18534590-18546913	roo	+	3R_RaGOO:18536780-18536886	Embedded	293.5
								FBgn0045761	-	3R_RaGOO:25681923-25688082	Doc	-	3R_RaGOO:25683181-25687723	Overlapped	33.5
								FBgn0046692	+	2R_RaGOO:4376070-4393595	hobo	+	2R_RaGOO:4379079-4379472	Intronic	2.5
								FBgn0046692	+	2R_RaGOO:4376070-4393595	transib4	-	2R_RaGOO:4377194-4377948	Intronic	25
								FBgn0046706	+	2R_RaGOO:3734404-3764935	Cr1a	-	2R_RaGOO:3750807-3751138	Intronic	3.5
								FBgn0050460	-	2R_RaGOO:16863413-16885081	roo	-	2R_RaGOO:16864429-16864520	Embedded	8.5
								FBgn0051619	+	2L_RaGOO:21528295-21567390	INE-1	+	2L_RaGOO:21536830-21536913	Intronic	5.5
								FBgn0051999	-	4_RaGOO:215205-227800	S-element	-	4_RaGOO:226368-227035	Overlapped	4
								FBgn0052000	+	4_RaGOO:132464-143375	1360	+	4_RaGOO:139980-140188	Overlapped	38.5
								FBgn0052000	+	4_RaGOO:132464-143375	INE-1	+	4_RaGOO:135872-135952	Overlapped	6
								FBgn0052133	-	3L_RaGOO:13867867-13876688	BS	-	3L_RaGOO:13872829-13872911	Embedded	72
								FBgn0052133	-	3L_RaGOO:13867867-13876688	roo	-	3L_RaGOO:13872099-13872179	Embedded	7
								FBgn0052133	-	3L_RaGOO:13867867-13876688	roo	-	3L_RaGOO:13873241-13873354	Embedded	11.5
								FBgn0052133	-	3L_RaGOO:13867867-13876688	roo	-	3L_RaGOO:13874224-13874343	Embedded	23
								FBgn0052133	-	3L_RaGOO:13867867-13876688	TART-B	-	3L_RaGOO:13872134-13872222	Embedded	17
								FBgn0052152	-	3L_RaGOO:15964458-15969000	roo	-	3L_RaGOO:15966552-15966644	Embedded	5.5
								FBgn0052264	-	3L_RaGOO:3701286-3793914	roo	-	3L_RaGOO:3766850-3766961	Embedded	2
								FBgn0052296	-	3L_RaGOO:2736336-2781188	roo	-	3L_RaGOO:2739785-2739866	Embedded	17
								FBgn0052676	-	X_RaGOO:10512942-10546651	roo	-	X_RaGOO:10545681-10545831	Embedded	8
								FBgn0052767	-	X_RaGOO:4960523-4974308	roo	-	X_RaGOO:4970039-4970253	Embedded	38.5
								FBgn0053554	-	2R_RaGOO:5032853-5096964	hopper	+	2R_RaGOO:5084985-5085953	Intronic	4.5
								FBgn0053554	-	2R_RaGOO:5032853-5096964	INE-1	-	2R_RaGOO:5053313-5053466	Intronic	5
								FBgn0053558	-	2R_RaGOO:6763729-6802638	roo	-	2R_RaGOO:6771554-6771637	Embedded	3
								FBgn0058045	+	3L_RaGOO:23619963-23627299	INE-1	-	3L_RaGOO:23622453-23622591	Intronic	3
								FBgn0058160	-	3L_RaGOO:26249869-26263469	diver2	+	3L_RaGOO:26251302-26251461	Embedded	10.5
								FBgn0058160	-	3L_RaGOO:26249869-26263469	G3	-	3L_RaGOO:26249876-26250234	Embedded	7.5
								FBgn0058160	-	3L_RaGOO:26249869-26263469	INE-1	+	3L_RaGOO:26250254-26250484	Embedded	3.5
								FBgn0058160	-	3L_RaGOO:26249869-26263469	INE-1	+	3L_RaGOO:26250483-26250648	Embedded	3
								FBgn0058160	-	3L_RaGOO:26249869-26263469	INE-1	-	3L_RaGOO:26252286-26252369	Embedded	5.5
								FBgn0058160	-	3L_RaGOO:26249869-26263469	INE-1	-	3L_RaGOO:26252470-26252651	Embedded	8.5
								FBgn0058160	-	3L_RaGOO:26249869-26263469	INE-1	-	3L_RaGOO:26252798-26252963	Embedded	4
								FBgn0058191	+	2R_RaGOO:1148574-1152177	1360	-	2R_RaGOO:1151011-1151429	Embedded	30
								FBgn0058263	-	2R_RaGOO:2262093-2326663	aurora-element	+	2R_RaGOO:2323867-2323987	Overlapped	18
								FBgn0058263	-	2R_RaGOO:2262093-2326663	Cr1a	+	2R_RaGOO:2278811-2279397	Overlapped	5
								FBgn0063670	-	3L_RaGOO:25921882-25923695	FB	-	3L_RaGOO:25922413-25922688	Embedded	6
								FBgn0063670	-	3L_RaGOO:25921882-25923695	INE-1	-	3L_RaGOO:25922698-25923018	Embedded	14.5
								FBgn0064225	-	2L_RaGOO:22371747-22376211	Cr1a	-	2L_RaGOO:22372337-22372626	Embedded	2
								FBgn0064225	-	2L_RaGOO:22371747-22376211	INE-1	-	2L_RaGOO:22373425-22373571	Embedded	22
								FBgn0064225	-	2L_RaGOO:22371747-22376211	INE-1	-	2L_RaGOO:22373595-22373687	Embedded	12.5
								FBgn0067622	-	2L_RaGOO:10354170-10356149	INE-1	-	2L_RaGOO:10355120-10355221	Embedded	54.5
								FBgn0083990	+	4_RaGOO:1009352-1011445	S-element	+	4_RaGOO:1010773-1010975	Overlapped	2
								FBgn0085430	+	X_RaGOO:18558528-18578662	roo	+	X_RaGOO:18573018-18573116	Embedded	19.5
								FBgn0085432	+	4_RaGOO:74877-114518	INE-1	+	4_RaGOO:112032-112202	Embedded	7.5
								FBgn0085432	+	4_RaGOO:74877-114518	INE-1	+	4_RaGOO:112329-112473	Embedded	2.5
								FBgn0086372	+	3R_RaGOO:7702948-7716902	BS	+	3R_RaGOO:7710243-7710330	Embedded	5.5
								FBgn0086378	+	3R_RaGOO:3947538-3952020	1360	-	3R_RaGOO:3951575-3951837	Embedded	10.5
								FBgn0086408	+	2R_RaGOO:22600336-22608526	INE-1	-	2R_RaGOO:22608399-22608509	Embedded	13
								FBgn0087002	+	4_RaGOO:1095810-1112126	HB	-	4_RaGOO:1111168-1111505	Embedded	7
								FBgn0087002	+	4_RaGOO:1095810-1112126	HB	-	4_RaGOO:1111520-1111681	Embedded	3
								FBgn0087002	+	4_RaGOO:1095810-1112126	HB	-	4_RaGOO:1111680-1111845	Embedded	3.5
								FBgn0250816	+	3L_RaGOO:23154151-23296254	aurora-element	-	3L_RaGOO:23262138-23262242	Intronic	3
								FBgn0250816	+	3L_RaGOO:23154151-23296254	aurora-element	-	3L_RaGOO:23262261-23262397	Intronic	3
								FBgn0250816	+	3L_RaGOO:23154151-23296254	Doc3-element	+	3L_RaGOO:23236990-23237770	Intronic	14
								FBgn0250816	+	3L_RaGOO:23154151-23296254	jockey	+	3L_RaGOO:23155854-23156845	Intronic	3
								FBgn0259143	+	X_RaGOO:12237566-12252416	roo	+	X_RaGOO:12238400-12238521	Embedded	83.5
								FBgn0259176	-	2L_RaGOO:12409902-12501322	roo	-	2L_RaGOO:12494176-12494281	Embedded	41.5
								FBgn0260008	+	3R_RaGOO:2165298-2170748	gypsy4	+	3R_RaGOO:2170181-2170720	Embedded	7
								FBgn0260008	+	3R_RaGOO:2165298-2170748	Tc1-2	-	3R_RaGOO:2165965-2166305	Embedded	17
								FBgn0260780	+	X_RaGOO:11636339-11642318	roo	+	X_RaGOO:11637380-11637485	Embedded	523
								FBgn0260780	+	X_RaGOO:11636339-11642318	roo	+	X_RaGOO:11637704-11637929	Embedded	732.5
								FBgn0260798	-	2R_RaGOO:4080394-4205763	S-element	+	2R_RaGOO:4203640-4205308	Intronic	3.5
								FBgn0260799	+	2R_RaGOO:4431484-4445696	1360	-	2R_RaGOO:4434914-4435285	Intronic	5
								FBgn0260799	+	2R_RaGOO:4431484-4445696	INE-1	-	2R_RaGOO:4443617-4443750	Intronic	2.5
								FBgn0260799	+	2R_RaGOO:4431484-4445696	INE-1	-	2R_RaGOO:4443937-4444351	Intronic	2
								FBgn0260859	-	3L_RaGOO:9305100-9308869	roo	-	3L_RaGOO:9305306-9305432	Embedded	164
								FBgn0260987	+	3L_RaGOO:25969273-25990489	INE-1	+	3L_RaGOO:25980459-25980758	Overlapped	7.5
								FBgn0260997	-	3L_RaGOO:25472602-25489486	gypsy4	-	3L_RaGOO:25477504-25483832	Intronic	4.5
								FBgn0261393	-	3R_RaGOO:8057716-8060619	INE-1	-	3R_RaGOO:8058246-8058344	Embedded	21.5
								FBgn0261456	-	2R_RaGOO:19270735-19273596	roo	-	2R_RaGOO:19271911-19271992	Embedded	54.5
								FBgn0261505	+	2R_RaGOO:988111-989626	Doc3-element	+	2R_RaGOO:988867-989626	Overlapped	14.5
								FBgn0261547	+	3L_RaGOO:16789844-16814526	roo	+	3L_RaGOO:16800811-16800919	Embedded	9.5
								FBgn0261617	-	X_RaGOO:9493414-9515027	roo	-	X_RaGOO:9506284-9506381	Embedded	17
								FBgn0261617	-	X_RaGOO:9493414-9515027	roo	-	X_RaGOO:9506349-9506474	Embedded	23.5
								FBgn0261617	-	X_RaGOO:9493414-9515027	roo	-	X_RaGOO:9511501-9511615	Embedded	45.5
								FBgn0261617	-	X_RaGOO:9493414-9515027	TART-B	-	X_RaGOO:9506082-9506368	Embedded	20
								FBgn0261617	-	X_RaGOO:9493414-9515027	TART-B	-	X_RaGOO:9506413-9506600	Embedded	20
								FBgn0261617	-	X_RaGOO:9493414-9515027	TART-C	-	X_RaGOO:9507019-9507115	Embedded	13
								FBgn0261641	-	3R_RaGOO:6877037-6883656	R1-element	-	3R_RaGOO:6880891-6881041	Embedded	5.5
								FBgn0261802	+	2L_RaGOO:21963584-21998609	INE-1	+	2L_RaGOO:21995647-21996037	Embedded	2
								FBgn0261873	+	X_RaGOO:8005716-8069138	roo	+	X_RaGOO:8053840-8053930	Embedded	10
								FBgn0261986	+	3R_RaGOO:26020841-26024710	roo	+	3R_RaGOO:26021862-26021997	Embedded	140.5
								FBgn0262115	+	2R_RaGOO:3814331-3816841	gypsy2	+	2R_RaGOO:3816611-3816800	Embedded	34.5
								FBgn0262123	+	2R_RaGOO:1232490-1326330	gypsy6	+	2R_RaGOO:1268967-1273690	Overlapped	2.5
								FBgn0262123	+	2R_RaGOO:1232490-1326330	Max-element	+	2R_RaGOO:1232490-1233054	Overlapped	2
								FBgn0262124	-	2R_RaGOO:3646463-3696503	Cr1a	+	2R_RaGOO:3682002-3683109	Intronic	13
								FBgn0262582	+	3R_RaGOO:20614109-20658787	roo	+	3R_RaGOO:20648724-20648819	Embedded	13.5
								FBgn0262617	+	3R_RaGOO:10655845-10700087	roo	+	3R_RaGOO:10687462-10687562	Embedded	3.5
								FBgn0262731	+	4_RaGOO:465590-469571	FB	+	4_RaGOO:466542-466940	Intronic	58
								FBgn0262887	+	2L_RaGOO:22690822-22692527	gypsy8	+	2L_RaGOO:22691833-22692122	Embedded	19.5
								FBgn0262901	+	2R_RaGOO:4981723-4983770	INE-1	-	2R_RaGOO:4981723-4981927	Overlapped	23
								FBgn0262976	-	X_RaGOO:8237627-8241282	roo	+	X_RaGOO:8239387-8239470	Embedded	107
								FBgn0263093	+	4_RaGOO:935342-938081	transib3	-	4_RaGOO:936564-937261	Overlapped	65.5
								FBgn0263490	+	3R_RaGOO:24934342-24972389	roo	+	3R_RaGOO:24968316-24968450	Embedded	51.5
								FBgn0263993	+	X_RaGOO:6686480-6704133	INE-1	+	X_RaGOO:6703532-6703613	Embedded	22.5
								FBgn0263993	+	X_RaGOO:6686480-6704133	INE-1	+	X_RaGOO:6703723-6703838	Embedded	36
								FBgn0263993	+	X_RaGOO:6686480-6704133	roo	+	X_RaGOO:6699051-6699212	Embedded	27.5
								FBgn0264607	-	4_RaGOO:1069946-1088540	INE-1	+	4_RaGOO:1076138-1076444	Intronic	5.5
								FBgn0264895	-	2L_RaGOO:7473117-7551840	roo	-	2L_RaGOO:7504813-7504914	Embedded	3.5
								FBgn0265523	-	X_RaGOO:12463820-12524671	roo	-	X_RaGOO:12466408-12466508	Embedded	44.5
								FBgn0265767	+	X_RaGOO:22017534-22030169	INE-1	-	X_RaGOO:22023719-22023868	Overlapped	7
								FBgn0265767	+	X_RaGOO:22017534-22030169	INE-1	-	X_RaGOO:22026284-22026457	Overlapped	3.5
								FBgn0265991	-	2R_RaGOO:15541713-15600986	TART-B	-	2R_RaGOO:15553838-15553971	Embedded	25.5
								FBgn0266347	+	3L_RaGOO:22819890-22899513	1360	-	3L_RaGOO:22862184-22862333	Embedded	6
								FBgn0266347	+	3L_RaGOO:22819890-22899513	Fw2	+	3L_RaGOO:22864728-22864983	Embedded	2
								FBgn0266347	+	3L_RaGOO:22819890-22899513	INE-1	-	3L_RaGOO:22896888-22897012	Embedded	3.5
								FBgn0266347	+	3L_RaGOO:22819890-22899513	INE-1	+	3L_RaGOO:22898557-22898695	Embedded	3.5
								FBgn0266457	-	X_RaGOO:21106749-21130217	INE-1	+	X_RaGOO:21129995-21130092	Overlapped	11
								FBgn0266696	+	3L_RaGOO:2399534-2512317	roo	+	3L_RaGOO:2464623-2464738	Embedded	4
								FBgn0267033	-	X_RaGOO:13620233-13761882	roo	-	X_RaGOO:13658429-13658570	Embedded	2
								FBgn0278598	+	2L_RaGOO:22377560-22387774	INE-1	+	2L_RaGOO:22380388-22380501	Embedded	5
								FBgn0283438	-	3R_RaGOO:13394865-13399438	pogo	+	3R_RaGOO:13395127-13395214	Embedded	12.5
								FBgn0283438	-	3R_RaGOO:13394865-13399438	pogo	+	3R_RaGOO:13395221-13395310	Embedded	17.5
								FBgn0283657	+	X_RaGOO:3651832-3712048	roo	+	X_RaGOO:3698942-3699052	Embedded	29.5
								FBgn0284237	-	2R_RaGOO:9920913-9943318	roo	-	2R_RaGOO:9938934-9939093	Embedded	26
								FBgn0285913	+	3R_RaGOO:14673470-14686680	roo	+	3R_RaGOO:14685043-14685124	Embedded	2
								FBgn0285926	-	X_RaGOO:10589579-10625983	roo	-	X_RaGOO:10598668-10598785	Embedded	30.5
								FBgn0286778	-	2R_RaGOO:7530192-7575693	HMS-Beagle	-	2R_RaGOO:7572361-7572574	Embedded	931.5
								FBgn0287182	-	3L_RaGOO:26534788-26579387	FB	-	3L_RaGOO:26554600-26555133	Overlapped	2.5
								FBgn0287182	-	3L_RaGOO:26534788-26579387	jockey2	+	3L_RaGOO:26578066-26578256	Overlapped	17
								FBgn0287182	-	3L_RaGOO:26534788-26579387	transib2	+	3L_RaGOO:26570500-26571069	Overlapped	42.5
								FBgn0287183	-	3L_RaGOO:25112468-25308773	rover	+	3L_RaGOO:25171502-25178047	Intronic	5.5
								FBgn0287183	-	3L_RaGOO:25112468-25308773	Tirant	-	3L_RaGOO:25129093-25135611	Intronic	4.5
								FBgn0287597	-	4_RaGOO:663166-665278	INE-1	-	4_RaGOO:664472-664579	Intronic	2.5
								FBgn0287603	+	X_RaGOO:21130375-21137299	mdg1	-	X_RaGOO:21133384-21133524	Embedded	101
								FBgn0287603	+	X_RaGOO:21130375-21137299	mdg1	-	X_RaGOO:21133527-21133942	Embedded	134.5
								FBgn0287603	+	X_RaGOO:21130375-21137299	roo	-	X_RaGOO:21132702-21133373	Embedded	246.5
								FBgn0287603	+	X_RaGOO:21130375-21137299	roo	-	X_RaGOO:21133953-21134242	Embedded	40
								FBgn0287603	+	X_RaGOO:21130375-21137299	roo	-	X_RaGOO:21134243-21134900	Embedded	20.5
								FBgn0287603	+	X_RaGOO:21130375-21137299	roo	-	X_RaGOO:21134897-21135602	Embedded	7.5

## Sheet: dmgoth63 - cold
TE-initiated transcripts								TE-exonized transcripts									TE-terminated transcripts
gene_id	gene_strand	Exon-position	TE_family	TE_strand	TE_position	chimeric_reads		gene_id	gene_strand	gene-position	TE_family	TE_strand	TE_position	chimeric_reads			gene_id	gene_strand	Exon-position	TE_family	TE_strand	TE_position	chimeric_reads
FBgn0010247	-	3R_RaGOO:3911460-3914460	Idefix	23.7	3R_RaGOO:3911693-3911961	17.5		FBgn0000448	-	2R_RaGOO:9919455-9952721	roo	-	2R_RaGOO:9938934-9939093	Embedded	12		FBgn0000063	+	3R_RaGOO:18042404-18045404	FB	2.8	3R_RaGOO:18042404-18042942	10
FBgn0032235	+	2L_RaGOO:10329064-10332064	412	0.2	2L_RaGOO:10329064-10332063	6		FBgn0000473	-	2R_RaGOO:6617960-6620219	17.6	-	2R_RaGOO:6618030-6618542	Embedded	2		FBgn0011747	-	4_RaGOO:112326-115326	G5	2.2	4_RaGOO:115138-115326	3
FBgn0034405	-	2R_RaGOO:18615145-18618145	Bari1	0.3	2R_RaGOO:18615191-18616916	2		FBgn0000479	+	X_RaGOO:3149304-3312297	roo	+	X_RaGOO:3259521-3259629	Embedded	2		FBgn0013749	+	4_RaGOO:1160107-1163107	INE-1	22.8	4_RaGOO:1160155-1160321	2.5
FBgn0037186	-	3L_RaGOO:22398467-22401467	412	0.5	3L_RaGOO:22398468-22400236	8.5		FBgn0000568	-	3L_RaGOO:17741774-17847604	roo	-	3L_RaGOO:17761248-17761363	Embedded	2		FBgn0031659	+	2L_RaGOO:4970250-4973250	S2	9.7	2L_RaGOO:4970282-4970405	16
FBgn0039923	-	4_RaGOO:783184-786184	1360	1.7	4_RaGOO:783184-785990	4		FBgn0000810	+	X_RaGOO:2252847-2256747	roo	+	X_RaGOO:2253073-2253166	Embedded	60.5		FBgn0034008	-	2R_RaGOO:15059638-15062638	hopper2	20.9	2R_RaGOO:15062297-15062504	2.5
FBgn0046706	+	2R_RaGOO:3731404-3734404	INE-1	18.4	2R_RaGOO:3733066-3733683	2.5		FBgn0001185	+	2L_RaGOO:16468054-16470568	INE-1	-	2L_RaGOO:16469998-16470138	Embedded	43.5		FBgn0039156	+	3R_RaGOO:24506919-24509919	POGON1	0	3R_RaGOO:24507090-24507271	3.5
								FBgn0001185	+	2L_RaGOO:16468054-16470568	INE-1	-	2L_RaGOO:16470125-16470548	Embedded	7.5		FBgn0039733	+	3R_RaGOO:30213710-30216710	297	0.7	3R_RaGOO:30213710-30214725	4
								FBgn0001215	+	3R_RaGOO:28842114-28848042	jockey	-	3R_RaGOO:28842357-28842473	Intronic	2		FBgn0039977	+	3L_RaGOO:23325032-23328032	Cr1a	17	3L_RaGOO:23325167-23325323	10.5
								FBgn0001297	+	3R_RaGOO:29985533-30013678	roo	+	3R_RaGOO:29986829-29986919	Embedded	3		FBgn0040007	-	2R_RaGOO:4342829-4345829	INE-1	12.1	2R_RaGOO:4345658-4345794	3.5
								FBgn0002566	-	2R_RaGOO:3599542-3617905	1360	-	2R_RaGOO:3616304-3616679	Intronic	21		FBgn0043458	-	3L_RaGOO:1514357-1517357	1360	4.8	3L_RaGOO:1517001-1517357	8.5
								FBgn0002590	-	X_RaGOO:16825184-16829867	BS	+	X_RaGOO:16825363-16825511	Overlapped	20.5		FBgn0052207	-	3L_RaGOO:19232109-19235109	INE-1	28.1	3L_RaGOO:19234937-19235089	41
								FBgn0003118	-	3R_RaGOO:23649893-23705835	roo	-	3R_RaGOO:23654012-23654101	Embedded	2		FBgn0058002	+	3L_RaGOO:24633682-24636682	gypsy2	16.3	3L_RaGOO:24633682-24633809	4.5
								FBgn0003396	+	2R_RaGOO:10882405-10941514	roo	+	2R_RaGOO:10932489-10932623	Embedded	4		FBgn0058002	+	3L_RaGOO:24633682-24636682	gypsy2	12.3	3L_RaGOO:24633814-24633968	3
								FBgn0003396	+	2R_RaGOO:10882405-10941514	roo	+	2R_RaGOO:10935250-10935377	Embedded	6.5		FBgn0082998	-	X_RaGOO:16822532-16825532	BS	13.4	X_RaGOO:16825363-16825511	10
								FBgn0003464	+	X_RaGOO:20966374-20973999	roo	+	X_RaGOO:20969264-20969363	Embedded	5		FBgn0082999	-	X_RaGOO:16822695-16825695	BS	13.4	X_RaGOO:16825363-16825511	3
								FBgn0003464	+	X_RaGOO:20966374-20973999	roo	+	X_RaGOO:20970417-20970504	Embedded	2.5		FBgn0085736	+	3L_RaGOO:24592183-24595183	gypsy2	16.9	3L_RaGOO:24592483-24592655	3
								FBgn0004656	-	X_RaGOO:7864230-7888452	297	-	X_RaGOO:7865479-7865744	Embedded	2
								FBgn0004872	-	2L_RaGOO:10938780-10944001	Cr1a	-	2L_RaGOO:10941276-10941424	Intronic	9
								FBgn0004872	-	2L_RaGOO:10938780-10944001	INE-1	+	2L_RaGOO:10940938-10941125	Intronic	10.5
								FBgn0004872	-	2L_RaGOO:10938780-10944001	INE-1	+	2L_RaGOO:10943252-10943383	Intronic	26
								FBgn0005616	-	2L_RaGOO:3467071-3470975	INE-1	-	2L_RaGOO:3467569-3467945	Embedded	16
								FBgn0010215	-	3L_RaGOO:22929717-22949206	INE-1	-	3L_RaGOO:22940486-22940592	Embedded	5
								FBgn0010215	-	3L_RaGOO:22929717-22949206	INE-1	-	3L_RaGOO:22940626-22940785	Embedded	5
								FBgn0010395	+	2L_RaGOO:20716559-20721561	INE-1	+	2L_RaGOO:20720824-20720948	Embedded	8
								FBgn0010395	+	2L_RaGOO:20716559-20721561	INE-1	+	2L_RaGOO:20720961-20721084	Embedded	6.5
								FBgn0010762	+	3L_RaGOO:10541297-10567188	roo	+	3L_RaGOO:10561761-10561869	Embedded	35.5
								FBgn0011481	-	3R_RaGOO:18559354-18566398	HMS-Beagle	-	3R_RaGOO:18563559-18563758	Embedded	468
								FBgn0011747	-	4_RaGOO:115326-130098	1360	+	4_RaGOO:119830-120073	Overlapped	26
								FBgn0011747	-	4_RaGOO:115326-130098	G5	-	4_RaGOO:115326-115947	Overlapped	32.5
								FBgn0011760	+	X_RaGOO:4591254-4605212	HMS-Beagle	+	X_RaGOO:4591820-4592085	Embedded	51.5
								FBgn0011837	+	X_RaGOO:12438920-12461795	roo	+	X_RaGOO:12457856-12457963	Embedded	4
								FBgn0013759	-	3R_RaGOO:22123880-22163266	roo	-	3R_RaGOO:22161513-22161602	Embedded	145.5
								FBgn0014037	-	3L_RaGOO:19585720-19606020	roo	-	3L_RaGOO:19590580-19590663	Embedded	70
								FBgn0015778	+	3R_RaGOO:14041349-14048866	roo	+	3R_RaGOO:14045915-14046003	Embedded	477
								FBgn0016059	-	2R_RaGOO:17464704-17475354	roo	-	2R_RaGOO:17470438-17470534	Embedded	206.5
								FBgn0016754	-	3R_RaGOO:24248104-24276929	roo	-	3R_RaGOO:24274577-24274752	Embedded	2
								FBgn0017418	-	X_RaGOO:17817748-17825140	1360	-	X_RaGOO:17818933-17819359	Embedded	95.5
								FBgn0017581	-	3R_RaGOO:12120414-12133968	roo	-	3R_RaGOO:12129004-12129084	Overlapped	19
								FBgn0020445	-	2L_RaGOO:3339867-3359897	roo	-	2L_RaGOO:3358108-3358226	Embedded	21.5
								FBgn0022361	+	4_RaGOO:556145-565205	FB	+	4_RaGOO:559014-559651	Intronic	5
								FBgn0024728	+	4_RaGOO:665775-672035	INE-1	+	4_RaGOO:669202-669351	Intronic	3
								FBgn0024804	+	3L_RaGOO:26052985-26164808	G5	+	3L_RaGOO:26092989-26093264	Overlapped	2
								FBgn0024804	+	3L_RaGOO:26052985-26164808	HB	+	3L_RaGOO:26066979-26067449	Overlapped	5.5
								FBgn0024804	+	3L_RaGOO:26052985-26164808	ZAM	-	3L_RaGOO:26139715-26140054	Overlapped	4.5
								FBgn0025741	-	4_RaGOO:1044201-1061759	INE-1	-	4_RaGOO:1045299-1045427	Embedded	17
								FBgn0025741	-	4_RaGOO:1044201-1061759	INE-1	-	4_RaGOO:1045508-1045817	Embedded	19
								FBgn0026076	-	X_RaGOO:15567822-15571324	TART-B	-	X_RaGOO:15569999-15570090	Embedded	59.5
								FBgn0026083	+	X_RaGOO:4033122-4046089	INE-1	+	X_RaGOO:4044277-4044545	Embedded	19.5
								FBgn0026083	+	X_RaGOO:4033122-4046089	INE-1	+	X_RaGOO:4044564-4044645	Embedded	9.5
								FBgn0026262	-	4_RaGOO:457957-464922	INE-1	-	4_RaGOO:460965-461095	Intronic	2
								FBgn0026869	-	4_RaGOO:536431-555983	INE-1	+	4_RaGOO:539590-539874	Embedded	3
								FBgn0026869	-	4_RaGOO:536431-555983	INE-1	-	4_RaGOO:541274-541547	Embedded	3
								FBgn0026869	-	4_RaGOO:536431-555983	INE-1	-	4_RaGOO:542481-542565	Embedded	5
								FBgn0026869	-	4_RaGOO:536431-555983	INE-1	-	4_RaGOO:542578-542750	Embedded	14.5
								FBgn0027259	-	X_RaGOO:11348820-11349881	pogo	+	X_RaGOO:11348944-11349031	Embedded	12
								FBgn0027259	-	X_RaGOO:11348820-11349881	pogo	+	X_RaGOO:11349043-11349131	Embedded	7
								FBgn0027616	-	3L_RaGOO:3361391-3365540	roo	+	3L_RaGOO:3361819-3362246	Embedded	15
								FBgn0027655	+	3R_RaGOO:28937730-28976224	roo	+	3R_RaGOO:28950050-28950130	Embedded	4.5
								FBgn0028953	+	2R_RaGOO:17238933-17247010	Tc3	+	2R_RaGOO:17244847-17244950	Embedded	100
								FBgn0029895	+	X_RaGOO:6522602-6542459	roo	+	X_RaGOO:6523293-6523389	Embedded	6
								FBgn0029929	+	X_RaGOO:6835567-6836693	INE-1	-	X_RaGOO:6836493-6836597	Embedded	42
								FBgn0030049	+	X_RaGOO:8391566-8401413	roo	+	X_RaGOO:8394724-8394850	Embedded	34.5
								FBgn0030087	-	X_RaGOO:8921948-8932095	roo	-	X_RaGOO:8924014-8924110	Embedded	22
								FBgn0030096	-	X_RaGOO:8988998-8990962	INE-1	+	X_RaGOO:8989122-8989237	Embedded	68
								FBgn0030121	-	X_RaGOO:9099408-9101935	roo	-	X_RaGOO:9099806-9100044	Embedded	83.5
								FBgn0030311	+	X_RaGOO:11348058-11349157	pogo	+	X_RaGOO:11348944-11349031	Intronic	5.5
								FBgn0030318	+	X_RaGOO:11366806-11373251	McClintock-int	+	X_RaGOO:11372920-11373045	Embedded	64
								FBgn0030418	+	X_RaGOO:12526230-12531812	hobo	+	X_RaGOO:12528460-12528720	Embedded	36
								FBgn0030421	+	X_RaGOO:12545289-12552873	1360	+	X_RaGOO:12550942-12551140	Embedded	6
								FBgn0030421	+	X_RaGOO:12545289-12552873	1360	+	X_RaGOO:12551265-12551588	Embedded	2.5
								FBgn0031054	+	X_RaGOO:19337108-19339411	G5	+	X_RaGOO:19338776-19339272	Embedded	130
								FBgn0031144	-	X_RaGOO:20646071-20649225	Tc3	+	X_RaGOO:20646622-20646775	Embedded	62
								FBgn0031696	+	2L_RaGOO:5275056-5279496	roo	+	2L_RaGOO:5276096-5276195	Embedded	5
								FBgn0031698	-	2L_RaGOO:5311867-5323237	roo	-	2L_RaGOO:5317613-5317727	Embedded	10.5
								FBgn0031698	-	2L_RaGOO:5311867-5323237	roo	-	2L_RaGOO:5317760-5317846	Embedded	4.5
								FBgn0031740	+	2L_RaGOO:5798402-5800215	roo	+	2L_RaGOO:5799439-5799556	Embedded	15
								FBgn0032130	+	2L_RaGOO:9507975-9512649	roo	-	2L_RaGOO:9509675-9509765	Embedded	7.5
								FBgn0032240	-	2L_RaGOO:10354170-10356149	INE-1	-	2L_RaGOO:10355120-10355221	Embedded	54
								FBgn0032479	-	2L_RaGOO:13105558-13113876	pogo	+	2L_RaGOO:13108002-13108089	Intronic	3.5
								FBgn0032656	+	2L_RaGOO:17722565-17734053	INE-1	+	2L_RaGOO:17732850-17733013	Embedded	64
								FBgn0032656	+	2L_RaGOO:17722565-17734053	INE-1	+	2L_RaGOO:17733037-17733172	Embedded	38.5
								FBgn0032656	+	2L_RaGOO:17722565-17734053	INE-1	+	2L_RaGOO:17733144-17733287	Embedded	35
								FBgn0032955	-	2L_RaGOO:21458219-21468064	INE-1	+	2L_RaGOO:21460801-21461020	Embedded	14
								FBgn0032957	-	2L_RaGOO:21508016-21521722	HB	-	2L_RaGOO:21519418-21520406	Overlapped	9
								FBgn0033005	+	2R_RaGOO:4945652-4950157	INE-1	+	2R_RaGOO:4946035-4946133	Overlapped	13
								FBgn0033010	+	2R_RaGOO:4999237-5009256	INE-1	+	2R_RaGOO:5008650-5008826	Embedded	146
								FBgn0033010	+	2R_RaGOO:4999237-5009256	INE-1	+	2R_RaGOO:5008905-5009043	Embedded	108.5
								FBgn0033185	-	2R_RaGOO:7310837-7313439	1360	-	2R_RaGOO:7310885-7310993	Embedded	30
								FBgn0034072	-	2R_RaGOO:15861981-15879454	roo	-	2R_RaGOO:15862484-15862571	Embedded	7
								FBgn0034570	+	2R_RaGOO:20748549-20760088	roo	+	2R_RaGOO:20757201-20757315	Embedded	6
								FBgn0034644	+	2R_RaGOO:21417058-21428791	BS	+	2R_RaGOO:21421152-21421274	Embedded	18
								FBgn0034644	+	2R_RaGOO:21417058-21428791	roo	+	2R_RaGOO:21421400-21421507	Embedded	7
								FBgn0035388	+	3L_RaGOO:3034856-3040089	roo	+	3L_RaGOO:3037542-3037647	Embedded	91
								FBgn0035388	+	3L_RaGOO:3034856-3040089	roo	+	3L_RaGOO:3037950-3038040	Embedded	2.5
								FBgn0035720	-	3L_RaGOO:6873153-6879571	roo	-	3L_RaGOO:6874178-6874274	Embedded	12
								FBgn0036134	-	3L_RaGOO:10989864-10996503	roo	-	3L_RaGOO:10993399-10993495	Embedded	11.5
								FBgn0036152	-	3L_RaGOO:11161985-11169693	roo	-	3L_RaGOO:11169390-11169511	Embedded	13.5
								FBgn0036262	+	3L_RaGOO:12049354-12052227	Rt1a	+	3L_RaGOO:12051897-12052021	Embedded	4
								FBgn0036374	+	3L_RaGOO:13374370-13383187	roo	+	3L_RaGOO:13377600-13377741	Embedded	13
								FBgn0036374	+	3L_RaGOO:13374370-13383187	roo	+	3L_RaGOO:13377856-13377962	Embedded	4
								FBgn0036451	+	3L_RaGOO:14625893-14637050	roo	+	3L_RaGOO:14628859-14628959	Embedded	4
								FBgn0036451	+	3L_RaGOO:14625893-14637050	roo	+	3L_RaGOO:14634169-14634275	Embedded	6
								FBgn0036576	-	3L_RaGOO:15962774-15989888	roo	-	3L_RaGOO:15973695-15973804	Embedded	3
								FBgn0036640	-	3L_RaGOO:16407094-16410535	TART-A	-	3L_RaGOO:16407229-16407456	Embedded	234
								FBgn0036640	-	3L_RaGOO:16407094-16410535	TART-A	-	3L_RaGOO:16407760-16407928	Embedded	189.5
								FBgn0036900	-	3L_RaGOO:19439544-19442949	INE-1	-	3L_RaGOO:19439782-19439868	Embedded	49.5
								FBgn0036900	-	3L_RaGOO:19439544-19442949	INE-1	-	3L_RaGOO:19439890-19440257	Embedded	147
								FBgn0036958	-	3L_RaGOO:19922415-19931150	roo	-	3L_RaGOO:19926951-19927046	Embedded	10.5
								FBgn0037363	+	3R_RaGOO:6209772-6219980	roo	+	3R_RaGOO:6209939-6210038	Embedded	44
								FBgn0037560	-	3R_RaGOO:8734048-8735240	1360	-	3R_RaGOO:8734983-8735093	Intronic	5.5
								FBgn0038197	+	3R_RaGOO:14462608-14493557	roo	+	3R_RaGOO:14487300-14487405	Embedded	19
								FBgn0038223	-	3R_RaGOO:14704583-14711090	roo	-	3R_RaGOO:14706417-14706502	Embedded	27.5
								FBgn0038760	+	3R_RaGOO:20381908-20384678	roo	+	3R_RaGOO:20384041-20384142	Embedded	19
								FBgn0039209	-	3R_RaGOO:24905954-24931554	roo	-	3R_RaGOO:24911199-24911297	Embedded	14.5
								FBgn0039214	-	3R_RaGOO:24983707-24998480	roo	-	3R_RaGOO:24986689-24986784	Embedded	4
								FBgn0039633	+	3R_RaGOO:29287373-29331937	roo	+	3R_RaGOO:29322468-29322594	Embedded	2
								FBgn0039831	+	3R_RaGOO:31457471-31468038	roo	+	3R_RaGOO:31463773-31463864	Embedded	33
								FBgn0039920	+	4_RaGOO:673294-684285	INE-1	-	4_RaGOO:680844-680961	Embedded	9.5
								FBgn0039923	-	4_RaGOO:772710-783184	FB	-	4_RaGOO:779889-780348	Intronic	89
								FBgn0039927	+	4_RaGOO:1161383-1172689	INE-1	-	4_RaGOO:1169476-1169747	Embedded	4.5
								FBgn0039932	-	4_RaGOO:996546-1012677	INE-1	-	4_RaGOO:1006793-1007087	Overlapped	47.5
								FBgn0039932	-	4_RaGOO:996546-1012677	INE-1	+	4_RaGOO:997271-997507	Overlapped	2
								FBgn0039932	-	4_RaGOO:996546-1012677	Tc1-2	+	4_RaGOO:1002976-1004415	Overlapped	8
								FBgn0039938	-	4_RaGOO:832404-866582	Tc1-2	+	4_RaGOO:835666-837293	Overlapped	4.5
								FBgn0039944	-	X_RaGOO:22078696-22090468	INE-1	-	X_RaGOO:22082019-22082351	Intronic	2.5
								FBgn0039945	-	X_RaGOO:22078696-22086364	INE-1	-	X_RaGOO:22082019-22082351	Intronic	2.5
								FBgn0039955	+	3R_RaGOO:4150664-4173020	INE-1	+	3R_RaGOO:4172426-4172522	Embedded	24.5
								FBgn0039993	+	2R_RaGOO:1395290-1401227	INE-1	-	2R_RaGOO:1398552-1398822	Intronic	77.5
								FBgn0039993	+	2R_RaGOO:1395290-1401227	INE-1	-	2R_RaGOO:1399005-1399140	Intronic	2
								FBgn0039993	+	2R_RaGOO:1395290-1401227	INE-1	+	2R_RaGOO:1400007-1400380	Intronic	16.5
								FBgn0039994	+	2R_RaGOO:4560756-4574459	1360	-	2R_RaGOO:4561263-4561399	Overlapped	71
								FBgn0040022	+	3R_RaGOO:2152174-2159766	INE-1	+	3R_RaGOO:2158234-2158479	Intronic	5.5
								FBgn0040022	+	3R_RaGOO:2152174-2159766	INE-1	+	3R_RaGOO:2158466-2158592	Intronic	2.5
								FBgn0040056	+	3L_RaGOO:23362828-23373935	INE-1	-	3L_RaGOO:23370453-23370947	Intronic	8.5
								FBgn0041004	+	2L_RaGOO:22644845-22655182	1360	+	2L_RaGOO:22652990-22653142	Embedded	2.5
								FBgn0041004	+	2L_RaGOO:22644845-22655182	Idefix	-	2L_RaGOO:22650924-22651399	Embedded	12.5
								FBgn0041004	+	2L_RaGOO:22644845-22655182	INE-1	-	2L_RaGOO:22652231-22652315	Embedded	2
								FBgn0041092	+	2L_RaGOO:9117267-9195936	roo	+	2L_RaGOO:9179719-9179806	Embedded	5.5
								FBgn0041111	+	2L_RaGOO:2893018-2961483	roo	+	2L_RaGOO:2952712-2952851	Embedded	27
								FBgn0042083	+	2R_RaGOO:6582787-6585350	INE-1	+	2R_RaGOO:6583433-6583546	Intronic	2
								FBgn0042693	+	3R_RaGOO:18534590-18546913	roo	+	3R_RaGOO:18536711-18536795	Embedded	264.5
								FBgn0042693	+	3R_RaGOO:18534590-18546913	roo	+	3R_RaGOO:18536780-18536886	Embedded	221.5
								FBgn0045761	-	3R_RaGOO:25681923-25688082	Doc	-	3R_RaGOO:25683181-25687723	Overlapped	16
								FBgn0046692	+	2R_RaGOO:4376070-4393595	hobo	+	2R_RaGOO:4379079-4379472	Intronic	2.5
								FBgn0046692	+	2R_RaGOO:4376070-4393595	transib4	-	2R_RaGOO:4377194-4377948	Intronic	21.5
								FBgn0051619	+	2L_RaGOO:21528295-21567390	INE-1	+	2L_RaGOO:21536830-21536913	Intronic	15
								FBgn0051999	-	4_RaGOO:215205-227800	S-element	-	4_RaGOO:226368-227035	Overlapped	5
								FBgn0052000	+	4_RaGOO:132464-143375	1360	+	4_RaGOO:139980-140188	Overlapped	24.5
								FBgn0052000	+	4_RaGOO:132464-143375	INE-1	+	4_RaGOO:135872-135952	Overlapped	2
								FBgn0052133	-	3L_RaGOO:13867867-13876688	BS	-	3L_RaGOO:13872829-13872911	Embedded	25.5
								FBgn0052133	-	3L_RaGOO:13867867-13876688	roo	-	3L_RaGOO:13872099-13872179	Embedded	2.5
								FBgn0052133	-	3L_RaGOO:13867867-13876688	roo	-	3L_RaGOO:13873241-13873354	Embedded	3.5
								FBgn0052133	-	3L_RaGOO:13867867-13876688	roo	-	3L_RaGOO:13874224-13874343	Embedded	6.5
								FBgn0052133	-	3L_RaGOO:13867867-13876688	TART-B	-	3L_RaGOO:13872134-13872222	Embedded	4
								FBgn0052296	-	3L_RaGOO:2736336-2781188	roo	-	3L_RaGOO:2739785-2739866	Embedded	8
								FBgn0052676	-	X_RaGOO:10512942-10546651	roo	-	X_RaGOO:10545681-10545831	Embedded	4.5
								FBgn0052767	-	X_RaGOO:4960523-4974308	roo	-	X_RaGOO:4970039-4970253	Embedded	13
								FBgn0053554	-	2R_RaGOO:5032853-5096964	hopper	+	2R_RaGOO:5084985-5085953	Intronic	2.5
								FBgn0053554	-	2R_RaGOO:5032853-5096964	INE-1	-	2R_RaGOO:5053313-5053466	Intronic	3
								FBgn0053558	-	2R_RaGOO:6763729-6802638	roo	-	2R_RaGOO:6771554-6771637	Embedded	6.5
								FBgn0058006	-	2L_RaGOO:22438226-22574856	transib3	+	2L_RaGOO:22476667-22477197	Intronic	2.5
								FBgn0058045	+	3L_RaGOO:23619963-23627299	1360	-	3L_RaGOO:23622968-23623068	Intronic	3.5
								FBgn0058160	-	3L_RaGOO:26249869-26263469	diver2	+	3L_RaGOO:26251302-26251461	Embedded	7
								FBgn0058160	-	3L_RaGOO:26249869-26263469	G3	-	3L_RaGOO:26249876-26250234	Embedded	7.5
								FBgn0058160	-	3L_RaGOO:26249869-26263469	INE-1	+	3L_RaGOO:26250254-26250484	Embedded	5
								FBgn0058160	-	3L_RaGOO:26249869-26263469	INE-1	+	3L_RaGOO:26250483-26250648	Embedded	5.5
								FBgn0058160	-	3L_RaGOO:26249869-26263469	INE-1	-	3L_RaGOO:26252286-26252369	Embedded	2.5
								FBgn0058160	-	3L_RaGOO:26249869-26263469	INE-1	-	3L_RaGOO:26252470-26252651	Embedded	8.5
								FBgn0058160	-	3L_RaGOO:26249869-26263469	INE-1	-	3L_RaGOO:26252798-26252963	Embedded	3
								FBgn0058191	+	2R_RaGOO:1148574-1152177	1360	-	2R_RaGOO:1151011-1151429	Embedded	23
								FBgn0058263	-	2R_RaGOO:2262093-2326663	aurora-element	+	2R_RaGOO:2323867-2323987	Overlapped	18.5
								FBgn0058263	-	2R_RaGOO:2262093-2326663	Cr1a	+	2R_RaGOO:2278811-2279397	Overlapped	3
								FBgn0058263	-	2R_RaGOO:2262093-2326663	diver2	-	2R_RaGOO:2266855-2267669	Overlapped	5
								FBgn0058263	-	2R_RaGOO:2262093-2326663	INE-1	+	2R_RaGOO:2314744-2314990	Overlapped	2
								FBgn0058263	-	2R_RaGOO:2262093-2326663	invader3	+	2R_RaGOO:2273711-2273905	Overlapped	8.5
								FBgn0063670	-	3L_RaGOO:25921882-25923695	FB	-	3L_RaGOO:25922413-25922688	Embedded	4.5
								FBgn0063670	-	3L_RaGOO:25921882-25923695	INE-1	-	3L_RaGOO:25922698-25923018	Embedded	6
								FBgn0064225	-	2L_RaGOO:22371747-22376211	Cr1a	-	2L_RaGOO:22372337-22372626	Embedded	2
								FBgn0064225	-	2L_RaGOO:22371747-22376211	Cr1a	-	2L_RaGOO:22372614-22372955	Embedded	2
								FBgn0064225	-	2L_RaGOO:22371747-22376211	INE-1	-	2L_RaGOO:22373425-22373571	Embedded	20.5
								FBgn0064225	-	2L_RaGOO:22371747-22376211	INE-1	-	2L_RaGOO:22373595-22373687	Embedded	12
								FBgn0067622	-	2L_RaGOO:10354170-10356149	INE-1	-	2L_RaGOO:10355120-10355221	Embedded	54
								FBgn0069969	-	2R_RaGOO:706214-732791	INE-1	+	2R_RaGOO:709315-709431	Overlapped	2
								FBgn0085430	+	X_RaGOO:18558528-18578662	roo	+	X_RaGOO:18573018-18573116	Embedded	11.5
								FBgn0085432	+	4_RaGOO:74877-114518	INE-1	+	4_RaGOO:112032-112202	Embedded	6.5
								FBgn0085432	+	4_RaGOO:74877-114518	INE-1	+	4_RaGOO:112329-112473	Embedded	3
								FBgn0086372	+	3R_RaGOO:7702948-7716902	BS	+	3R_RaGOO:7710243-7710330	Embedded	2.5
								FBgn0086378	+	3R_RaGOO:3947538-3952020	1360	-	3R_RaGOO:3951575-3951837	Embedded	4.5
								FBgn0086408	+	2R_RaGOO:22600336-22608526	INE-1	-	2R_RaGOO:22608399-22608509	Embedded	11
								FBgn0250816	+	3L_RaGOO:23154151-23296254	aurora-element	-	3L_RaGOO:23262138-23262242	Intronic	2
								FBgn0250816	+	3L_RaGOO:23154151-23296254	Doc3-element	+	3L_RaGOO:23236990-23237770	Intronic	18.5
								FBgn0250816	+	3L_RaGOO:23154151-23296254	F-element	+	3L_RaGOO:23292821-23293034	Intronic	2.5
								FBgn0259143	+	X_RaGOO:12237566-12252416	roo	+	X_RaGOO:12238400-12238521	Embedded	57
								FBgn0259176	-	2L_RaGOO:12409902-12501322	roo	-	2L_RaGOO:12494176-12494281	Embedded	12
								FBgn0260008	+	3R_RaGOO:2165298-2170748	gypsy4	+	3R_RaGOO:2170181-2170720	Embedded	7.5
								FBgn0260008	+	3R_RaGOO:2165298-2170748	Tc1-2	-	3R_RaGOO:2165965-2166305	Embedded	10
								FBgn0260780	+	X_RaGOO:11636339-11642318	roo	+	X_RaGOO:11637380-11637485	Embedded	209.5
								FBgn0260780	+	X_RaGOO:11636339-11642318	roo	+	X_RaGOO:11637704-11637929	Embedded	249
								FBgn0260799	+	2R_RaGOO:4431484-4445696	INE-1	-	2R_RaGOO:4443617-4443750	Intronic	2
								FBgn0260799	+	2R_RaGOO:4431484-4445696	INE-1	-	2R_RaGOO:4443937-4444351	Intronic	2.5
								FBgn0260859	-	3L_RaGOO:9305100-9308869	roo	-	3L_RaGOO:9305306-9305432	Embedded	119.5
								FBgn0260987	+	3L_RaGOO:25969273-25990489	INE-1	+	3L_RaGOO:25980459-25980758	Overlapped	7
								FBgn0260997	-	3L_RaGOO:25472602-25489486	gypsy4	-	3L_RaGOO:25477504-25483832	Intronic	3
								FBgn0261393	-	3R_RaGOO:8057716-8060619	INE-1	-	3R_RaGOO:8058246-8058344	Embedded	18.5
								FBgn0261456	-	2R_RaGOO:19270735-19273596	roo	-	2R_RaGOO:19271911-19271992	Embedded	50.5
								FBgn0261505	+	2R_RaGOO:988111-989626	Doc3-element	+	2R_RaGOO:988867-989626	Overlapped	13.5
								FBgn0261547	+	3L_RaGOO:16789844-16814526	roo	+	3L_RaGOO:16800811-16800919	Embedded	4
								FBgn0261617	-	X_RaGOO:9493414-9515027	roo	-	X_RaGOO:9506284-9506381	Embedded	3.5
								FBgn0261617	-	X_RaGOO:9493414-9515027	roo	-	X_RaGOO:9506349-9506474	Embedded	8
								FBgn0261617	-	X_RaGOO:9493414-9515027	roo	-	X_RaGOO:9511501-9511615	Embedded	11
								FBgn0261617	-	X_RaGOO:9493414-9515027	TART-B	-	X_RaGOO:9506082-9506368	Embedded	4
								FBgn0261617	-	X_RaGOO:9493414-9515027	TART-B	-	X_RaGOO:9506413-9506600	Embedded	5.5
								FBgn0261617	-	X_RaGOO:9493414-9515027	TART-C	-	X_RaGOO:9507019-9507115	Embedded	3
								FBgn0261710	-	X_RaGOO:10269178-10282000	TART-B	-	X_RaGOO:10273972-10274056	Embedded	3
								FBgn0261873	+	X_RaGOO:8005716-8069138	roo	+	X_RaGOO:8053840-8053930	Embedded	3.5
								FBgn0261986	+	3R_RaGOO:26020841-26024710	roo	+	3R_RaGOO:26021862-26021997	Embedded	112.5
								FBgn0262115	+	2R_RaGOO:3814331-3816841	gypsy2	+	2R_RaGOO:3816611-3816800	Embedded	20.5
								FBgn0262123	+	2R_RaGOO:1232490-1326330	Max-element	+	2R_RaGOO:1232490-1233054	Overlapped	3.5
								FBgn0262124	-	2R_RaGOO:3646463-3696503	Cr1a	+	2R_RaGOO:3682002-3683109	Intronic	11.5
								FBgn0262582	+	3R_RaGOO:20614109-20658787	roo	+	3R_RaGOO:20648724-20648819	Embedded	4.5
								FBgn0262731	+	4_RaGOO:465590-469571	FB	+	4_RaGOO:466542-466940	Intronic	63.5
								FBgn0262887	+	2L_RaGOO:22690822-22692527	gypsy8	+	2L_RaGOO:22691833-22692122	Embedded	8
								FBgn0262901	+	2R_RaGOO:4981723-4983770	INE-1	-	2R_RaGOO:4981723-4981927	Overlapped	14
								FBgn0262976	-	X_RaGOO:8237627-8241282	roo	+	X_RaGOO:8239387-8239470	Embedded	92.5
								FBgn0263093	+	4_RaGOO:935342-938081	transib3	-	4_RaGOO:936564-937261	Overlapped	42.5
								FBgn0263490	+	3R_RaGOO:24934342-24972389	roo	+	3R_RaGOO:24968316-24968450	Embedded	22
								FBgn0263993	+	X_RaGOO:6686480-6704133	INE-1	+	X_RaGOO:6703532-6703613	Embedded	15.5
								FBgn0263993	+	X_RaGOO:6686480-6704133	INE-1	+	X_RaGOO:6703723-6703838	Embedded	29
								FBgn0263993	+	X_RaGOO:6686480-6704133	roo	+	X_RaGOO:6699051-6699212	Embedded	9
								FBgn0264607	-	4_RaGOO:1069946-1088540	INE-1	+	4_RaGOO:1076138-1076444	Intronic	3.5
								FBgn0264822	+	4_RaGOO:994017-996897	1360	+	4_RaGOO:994414-994879	Intronic	2.5
								FBgn0265523	-	X_RaGOO:12463820-12524671	roo	-	X_RaGOO:12466408-12466508	Embedded	17.5
								FBgn0265767	+	X_RaGOO:22017534-22030169	INE-1	-	X_RaGOO:22023719-22023868	Overlapped	2
								FBgn0265767	+	X_RaGOO:22017534-22030169	INE-1	-	X_RaGOO:22026284-22026457	Overlapped	3
								FBgn0265991	-	2R_RaGOO:15541713-15600986	TART-B	-	2R_RaGOO:15553838-15553971	Embedded	15
								FBgn0266347	+	3L_RaGOO:22819890-22899513	1360	-	3L_RaGOO:22862184-22862333	Embedded	7
								FBgn0266457	-	X_RaGOO:21106749-21130217	INE-1	+	X_RaGOO:21129995-21130092	Overlapped	10.5
								FBgn0278598	+	2L_RaGOO:22377560-22387774	INE-1	+	2L_RaGOO:22380388-22380501	Embedded	2.5
								FBgn0283438	-	3R_RaGOO:13394865-13399438	pogo	+	3R_RaGOO:13395127-13395214	Embedded	18
								FBgn0283438	-	3R_RaGOO:13394865-13399438	pogo	+	3R_RaGOO:13395221-13395310	Embedded	16.5
								FBgn0283657	+	X_RaGOO:3651832-3712048	roo	+	X_RaGOO:3698942-3699052	Embedded	11.5
								FBgn0284237	-	2R_RaGOO:9920913-9943318	roo	-	2R_RaGOO:9938934-9939093	Embedded	12
								FBgn0285913	+	3R_RaGOO:14673470-14686680	roo	+	3R_RaGOO:14685043-14685124	Embedded	3.5
								FBgn0285926	-	X_RaGOO:10589579-10625983	roo	-	X_RaGOO:10598668-10598785	Embedded	12
								FBgn0286778	-	2R_RaGOO:7530192-7575693	HMS-Beagle	-	2R_RaGOO:7572361-7572574	Embedded	382
								FBgn0287182	-	3L_RaGOO:26534788-26579387	jockey2	+	3L_RaGOO:26578066-26578256	Overlapped	12.5
								FBgn0287182	-	3L_RaGOO:26534788-26579387	transib2	+	3L_RaGOO:26570500-26571069	Overlapped	55
								FBgn0287183	-	3L_RaGOO:25112468-25308773	gypsy2	-	3L_RaGOO:25124447-25125627	Intronic	3.5
								FBgn0287183	-	3L_RaGOO:25112468-25308773	rover	+	3L_RaGOO:25171502-25178047	Intronic	4.5
								FBgn0287183	-	3L_RaGOO:25112468-25308773	Tirant	-	3L_RaGOO:25129093-25135611	Intronic	5.5
								FBgn0287603	+	X_RaGOO:21130375-21137299	mdg1	-	X_RaGOO:21133384-21133524	Embedded	94.5
								FBgn0287603	+	X_RaGOO:21130375-21137299	mdg1	-	X_RaGOO:21133527-21133942	Embedded	139.5
								FBgn0287603	+	X_RaGOO:21130375-21137299	roo	-	X_RaGOO:21132702-21133373	Embedded	203.5
								FBgn0287603	+	X_RaGOO:21130375-21137299	roo	-	X_RaGOO:21133953-21134242	Embedded	41
								FBgn0287603	+	X_RaGOO:21130375-21137299	roo	-	X_RaGOO:21134243-21134900	Embedded	22
								FBgn0287603	+	X_RaGOO:21130375-21137299	roo	-	X_RaGOO:21134897-21135602	Embedded	9

## Sheet: dmgoth63 - starvation
TE-initiated transcripts								TE-exonized transcripts									TE-terminated transcripts
gene_id	gene_strand	Exon-position	TE_family	TE_strand	TE_position	chimeric_reads		gene_id	gene_strand	gene-position	TE_family	TE_strand	TE_position	chimeric_reads			gene_id	gene_strand	Exon-position	TE_family	TE_strand	TE_position	chimeric_reads
FBgn0004179	+	3L_RaGOO:21897961-21900961	hobo	17.6	3L_RaGOO:21900726-21900961	4.5		FBgn0000448	-	2R_RaGOO:9919455-9952721	roo	-	2R_RaGOO:9938934-9939093	Embedded	29.5		FBgn0000063	+	3R_RaGOO:18042404-18045404	FB	2.8	3R_RaGOO:18042404-18042942	15
FBgn0010247	-	3R_RaGOO:3911460-3914460	Idefix	23.7	3R_RaGOO:3911693-3911961	23.5		FBgn0000479	+	X_RaGOO:3149304-3312297	roo	+	X_RaGOO:3259521-3259629	Embedded	3		FBgn0011747	-	4_RaGOO:112326-115326	G5	2.2	4_RaGOO:115138-115326	7
FBgn0023416	+	2L_RaGOO:21473591-21476591	Idefix	23.4	2L_RaGOO:21474828-21475154	5		FBgn0000568	-	3L_RaGOO:17741774-17847604	roo	-	3L_RaGOO:17761248-17761363	Embedded	7		FBgn0016126	+	4_RaGOO:451994-454994	1360	4.5	4_RaGOO:452113-452689	2.5
FBgn0030958	+	X_RaGOO:18477263-18480263	Rt1b	15.8	X_RaGOO:18479480-18480246	4		FBgn0000810	+	X_RaGOO:2252847-2256747	roo	+	X_RaGOO:2253073-2253166	Embedded	63		FBgn0031659	+	2L_RaGOO:4970250-4973250	S2	9.7	2L_RaGOO:4970282-4970405	15
FBgn0032235	+	2L_RaGOO:10329064-10332064	412	0.2	2L_RaGOO:10329064-10332063	7		FBgn0001185	+	2L_RaGOO:16468054-16470568	INE-1	-	2L_RaGOO:16469998-16470138	Embedded	44.5		FBgn0033010	+	2R_RaGOO:5009256-5012256	mdg1	21.5	2R_RaGOO:5010372-5010886	3
FBgn0037156	-	3L_RaGOO:21900254-21903254	hobo	17.6	3L_RaGOO:21900726-21901011	3.5		FBgn0001185	+	2L_RaGOO:16468054-16470568	INE-1	-	2L_RaGOO:16470125-16470548	Embedded	8		FBgn0039156	+	3R_RaGOO:24506919-24509919	POGON1	0	3R_RaGOO:24507090-24507271	4.5
FBgn0037186	-	3L_RaGOO:22398467-22401467	412	0.5	3L_RaGOO:22398468-22400236	5		FBgn0001215	+	3R_RaGOO:28842114-28848042	jockey	-	3R_RaGOO:28842357-28842473	Intronic	3		FBgn0039733	+	3R_RaGOO:30213710-30216710	297	0.7	3R_RaGOO:30213710-30214725	6
FBgn0039923	-	4_RaGOO:783184-786184	1360	1.7	4_RaGOO:783184-785990	6		FBgn0001297	+	3R_RaGOO:29985533-30013678	roo	+	3R_RaGOO:29986829-29986919	Embedded	2.5		FBgn0039955	+	3R_RaGOO:4173020-4176020	INE-1	20.9	3R_RaGOO:4175795-4175925	2.5
FBgn0267734	-	4_RaGOO:229162-232162	INE-1	27.5	4_RaGOO:230681-230841	2		FBgn0002590	-	X_RaGOO:16825184-16829867	BS	+	X_RaGOO:16825363-16825511	Overlapped	23.5		FBgn0039977	+	3L_RaGOO:23325032-23328032	Cr1a	17	3L_RaGOO:23325167-23325323	14.5
								FBgn0003396	+	2R_RaGOO:10882405-10941514	roo	+	2R_RaGOO:10932489-10932623	Embedded	7		FBgn0040007	-	2R_RaGOO:4342829-4345829	INE-1	12.1	2R_RaGOO:4345658-4345794	4
								FBgn0003396	+	2R_RaGOO:10882405-10941514	roo	+	2R_RaGOO:10935250-10935377	Embedded	16.5		FBgn0043458	-	3L_RaGOO:1514357-1517357	1360	4.8	3L_RaGOO:1517001-1517357	7.5
								FBgn0003464	+	X_RaGOO:20966374-20973999	roo	+	X_RaGOO:20969264-20969363	Embedded	9.5		FBgn0052207	-	3L_RaGOO:19232109-19235109	INE-1	28.1	3L_RaGOO:19234937-19235089	50
								FBgn0003464	+	X_RaGOO:20966374-20973999	roo	+	X_RaGOO:20970417-20970504	Embedded	6.5		FBgn0052452	+	3L_RaGOO:22381216-22384216	INE-1	20.3	3L_RaGOO:22381289-22381419	2.5
								FBgn0004227	+	X_RaGOO:16044700-16054750	INE-1	-	X_RaGOO:16052023-16052139	Embedded	6.5		FBgn0058002	+	3L_RaGOO:24633682-24636682	gypsy2	16.3	3L_RaGOO:24633682-24633809	2.5
								FBgn0004872	-	2L_RaGOO:10938780-10944001	Cr1a	-	2L_RaGOO:10941276-10941424	Intronic	11		FBgn0082998	-	X_RaGOO:16822532-16825532	BS	13.4	X_RaGOO:16825363-16825511	15
								FBgn0004872	-	2L_RaGOO:10938780-10944001	INE-1	+	2L_RaGOO:10940938-10941125	Intronic	13		FBgn0082999	-	X_RaGOO:16822695-16825695	BS	13.4	X_RaGOO:16825363-16825511	5.5
								FBgn0004872	-	2L_RaGOO:10938780-10944001	INE-1	+	2L_RaGOO:10941134-10941229	Intronic	5.5		FBgn0083000	-	X_RaGOO:16822871-16825871	BS	13.4	X_RaGOO:16825363-16825511	3
								FBgn0004872	-	2L_RaGOO:10938780-10944001	INE-1	+	2L_RaGOO:10943252-10943383	Intronic	22.5
								FBgn0005616	-	2L_RaGOO:3467071-3470975	INE-1	-	2L_RaGOO:3467569-3467945	Embedded	27.5
								FBgn0010215	-	3L_RaGOO:22929717-22949206	INE-1	-	3L_RaGOO:22940486-22940592	Embedded	11
								FBgn0010215	-	3L_RaGOO:22929717-22949206	INE-1	-	3L_RaGOO:22940626-22940785	Embedded	15
								FBgn0010395	+	2L_RaGOO:20716559-20721561	INE-1	+	2L_RaGOO:20720824-20720948	Embedded	5.5
								FBgn0010395	+	2L_RaGOO:20716559-20721561	INE-1	+	2L_RaGOO:20720961-20721084	Embedded	10
								FBgn0010762	+	3L_RaGOO:10541297-10567188	roo	+	3L_RaGOO:10561761-10561869	Embedded	48
								FBgn0011481	-	3R_RaGOO:18559354-18566398	HMS-Beagle	-	3R_RaGOO:18563559-18563758	Embedded	524
								FBgn0011747	-	4_RaGOO:115326-130098	1360	+	4_RaGOO:119830-120073	Overlapped	20.5
								FBgn0011747	-	4_RaGOO:115326-130098	G5	-	4_RaGOO:115326-115947	Overlapped	39
								FBgn0011760	+	X_RaGOO:4591254-4605212	HMS-Beagle	+	X_RaGOO:4591820-4592085	Embedded	43.5
								FBgn0013759	-	3R_RaGOO:22123880-22163266	roo	-	3R_RaGOO:22161513-22161602	Embedded	193
								FBgn0014037	-	3L_RaGOO:19585720-19606020	roo	-	3L_RaGOO:19590580-19590663	Embedded	82.5
								FBgn0015778	+	3R_RaGOO:14041349-14048866	roo	+	3R_RaGOO:14045915-14046003	Embedded	723.5
								FBgn0016059	-	2R_RaGOO:17464704-17475354	roo	-	2R_RaGOO:17470438-17470534	Embedded	196.5
								FBgn0016126	+	4_RaGOO:443558-451994	INE-1	-	4_RaGOO:447305-447818	Intronic	3.5
								FBgn0016754	-	3R_RaGOO:24248104-24276929	roo	-	3R_RaGOO:24274577-24274752	Embedded	8.5
								FBgn0017418	-	X_RaGOO:17817748-17825140	1360	-	X_RaGOO:17818933-17819359	Embedded	98.5
								FBgn0017581	-	3R_RaGOO:12120414-12133968	roo	-	3R_RaGOO:12129004-12129084	Overlapped	21.5
								FBgn0020309	-	2L_RaGOO:11754083-11769200	roo	-	2L_RaGOO:11757032-11757118	Embedded	4
								FBgn0020309	-	2L_RaGOO:11754083-11769200	roo	-	2L_RaGOO:11757150-11757248	Embedded	3
								FBgn0020445	-	2L_RaGOO:3339867-3359897	roo	-	2L_RaGOO:3358108-3358226	Embedded	30
								FBgn0022361	+	4_RaGOO:556145-565205	FB	+	4_RaGOO:559014-559651	Intronic	7
								FBgn0024728	+	4_RaGOO:665775-672035	INE-1	+	4_RaGOO:669202-669351	Intronic	8
								FBgn0024728	+	4_RaGOO:665775-672035	INE-1	-	4_RaGOO:670295-670399	Intronic	2.5
								FBgn0024804	+	3L_RaGOO:26052985-26164808	G5	+	3L_RaGOO:26092989-26093264	Overlapped	2.5
								FBgn0024804	+	3L_RaGOO:26052985-26164808	HB	+	3L_RaGOO:26066979-26067449	Overlapped	7.5
								FBgn0024804	+	3L_RaGOO:26052985-26164808	ZAM	-	3L_RaGOO:26139715-26140054	Overlapped	5
								FBgn0025726	-	4_RaGOO:898167-945825	transib3	-	4_RaGOO:936296-936561	Embedded	2
								FBgn0025726	-	4_RaGOO:898167-945825	transib3	-	4_RaGOO:936564-937261	Embedded	2
								FBgn0025741	-	4_RaGOO:1044201-1061759	INE-1	-	4_RaGOO:1045299-1045427	Embedded	12.5
								FBgn0025741	-	4_RaGOO:1044201-1061759	INE-1	-	4_RaGOO:1045508-1045817	Embedded	31
								FBgn0026076	-	X_RaGOO:15567822-15571324	TART-B	-	X_RaGOO:15569999-15570090	Embedded	41.5
								FBgn0026083	+	X_RaGOO:4033122-4046089	INE-1	+	X_RaGOO:4044277-4044545	Embedded	31.5
								FBgn0026083	+	X_RaGOO:4033122-4046089	INE-1	+	X_RaGOO:4044564-4044645	Embedded	19
								FBgn0026869	-	4_RaGOO:536431-555983	INE-1	+	4_RaGOO:539590-539874	Embedded	4.5
								FBgn0026869	-	4_RaGOO:536431-555983	INE-1	-	4_RaGOO:539909-540038	Embedded	4
								FBgn0026869	-	4_RaGOO:536431-555983	INE-1	-	4_RaGOO:541515-541823	Embedded	4
								FBgn0026869	-	4_RaGOO:536431-555983	INE-1	-	4_RaGOO:542481-542565	Embedded	6.5
								FBgn0026869	-	4_RaGOO:536431-555983	INE-1	-	4_RaGOO:542578-542750	Embedded	14.5
								FBgn0027259	-	X_RaGOO:11348820-11349881	pogo	+	X_RaGOO:11348944-11349031	Embedded	12.5
								FBgn0027259	-	X_RaGOO:11348820-11349881	pogo	+	X_RaGOO:11349043-11349131	Embedded	7
								FBgn0027279	+	X_RaGOO:21496172-21517206	INE-1	+	X_RaGOO:21503449-21503950	Intronic	2.5
								FBgn0027616	-	3L_RaGOO:3361391-3365540	roo	+	3L_RaGOO:3361819-3362246	Embedded	16.5
								FBgn0027655	+	3R_RaGOO:28937730-28976224	roo	+	3R_RaGOO:28950050-28950130	Embedded	16.5
								FBgn0028953	+	2R_RaGOO:17238933-17247010	Tc3	+	2R_RaGOO:17244847-17244950	Embedded	79.5
								FBgn0029895	+	X_RaGOO:6522602-6542459	roo	+	X_RaGOO:6523293-6523389	Embedded	8.5
								FBgn0029929	+	X_RaGOO:6835567-6836693	INE-1	-	X_RaGOO:6836493-6836597	Embedded	45
								FBgn0030049	+	X_RaGOO:8391566-8401413	roo	+	X_RaGOO:8394724-8394850	Embedded	49.5
								FBgn0030087	-	X_RaGOO:8921948-8932095	roo	-	X_RaGOO:8924014-8924110	Embedded	28
								FBgn0030096	-	X_RaGOO:8988998-8990962	INE-1	+	X_RaGOO:8989122-8989237	Embedded	50.5
								FBgn0030121	-	X_RaGOO:9099408-9101935	roo	-	X_RaGOO:9099806-9100044	Embedded	63
								FBgn0030318	+	X_RaGOO:11366806-11373251	McClintock-int	+	X_RaGOO:11372920-11373045	Embedded	36.5
								FBgn0030418	+	X_RaGOO:12526230-12531812	hobo	+	X_RaGOO:12528460-12528720	Embedded	31.5
								FBgn0030421	+	X_RaGOO:12545289-12552873	1360	+	X_RaGOO:12550942-12551140	Embedded	3
								FBgn0030421	+	X_RaGOO:12545289-12552873	1360	+	X_RaGOO:12551265-12551588	Embedded	2.5
								FBgn0031054	+	X_RaGOO:19337108-19339411	G5	+	X_RaGOO:19338776-19339272	Embedded	128.5
								FBgn0031144	-	X_RaGOO:20646071-20649225	Tc3	+	X_RaGOO:20646622-20646775	Embedded	86.5
								FBgn0031191	+	X_RaGOO:21491106-21496449	INE-1	+	X_RaGOO:21495233-21495581	Intronic	3.5
								FBgn0031696	+	2L_RaGOO:5275056-5279496	roo	+	2L_RaGOO:5276096-5276195	Embedded	5.5
								FBgn0031698	-	2L_RaGOO:5311867-5323237	roo	-	2L_RaGOO:5317613-5317727	Embedded	26.5
								FBgn0031698	-	2L_RaGOO:5311867-5323237	roo	-	2L_RaGOO:5317760-5317846	Embedded	23
								FBgn0031740	+	2L_RaGOO:5798402-5800215	roo	+	2L_RaGOO:5799439-5799556	Embedded	16.5
								FBgn0032130	+	2L_RaGOO:9507975-9512649	roo	-	2L_RaGOO:9509675-9509765	Embedded	12.5
								FBgn0032240	-	2L_RaGOO:10354170-10356149	INE-1	-	2L_RaGOO:10355120-10355221	Embedded	53
								FBgn0032479	-	2L_RaGOO:13105558-13113876	pogo	+	2L_RaGOO:13108002-13108089	Intronic	7.5
								FBgn0032479	-	2L_RaGOO:13105558-13113876	pogo	+	2L_RaGOO:13108101-13108189	Intronic	6.5
								FBgn0032656	+	2L_RaGOO:17722565-17734053	INE-1	+	2L_RaGOO:17732850-17733013	Embedded	97
								FBgn0032656	+	2L_RaGOO:17722565-17734053	INE-1	+	2L_RaGOO:17733037-17733172	Embedded	84
								FBgn0032656	+	2L_RaGOO:17722565-17734053	INE-1	+	2L_RaGOO:17733144-17733287	Embedded	64.5
								FBgn0032681	-	2L_RaGOO:18288179-18299723	INE-1	-	2L_RaGOO:18289113-18289194	Intronic	2
								FBgn0032955	-	2L_RaGOO:21458219-21468064	INE-1	+	2L_RaGOO:21460801-21461020	Embedded	22
								FBgn0032957	-	2L_RaGOO:21508016-21521722	HB	-	2L_RaGOO:21519418-21520406	Overlapped	13.5
								FBgn0032957	-	2L_RaGOO:21508016-21521722	HB	-	2L_RaGOO:21520414-21520651	Overlapped	4.5
								FBgn0032974	+	2L_RaGOO:21953717-21958983	INE-1	-	2L_RaGOO:21956702-21956807	Intronic	3
								FBgn0033005	+	2R_RaGOO:4945652-4950157	INE-1	+	2R_RaGOO:4946035-4946133	Overlapped	38.5
								FBgn0033010	+	2R_RaGOO:4999237-5009256	INE-1	+	2R_RaGOO:5008650-5008826	Embedded	161.5
								FBgn0033010	+	2R_RaGOO:4999237-5009256	INE-1	+	2R_RaGOO:5008905-5009043	Embedded	143.5
								FBgn0033010	+	2R_RaGOO:4999237-5009256	X-element	-	2R_RaGOO:5002164-5002478	Embedded	4
								FBgn0033015	+	2R_RaGOO:5113006-5150195	INE-1	+	2R_RaGOO:5113070-5113165	Embedded	2
								FBgn0033185	-	2R_RaGOO:7310837-7313439	1360	-	2R_RaGOO:7310885-7310993	Embedded	25
								FBgn0034072	-	2R_RaGOO:15861981-15879454	roo	-	2R_RaGOO:15862484-15862571	Embedded	21.5
								FBgn0034570	+	2R_RaGOO:20748549-20760088	roo	+	2R_RaGOO:20757201-20757315	Embedded	6.5
								FBgn0034644	+	2R_RaGOO:21417058-21428791	BS	+	2R_RaGOO:21421152-21421274	Embedded	17
								FBgn0034644	+	2R_RaGOO:21417058-21428791	roo	+	2R_RaGOO:21421400-21421507	Embedded	5
								FBgn0034903	-	2R_RaGOO:23539469-23584420	roo	-	2R_RaGOO:23541900-23542004	Embedded	3
								FBgn0035388	+	3L_RaGOO:3034856-3040089	roo	+	3L_RaGOO:3037542-3037647	Embedded	69.5
								FBgn0035720	-	3L_RaGOO:6873153-6879571	roo	-	3L_RaGOO:6874178-6874274	Embedded	17
								FBgn0036134	-	3L_RaGOO:10989864-10996503	roo	-	3L_RaGOO:10993399-10993495	Embedded	14
								FBgn0036152	-	3L_RaGOO:11161985-11169693	roo	-	3L_RaGOO:11169390-11169511	Embedded	35.5
								FBgn0036262	+	3L_RaGOO:12049354-12052227	Rt1a	+	3L_RaGOO:12051897-12052021	Embedded	7.5
								FBgn0036374	+	3L_RaGOO:13374370-13383187	roo	+	3L_RaGOO:13377600-13377741	Embedded	25.5
								FBgn0036374	+	3L_RaGOO:13374370-13383187	roo	+	3L_RaGOO:13377856-13377962	Embedded	12.5
								FBgn0036451	+	3L_RaGOO:14625893-14637050	roo	+	3L_RaGOO:14628859-14628959	Embedded	7
								FBgn0036576	-	3L_RaGOO:15962774-15989888	roo	-	3L_RaGOO:15966552-15966644	Embedded	2.5
								FBgn0036640	-	3L_RaGOO:16407094-16410535	TART-A	-	3L_RaGOO:16407229-16407456	Embedded	227.5
								FBgn0036640	-	3L_RaGOO:16407094-16410535	TART-A	-	3L_RaGOO:16407760-16407928	Embedded	162
								FBgn0036900	-	3L_RaGOO:19439544-19442949	INE-1	-	3L_RaGOO:19439782-19439868	Embedded	57.5
								FBgn0036900	-	3L_RaGOO:19439544-19442949	INE-1	-	3L_RaGOO:19439890-19440257	Embedded	179
								FBgn0036958	-	3L_RaGOO:19922415-19931150	roo	-	3L_RaGOO:19926951-19927046	Embedded	14
								FBgn0037363	+	3R_RaGOO:6209772-6219980	roo	+	3R_RaGOO:6209939-6210038	Embedded	119
								FBgn0038197	+	3R_RaGOO:14462608-14493557	roo	+	3R_RaGOO:14487300-14487405	Embedded	16.5
								FBgn0038223	-	3R_RaGOO:14704583-14711090	roo	-	3R_RaGOO:14706417-14706502	Embedded	29
								FBgn0038760	+	3R_RaGOO:20381908-20384678	roo	+	3R_RaGOO:20384041-20384142	Embedded	17
								FBgn0039157	-	3R_RaGOO:24506849-24513713	POGON1	-	3R_RaGOO:24507090-24507271	Embedded	6
								FBgn0039209	-	3R_RaGOO:24905954-24931554	roo	-	3R_RaGOO:24911199-24911297	Embedded	10
								FBgn0039214	-	3R_RaGOO:24983707-24998480	roo	-	3R_RaGOO:24986689-24986784	Embedded	4.5
								FBgn0039831	+	3R_RaGOO:31457471-31468038	roo	+	3R_RaGOO:31463773-31463864	Embedded	51.5
								FBgn0039890	-	4_RaGOO:184299-194042	INE-1	-	4_RaGOO:185184-185627	Intronic	2
								FBgn0039890	-	4_RaGOO:184299-194042	INE-1	+	4_RaGOO:191100-191294	Intronic	2
								FBgn0039920	+	4_RaGOO:673294-684285	INE-1	-	4_RaGOO:680844-680961	Embedded	13
								FBgn0039923	-	4_RaGOO:772710-783184	FB	-	4_RaGOO:779889-780348	Intronic	113.5
								FBgn0039927	+	4_RaGOO:1161383-1172689	INE-1	-	4_RaGOO:1169476-1169747	Embedded	2.5
								FBgn0039932	-	4_RaGOO:996546-1012677	INE-1	-	4_RaGOO:1006793-1007087	Overlapped	62.5
								FBgn0039932	-	4_RaGOO:996546-1012677	INE-1	+	4_RaGOO:997271-997507	Overlapped	3.5
								FBgn0039932	-	4_RaGOO:996546-1012677	Tc1-2	+	4_RaGOO:1002976-1004415	Overlapped	15.5
								FBgn0039936	-	4_RaGOO:883837-897368	INE-1	-	4_RaGOO:890451-890591	Intronic	2.5
								FBgn0039938	-	4_RaGOO:832404-866582	Tc1-2	+	4_RaGOO:835666-837293	Overlapped	4
								FBgn0039955	+	3R_RaGOO:4150664-4173020	INE-1	+	3R_RaGOO:4172426-4172522	Embedded	51.5
								FBgn0039958	-	2L_RaGOO:22737373-22750747	Tc1-2	+	2L_RaGOO:22748283-22748952	Intronic	3.5
								FBgn0039993	+	2R_RaGOO:1395290-1401227	1360	-	2R_RaGOO:1395984-1396072	Intronic	9
								FBgn0039993	+	2R_RaGOO:1395290-1401227	INE-1	-	2R_RaGOO:1398552-1398822	Intronic	77.5
								FBgn0039993	+	2R_RaGOO:1395290-1401227	INE-1	+	2R_RaGOO:1400007-1400380	Intronic	29
								FBgn0039993	+	2R_RaGOO:1395290-1401227	mdg1	-	2R_RaGOO:1396408-1396524	Intronic	2.5
								FBgn0039994	+	2R_RaGOO:4560756-4574459	1360	-	2R_RaGOO:4561263-4561399	Overlapped	89.5
								FBgn0040010	+	2L_RaGOO:22388309-22394455	1360	+	2L_RaGOO:22389988-22390417	Embedded	3
								FBgn0040022	+	3R_RaGOO:2152174-2159766	INE-1	+	3R_RaGOO:2158234-2158479	Intronic	6
								FBgn0040022	+	3R_RaGOO:2152174-2159766	INE-1	+	3R_RaGOO:2158466-2158592	Intronic	4.5
								FBgn0040056	+	3L_RaGOO:23362828-23373935	INE-1	-	3L_RaGOO:23370453-23370947	Intronic	13
								FBgn0040370	-	X_RaGOO:274590-286350	INE-1	-	X_RaGOO:276544-276650	Embedded	2
								FBgn0041004	+	2L_RaGOO:22644845-22655182	1360	+	2L_RaGOO:22652990-22653142	Embedded	9.5
								FBgn0041004	+	2L_RaGOO:22644845-22655182	Idefix	-	2L_RaGOO:22650924-22651399	Embedded	30.5
								FBgn0041004	+	2L_RaGOO:22644845-22655182	I-element	+	2L_RaGOO:22654471-22654575	Embedded	2
								FBgn0041004	+	2L_RaGOO:22644845-22655182	S2	+	2L_RaGOO:22653501-22653781	Embedded	2
								FBgn0041092	+	2L_RaGOO:9117267-9195936	roo	+	2L_RaGOO:9179719-9179806	Embedded	9
								FBgn0041111	+	2L_RaGOO:2893018-2961483	roo	+	2L_RaGOO:2952712-2952851	Embedded	44.5
								FBgn0041111	+	2L_RaGOO:2893018-2961483	roo	+	2L_RaGOO:2955390-2955523	Embedded	3.5
								FBgn0042693	+	3R_RaGOO:18534590-18546913	roo	+	3R_RaGOO:18536711-18536795	Embedded	212.5
								FBgn0042693	+	3R_RaGOO:18534590-18546913	roo	+	3R_RaGOO:18536780-18536886	Embedded	172.5
								FBgn0044324	-	3L_RaGOO:22533802-22539079	INE-1	-	3L_RaGOO:22535020-22535167	Intronic	2
								FBgn0045761	-	3R_RaGOO:25681923-25688082	Doc	-	3R_RaGOO:25683181-25687723	Overlapped	40.5
								FBgn0046692	+	2R_RaGOO:4376070-4393595	hobo	+	2R_RaGOO:4379079-4379472	Intronic	3.5
								FBgn0046692	+	2R_RaGOO:4376070-4393595	transib4	-	2R_RaGOO:4377194-4377948	Intronic	16
								FBgn0050460	-	2R_RaGOO:16863413-16885081	roo	-	2R_RaGOO:16864429-16864520	Embedded	7.5
								FBgn0051619	+	2L_RaGOO:21528295-21567390	INE-1	+	2L_RaGOO:21536830-21536913	Intronic	8.5
								FBgn0051998	-	4_RaGOO:196885-206154	INE-1	-	4_RaGOO:205147-205237	Intronic	2
								FBgn0051999	-	4_RaGOO:215205-227800	S-element	-	4_RaGOO:226368-227035	Overlapped	2
								FBgn0052000	+	4_RaGOO:132464-143375	1360	+	4_RaGOO:139980-140188	Overlapped	45
								FBgn0052000	+	4_RaGOO:132464-143375	INE-1	+	4_RaGOO:135872-135952	Overlapped	5
								FBgn0052133	-	3L_RaGOO:13867867-13876688	BS	-	3L_RaGOO:13872829-13872911	Embedded	76.5
								FBgn0052133	-	3L_RaGOO:13867867-13876688	roo	-	3L_RaGOO:13872099-13872179	Embedded	5.5
								FBgn0052133	-	3L_RaGOO:13867867-13876688	roo	-	3L_RaGOO:13873241-13873354	Embedded	16.5
								FBgn0052133	-	3L_RaGOO:13867867-13876688	roo	-	3L_RaGOO:13874224-13874343	Embedded	18
								FBgn0052133	-	3L_RaGOO:13867867-13876688	TART-B	-	3L_RaGOO:13872134-13872222	Embedded	9
								FBgn0052152	-	3L_RaGOO:15964458-15969000	roo	-	3L_RaGOO:15966552-15966644	Embedded	2.5
								FBgn0052264	-	3L_RaGOO:3701286-3793914	roo	-	3L_RaGOO:3766850-3766961	Embedded	3
								FBgn0052296	-	3L_RaGOO:2736336-2781188	roo	-	3L_RaGOO:2739785-2739866	Embedded	12.5
								FBgn0052676	-	X_RaGOO:10512942-10546651	roo	-	X_RaGOO:10545681-10545831	Embedded	4
								FBgn0052767	-	X_RaGOO:4960523-4974308	roo	-	X_RaGOO:4970039-4970253	Embedded	25.5
								FBgn0052791	-	X_RaGOO:3460958-3525227	roo	+	X_RaGOO:3464684-3464780	Embedded	2
								FBgn0053554	-	2R_RaGOO:5032853-5096964	hopper	+	2R_RaGOO:5084985-5085953	Intronic	6
								FBgn0058045	+	3L_RaGOO:23619963-23627299	INE-1	-	3L_RaGOO:23622453-23622591	Intronic	4.5
								FBgn0058045	+	3L_RaGOO:23619963-23627299	INE-1	-	3L_RaGOO:23622623-23622825	Intronic	2.5
								FBgn0058160	-	3L_RaGOO:26249869-26263469	diver2	+	3L_RaGOO:26251302-26251461	Embedded	8
								FBgn0058160	-	3L_RaGOO:26249869-26263469	G3	-	3L_RaGOO:26249876-26250234	Embedded	9
								FBgn0058160	-	3L_RaGOO:26249869-26263469	INE-1	+	3L_RaGOO:26250254-26250484	Embedded	7.5
								FBgn0058160	-	3L_RaGOO:26249869-26263469	INE-1	+	3L_RaGOO:26250483-26250648	Embedded	6.5
								FBgn0058160	-	3L_RaGOO:26249869-26263469	INE-1	-	3L_RaGOO:26252286-26252369	Embedded	2
								FBgn0058160	-	3L_RaGOO:26249869-26263469	INE-1	-	3L_RaGOO:26252798-26252963	Embedded	7.5
								FBgn0058191	+	2R_RaGOO:1148574-1152177	1360	-	2R_RaGOO:1151011-1151429	Embedded	28.5
								FBgn0058263	-	2R_RaGOO:2262093-2326663	aurora-element	+	2R_RaGOO:2323867-2323987	Overlapped	10.5
								FBgn0058263	-	2R_RaGOO:2262093-2326663	Cr1a	+	2R_RaGOO:2278811-2279397	Overlapped	7.5
								FBgn0058263	-	2R_RaGOO:2262093-2326663	invader3	+	2R_RaGOO:2273711-2273905	Overlapped	5.5
								FBgn0063670	-	3L_RaGOO:25921882-25923695	FB	-	3L_RaGOO:25922413-25922688	Embedded	6.5
								FBgn0063670	-	3L_RaGOO:25921882-25923695	INE-1	-	3L_RaGOO:25922698-25923018	Embedded	10
								FBgn0064225	-	2L_RaGOO:22371747-22376211	INE-1	-	2L_RaGOO:22373425-22373571	Embedded	14.5
								FBgn0064225	-	2L_RaGOO:22371747-22376211	INE-1	-	2L_RaGOO:22373595-22373687	Embedded	9
								FBgn0067622	-	2L_RaGOO:10354170-10356149	INE-1	-	2L_RaGOO:10355120-10355221	Embedded	53
								FBgn0083990	+	4_RaGOO:1009352-1011445	S-element	+	4_RaGOO:1010773-1010975	Overlapped	2.5
								FBgn0085430	+	X_RaGOO:18558528-18578662	roo	+	X_RaGOO:18573018-18573116	Embedded	8.5
								FBgn0085432	+	4_RaGOO:74877-114518	INE-1	+	4_RaGOO:112032-112202	Embedded	4
								FBgn0085432	+	4_RaGOO:74877-114518	INE-1	+	4_RaGOO:112329-112473	Embedded	2.5
								FBgn0086378	+	3R_RaGOO:3947538-3952020	1360	-	3R_RaGOO:3951575-3951837	Embedded	10
								FBgn0086408	+	2R_RaGOO:22600336-22608526	INE-1	-	2R_RaGOO:22608399-22608509	Embedded	13.5
								FBgn0087002	+	4_RaGOO:1095810-1112126	HB	-	4_RaGOO:1111168-1111505	Embedded	6.5
								FBgn0087002	+	4_RaGOO:1095810-1112126	HB	-	4_RaGOO:1111520-1111681	Embedded	4.5
								FBgn0087002	+	4_RaGOO:1095810-1112126	HB	-	4_RaGOO:1111680-1111845	Embedded	7
								FBgn0250816	+	3L_RaGOO:23154151-23296254	Doc3-element	+	3L_RaGOO:23236990-23237770	Intronic	13.5
								FBgn0259143	+	X_RaGOO:12237566-12252416	roo	+	X_RaGOO:12238400-12238521	Embedded	61
								FBgn0259176	-	2L_RaGOO:12409902-12501322	roo	-	2L_RaGOO:12494176-12494281	Embedded	23
								FBgn0260008	+	3R_RaGOO:2165298-2170748	gypsy4	+	3R_RaGOO:2170181-2170720	Embedded	12
								FBgn0260008	+	3R_RaGOO:2165298-2170748	Tc1-2	-	3R_RaGOO:2165965-2166305	Embedded	13
								FBgn0260780	+	X_RaGOO:11636339-11642318	roo	+	X_RaGOO:11637380-11637485	Embedded	318.5
								FBgn0260780	+	X_RaGOO:11636339-11642318	roo	+	X_RaGOO:11637704-11637929	Embedded	406.5
								FBgn0260798	-	2R_RaGOO:4080394-4205763	S-element	+	2R_RaGOO:4203640-4205308	Intronic	2
								FBgn0260799	+	2R_RaGOO:4431484-4445696	1360	-	2R_RaGOO:4432692-4432790	Intronic	2.5
								FBgn0260799	+	2R_RaGOO:4431484-4445696	1360	-	2R_RaGOO:4434914-4435285	Intronic	4
								FBgn0260859	-	3L_RaGOO:9305100-9308869	roo	-	3L_RaGOO:9305306-9305432	Embedded	116.5
								FBgn0260987	+	3L_RaGOO:25969273-25990489	INE-1	+	3L_RaGOO:25980459-25980758	Overlapped	7
								FBgn0260997	-	3L_RaGOO:25472602-25489486	gypsy4	-	3L_RaGOO:25477504-25483832	Intronic	4.5
								FBgn0261387	-	2R_RaGOO:4624741-4633630	INE-1	-	2R_RaGOO:4629323-4629434	Intronic	2
								FBgn0261393	-	3R_RaGOO:8057716-8060619	INE-1	-	3R_RaGOO:8058246-8058344	Embedded	26.5
								FBgn0261456	-	2R_RaGOO:19270735-19273596	roo	-	2R_RaGOO:19271911-19271992	Embedded	29.5
								FBgn0261505	+	2R_RaGOO:988111-989626	Doc3-element	+	2R_RaGOO:988867-989626	Overlapped	8
								FBgn0261547	+	3L_RaGOO:16789844-16814526	roo	+	3L_RaGOO:16800811-16800919	Embedded	3.5
								FBgn0261617	-	X_RaGOO:9493414-9515027	roo	-	X_RaGOO:9506284-9506381	Embedded	14.5
								FBgn0261617	-	X_RaGOO:9493414-9515027	roo	-	X_RaGOO:9506349-9506474	Embedded	18
								FBgn0261617	-	X_RaGOO:9493414-9515027	roo	-	X_RaGOO:9511501-9511615	Embedded	33.5
								FBgn0261617	-	X_RaGOO:9493414-9515027	TART-B	-	X_RaGOO:9506082-9506368	Embedded	14.5
								FBgn0261617	-	X_RaGOO:9493414-9515027	TART-B	-	X_RaGOO:9506413-9506600	Embedded	11.5
								FBgn0261617	-	X_RaGOO:9493414-9515027	TART-C	-	X_RaGOO:9507019-9507115	Embedded	6.5
								FBgn0261641	-	3R_RaGOO:6877037-6883656	R1-element	-	3R_RaGOO:6880891-6881041	Embedded	3
								FBgn0261710	-	X_RaGOO:10269178-10282000	TART-B	-	X_RaGOO:10273972-10274056	Embedded	3
								FBgn0261802	+	2L_RaGOO:21963584-21998609	INE-1	+	2L_RaGOO:21995647-21996037	Embedded	2.5
								FBgn0261873	+	X_RaGOO:8005716-8069138	roo	+	X_RaGOO:8053840-8053930	Embedded	3.5
								FBgn0261986	+	3R_RaGOO:26020841-26024710	roo	+	3R_RaGOO:26021862-26021997	Embedded	104.5
								FBgn0262115	+	2R_RaGOO:3814331-3816841	gypsy2	+	2R_RaGOO:3816611-3816800	Embedded	18
								FBgn0262123	+	2R_RaGOO:1232490-1326330	G-element	+	2R_RaGOO:1322254-1322820	Overlapped	2.5
								FBgn0262123	+	2R_RaGOO:1232490-1326330	Max-element	+	2R_RaGOO:1232490-1233054	Overlapped	2
								FBgn0262124	-	2R_RaGOO:3646463-3696503	Cr1a	+	2R_RaGOO:3682002-3683109	Intronic	15
								FBgn0262124	-	2R_RaGOO:3646463-3696503	Cr1a	+	2R_RaGOO:3683162-3683662	Intronic	2
								FBgn0262582	+	3R_RaGOO:20614109-20658787	roo	+	3R_RaGOO:20648724-20648819	Embedded	9
								FBgn0262731	+	4_RaGOO:465590-469571	FB	+	4_RaGOO:466542-466940	Intronic	62
								FBgn0262887	+	2L_RaGOO:22690822-22692527	gypsy8	+	2L_RaGOO:22691833-22692122	Embedded	8
								FBgn0262901	+	2R_RaGOO:4981723-4983770	INE-1	-	2R_RaGOO:4981723-4981927	Overlapped	20.5
								FBgn0262976	-	X_RaGOO:8237627-8241282	roo	+	X_RaGOO:8239387-8239470	Embedded	99
								FBgn0263093	+	4_RaGOO:935342-938081	transib3	-	4_RaGOO:936564-937261	Overlapped	46.5
								FBgn0263490	+	3R_RaGOO:24934342-24972389	roo	+	3R_RaGOO:24968316-24968450	Embedded	32.5
								FBgn0263993	+	X_RaGOO:6686480-6704133	INE-1	+	X_RaGOO:6703532-6703613	Embedded	20.5
								FBgn0263993	+	X_RaGOO:6686480-6704133	INE-1	+	X_RaGOO:6703723-6703838	Embedded	44
								FBgn0263993	+	X_RaGOO:6686480-6704133	roo	+	X_RaGOO:6699051-6699212	Embedded	17.5
								FBgn0264607	-	4_RaGOO:1069946-1088540	INE-1	+	4_RaGOO:1073554-1073700	Intronic	3
								FBgn0264607	-	4_RaGOO:1069946-1088540	INE-1	+	4_RaGOO:1074462-1074656	Intronic	2
								FBgn0264607	-	4_RaGOO:1069946-1088540	INE-1	+	4_RaGOO:1076138-1076444	Intronic	5
								FBgn0264822	+	4_RaGOO:994017-996897	1360	+	4_RaGOO:994414-994879	Intronic	4
								FBgn0264895	-	2L_RaGOO:7473117-7551840	roo	-	2L_RaGOO:7504813-7504914	Embedded	2
								FBgn0265523	-	X_RaGOO:12463820-12524671	roo	-	X_RaGOO:12466408-12466508	Embedded	28.5
								FBgn0265767	+	X_RaGOO:22017534-22030169	INE-1	-	X_RaGOO:22023719-22023868	Overlapped	11.5
								FBgn0265991	-	2R_RaGOO:15541713-15600986	TART-B	-	2R_RaGOO:15553838-15553971	Embedded	21.5
								FBgn0266228	-	3R_RaGOO:5095952-5096762	gypsy	+	3R_RaGOO:5096436-5096536	Embedded	2.5
								FBgn0266347	+	3L_RaGOO:22819890-22899513	1360	-	3L_RaGOO:22862184-22862333	Embedded	5
								FBgn0266347	+	3L_RaGOO:22819890-22899513	INE-1	+	3L_RaGOO:22889940-22890040	Embedded	2.5
								FBgn0266347	+	3L_RaGOO:22819890-22899513	INE-1	-	3L_RaGOO:22896888-22897012	Embedded	2.5
								FBgn0266347	+	3L_RaGOO:22819890-22899513	INE-1	+	3L_RaGOO:22898557-22898695	Embedded	5
								FBgn0266457	-	X_RaGOO:21106749-21130217	INE-1	+	X_RaGOO:21129995-21130092	Overlapped	10
								FBgn0266580	+	2R_RaGOO:5679682-5693090	INE-1	+	2R_RaGOO:5692407-5692769	Embedded	2
								FBgn0266696	+	3L_RaGOO:2399534-2512317	roo	+	3L_RaGOO:2464623-2464738	Embedded	5
								FBgn0278598	+	2L_RaGOO:22377560-22387774	INE-1	+	2L_RaGOO:22380388-22380501	Embedded	6
								FBgn0283438	-	3R_RaGOO:13394865-13399438	pogo	+	3R_RaGOO:13395127-13395214	Embedded	19.5
								FBgn0283438	-	3R_RaGOO:13394865-13399438	pogo	+	3R_RaGOO:13395221-13395310	Embedded	24.5
								FBgn0283657	+	X_RaGOO:3651832-3712048	roo	+	X_RaGOO:3698942-3699052	Embedded	36
								FBgn0284237	-	2R_RaGOO:9920913-9943318	roo	-	2R_RaGOO:9938934-9939093	Embedded	29.5
								FBgn0285913	+	3R_RaGOO:14673470-14686680	roo	+	3R_RaGOO:14685043-14685124	Embedded	2
								FBgn0285926	-	X_RaGOO:10589579-10625983	roo	-	X_RaGOO:10598668-10598785	Embedded	12
								FBgn0285955	-	3R_RaGOO:14776920-14867150	roo	-	3R_RaGOO:14812951-14813037	Embedded	2.5
								FBgn0286778	-	2R_RaGOO:7530192-7575693	HMS-Beagle	-	2R_RaGOO:7572361-7572574	Embedded	549
								FBgn0287182	-	3L_RaGOO:26534788-26579387	FB	-	3L_RaGOO:26554600-26555133	Overlapped	2.5
								FBgn0287182	-	3L_RaGOO:26534788-26579387	jockey2	+	3L_RaGOO:26578066-26578256	Overlapped	24.5
								FBgn0287182	-	3L_RaGOO:26534788-26579387	transib2	+	3L_RaGOO:26570500-26571069	Overlapped	51
								FBgn0287183	-	3L_RaGOO:25112468-25308773	Tirant	-	3L_RaGOO:25129093-25135611	Intronic	7.5
								FBgn0287597	-	4_RaGOO:663166-665278	INE-1	-	4_RaGOO:664472-664579	Intronic	4.5
								FBgn0287603	+	X_RaGOO:21130375-21137299	GATE	-	X_RaGOO:21136948-21137188	Embedded	2.5
								FBgn0287603	+	X_RaGOO:21130375-21137299	mdg1	-	X_RaGOO:21133384-21133524	Embedded	87.5
								FBgn0287603	+	X_RaGOO:21130375-21137299	mdg1	-	X_RaGOO:21133527-21133942	Embedded	117.5
								FBgn0287603	+	X_RaGOO:21130375-21137299	roo	-	X_RaGOO:21132702-21133373	Embedded	219
								FBgn0287603	+	X_RaGOO:21130375-21137299	roo	-	X_RaGOO:21133953-21134242	Embedded	27
								FBgn0287603	+	X_RaGOO:21130375-21137299	roo	-	X_RaGOO:21134243-21134900	Embedded	10.5
								FBgn0287603	+	X_RaGOO:21130375-21137299	roo	-	X_RaGOO:21134897-21135602	Embedded	7
								FBgn0287603	+	X_RaGOO:21130375-21137299	roo	-	X_RaGOO:21135601-21136950	Embedded	4.5
								FBgn0287618	-	2R_RaGOO:1105634-1108270	INE-1	-	2R_RaGOO:1108055-1108225	Embedded	20

## Sheet: dmsj23 - control
TE-initiated transcripts								TE-exonized transcripts									TE-terminated transcripts
gene_id	gene_strand	Exon-position	TE_family	TE_strand	TE_position	chimeric_reads		gene_id	gene_strand	gene-position	TE_family	TE_strand	TE_position	chimeric_reads			gene_id	gene_strand	Exon-position	TE_family	TE_strand	TE_position	chimeric_reads
FBgn0004179	+	3L_RaGOO:22178264-22181264	hobo	14.8	3L_RaGOO:22181057-22181264	10		FBgn0000008	+	2R_RaGOO:20594519-20630438	roo	+	2R_RaGOO:20622421-20622512	Embedded	4.5		FBgn0003210	-	X_RaGOO:4244849-4247849	mdg3	0.1	X_RaGOO:4244849-4247849	12
FBgn0037156	-	3L_RaGOO:22180570-22183570	hobo	14.8	3L_RaGOO:22181057-22181314	7		FBgn0000448	-	2R_RaGOO:8868913-8902146	roo	-	2R_RaGOO:8888349-8888505	Embedded	17.5		FBgn0003257	-	3R_RaGOO:20199396-20202396	Stalker2	0.3	3R_RaGOO:20200383-20202395	320.5
FBgn0058470	-	3L_RaGOO:23946903-23949903	297	16.2	3L_RaGOO:23948061-23948814	9		FBgn0000810	+	X_RaGOO:2025713-2029616	roo	+	X_RaGOO:2025929-2026035	Embedded	70		FBgn0011747	-	4_RaGOO:115744-118744	G5	2.1	4_RaGOO:118556-118744	3
								FBgn0001185	+	2L_RaGOO:16267925-16270423	INE-1	-	2L_RaGOO:16269864-16270403	Embedded	36.5		FBgn0016126	+	4_RaGOO:448014-451014	1360	5.4	4_RaGOO:448133-448673	3.5
								FBgn0001215	+	3R_RaGOO:27661385-27667333	jockey	-	3R_RaGOO:27661627-27661743	Intronic	5		FBgn0017578	-	3L_RaGOO:19220036-19223036	412	0.1	3L_RaGOO:19220036-19222766	2.5
								FBgn0001297	+	3R_RaGOO:28828725-28856819	roo	+	3R_RaGOO:28829959-28830111	Embedded	2		FBgn0017578	-	3L_RaGOO:19220036-19223036	412	0.8	3L_RaGOO:19222772-19223036	16
								FBgn0002590	-	X_RaGOO:16598407-16603077	BS	+	X_RaGOO:16598638-16598731	Intronic	8.5		FBgn0020655	-	3L_RaGOO:12343048-12346048	pogo	0	3L_RaGOO:12345412-12345999	2
								FBgn0002643	+	2R_RaGOO:12565426-12634498	roo	+	2R_RaGOO:12605943-12606039	Embedded	2.5		FBgn0031659	+	2L_RaGOO:4863933-4866933	S2	9.7	2L_RaGOO:4863965-4864088	14
								FBgn0003028	+	X_RaGOO:4744839-4767480	roo	+	X_RaGOO:4764861-4764988	Embedded	13.5		FBgn0033010	+	2R_RaGOO:4040127-4043127	mdg1	21.7	2R_RaGOO:4041206-4041720	3
								FBgn0003371	+	X_RaGOO:2402771-2452573	roo	+	X_RaGOO:2447845-2447950	Embedded	115.5		FBgn0033665	+	2R_RaGOO:10516189-10519189	roo	0.2	2R_RaGOO:10516425-10516852	3
								FBgn0003396	+	2R_RaGOO:9782685-9844629	roo	+	2R_RaGOO:9838365-9838492	Embedded	19.5		FBgn0035993	-	3L_RaGOO:9326184-9329184	INE-1	16.3	3L_RaGOO:9328963-9329165	9
								FBgn0003464	+	X_RaGOO:20730072-20737736	roo	+	X_RaGOO:20732980-20733079	Embedded	4		FBgn0036101	-	3L_RaGOO:10607584-10610584	412	0.1	3L_RaGOO:10607584-10610502	2
								FBgn0003464	+	X_RaGOO:20730072-20737736	roo	+	X_RaGOO:20734144-20734232	Embedded	4.5		FBgn0036763	+	3L_RaGOO:17813538-17816538	1360	4.9	3L_RaGOO:17813539-17814088	6.5
								FBgn0004227	+	X_RaGOO:15815633-15825635	INE-1	-	X_RaGOO:15822909-15823025	Embedded	7.5		FBgn0039977	+	3L_RaGOO:23691885-23694885	Cr1a	16.4	3L_RaGOO:23692020-23692175	10
								FBgn0004449	-	3L_RaGOO:22206925-22324735	jockey	-	3L_RaGOO:22252744-22253824	Intronic	2		FBgn0041004	+	2L_RaGOO:22106413-22109413	INE-1	19.9	2L_RaGOO:22106496-22106769	2
								FBgn0004872	-	2L_RaGOO:10731980-10737204	Cr1a	-	2L_RaGOO:10734488-10734636	Intronic	16.5		FBgn0043458	-	3L_RaGOO:1477301-1480301	1360	5.5	3L_RaGOO:1479945-1480301	8.5
								FBgn0004872	-	2L_RaGOO:10731980-10737204	INE-1	+	2L_RaGOO:10734346-10734441	Intronic	3		FBgn0050428	+	2R_RaGOO:23621233-23624233	INE-1	17.5	2R_RaGOO:23621285-23621391	4
								FBgn0004872	-	2L_RaGOO:10731980-10737204	INE-1	+	2L_RaGOO:10736456-10736587	Intronic	34.5		FBgn0052207	-	3L_RaGOO:19454974-19457974	INE-1	28.1	3L_RaGOO:19457802-19457954	42.5
								FBgn0005616	-	2L_RaGOO:3379749-3383626	INE-1	-	2L_RaGOO:3380241-3380613	Embedded	18		FBgn0058002	+	X_RaGOO:21106798-21109798	gypsy2	16.3	X_RaGOO:21106798-21106925	3
								FBgn0005632	+	3R_RaGOO:30792516-30806214	roo	+	3R_RaGOO:30804258-30804338	Embedded	3.5		FBgn0082998	-	X_RaGOO:16595752-16598752	BS	4.4	X_RaGOO:16598638-16598731	18
								FBgn0010113	+	3R_RaGOO:29329860-29416660	roo	+	3R_RaGOO:29405408-29405508	Embedded	17		FBgn0082999	-	X_RaGOO:16595925-16598925	BS	4.4	X_RaGOO:16598638-16598731	7
								FBgn0010215	-	3L_RaGOO:23272990-23291338	INE-1	-	3L_RaGOO:23283299-23283405	Embedded	6.5		FBgn0260857	+	3L_RaGOO:19213764-19216764	412	0.1	3L_RaGOO:19213975-19216764	4.5
								FBgn0010215	-	3L_RaGOO:23272990-23291338	INE-1	-	3L_RaGOO:23283439-23283598	Embedded	8.5		FBgn0261505	+	2R_RaGOO:762404-765404	Doc3-element	3.1	2R_RaGOO:762404-762509	11
								FBgn0010395	+	2L_RaGOO:20541592-20546600	INE-1	+	2L_RaGOO:20545867-20545991	Embedded	4
								FBgn0011481	-	3R_RaGOO:17330715-17337779	HMS-Beagle	-	3R_RaGOO:17334943-17335139	Embedded	712
								FBgn0011648	-	2L_RaGOO:3080379-3094040	roo	-	2L_RaGOO:3083444-3083535	Embedded	123
								FBgn0011747	-	4_RaGOO:118744-133477	1360	+	4_RaGOO:123246-123490	Overlapped	18.5
								FBgn0011747	-	4_RaGOO:118744-133477	G5	-	4_RaGOO:118744-119364	Overlapped	19.5
								FBgn0011760	+	X_RaGOO:4399722-4413631	HMS-Beagle	+	X_RaGOO:4400288-4400551	Embedded	36.5
								FBgn0013759	-	3R_RaGOO:20915287-20954467	roo	-	3R_RaGOO:20952709-20952798	Embedded	196
								FBgn0014037	-	3L_RaGOO:19811316-19831572	roo	-	3L_RaGOO:19816162-19816245	Embedded	83
								FBgn0015569	-	3R_RaGOO:6644921-6658556	invader6	-	3R_RaGOO:6650130-6655359	Intronic	2.5
								FBgn0015778	+	3R_RaGOO:12812941-12820442	roo	+	3R_RaGOO:12817500-12817588	Embedded	899
								FBgn0016126	+	4_RaGOO:439580-448014	INE-1	-	4_RaGOO:443334-443846	Intronic	3.5
								FBgn0016754	-	3R_RaGOO:23047295-23076060	roo	-	3R_RaGOO:23048412-23048493	Embedded	2.5
								FBgn0016754	-	3R_RaGOO:23047295-23076060	roo	-	3R_RaGOO:23073380-23073493	Embedded	6
								FBgn0016754	-	3R_RaGOO:23047295-23076060	roo	-	3R_RaGOO:23073699-23073874	Embedded	3
								FBgn0017418	-	X_RaGOO:17576476-17583862	1360	-	X_RaGOO:17577664-17578089	Embedded	92
								FBgn0017581	-	3R_RaGOO:10854726-10868179	roo	-	3R_RaGOO:10863268-10863348	Overlapped	29.5
								FBgn0020386	+	3L_RaGOO:145635-163724	P-element	+	3L_RaGOO:157098-158147	Intronic	3
								FBgn0020445	-	2L_RaGOO:3252619-3272649	roo	-	2L_RaGOO:3270857-3270981	Embedded	55.5
								FBgn0022361	+	4_RaGOO:549055-557603	FB	+	4_RaGOO:551923-552554	Intronic	8.5
								FBgn0023441	-	2R_RaGOO:14165452-14184850	Doc3-element	-	2R_RaGOO:14170510-14170627	Embedded	2
								FBgn0023441	-	2R_RaGOO:14165452-14184850	roo	-	2R_RaGOO:14170505-14170603	Embedded	2
								FBgn0024728	+	4_RaGOO:653658-659939	INE-1	+	4_RaGOO:657078-657227	Intronic	4.5
								FBgn0024728	+	4_RaGOO:653658-659939	INE-1	-	4_RaGOO:658171-658275	Intronic	4
								FBgn0025388	-	X_RaGOO:4343063-4348013	INE-1	+	X_RaGOO:4343149-4343296	Embedded	4
								FBgn0025674	-	2L_RaGOO:21511280-21517144	INE-1	+	2L_RaGOO:21514779-21514966	Embedded	2.5
								FBgn0025693	-	2R_RaGOO:4667283-4675436	INE-1	-	2R_RaGOO:4671282-4671463	Intronic	2
								FBgn0025741	-	4_RaGOO:1016919-1034482	INE-1	-	4_RaGOO:1018013-1018142	Embedded	10
								FBgn0025741	-	4_RaGOO:1016919-1034482	INE-1	-	4_RaGOO:1018223-1018532	Embedded	19
								FBgn0026076	-	X_RaGOO:15345575-15349034	TART-B	-	X_RaGOO:15347716-15347807	Embedded	55
								FBgn0026083	+	X_RaGOO:3824651-3837642	INE-1	+	X_RaGOO:3835831-3836099	Embedded	45
								FBgn0026083	+	X_RaGOO:3824651-3837642	INE-1	+	X_RaGOO:3836118-3836199	Embedded	29
								FBgn0026262	-	4_RaGOO:452840-459769	INE-1	-	4_RaGOO:455829-455959	Intronic	2
								FBgn0026401	-	2R_RaGOO:3586693-3624501	transib2	+	2R_RaGOO:3608757-3609313	Intronic	4.5
								FBgn0026575	+	X_RaGOO:15876764-15892417	roo	+	X_RaGOO:15877225-15877320	Embedded	2
								FBgn0026869	-	4_RaGOO:529396-548893	INE-1	+	4_RaGOO:532504-532790	Embedded	5
								FBgn0026869	-	4_RaGOO:529396-548893	INE-1	-	4_RaGOO:532825-532954	Embedded	4
								FBgn0026869	-	4_RaGOO:529396-548893	INE-1	-	4_RaGOO:534188-534733	Embedded	4.5
								FBgn0026869	-	4_RaGOO:529396-548893	INE-1	-	4_RaGOO:535391-535475	Embedded	6
								FBgn0026869	-	4_RaGOO:529396-548893	INE-1	-	4_RaGOO:535488-535660	Embedded	15
								FBgn0027259	-	X_RaGOO:11145827-11147060	pogo	+	X_RaGOO:11146069-11146156	Embedded	6
								FBgn0027259	-	X_RaGOO:11145827-11147060	pogo	+	X_RaGOO:11146166-11146255	Embedded	13.5
								FBgn0027279	+	X_RaGOO:21399888-21421232	INE-1	+	X_RaGOO:21407278-21407790	Intronic	5
								FBgn0027375	-	3L_RaGOO:14586650-14590557	INE-1	-	3L_RaGOO:14588781-14588915	Embedded	6
								FBgn0027655	+	3R_RaGOO:27757685-27796210	roo	+	3R_RaGOO:27770007-27770087	Embedded	17.5
								FBgn0028953	+	2R_RaGOO:15944222-15952332	Tc3	+	2R_RaGOO:15950168-15950271	Embedded	66
								FBgn0028991	-	2R_RaGOO:11764217-11777753	roo	-	2R_RaGOO:11770752-11770859	Embedded	2.5
								FBgn0029895	+	X_RaGOO:6347361-6367243	roo	+	X_RaGOO:6348055-6348151	Embedded	13
								FBgn0030049	+	X_RaGOO:8203195-8213008	roo	+	X_RaGOO:8206344-8206470	Embedded	61
								FBgn0030087	-	X_RaGOO:8724008-8734137	roo	-	X_RaGOO:8726071-8726167	Embedded	19
								FBgn0030096	-	X_RaGOO:8791173-8793136	INE-1	+	X_RaGOO:8791297-8791412	Embedded	38
								FBgn0030121	-	X_RaGOO:8901380-8903905	roo	-	X_RaGOO:8901794-8902019	Embedded	77
								FBgn0030318	+	X_RaGOO:11170222-11176656	McClintock-int	+	X_RaGOO:11176323-11176448	Embedded	46
								FBgn0030418	+	X_RaGOO:12283688-12289279	hobo	+	X_RaGOO:12285904-12286163	Embedded	40.5
								FBgn0030421	+	X_RaGOO:12303240-12310825	1360	+	X_RaGOO:12308893-12309089	Embedded	5.5
								FBgn0031054	+	X_RaGOO:19094871-19097166	G5	+	X_RaGOO:19096539-19097027	Embedded	112
								FBgn0031054	+	X_RaGOO:19094871-19097166	G5	+	X_RaGOO:19097055-19097162	Embedded	4
								FBgn0031144	-	X_RaGOO:20401682-20404828	Tc3	+	X_RaGOO:20402226-20402377	Embedded	81
								FBgn0031740	+	2L_RaGOO:5692499-5694313	roo	+	2L_RaGOO:5693525-5693652	Embedded	15
								FBgn0032130	+	2L_RaGOO:9354613-9359278	roo	-	2L_RaGOO:9356331-9356421	Embedded	17
								FBgn0032240	-	2L_RaGOO:10174208-10176192	INE-1	-	2L_RaGOO:10175136-10175247	Embedded	141
								FBgn0032330	-	2L_RaGOO:10762986-10817277	roo	-	2L_RaGOO:10785824-10785912	Embedded	6.5
								FBgn0032656	+	2L_RaGOO:17523389-17534871	INE-1	+	2L_RaGOO:17533669-17533832	Embedded	90
								FBgn0032656	+	2L_RaGOO:17523389-17534871	INE-1	+	2L_RaGOO:17533856-17533989	Embedded	66
								FBgn0032656	+	2L_RaGOO:17523389-17534871	INE-1	+	2L_RaGOO:17533961-17534102	Embedded	52
								FBgn0032681	-	2L_RaGOO:18019561-18030908	INE-1	-	2L_RaGOO:18020495-18020666	Intronic	2
								FBgn0032955	-	2L_RaGOO:20994064-21003899	INE-1	+	2L_RaGOO:20996642-20996861	Embedded	24.5
								FBgn0032957	-	2L_RaGOO:21045047-21058677	HB	-	2L_RaGOO:21056406-21057364	Overlapped	10.5
								FBgn0032957	-	2L_RaGOO:21045047-21058677	HB	-	2L_RaGOO:21057372-21057607	Overlapped	4
								FBgn0032986	+	2L_RaGOO:21614061-21621324	invader1	+	2L_RaGOO:21619909-21620173	Embedded	3
								FBgn0033000	+	2R_RaGOO:3728195-3729549	Osvaldo	+	2R_RaGOO:3729064-3729231	Embedded	2
								FBgn0033005	+	2R_RaGOO:3967162-3971668	INE-1	+	2R_RaGOO:3967543-3967652	Overlapped	20.5
								FBgn0033010	+	2R_RaGOO:4030132-4040127	INE-1	+	2R_RaGOO:4039519-4039695	Embedded	263.5
								FBgn0033010	+	2R_RaGOO:4030132-4040127	INE-1	+	2R_RaGOO:4039774-4039914	Embedded	203
								FBgn0033010	+	2R_RaGOO:4030132-4040127	X-element	-	2R_RaGOO:4033050-4033364	Embedded	5.5
								FBgn0033015	+	2R_RaGOO:4179209-4214703	INE-1	+	2R_RaGOO:4179273-4179368	Embedded	7.5
								FBgn0033185	-	2R_RaGOO:6241546-6244136	1360	-	2R_RaGOO:6241594-6241702	Embedded	27.5
								FBgn0033802	-	2R_RaGOO:11763756-11777753	roo	-	2R_RaGOO:11770752-11770859	Embedded	2.5
								FBgn0034570	+	2R_RaGOO:19474085-19485638	roo	+	2R_RaGOO:19482747-19482861	Embedded	4.5
								FBgn0034590	-	2R_RaGOO:19607451-19620288	roo	-	2R_RaGOO:19616826-19616906	Embedded	4.5
								FBgn0034644	+	2R_RaGOO:20121062-20132834	BS	+	2R_RaGOO:20125160-20125282	Embedded	15
								FBgn0034644	+	2R_RaGOO:20121062-20132834	roo	+	2R_RaGOO:20125410-20125517	Embedded	2.5
								FBgn0035388	+	3L_RaGOO:3012797-3017971	roo	+	3L_RaGOO:3015426-3015531	Embedded	101.5
								FBgn0035720	+	3L_RaGOO:4955803-4962223	roo	+	3L_RaGOO:4961099-4961198	Embedded	12.5
								FBgn0036134	-	3L_RaGOO:11025890-11032506	roo	-	3L_RaGOO:11029409-11029505	Embedded	9.5
								FBgn0036152	-	3L_RaGOO:11203135-11210825	roo	-	3L_RaGOO:11210523-11210632	Embedded	29
								FBgn0036262	+	3L_RaGOO:12107620-12110427	Rt1a	+	3L_RaGOO:12110100-12110221	Embedded	17.5
								FBgn0036374	+	3L_RaGOO:13475101-13483926	roo	+	3L_RaGOO:13478334-13478475	Embedded	19
								FBgn0036374	+	3L_RaGOO:13475101-13483926	roo	+	3L_RaGOO:13478590-13478696	Embedded	7
								FBgn0036640	-	3L_RaGOO:16534019-16537464	TART-A	-	3L_RaGOO:16534154-16534381	Embedded	209
								FBgn0036640	-	3L_RaGOO:16534019-16537464	TART-A	-	3L_RaGOO:16534684-16534852	Embedded	163
								FBgn0036900	-	3L_RaGOO:19661711-19665117	INE-1	-	3L_RaGOO:19661949-19662035	Embedded	66.5
								FBgn0036900	-	3L_RaGOO:19661711-19665117	INE-1	-	3L_RaGOO:19662057-19662424	Embedded	201.5
								FBgn0036958	-	3L_RaGOO:20159667-20168385	roo	-	3L_RaGOO:20164196-20164291	Embedded	13
								FBgn0037213	+	3R_RaGOO:3348954-3361025	INE-1	-	3R_RaGOO:3359423-3359635	Embedded	13.5
								FBgn0037213	+	3R_RaGOO:3348954-3361025	INE-1	+	3R_RaGOO:3359840-3359947	Embedded	8
								FBgn0037213	+	3R_RaGOO:3348954-3361025	INE-1	+	3R_RaGOO:3360487-3360667	Embedded	11
								FBgn0037213	+	3R_RaGOO:3348954-3361025	INE-1	+	3R_RaGOO:3360867-3360986	Embedded	4
								FBgn0037363	+	3R_RaGOO:4817898-4828103	roo	+	3R_RaGOO:4818065-4818164	Embedded	109.5
								FBgn0037533	-	3R_RaGOO:7137100-7143377	P-element	-	3R_RaGOO:7140472-7141035	Intronic	2
								FBgn0037533	-	3R_RaGOO:7137100-7143377	P-element	+	3R_RaGOO:7141239-7141653	Intronic	2.5
								FBgn0037560	-	3R_RaGOO:7428446-7429635	1360	-	3R_RaGOO:7429385-7429488	Intronic	3.5
								FBgn0038223	-	3R_RaGOO:13468888-13475380	roo	-	3R_RaGOO:13470722-13470807	Embedded	34
								FBgn0038760	+	3R_RaGOO:19153738-19156503	roo	+	3R_RaGOO:19155866-19155967	Embedded	12.5
								FBgn0039209	-	3R_RaGOO:23708742-23734861	roo	-	3R_RaGOO:23713969-23714064	Embedded	13.5
								FBgn0039831	+	3R_RaGOO:30241774-30252332	roo	+	3R_RaGOO:30248075-30248166	Embedded	43
								FBgn0039920	+	4_RaGOO:661697-672224	INE-1	-	4_RaGOO:668787-668904	Embedded	16.5
								FBgn0039923	-	4_RaGOO:760702-771153	FB	-	4_RaGOO:767864-768322	Intronic	81.5
								FBgn0039927	+	4_RaGOO:1133879-1149510	INE-1	-	4_RaGOO:1146300-1146419	Embedded	2
								FBgn0039932	-	4_RaGOO:968180-985401	Tc1-2	+	4_RaGOO:975706-977143	Overlapped	13
								FBgn0039936	-	4_RaGOO:855459-868979	INE-1	-	4_RaGOO:862069-862209	Intronic	2
								FBgn0039938	-	4_RaGOO:804552-838539	Tc1-2	+	4_RaGOO:807748-809285	Overlapped	5
								FBgn0039944	-	X_RaGOO:22021002-22032757	INE-1	-	X_RaGOO:22024313-22024644	Intronic	2
								FBgn0039945	-	X_RaGOO:22021002-22028655	INE-1	-	X_RaGOO:22024313-22024644	Intronic	2
								FBgn0039955	+	3R_RaGOO:2962744-2985522	INE-1	+	3R_RaGOO:2984931-2985027	Embedded	2.5
								FBgn0039972	+	2L_RaGOO:21675960-21736101	INE-1	-	2L_RaGOO:21685460-21685905	Intronic
								FBgn0039972	+	2L_RaGOO:21675960-21736101	INE-1	-	2L_RaGOO:21685460-21685905	Overlapped	3
								FBgn0039972	+	2L_RaGOO:21675960-21736101	invader2	-	2L_RaGOO:21699312-21701430	Intronic
								FBgn0039972	+	2L_RaGOO:21675960-21736101	invader2	-	2L_RaGOO:21699312-21701430	Overlapped	8.5
								FBgn0039993	+	2R_RaGOO:1227447-1233406	INE-1	-	2R_RaGOO:1230733-1231003	Intronic	90
								FBgn0039993	+	2R_RaGOO:1227447-1233406	INE-1	+	2R_RaGOO:1232187-1232559	Intronic	3
								FBgn0039994	+	2R_RaGOO:3639883-3652643	1360	-	2R_RaGOO:3640360-3640496	Overlapped	74
								FBgn0040010	+	2L_RaGOO:21793200-21799349	1360	+	2L_RaGOO:21794877-21795309	Embedded	2
								FBgn0040022	+	3L_RaGOO:24776072-24783647	INE-1	+	3L_RaGOO:24782116-24782362	Intronic	2
								FBgn0040056	+	3L_RaGOO:23719590-23730698	INE-1	-	3L_RaGOO:23727351-23727717	Intronic	32
								FBgn0040056	+	3L_RaGOO:23719590-23730698	INE-1	+	3L_RaGOO:23728882-23729167	Intronic	4.5
								FBgn0040370	-	X_RaGOO:133323-145061	INE-1	-	X_RaGOO:135273-135379	Embedded	2
								FBgn0041004	+	2L_RaGOO:22094898-22106413	1360	+	2L_RaGOO:22104228-22104379	Embedded	5.5
								FBgn0041004	+	2L_RaGOO:22094898-22106413	Idefix	-	2L_RaGOO:22102169-22102646	Embedded	22.5
								FBgn0041004	+	2L_RaGOO:22094898-22106413	INE-1	-	2L_RaGOO:22103476-22103560	Embedded	4
								FBgn0041004	+	2L_RaGOO:22094898-22106413	S2	+	2L_RaGOO:22104736-22105016	Embedded	4
								FBgn0041004	+	2L_RaGOO:22094898-22106413	S2	-	2L_RaGOO:22105580-22105691	Embedded	2
								FBgn0041111	+	2L_RaGOO:2827507-2893916	roo	+	2L_RaGOO:2885149-2885288	Embedded	61.5
								FBgn0042083	+	2R_RaGOO:5516781-5519351	INE-1	+	2R_RaGOO:5517428-5517541	Intronic	3
								FBgn0042693	+	3R_RaGOO:17305965-17318281	roo	+	3R_RaGOO:17308084-17308168	Embedded	306
								FBgn0046692	+	2R_RaGOO:3308128-3325679	hobo	+	2R_RaGOO:3311149-3311544	Intronic	4.5
								FBgn0051145	-	3R_RaGOO:22762188-22826256	pogo	+	3R_RaGOO:22824898-22824985	Intronic	3
								FBgn0051809	-	2L_RaGOO:16443875-16448976	Doc3-element	+	2L_RaGOO:16446062-16447151	Intronic	2
								FBgn0051869	-	2L_RaGOO:10537635-10566696	roo	-	2L_RaGOO:10539877-10539983	Embedded	2
								FBgn0051998	-	4_RaGOO:200197-209461	INE-1	-	4_RaGOO:208454-208544	Intronic	3
								FBgn0052000	+	4_RaGOO:135835-146723	1360	+	4_RaGOO:143333-143541	Overlapped	32
								FBgn0052000	+	4_RaGOO:135835-146723	INE-1	+	4_RaGOO:139236-139316	Overlapped	2.5
								FBgn0052133	-	3L_RaGOO:13976633-13985362	BS	-	3L_RaGOO:13981579-13981661	Embedded	83
								FBgn0052133	-	3L_RaGOO:13976633-13985362	roo	-	3L_RaGOO:13979513-13979619	Embedded	40.5
								FBgn0052133	-	3L_RaGOO:13976633-13985362	roo	-	3L_RaGOO:13980871-13980951	Embedded	4.5
								FBgn0052133	-	3L_RaGOO:13976633-13985362	roo	-	3L_RaGOO:13981080-13981206	Embedded	42
								FBgn0052133	-	3L_RaGOO:13976633-13985362	roo	-	3L_RaGOO:13981991-13982110	Embedded	5
								FBgn0052133	-	3L_RaGOO:13976633-13985362	roo	-	3L_RaGOO:13982978-13983088	Embedded	22
								FBgn0052133	-	3L_RaGOO:13976633-13985362	TART-B	-	3L_RaGOO:13980906-13980994	Embedded	5
								FBgn0052264	-	3L_RaGOO:3681991-3773167	roo	-	3L_RaGOO:3747383-3747490	Embedded	2
								FBgn0052296	-	3L_RaGOO:2715243-2759764	roo	-	3L_RaGOO:2718637-2718718	Embedded	17.5
								FBgn0052529	+	X_RaGOO:19292403-19334365	roo	+	X_RaGOO:19328416-19328545	Embedded	3.5
								FBgn0052676	-	X_RaGOO:10309849-10343609	roo	-	X_RaGOO:10342638-10342788	Embedded	2
								FBgn0052767	-	X_RaGOO:4767578-4781312	roo	-	X_RaGOO:4777058-4777275	Embedded	17.5
								FBgn0052767	-	X_RaGOO:4767578-4781312	roo	-	X_RaGOO:4777257-4777359	Embedded	4
								FBgn0053558	-	2R_RaGOO:5696173-5735566	roo	-	2R_RaGOO:5703991-5704074	Embedded	3
								FBgn0058160	+	3L_RaGOO:25705490-25719096	diver2	-	3L_RaGOO:25717500-25717659	Embedded	45.5
								FBgn0058160	+	3L_RaGOO:25705490-25719096	G3	+	3L_RaGOO:25718731-25719089	Embedded	37
								FBgn0058160	+	3L_RaGOO:25705490-25719096	INE-1	+	3L_RaGOO:25715991-25716156	Embedded	33.5
								FBgn0058160	+	3L_RaGOO:25705490-25719096	INE-1	+	3L_RaGOO:25716311-25716492	Embedded	50.5
								FBgn0058160	+	3L_RaGOO:25705490-25719096	INE-1	+	3L_RaGOO:25716593-25716676	Embedded	21
								FBgn0058160	+	3L_RaGOO:25705490-25719096	INE-1	-	3L_RaGOO:25718317-25718482	Embedded	33
								FBgn0058160	+	3L_RaGOO:25705490-25719096	INE-1	-	3L_RaGOO:25718481-25718711	Embedded	21.5
								FBgn0058191	+	2R_RaGOO:875475-879076	1360	-	2R_RaGOO:877913-878329	Embedded	21.5
								FBgn0063670	-	3L_RaGOO:26367368-26368744	FB	-	3L_RaGOO:26367463-26367737	Embedded	4.5
								FBgn0063670	-	3L_RaGOO:26367368-26368744	INE-1	-	3L_RaGOO:26367747-26368068	Embedded	9
								FBgn0064225	-	2L_RaGOO:21776290-21780892	INE-1	-	2L_RaGOO:21778113-21778259	Embedded	16.5
								FBgn0064225	-	2L_RaGOO:21776290-21780892	INE-1	-	2L_RaGOO:21778283-21778375	Embedded	12.5
								FBgn0067622	-	2L_RaGOO:10174208-10176192	INE-1	-	2L_RaGOO:10175136-10175247	Embedded	141
								FBgn0085430	+	X_RaGOO:18307243-18327329	roo	+	X_RaGOO:18321711-18321809	Embedded	16
								FBgn0085432	+	4_RaGOO:78388-117942	INE-1	-	4_RaGOO:103833-103944	Embedded	2
								FBgn0085432	+	4_RaGOO:78388-117942	INE-1	+	4_RaGOO:115468-115638	Embedded	5.5
								FBgn0085432	+	4_RaGOO:78388-117942	INE-1	+	4_RaGOO:115765-115909	Embedded	5.5
								FBgn0085638	-	2R_RaGOO:2049558-2118073	G5	+	2R_RaGOO:2056701-2059873	Intronic	2.5
								FBgn0085638	-	2R_RaGOO:2049558-2118073	Tc1-2	-	2R_RaGOO:2116249-2117695	Intronic	25
								FBgn0086372	+	3R_RaGOO:6344812-6358743	BS	+	3R_RaGOO:6352098-6352185	Embedded	7
								FBgn0086378	+	3R_RaGOO:2762541-2767091	1360	-	3R_RaGOO:2766646-2766908	Embedded	6.5
								FBgn0086408	+	2R_RaGOO:21254850-21263065	INE-1	-	2R_RaGOO:21262938-21263041	Embedded	10.5
								FBgn0087002	+	4_RaGOO:1068340-1084640	HB	-	4_RaGOO:1083685-1084022	Embedded	12.5
								FBgn0087002	+	4_RaGOO:1068340-1084640	HB	-	4_RaGOO:1084037-1084198	Embedded	7.5
								FBgn0087002	+	4_RaGOO:1068340-1084640	HB	-	4_RaGOO:1084197-1084359	Embedded	6
								FBgn0250816	+	3L_RaGOO:23508866-23664376	Cr1a	+	3L_RaGOO:23520812-23520955	Intronic	3.5
								FBgn0250816	+	3L_RaGOO:23508866-23664376	Doc3-element	+	3L_RaGOO:23607837-23608617	Intronic	15.5
								FBgn0250816	+	3L_RaGOO:23508866-23664376	F-element	+	3L_RaGOO:23660983-23661212	Intronic	24.5
								FBgn0250816	+	3L_RaGOO:23508866-23664376	G5	-	3L_RaGOO:23636429-23636997	Intronic	2
								FBgn0250816	+	3L_RaGOO:23508866-23664376	Tabor	+	3L_RaGOO:23546707-23546787	Intronic	6.5
								FBgn0250816	+	3L_RaGOO:23508866-23664376	X-element	-	3L_RaGOO:23654879-23655245	Intronic	2
								FBgn0259143	+	X_RaGOO:11997301-12011697	roo	+	X_RaGOO:11998146-11998234	Embedded	29.5
								FBgn0259176	-	2L_RaGOO:12164666-12256312	roo	-	2L_RaGOO:12249187-12249292	Embedded	26
								FBgn0259243	+	3L_RaGOO:20754578-20771539	roo	+	3L_RaGOO:20763389-20763816	Embedded	19.5
								FBgn0260003	+	3R_RaGOO:18604347-18741729	roo	+	3R_RaGOO:18729924-18730030	Embedded	4.5
								FBgn0260008	+	3L_RaGOO:24793455-24798905	gypsy4	+	3L_RaGOO:24798540-24798822	Embedded	3
								FBgn0260008	+	3L_RaGOO:24793455-24798905	Tc1-2	-	3L_RaGOO:24794121-24794461	Embedded	21
								FBgn0260462	-	3R_RaGOO:4368319-4382409	INE-1	-	3R_RaGOO:4369941-4370055	Intronic	2
								FBgn0260780	+	X_RaGOO:11439689-11445664	roo	+	X_RaGOO:11441051-11441276	Embedded	515.5
								FBgn0260798	-	2R_RaGOO:3106582-3232301	1360	+	2R_RaGOO:3108753-3108988	Intronic	2
								FBgn0260798	-	2R_RaGOO:3106582-3232301	Quasimodo	+	2R_RaGOO:3134067-3135458	Intronic	6.5
								FBgn0260799	+	2R_RaGOO:3355605-3369408	1360	-	2R_RaGOO:3359058-3359436	Intronic	3.5
								FBgn0260859	-	3L_RaGOO:9327623-9331389	roo	-	3L_RaGOO:9327830-9327956	Embedded	109
								FBgn0260987	+	3L_RaGOO:26414188-26435693	INE-1	+	3L_RaGOO:26425641-26425940	Overlapped	5.5
								FBgn0260997	-	3L_RaGOO:25851700-25873650	gypsy4	-	3L_RaGOO:25856946-25863636	Intronic	19
								FBgn0261393	-	3R_RaGOO:6708916-6711816	INE-1	-	3R_RaGOO:6709445-6709541	Embedded	5.5
								FBgn0261403	+	2R_RaGOO:4225564-4248322	INE-1	+	2R_RaGOO:4246850-4247000	Intronic	2.5
								FBgn0261444	-	X_RaGOO:1037877-1059250	roo	-	X_RaGOO:1041575-1041673	Embedded	4.5
								FBgn0261456	-	2R_RaGOO:17932115-17934977	roo	-	2R_RaGOO:17933291-17933372	Embedded	50
								FBgn0261505	+	2R_RaGOO:760533-762404	Doc3-element	+	2R_RaGOO:761645-762404	Overlapped	329
								FBgn0261617	-	X_RaGOO:9296551-9318155	roo	-	X_RaGOO:9309424-9309521	Embedded	11
								FBgn0261617	-	X_RaGOO:9296551-9318155	roo	-	X_RaGOO:9309494-9309613	Embedded	12.5
								FBgn0261617	-	X_RaGOO:9296551-9318155	roo	-	X_RaGOO:9314635-9314749	Embedded	27.5
								FBgn0261617	-	X_RaGOO:9296551-9318155	TART-B	-	X_RaGOO:9309222-9309508	Embedded	12
								FBgn0261617	-	X_RaGOO:9296551-9318155	TART-B	-	X_RaGOO:9309542-9309740	Embedded	8.5
								FBgn0261617	-	X_RaGOO:9296551-9318155	TART-C	-	X_RaGOO:9310162-9310258	Embedded	5
								FBgn0261641	-	3R_RaGOO:5511376-5517985	R1-element	-	3R_RaGOO:5515222-5515414	Embedded	7
								FBgn0261710	-	X_RaGOO:10073391-10086178	TART-B	-	X_RaGOO:10078165-10078249	Embedded	2.5
								FBgn0261873	+	X_RaGOO:7810917-7879637	roo	+	X_RaGOO:7864353-7864443	Embedded	3
								FBgn0261934	+	3L_RaGOO:5163621-5178074	roo	+	3L_RaGOO:5174004-5174105	Embedded	4
								FBgn0261986	+	3R_RaGOO:24807268-24811119	roo	+	3R_RaGOO:24808288-24808374	Embedded	104
								FBgn0262115	-	2R_RaGOO:3500087-3502598	gypsy2	-	2R_RaGOO:3500128-3500317	Embedded	19
								FBgn0262123	+	2R_RaGOO:961987-1065546	Max-element	+	2R_RaGOO:961987-962551	Overlapped	12
								FBgn0262582	+	3R_RaGOO:19388526-19433262	POGON1	-	3R_RaGOO:19431465-19431650	Embedded	19
								FBgn0262582	+	3R_RaGOO:19388526-19433262	roo	+	3R_RaGOO:19423021-19423114	Embedded	13
								FBgn0262617	+	3R_RaGOO:9363625-9409397	roo	+	3R_RaGOO:9396755-9396855	Embedded	2
								FBgn0262731	+	4_RaGOO:460438-464410	FB	+	4_RaGOO:461309-461396	Intronic	2
								FBgn0262731	+	4_RaGOO:460438-464410	FB	+	4_RaGOO:461388-461787	Intronic	43.5
								FBgn0262887	+	2L_RaGOO:22279395-22281098	gypsy8	+	2L_RaGOO:22280404-22280693	Embedded	23
								FBgn0262901	+	2R_RaGOO:4012216-4014264	INE-1	-	2R_RaGOO:4012216-4012420	Overlapped	10.5
								FBgn0262976	-	X_RaGOO:8050914-8054554	roo	+	X_RaGOO:8052661-8052744	Embedded	87.5
								FBgn0263093	+	4_RaGOO:907089-909827	transib3	-	4_RaGOO:908309-909006	Overlapped	30.5
								FBgn0263490	+	3R_RaGOO:23737647-23775671	roo	+	3R_RaGOO:23771610-23771744	Embedded	41.5
								FBgn0263993	+	X_RaGOO:6512022-6529655	INE-1	+	X_RaGOO:6529055-6529136	Embedded	12
								FBgn0263993	+	X_RaGOO:6512022-6529655	INE-1	+	X_RaGOO:6529246-6529361	Embedded	34
								FBgn0264574	+	3L_RaGOO:934717-1010870	Rt1a	-	3L_RaGOO:983045-988211	Intronic	2.5
								FBgn0264607	-	4_RaGOO:1042671-1061073	INE-1	+	4_RaGOO:1046989-1047183	Intronic	2.5
								FBgn0265767	+	X_RaGOO:21960311-21972938	INE-1	-	X_RaGOO:21966487-21966636	Overlapped	6.5
								FBgn0265767	+	X_RaGOO:21960311-21972938	INE-1	-	X_RaGOO:21966705-21966978	Overlapped	3
								FBgn0265991	-	2R_RaGOO:14270783-14325267	TART-B	-	2R_RaGOO:14282886-14283019	Embedded	22.5
								FBgn0266347	+	3L_RaGOO:23142459-23228470	1360	-	3L_RaGOO:23191455-23191604	Embedded	8.5
								FBgn0266347	+	3L_RaGOO:23142459-23228470	Fw2	+	3L_RaGOO:23194001-23194256	Embedded	3.5
								FBgn0266347	+	3L_RaGOO:23142459-23228470	INE-1	+	3L_RaGOO:23218916-23219014	Embedded	2
								FBgn0266347	+	3L_RaGOO:23142459-23228470	INE-1	-	3L_RaGOO:23225855-23225976	Embedded	5
								FBgn0266696	+	3L_RaGOO:2384549-2497100	roo	+	3L_RaGOO:2449518-2449633	Embedded	5.5
								FBgn0267733	+	2R_RaGOO:3675896-3678695	INE-1	-	2R_RaGOO:3677373-3677471	Embedded	4
								FBgn0267733	+	2R_RaGOO:3675896-3678695	Tc1-2	+	2R_RaGOO:3678072-3678210	Embedded	12.5
								FBgn0278598	+	2L_RaGOO:21782205-21792535	INE-1	+	2L_RaGOO:21784906-21785010	Embedded	8.5
								FBgn0278598	+	2L_RaGOO:21782205-21792535	INE-1	+	2L_RaGOO:21785004-21785148	Embedded	10.5
								FBgn0283473	+	X_RaGOO:18231718-18249368	roo	+	X_RaGOO:18232157-18232267	Embedded	10
								FBgn0283657	+	X_RaGOO:3444302-3503229	roo	+	X_RaGOO:3490203-3490313	Embedded	25.5
								FBgn0283657	+	X_RaGOO:3444302-3503229	roo	+	X_RaGOO:3495312-3495427	Embedded	14.5
								FBgn0284237	-	2R_RaGOO:8870368-8892804	roo	-	2R_RaGOO:8888349-8888505	Embedded	17.5
								FBgn0285926	-	X_RaGOO:10386480-10422831	roo	-	X_RaGOO:10395558-10395675	Embedded	16
								FBgn0286203	+	2R_RaGOO:4320471-4360439	S-element	+	2R_RaGOO:4325247-4325573	Intronic	2
								FBgn0286778	-	2R_RaGOO:6458786-6504432	HMS-Beagle	-	2R_RaGOO:6501119-6501332	Embedded	734.5
								FBgn0287182	-	3L_RaGOO:26894294-26932801	jockey2	+	3L_RaGOO:26931484-26931674	Overlapped	13
								FBgn0287182	-	3L_RaGOO:26894294-26932801	transib2	+	3L_RaGOO:26924533-26925441	Overlapped	29
								FBgn0287183	-	3L_RaGOO:25385576-25578367	rover	+	3L_RaGOO:25442013-25448379	Intronic	10
								FBgn0287183	-	3L_RaGOO:25385576-25578367	Tirant	-	3L_RaGOO:25403647-25408548	Intronic	11.5
								FBgn0287478	+	2R_RaGOO:8139536-8173570	roo	+	2R_RaGOO:8166215-8166324	Embedded	11.5
								FBgn0287603	+	X_RaGOO:20894093-20901017	mdg1	-	X_RaGOO:20897123-20897246	Embedded	90
								FBgn0287603	+	X_RaGOO:20894093-20901017	mdg1	-	X_RaGOO:20897249-20897664	Embedded	142
								FBgn0287603	+	X_RaGOO:20894093-20901017	roo	-	X_RaGOO:20896424-20897095	Embedded	317.5
								FBgn0287603	+	X_RaGOO:20894093-20901017	roo	-	X_RaGOO:20897675-20897964	Embedded	21
								FBgn0287603	+	X_RaGOO:20894093-20901017	roo	-	X_RaGOO:20897965-20898619	Embedded	6
								FBgn0288229	-	2L_RaGOO:123375-131472	McClintock-int	-	2L_RaGOO:124298-124386	Overlapped	780

## Sheet: dmsj23 - cold
TE-initiated transcripts								TE-exonized transcripts									TE-terminated transcripts
gene_id	gene_strand	Exon-position	TE_family	TE_strand	TE_position	chimeric_reads		gene_id	gene_strand	gene-position	TE_family	TE_strand	TE_position	chimeric_reads			gene_id	gene_strand	Exon-position	TE_family	TE_strand	TE_position	chimeric_reads
FBgn0004179	+	3L_RaGOO:22178264-22181264	hobo	14.8	3L_RaGOO:22181057-22181264	3.5		FBgn0000008	+	2R_RaGOO:20594519-20630438	roo	+	2R_RaGOO:20622421-20622512	Embedded	4		FBgn0003210	-	X_RaGOO:4244849-4247849	mdg3	0.1	X_RaGOO:4244849-4247849	11
FBgn0031188	-	X_RaGOO:21384829-21387829	S2	5.4	X_RaGOO:21385649-21386280	2		FBgn0000448	-	2R_RaGOO:8868913-8902146	roo	-	2R_RaGOO:8888349-8888505	Embedded	13		FBgn0003257	-	3R_RaGOO:20199396-20202396	Stalker2	0.3	3R_RaGOO:20200383-20202395	344
FBgn0037156	-	3L_RaGOO:22180570-22183570	hobo	14.8	3L_RaGOO:22181057-22181314	11		FBgn0000810	+	X_RaGOO:2025713-2029616	roo	+	X_RaGOO:2025929-2026035	Embedded	77		FBgn0011747	-	4_RaGOO:115744-118744	G5	2.1	4_RaGOO:118556-118744	3.5
FBgn0058470	-	3L_RaGOO:23946903-23949903	297	16.2	3L_RaGOO:23948061-23948814	6.5		FBgn0001185	+	2L_RaGOO:16267925-16270423	INE-1	-	2L_RaGOO:16269864-16270403	Embedded	27		FBgn0017578	-	3L_RaGOO:19220036-19223036	412	0.8	3L_RaGOO:19222772-19223036	16
FBgn0263656	+	2R_RaGOO:5774512-5777512	INE-1	23.4	2R_RaGOO:5777232-5777376	2		FBgn0001215	+	3R_RaGOO:27661385-27667333	jockey	-	3R_RaGOO:27661627-27661743	Intronic	4		FBgn0030929	-	X_RaGOO:17939536-17942536	Transpac	0.1	X_RaGOO:17939536-17942536	86.5
								FBgn0001297	+	3R_RaGOO:28828725-28856819	roo	+	3R_RaGOO:28829959-28830111	Embedded	8.5		FBgn0031659	+	2L_RaGOO:4863933-4866933	S2	9.7	2L_RaGOO:4863965-4864088	6.5
								FBgn0002566	+	2L_RaGOO:22136431-22154757	1360	+	2L_RaGOO:22137658-22138033	Intronic	19.5		FBgn0033010	+	2R_RaGOO:4040127-4043127	mdg1	21.7	2R_RaGOO:4041206-4041720	3
								FBgn0002590	-	X_RaGOO:16598407-16603077	BS	+	X_RaGOO:16598638-16598731	Intronic	6.5		FBgn0035993	-	3L_RaGOO:9326184-9329184	INE-1	16.3	3L_RaGOO:9328963-9329165	2.5
								FBgn0003028	+	X_RaGOO:4744839-4767480	roo	+	X_RaGOO:4764861-4764988	Embedded	44.5		FBgn0036763	+	3L_RaGOO:17813538-17816538	1360	4.9	3L_RaGOO:17813539-17814088	6
								FBgn0003371	+	X_RaGOO:2402771-2452573	roo	+	X_RaGOO:2447845-2447950	Embedded	89		FBgn0040007	-	2R_RaGOO:3269353-3272353	INE-1	13.8	2R_RaGOO:3272182-3272338	2
								FBgn0003396	+	2R_RaGOO:9782685-9844629	roo	+	2R_RaGOO:9838365-9838492	Embedded	19		FBgn0043458	-	3L_RaGOO:1477301-1480301	1360	5.5	3L_RaGOO:1479945-1480301	12
								FBgn0003464	+	X_RaGOO:20730072-20737736	roo	+	X_RaGOO:20732980-20733079	Embedded	4		FBgn0050428	+	2R_RaGOO:23621233-23624233	INE-1	17.5	2R_RaGOO:23621285-23621391	2
								FBgn0003464	+	X_RaGOO:20730072-20737736	roo	+	X_RaGOO:20734144-20734232	Embedded	19.5		FBgn0052207	-	3L_RaGOO:19454974-19457974	INE-1	28.1	3L_RaGOO:19457802-19457954	34.5
								FBgn0004227	+	X_RaGOO:15815633-15825635	INE-1	-	X_RaGOO:15822909-15823025	Embedded	8		FBgn0058002	+	X_RaGOO:21106798-21109798	gypsy2	16.3	X_RaGOO:21106798-21106925	2
								FBgn0004872	-	2L_RaGOO:10731980-10737204	Cr1a	-	2L_RaGOO:10734488-10734636	Intronic	19		FBgn0082998	-	X_RaGOO:16595752-16598752	BS	4.4	X_RaGOO:16598638-16598731	14
								FBgn0004872	-	2L_RaGOO:10731980-10737204	INE-1	+	2L_RaGOO:10736456-10736587	Intronic	19		FBgn0082999	-	X_RaGOO:16595925-16598925	BS	4.4	X_RaGOO:16598638-16598731	3
								FBgn0004875	+	3L_RaGOO:3785342-3808755	roo	+	3L_RaGOO:3796261-3796359	Embedded	7.5		FBgn0250830	-	2R_RaGOO:3676008-3679008	1360	8.6	2R_RaGOO:3678886-3679008	4
								FBgn0005616	-	2L_RaGOO:3379749-3383626	INE-1	-	2L_RaGOO:3380241-3380613	Embedded	16		FBgn0261505	+	2R_RaGOO:762404-765404	Doc3-element	3.1	2R_RaGOO:762404-762509	7
								FBgn0005632	+	3R_RaGOO:30792516-30806214	roo	+	3R_RaGOO:30804258-30804338	Embedded	9.5
								FBgn0010113	+	3R_RaGOO:29329860-29416660	roo	+	3R_RaGOO:29405408-29405508	Embedded	36
								FBgn0010215	-	3L_RaGOO:23272990-23291338	INE-1	-	3L_RaGOO:23283299-23283405	Embedded	4
								FBgn0010215	-	3L_RaGOO:23272990-23291338	INE-1	-	3L_RaGOO:23283439-23283598	Embedded	10.5
								FBgn0010395	+	2L_RaGOO:20541592-20546600	INE-1	+	2L_RaGOO:20545867-20545991	Embedded	8
								FBgn0010395	+	2L_RaGOO:20541592-20546600	INE-1	+	2L_RaGOO:20545999-20546122	Embedded	4
								FBgn0011481	-	3R_RaGOO:17330715-17337779	HMS-Beagle	-	3R_RaGOO:17334943-17335139	Embedded	500
								FBgn0011648	-	2L_RaGOO:3080379-3094040	roo	-	2L_RaGOO:3083444-3083535	Embedded	188.5
								FBgn0011747	-	4_RaGOO:118744-133477	1360	+	4_RaGOO:123246-123490	Overlapped	19
								FBgn0011747	-	4_RaGOO:118744-133477	G5	-	4_RaGOO:118744-119364	Overlapped	35.5
								FBgn0011760	+	X_RaGOO:4399722-4413631	HMS-Beagle	+	X_RaGOO:4400288-4400551	Embedded	53
								FBgn0011837	+	X_RaGOO:12198403-12221552	roo	+	X_RaGOO:12217587-12217694	Embedded	11.5
								FBgn0013759	-	3R_RaGOO:20915287-20954467	roo	-	3R_RaGOO:20952709-20952798	Embedded	173
								FBgn0014037	-	3L_RaGOO:19811316-19831572	roo	-	3L_RaGOO:19816162-19816245	Embedded	98
								FBgn0015569	-	3R_RaGOO:6644921-6658556	invader6	-	3R_RaGOO:6650130-6655359	Intronic	4
								FBgn0015778	+	3R_RaGOO:12812941-12820442	roo	+	3R_RaGOO:12817500-12817588	Embedded	648.5
								FBgn0016126	+	4_RaGOO:439580-448014	INE-1	-	4_RaGOO:443334-443846	Intronic	2.5
								FBgn0016754	-	3R_RaGOO:23047295-23076060	roo	-	3R_RaGOO:23048412-23048493	Embedded	7
								FBgn0016754	-	3R_RaGOO:23047295-23076060	roo	-	3R_RaGOO:23073380-23073493	Embedded	8
								FBgn0016754	-	3R_RaGOO:23047295-23076060	roo	-	3R_RaGOO:23073699-23073874	Embedded	9.5
								FBgn0017418	-	X_RaGOO:17576476-17583862	1360	-	X_RaGOO:17577664-17578089	Embedded	74
								FBgn0017581	-	3R_RaGOO:10854726-10868179	roo	-	3R_RaGOO:10863268-10863348	Overlapped	98
								FBgn0020306	+	2R_RaGOO:19798791-19817181	roo	+	2R_RaGOO:19813880-19813962	Embedded	4
								FBgn0020309	-	2L_RaGOO:11516386-11531491	roo	-	2L_RaGOO:11519448-11519556	Embedded	4.5
								FBgn0020386	+	3L_RaGOO:145635-163724	P-element	+	3L_RaGOO:157098-158147	Intronic	7.5
								FBgn0020445	-	2L_RaGOO:3252619-3272649	roo	-	2L_RaGOO:3270857-3270981	Embedded	46
								FBgn0023441	-	2R_RaGOO:14165452-14184850	Doc3-element	-	2R_RaGOO:14170510-14170627	Embedded	10
								FBgn0023441	-	2R_RaGOO:14165452-14184850	roo	-	2R_RaGOO:14170505-14170603	Embedded	9.5
								FBgn0024728	+	4_RaGOO:653658-659939	INE-1	+	4_RaGOO:657078-657227	Intronic	2.5
								FBgn0024728	+	4_RaGOO:653658-659939	INE-1	-	4_RaGOO:658171-658275	Intronic	2
								FBgn0025726	-	4_RaGOO:869776-917516	transib3	-	4_RaGOO:908309-909006	Embedded	2
								FBgn0025741	-	4_RaGOO:1016919-1034482	INE-1	-	4_RaGOO:1018013-1018142	Embedded	8
								FBgn0025741	-	4_RaGOO:1016919-1034482	INE-1	-	4_RaGOO:1018223-1018532	Embedded	15.5
								FBgn0026076	-	X_RaGOO:15345575-15349034	TART-B	-	X_RaGOO:15347716-15347807	Embedded	73
								FBgn0026083	+	X_RaGOO:3824651-3837642	INE-1	+	X_RaGOO:3835831-3836099	Embedded	37.5
								FBgn0026083	+	X_RaGOO:3824651-3837642	INE-1	+	X_RaGOO:3836118-3836199	Embedded	20.5
								FBgn0026262	-	4_RaGOO:452840-459769	INE-1	-	4_RaGOO:455829-455959	Intronic	2.5
								FBgn0026575	+	X_RaGOO:15876764-15892417	roo	+	X_RaGOO:15877225-15877320	Embedded	7.5
								FBgn0026869	-	4_RaGOO:529396-548893	INE-1	+	4_RaGOO:532504-532790	Embedded	3
								FBgn0026869	-	4_RaGOO:529396-548893	INE-1	-	4_RaGOO:535391-535475	Embedded	4
								FBgn0026869	-	4_RaGOO:529396-548893	INE-1	-	4_RaGOO:535488-535660	Embedded	8
								FBgn0027259	-	X_RaGOO:11145827-11147060	pogo	+	X_RaGOO:11146069-11146156	Embedded	3
								FBgn0027259	-	X_RaGOO:11145827-11147060	pogo	+	X_RaGOO:11146166-11146255	Embedded	5.5
								FBgn0027279	+	X_RaGOO:21399888-21421232	INE-1	+	X_RaGOO:21407278-21407790	Intronic	4.5
								FBgn0027375	-	3L_RaGOO:14586650-14590557	INE-1	-	3L_RaGOO:14588781-14588915	Embedded	7.5
								FBgn0027655	+	3R_RaGOO:27757685-27796210	roo	+	3R_RaGOO:27770007-27770087	Embedded	10
								FBgn0028953	+	2R_RaGOO:15944222-15952332	Tc3	+	2R_RaGOO:15950168-15950271	Embedded	87
								FBgn0028956	-	2R_RaGOO:15935099-15939155	INE-1	+	2R_RaGOO:15938456-15938579	Intronic	3
								FBgn0028991	-	2R_RaGOO:11764217-11777753	roo	-	2R_RaGOO:11770752-11770859	Embedded	3
								FBgn0029504	-	X_RaGOO:7316753-7343386	roo	-	X_RaGOO:7320658-7320757	Embedded	4
								FBgn0029686	+	X_RaGOO:3649780-3653841	gypsy8	+	X_RaGOO:3653287-3653560	Embedded	2
								FBgn0029895	+	X_RaGOO:6347361-6367243	roo	+	X_RaGOO:6348055-6348151	Embedded	14
								FBgn0030049	+	X_RaGOO:8203195-8213008	roo	+	X_RaGOO:8206344-8206470	Embedded	83
								FBgn0030087	-	X_RaGOO:8724008-8734137	roo	-	X_RaGOO:8726071-8726167	Embedded	27.5
								FBgn0030096	-	X_RaGOO:8791173-8793136	INE-1	+	X_RaGOO:8791297-8791412	Embedded	37.5
								FBgn0030121	-	X_RaGOO:8901380-8903905	roo	-	X_RaGOO:8901794-8902019	Embedded	110
								FBgn0030318	+	X_RaGOO:11170222-11176656	McClintock-int	+	X_RaGOO:11176323-11176448	Embedded	33.5
								FBgn0030418	+	X_RaGOO:12283688-12289279	hobo	+	X_RaGOO:12285904-12286163	Embedded	29
								FBgn0030421	+	X_RaGOO:12303240-12310825	1360	+	X_RaGOO:12308893-12309089	Embedded	2.5
								FBgn0031054	+	X_RaGOO:19094871-19097166	G5	+	X_RaGOO:19096539-19097027	Embedded	72
								FBgn0031144	-	X_RaGOO:20401682-20404828	Tc3	+	X_RaGOO:20402226-20402377	Embedded	71.5
								FBgn0031190	-	X_RaGOO:21387644-21395087	INE-1	-	X_RaGOO:21389697-21389946	Intronic	3
								FBgn0031740	+	2L_RaGOO:5692499-5694313	roo	+	2L_RaGOO:5693525-5693652	Embedded	40
								FBgn0032130	+	2L_RaGOO:9354613-9359278	roo	-	2L_RaGOO:9356331-9356421	Embedded	13.5
								FBgn0032240	-	2L_RaGOO:10174208-10176192	INE-1	-	2L_RaGOO:10175136-10175247	Embedded	138.5
								FBgn0032330	-	2L_RaGOO:10762986-10817277	roo	-	2L_RaGOO:10785824-10785912	Embedded	8.5
								FBgn0032656	+	2L_RaGOO:17523389-17534871	INE-1	+	2L_RaGOO:17533669-17533832	Embedded	53
								FBgn0032656	+	2L_RaGOO:17523389-17534871	INE-1	+	2L_RaGOO:17533856-17533989	Embedded	34.5
								FBgn0032656	+	2L_RaGOO:17523389-17534871	INE-1	+	2L_RaGOO:17533961-17534102	Embedded	28.5
								FBgn0032955	-	2L_RaGOO:20994064-21003899	INE-1	+	2L_RaGOO:20996642-20996861	Embedded	23
								FBgn0032957	-	2L_RaGOO:21045047-21058677	HB	-	2L_RaGOO:21056406-21057364	Overlapped	5
								FBgn0033005	+	2R_RaGOO:3967162-3971668	INE-1	+	2R_RaGOO:3967543-3967652	Overlapped	18.5
								FBgn0033010	+	2R_RaGOO:4030132-4040127	INE-1	+	2R_RaGOO:4039519-4039695	Embedded	216.5
								FBgn0033010	+	2R_RaGOO:4030132-4040127	INE-1	+	2R_RaGOO:4039774-4039914	Embedded	144.5
								FBgn0033010	+	2R_RaGOO:4030132-4040127	X-element	-	2R_RaGOO:4031649-4033049	Embedded	2.5
								FBgn0033010	+	2R_RaGOO:4030132-4040127	X-element	-	2R_RaGOO:4033050-4033364	Embedded	4.5
								FBgn0033015	+	2R_RaGOO:4179209-4214703	INE-1	+	2R_RaGOO:4179273-4179368	Embedded	2
								FBgn0033185	-	2R_RaGOO:6241546-6244136	1360	-	2R_RaGOO:6241594-6241702	Embedded	18
								FBgn0033802	-	2R_RaGOO:11763756-11777753	roo	-	2R_RaGOO:11770752-11770859	Embedded	3
								FBgn0034570	+	2R_RaGOO:19474085-19485638	roo	+	2R_RaGOO:19482747-19482861	Embedded	9
								FBgn0034590	-	2R_RaGOO:19607451-19620288	roo	-	2R_RaGOO:19616826-19616906	Embedded	3.5
								FBgn0034644	+	2R_RaGOO:20121062-20132834	BS	+	2R_RaGOO:20125160-20125282	Embedded	34.5
								FBgn0034644	+	2R_RaGOO:20121062-20132834	roo	+	2R_RaGOO:20125410-20125517	Embedded	15
								FBgn0035388	+	3L_RaGOO:3012797-3017971	roo	+	3L_RaGOO:3015426-3015531	Embedded	100.5
								FBgn0035388	+	3L_RaGOO:3012797-3017971	roo	+	3L_RaGOO:3015834-3015924	Embedded	9
								FBgn0035720	+	3L_RaGOO:4955803-4962223	roo	+	3L_RaGOO:4961099-4961198	Embedded	42
								FBgn0036134	-	3L_RaGOO:11025890-11032506	roo	-	3L_RaGOO:11029409-11029505	Embedded	59.5
								FBgn0036152	-	3L_RaGOO:11203135-11210825	roo	-	3L_RaGOO:11210523-11210632	Embedded	25
								FBgn0036374	+	3L_RaGOO:13475101-13483926	roo	+	3L_RaGOO:13478334-13478475	Embedded	27.5
								FBgn0036374	+	3L_RaGOO:13475101-13483926	roo	+	3L_RaGOO:13478590-13478696	Embedded	12
								FBgn0036576	-	3L_RaGOO:16101672-16128533	roo	-	3L_RaGOO:16105457-16105549	Embedded	15
								FBgn0036640	-	3L_RaGOO:16534019-16537464	TART-A	-	3L_RaGOO:16534154-16534381	Embedded	129
								FBgn0036640	-	3L_RaGOO:16534019-16537464	TART-A	-	3L_RaGOO:16534684-16534852	Embedded	164.5
								FBgn0036900	-	3L_RaGOO:19661711-19665117	INE-1	-	3L_RaGOO:19661949-19662035	Embedded	60.5
								FBgn0036900	-	3L_RaGOO:19661711-19665117	INE-1	-	3L_RaGOO:19662057-19662424	Embedded	151.5
								FBgn0036958	-	3L_RaGOO:20159667-20168385	roo	-	3L_RaGOO:20164196-20164291	Embedded	22.5
								FBgn0037213	+	3R_RaGOO:3348954-3361025	INE-1	-	3R_RaGOO:3359423-3359635	Embedded	8
								FBgn0037213	+	3R_RaGOO:3348954-3361025	INE-1	+	3R_RaGOO:3359840-3359947	Embedded	7.5
								FBgn0037213	+	3R_RaGOO:3348954-3361025	INE-1	+	3R_RaGOO:3360487-3360667	Embedded	5.5
								FBgn0037213	+	3R_RaGOO:3348954-3361025	INE-1	+	3R_RaGOO:3360867-3360986	Embedded	2.5
								FBgn0037363	+	3R_RaGOO:4817898-4828103	roo	+	3R_RaGOO:4818065-4818164	Embedded	69
								FBgn0037560	-	3R_RaGOO:7428446-7429635	1360	-	3R_RaGOO:7429385-7429488	Intronic	5
								FBgn0038223	-	3R_RaGOO:13468888-13475380	roo	-	3R_RaGOO:13470722-13470807	Embedded	34.5
								FBgn0038760	+	3R_RaGOO:19153738-19156503	roo	+	3R_RaGOO:19155866-19155967	Embedded	37
								FBgn0039209	-	3R_RaGOO:23708742-23734861	roo	-	3R_RaGOO:23713969-23714064	Embedded	37
								FBgn0039831	+	3R_RaGOO:30241774-30252332	roo	+	3R_RaGOO:30248075-30248166	Embedded	88
								FBgn0039920	+	4_RaGOO:661697-672224	INE-1	-	4_RaGOO:668787-668904	Embedded	11.5
								FBgn0039923	-	4_RaGOO:760702-771153	FB	-	4_RaGOO:767864-768322	Intronic	51.5
								FBgn0039923	-	4_RaGOO:760702-771153	Tc1	-	4_RaGOO:766653-767642	Intronic	2
								FBgn0039932	-	4_RaGOO:968180-985401	INE-1	-	4_RaGOO:979582-979823	Overlapped	2.5
								FBgn0039932	-	4_RaGOO:968180-985401	Tc1-2	+	4_RaGOO:975706-977143	Overlapped	14
								FBgn0039936	-	4_RaGOO:855459-868979	INE-1	-	4_RaGOO:862069-862209	Intronic	2.5
								FBgn0039938	-	4_RaGOO:804552-838539	Tc1-2	+	4_RaGOO:807748-809285	Overlapped	2.5
								FBgn0039944	-	X_RaGOO:22021002-22032757	INE-1	-	X_RaGOO:22024313-22024644	Intronic	5
								FBgn0039945	-	X_RaGOO:22021002-22028655	INE-1	-	X_RaGOO:22024313-22024644	Intronic	5
								FBgn0039955	+	3R_RaGOO:2962744-2985522	INE-1	+	3R_RaGOO:2984931-2985027	Embedded	2.5
								FBgn0039970	+	2R_RaGOO:4501037-4503984	INE-1	-	2R_RaGOO:4502827-4502965	Intronic	2
								FBgn0039972	+	2L_RaGOO:21675960-21736101	INE-1	-	2L_RaGOO:21685460-21685905	Intronic
								FBgn0039972	+	2L_RaGOO:21675960-21736101	INE-1	-	2L_RaGOO:21685460-21685905	Overlapped	5.5
								FBgn0039972	+	2L_RaGOO:21675960-21736101	invader2	-	2L_RaGOO:21699312-21701430	Intronic
								FBgn0039972	+	2L_RaGOO:21675960-21736101	invader2	-	2L_RaGOO:21699312-21701430	Overlapped	4.5
								FBgn0039993	+	2R_RaGOO:1227447-1233406	INE-1	-	2R_RaGOO:1230733-1231003	Intronic	69
								FBgn0039993	+	2R_RaGOO:1227447-1233406	INE-1	+	2R_RaGOO:1232187-1232559	Intronic	3.5
								FBgn0039994	+	2R_RaGOO:3639883-3652643	1360	-	2R_RaGOO:3640360-3640496	Overlapped	56
								FBgn0039994	+	2R_RaGOO:3639883-3652643	Rt1c	+	2R_RaGOO:3647481-3648108	Overlapped	2.5
								FBgn0040010	+	2L_RaGOO:21793200-21799349	Doc2-element	+	2L_RaGOO:21797102-21799349	Embedded	5.5
								FBgn0040022	+	3L_RaGOO:24776072-24783647	INE-1	+	3L_RaGOO:24782116-24782362	Intronic	4
								FBgn0040056	+	3L_RaGOO:23719590-23730698	INE-1	-	3L_RaGOO:23727351-23727717	Intronic	26.5
								FBgn0040056	+	3L_RaGOO:23719590-23730698	INE-1	+	3L_RaGOO:23728882-23729167	Intronic	3
								FBgn0041004	+	2L_RaGOO:22094898-22106413	1360	+	2L_RaGOO:22104228-22104379	Embedded	6
								FBgn0041004	+	2L_RaGOO:22094898-22106413	Idefix	-	2L_RaGOO:22102169-22102646	Embedded	13.5
								FBgn0041111	+	2L_RaGOO:2827507-2893916	roo	+	2L_RaGOO:2885149-2885288	Embedded	37.5
								FBgn0042083	+	2R_RaGOO:5516781-5519351	INE-1	+	2R_RaGOO:5517428-5517541	Intronic	3
								FBgn0042693	+	3R_RaGOO:17305965-17318281	roo	+	3R_RaGOO:17308084-17308168	Embedded	372
								FBgn0046692	+	2R_RaGOO:3308128-3325679	hobo	+	2R_RaGOO:3311149-3311544	Intronic	2.5
								FBgn0051145	-	3R_RaGOO:22762188-22826256	pogo	+	3R_RaGOO:22824898-22824985	Intronic	3.5
								FBgn0051869	-	2L_RaGOO:10537635-10566696	roo	-	2L_RaGOO:10539877-10539983	Embedded	2
								FBgn0051999	-	4_RaGOO:218508-231255	S-element	-	4_RaGOO:229833-230496	Overlapped	2.5
								FBgn0052000	+	4_RaGOO:135835-146723	1360	+	4_RaGOO:143333-143541	Overlapped	20.5
								FBgn0052000	+	4_RaGOO:135835-146723	INE-1	+	4_RaGOO:139236-139316	Overlapped	3.5
								FBgn0052133	-	3L_RaGOO:13976633-13985362	BS	-	3L_RaGOO:13981579-13981661	Embedded	49.5
								FBgn0052133	-	3L_RaGOO:13976633-13985362	roo	-	3L_RaGOO:13979513-13979619	Embedded	24.5
								FBgn0052133	-	3L_RaGOO:13976633-13985362	roo	-	3L_RaGOO:13980871-13980951	Embedded	5
								FBgn0052133	-	3L_RaGOO:13976633-13985362	roo	-	3L_RaGOO:13981080-13981206	Embedded	28
								FBgn0052133	-	3L_RaGOO:13976633-13985362	roo	-	3L_RaGOO:13981991-13982110	Embedded	6
								FBgn0052133	-	3L_RaGOO:13976633-13985362	roo	-	3L_RaGOO:13982978-13983088	Embedded	17.5
								FBgn0052133	-	3L_RaGOO:13976633-13985362	TART-B	-	3L_RaGOO:13980906-13980994	Embedded	6
								FBgn0052152	-	3L_RaGOO:16103371-16107903	roo	-	3L_RaGOO:16105457-16105549	Embedded	15
								FBgn0052230	+	3L_RaGOO:23292559-23298974	INE-1	+	3L_RaGOO:23293148-23293554	Intronic	4.5
								FBgn0052264	-	3L_RaGOO:3681991-3773167	roo	-	3L_RaGOO:3747383-3747490	Embedded	3.5
								FBgn0052296	-	3L_RaGOO:2715243-2759764	roo	-	3L_RaGOO:2718637-2718718	Embedded	12
								FBgn0052529	+	X_RaGOO:19292403-19334365	roo	+	X_RaGOO:19328416-19328545	Embedded	2.5
								FBgn0052654	+	X_RaGOO:12128702-12142552	roo	+	X_RaGOO:12138802-12138912	Embedded	2
								FBgn0052676	-	X_RaGOO:10309849-10343609	roo	-	X_RaGOO:10342638-10342788	Embedded	15.5
								FBgn0052767	-	X_RaGOO:4767578-4781312	roo	-	X_RaGOO:4777058-4777275	Embedded	25
								FBgn0052767	-	X_RaGOO:4767578-4781312	roo	-	X_RaGOO:4777257-4777359	Embedded	10.5
								FBgn0053558	-	2R_RaGOO:5696173-5735566	roo	-	2R_RaGOO:5703991-5704074	Embedded	10
								FBgn0058160	+	3L_RaGOO:25705490-25719096	diver2	-	3L_RaGOO:25717500-25717659	Embedded	30.5
								FBgn0058160	+	3L_RaGOO:25705490-25719096	G3	+	3L_RaGOO:25718731-25719089	Embedded	20
								FBgn0058160	+	3L_RaGOO:25705490-25719096	INE-1	+	3L_RaGOO:25715991-25716156	Embedded	23
								FBgn0058160	+	3L_RaGOO:25705490-25719096	INE-1	+	3L_RaGOO:25716311-25716492	Embedded	41
								FBgn0058160	+	3L_RaGOO:25705490-25719096	INE-1	+	3L_RaGOO:25716593-25716676	Embedded	16
								FBgn0058160	+	3L_RaGOO:25705490-25719096	INE-1	-	3L_RaGOO:25718317-25718482	Embedded	16
								FBgn0058160	+	3L_RaGOO:25705490-25719096	INE-1	-	3L_RaGOO:25718481-25718711	Embedded	18
								FBgn0058191	+	2R_RaGOO:875475-879076	1360	-	2R_RaGOO:877913-878329	Embedded	13
								FBgn0063670	-	3L_RaGOO:26367368-26368744	INE-1	-	3L_RaGOO:26367747-26368068	Embedded	3
								FBgn0064225	-	2L_RaGOO:21776290-21780892	Cr1a	-	2L_RaGOO:21777316-21777657	Embedded	3
								FBgn0064225	-	2L_RaGOO:21776290-21780892	INE-1	-	2L_RaGOO:21778113-21778259	Embedded	24
								FBgn0064225	-	2L_RaGOO:21776290-21780892	INE-1	-	2L_RaGOO:21778283-21778375	Embedded	19.5
								FBgn0067622	-	2L_RaGOO:10174208-10176192	INE-1	-	2L_RaGOO:10175136-10175247	Embedded	138.5
								FBgn0085430	+	X_RaGOO:18307243-18327329	roo	+	X_RaGOO:18321711-18321809	Embedded	17
								FBgn0085432	+	4_RaGOO:78388-117942	INE-1	+	4_RaGOO:115468-115638	Embedded	5
								FBgn0085638	-	2R_RaGOO:2049558-2118073	gypsy4	-	2R_RaGOO:2105322-2111072	Intronic	2.5
								FBgn0085638	-	2R_RaGOO:2049558-2118073	Tc1-2	-	2R_RaGOO:2116249-2117695	Intronic	20
								FBgn0086372	+	3R_RaGOO:6344812-6358743	BS	+	3R_RaGOO:6352098-6352185	Embedded	5
								FBgn0086378	+	3R_RaGOO:2762541-2767091	1360	-	3R_RaGOO:2766646-2766908	Embedded	5.5
								FBgn0086408	+	2R_RaGOO:21254850-21263065	INE-1	-	2R_RaGOO:21262938-21263041	Embedded	5.5
								FBgn0087002	+	4_RaGOO:1068340-1084640	HB	-	4_RaGOO:1084037-1084198	Embedded	2
								FBgn0250816	+	3L_RaGOO:23508866-23664376	Doc3-element	+	3L_RaGOO:23607837-23608617	Intronic	6.5
								FBgn0250816	+	3L_RaGOO:23508866-23664376	F-element	+	3L_RaGOO:23660983-23661212	Intronic	17.5
								FBgn0259143	+	X_RaGOO:11997301-12011697	roo	+	X_RaGOO:11998146-11998234	Embedded	36.5
								FBgn0259176	-	2L_RaGOO:12164666-12256312	roo	-	2L_RaGOO:12249187-12249292	Embedded	28
								FBgn0259243	+	3L_RaGOO:20754578-20771539	roo	+	3L_RaGOO:20763389-20763816	Embedded	7
								FBgn0260003	+	3R_RaGOO:18604347-18741729	roo	+	3R_RaGOO:18729924-18730030	Embedded	11
								FBgn0260008	+	3L_RaGOO:24793455-24798905	gypsy4	+	3L_RaGOO:24798540-24798822	Embedded	2
								FBgn0260008	+	3L_RaGOO:24793455-24798905	Tc1-2	-	3L_RaGOO:24794121-24794461	Embedded	5
								FBgn0260780	+	X_RaGOO:11439689-11445664	roo	+	X_RaGOO:11441051-11441276	Embedded	595
								FBgn0260798	-	2R_RaGOO:3106582-3232301	S-element	+	2R_RaGOO:3230397-3231847	Intronic	2
								FBgn0260799	+	2R_RaGOO:3355605-3369408	1360	-	2R_RaGOO:3359058-3359436	Intronic	4
								FBgn0260859	-	3L_RaGOO:9327623-9331389	roo	-	3L_RaGOO:9327830-9327956	Embedded	123
								FBgn0260987	+	3L_RaGOO:26414188-26435693	INE-1	+	3L_RaGOO:26425641-26425940	Overlapped	7
								FBgn0260997	-	3L_RaGOO:25851700-25873650	gypsy4	-	3L_RaGOO:25856946-25863636	Intronic	10.5
								FBgn0261393	-	3R_RaGOO:6708916-6711816	INE-1	-	3R_RaGOO:6709445-6709541	Embedded	10.5
								FBgn0261444	-	X_RaGOO:1037877-1059250	roo	-	X_RaGOO:1041575-1041673	Embedded	9
								FBgn0261456	-	2R_RaGOO:17932115-17934977	roo	-	2R_RaGOO:17933291-17933372	Embedded	60
								FBgn0261505	+	2R_RaGOO:760533-762404	Doc3-element	+	2R_RaGOO:761645-762404	Overlapped	217.5
								FBgn0261617	-	X_RaGOO:9296551-9318155	roo	-	X_RaGOO:9309424-9309521	Embedded	7.5
								FBgn0261617	-	X_RaGOO:9296551-9318155	roo	-	X_RaGOO:9309494-9309613	Embedded	7.5
								FBgn0261617	-	X_RaGOO:9296551-9318155	roo	-	X_RaGOO:9314635-9314749	Embedded	18.5
								FBgn0261617	-	X_RaGOO:9296551-9318155	TART-B	-	X_RaGOO:9309222-9309508	Embedded	11
								FBgn0261617	-	X_RaGOO:9296551-9318155	TART-B	-	X_RaGOO:9309542-9309740	Embedded	6.5
								FBgn0261617	-	X_RaGOO:9296551-9318155	TART-C	-	X_RaGOO:9310162-9310258	Embedded	4.5
								FBgn0261641	-	3R_RaGOO:5511376-5517985	INE-1	-	3R_RaGOO:5515493-5515592	Embedded	2
								FBgn0261641	-	3R_RaGOO:5511376-5517985	R1-element	-	3R_RaGOO:5515222-5515414	Embedded	7
								FBgn0261873	+	X_RaGOO:7810917-7879637	roo	+	X_RaGOO:7864353-7864443	Embedded	5.5
								FBgn0261934	+	3L_RaGOO:5163621-5178074	roo	+	3L_RaGOO:5174004-5174105	Embedded	12.5
								FBgn0261986	+	3R_RaGOO:24807268-24811119	roo	+	3R_RaGOO:24808288-24808374	Embedded	94
								FBgn0262115	-	2R_RaGOO:3500087-3502598	gypsy2	-	2R_RaGOO:3500128-3500317	Embedded	17
								FBgn0262123	+	2R_RaGOO:961987-1065546	gypsy2	+	2R_RaGOO:1008678-1011114	Overlapped	3
								FBgn0262123	+	2R_RaGOO:961987-1065546	Max-element	+	2R_RaGOO:961987-962551	Overlapped	5
								FBgn0262582	+	3R_RaGOO:19388526-19433262	POGON1	-	3R_RaGOO:19431465-19431650	Embedded	13.5
								FBgn0262582	+	3R_RaGOO:19388526-19433262	roo	+	3R_RaGOO:19423021-19423114	Embedded	13
								FBgn0262617	+	3R_RaGOO:9363625-9409397	roo	+	3R_RaGOO:9396755-9396855	Embedded	3
								FBgn0262731	+	4_RaGOO:460438-464410	FB	+	4_RaGOO:461388-461787	Intronic	26
								FBgn0262887	+	2L_RaGOO:22279395-22281098	gypsy8	+	2L_RaGOO:22280404-22280693	Embedded	30.5
								FBgn0262901	+	2R_RaGOO:4012216-4014264	INE-1	-	2R_RaGOO:4012216-4012420	Overlapped	5.5
								FBgn0262976	-	X_RaGOO:8050914-8054554	roo	+	X_RaGOO:8052661-8052744	Embedded	70
								FBgn0263093	+	4_RaGOO:907089-909827	transib3	-	4_RaGOO:908309-909006	Overlapped	29
								FBgn0263490	+	3R_RaGOO:23737647-23775671	roo	+	3R_RaGOO:23771610-23771744	Embedded	54
								FBgn0263993	+	X_RaGOO:6512022-6529655	INE-1	+	X_RaGOO:6529055-6529136	Embedded	16.5
								FBgn0263993	+	X_RaGOO:6512022-6529655	INE-1	+	X_RaGOO:6529246-6529361	Embedded	22.5
								FBgn0264607	-	4_RaGOO:1042671-1061073	INE-1	+	4_RaGOO:1048667-1048973	Intronic	4
								FBgn0265767	+	X_RaGOO:21960311-21972938	INE-1	-	X_RaGOO:21966487-21966636	Overlapped	6.5
								FBgn0265767	+	X_RaGOO:21960311-21972938	INE-1	-	X_RaGOO:21969060-21969234	Overlapped	7.5
								FBgn0265991	-	2R_RaGOO:14270783-14325267	TART-B	-	2R_RaGOO:14282886-14283019	Embedded	23
								FBgn0266347	+	3L_RaGOO:23142459-23228470	1360	-	3L_RaGOO:23191455-23191604	Embedded	2.5
								FBgn0266347	+	3L_RaGOO:23142459-23228470	Fw2	+	3L_RaGOO:23194001-23194256	Embedded	5
								FBgn0266580	+	2R_RaGOO:4653415-4666822	INE-1	+	2R_RaGOO:4666140-4666501	Embedded	2.5
								FBgn0266696	+	3L_RaGOO:2384549-2497100	roo	+	3L_RaGOO:2449518-2449633	Embedded	5
								FBgn0267733	+	2R_RaGOO:3675896-3678695	INE-1	-	2R_RaGOO:3677373-3677471	Embedded	3.5
								FBgn0267733	+	2R_RaGOO:3675896-3678695	Tc1-2	+	2R_RaGOO:3678072-3678210	Embedded	6.5
								FBgn0278598	+	2L_RaGOO:21782205-21792535	INE-1	+	2L_RaGOO:21784906-21785010	Embedded	3
								FBgn0278598	+	2L_RaGOO:21782205-21792535	INE-1	+	2L_RaGOO:21785004-21785148	Embedded	4.5
								FBgn0283473	+	X_RaGOO:18231718-18249368	roo	+	X_RaGOO:18232157-18232267	Embedded	57.5
								FBgn0283657	+	X_RaGOO:3444302-3503229	roo	+	X_RaGOO:3490203-3490313	Embedded	16.5
								FBgn0283657	+	X_RaGOO:3444302-3503229	roo	+	X_RaGOO:3495312-3495427	Embedded	31.5
								FBgn0284237	-	2R_RaGOO:8870368-8892804	roo	-	2R_RaGOO:8888349-8888505	Embedded	13
								FBgn0285913	+	3R_RaGOO:13437779-13450998	roo	+	3R_RaGOO:13449349-13449430	Embedded	8
								FBgn0285926	-	X_RaGOO:10386480-10422831	roo	-	X_RaGOO:10395558-10395675	Embedded	49
								FBgn0285955	-	3R_RaGOO:13544238-13634102	roo	-	3R_RaGOO:13580112-13580198	Embedded	2
								FBgn0286778	-	2R_RaGOO:6458786-6504432	HMS-Beagle	-	2R_RaGOO:6501119-6501332	Embedded	645
								FBgn0287182	-	3L_RaGOO:26894294-26932801	jockey2	+	3L_RaGOO:26931484-26931674	Overlapped	5
								FBgn0287182	-	3L_RaGOO:26894294-26932801	transib2	+	3L_RaGOO:26924533-26925441	Overlapped	31.5
								FBgn0287183	-	3L_RaGOO:25385576-25578367	rover	+	3L_RaGOO:25442013-25448379	Intronic	13
								FBgn0287183	-	3L_RaGOO:25385576-25578367	Tirant	-	3L_RaGOO:25403647-25408548	Intronic	11
								FBgn0287478	+	2R_RaGOO:8139536-8173570	roo	+	2R_RaGOO:8166215-8166324	Embedded	7
								FBgn0287603	+	X_RaGOO:20894093-20901017	mdg1	-	X_RaGOO:20897123-20897246	Embedded	57
								FBgn0287603	+	X_RaGOO:20894093-20901017	mdg1	-	X_RaGOO:20897249-20897664	Embedded	100
								FBgn0287603	+	X_RaGOO:20894093-20901017	roo	-	X_RaGOO:20896424-20897095	Embedded	199.5
								FBgn0287603	+	X_RaGOO:20894093-20901017	roo	-	X_RaGOO:20897675-20897964	Embedded	13.5
								FBgn0287603	+	X_RaGOO:20894093-20901017	roo	-	X_RaGOO:20897965-20898619	Embedded	4.5
								FBgn0288229	-	2L_RaGOO:123375-131472	McClintock-int	-	2L_RaGOO:124298-124386	Overlapped	635

## Sheet: dmsj23 - starvation
TE-initiated transcripts								TE-exonized transcripts									TE-terminated transcripts
gene_id	gene_strand	Exon-position	TE_family	TE_strand	TE_position	chimeric_reads		gene_id	gene_strand	gene-position	TE_family	TE_strand	TE_position	chimeric_reads			gene_id	gene_strand	Exon-position	TE_family	TE_strand	TE_position	chimeric_reads
FBgn0000635	-	X_RaGOO:3906301-3909301	micropia	32.6	X_RaGOO:3906647-3909301	4		FBgn0000008	+	2R_RaGOO:20594519-20630438	roo	+	2R_RaGOO:20622421-20622512	Embedded	13.5		FBgn0003210	-	X_RaGOO:4244849-4247849	mdg3	0.1	X_RaGOO:4244849-4247849	21
FBgn0004179	+	3L_RaGOO:22178264-22181264	hobo	14.8	3L_RaGOO:22181057-22181264	16.5		FBgn0000448	-	2R_RaGOO:8868913-8902146	roo	-	2R_RaGOO:8888349-8888505	Embedded	78		FBgn0003257	-	3R_RaGOO:20199396-20202396	Stalker2	0.3	3R_RaGOO:20200383-20202395	599
FBgn0025726	-	4_RaGOO:917516-920516	invader4	0.7	4_RaGOO:917516-918665	4.5		FBgn0000810	+	X_RaGOO:2025713-2029616	roo	+	X_RaGOO:2025929-2026035	Embedded	184		FBgn0011747	-	4_RaGOO:115744-118744	G5	2.1	4_RaGOO:118556-118744	4.5
FBgn0028916	+	2L_RaGOO:14031481-14034481	P-element	0.4	2L_RaGOO:14033274-14034029	2.5		FBgn0001185	+	2L_RaGOO:16267925-16270423	INE-1	-	2L_RaGOO:16269864-16270403	Embedded	49.5		FBgn0016126	+	4_RaGOO:448014-451014	1360	5.4	4_RaGOO:448133-448673	6.5
FBgn0030958	+	X_RaGOO:18226061-18229061	Rt1b	14.5	X_RaGOO:18227293-18227877	3.5		FBgn0001215	+	3R_RaGOO:27661385-27667333	jockey	-	3R_RaGOO:27661627-27661743	Intronic	8		FBgn0017578	-	3L_RaGOO:19220036-19223036	412	0.1	3L_RaGOO:19220036-19222766	6
FBgn0030958	+	X_RaGOO:18226061-18229061	Rt1b	15.7	X_RaGOO:18228279-18229044	16.5		FBgn0001297	+	3R_RaGOO:28828725-28856819	roo	+	3R_RaGOO:28829959-28830111	Embedded	5		FBgn0017578	-	3L_RaGOO:19220036-19223036	412	0.8	3L_RaGOO:19222772-19223036	34
FBgn0031188	-	X_RaGOO:21384829-21387829	S2	5.4	X_RaGOO:21385649-21386280	4		FBgn0002590	-	X_RaGOO:16598407-16603077	BS	+	X_RaGOO:16598638-16598731	Intronic	10		FBgn0020655	-	3L_RaGOO:12343048-12346048	pogo	0	3L_RaGOO:12345412-12345999	3
FBgn0037156	-	3L_RaGOO:22180570-22183570	hobo	14.8	3L_RaGOO:22181057-22181314	31		FBgn0002643	+	2R_RaGOO:12565426-12634498	roo	+	2R_RaGOO:12605943-12606039	Embedded	9.5		FBgn0020660	-	3L_RaGOO:26803033-26806033	invader2	9.6	3L_RaGOO:26805476-26805963	2.5
FBgn0051809	-	2L_RaGOO:16448976-16451976	hobo	15.9	2L_RaGOO:16449028-16449185	2.5		FBgn0003028	+	X_RaGOO:4744839-4767480	roo	+	X_RaGOO:4764861-4764988	Embedded	64.5		FBgn0030757	-	X_RaGOO:15987968-15990968	INE-1	13.8	X_RaGOO:15990719-15990827	2
FBgn0051809	-	2L_RaGOO:16448976-16451976	hobo	19.6	2L_RaGOO:16449362-16449761	2.5		FBgn0003256	+	2R_RaGOO:660943-712053	Cr1a	+	2R_RaGOO:700104-700401	Intronic	4.5		FBgn0031403	-	2L_RaGOO:2179817-2182817	Juan	0.3	2L_RaGOO:2179817-2182704	2
FBgn0058160	+	3L_RaGOO:25702490-25705490	1360	9.6	3L_RaGOO:25704681-25705066	2		FBgn0003256	+	2R_RaGOO:660943-712053	INE-1	+	2R_RaGOO:665732-665818	Intronic	5.5		FBgn0031659	+	2L_RaGOO:4863933-4866933	S2	9.7	2L_RaGOO:4863965-4864088	21
FBgn0058470	-	3L_RaGOO:23946903-23949903	297	16.2	3L_RaGOO:23948061-23948814	13.5		FBgn0003256	+	2R_RaGOO:660943-712053	INE-1	-	2R_RaGOO:683427-683551	Intronic	5.5		FBgn0033010	+	2R_RaGOO:4040127-4043127	mdg1	21.7	2R_RaGOO:4041206-4041720	3
FBgn0250753	-	3R_RaGOO:4734122-4737122	P-element	0	3R_RaGOO:4734792-4735194	2		FBgn0003256	+	2R_RaGOO:660943-712053	Tc1	-	2R_RaGOO:668285-669490	Intronic	9		FBgn0035993	-	3L_RaGOO:9326184-9329184	INE-1	16.3	3L_RaGOO:9328963-9329165	10
FBgn0264834	-	2R_RaGOO:961762-964762	Max-element	9.9	2R_RaGOO:961762-962551	3		FBgn0003371	+	X_RaGOO:2402771-2452573	roo	+	X_RaGOO:2447845-2447950	Embedded	161		FBgn0036101	-	3L_RaGOO:10607584-10610584	412	0.1	3L_RaGOO:10607584-10610502	2
FBgn0267378	+	2L_RaGOO:2180483-2183483	Juan	0.3	2L_RaGOO:2180483-2182704	2.5		FBgn0003396	+	2R_RaGOO:9782685-9844629	roo	+	2R_RaGOO:9838365-9838492	Embedded	29		FBgn0036763	+	3L_RaGOO:17813538-17816538	1360	4.9	3L_RaGOO:17813539-17814088	12.5
								FBgn0003464	+	X_RaGOO:20730072-20737736	roo	+	X_RaGOO:20732980-20733079	Embedded	12.5		FBgn0039977	+	3L_RaGOO:23691885-23694885	Cr1a	16.4	3L_RaGOO:23692020-23692175	13
								FBgn0003464	+	X_RaGOO:20730072-20737736	roo	+	X_RaGOO:20734144-20734232	Embedded	22		FBgn0040007	-	2R_RaGOO:3269353-3272353	INE-1	13.8	2R_RaGOO:3272182-3272338	3
								FBgn0004198	+	X_RaGOO:7244040-7314344	roo	+	X_RaGOO:7281311-7281480	Embedded	5.5		FBgn0040010	+	2L_RaGOO:21799349-21802349	Doc2-element	1.7	2L_RaGOO:21799349-21800702	2
								FBgn0004198	+	X_RaGOO:7244040-7314344	roo	+	X_RaGOO:7309994-7310093	Embedded	7.5		FBgn0041004	+	2L_RaGOO:22106413-22109413	INE-1	19.9	2L_RaGOO:22106496-22106769	3
								FBgn0004227	+	X_RaGOO:15815633-15825635	INE-1	-	X_RaGOO:15822909-15823025	Embedded	7		FBgn0043458	-	3L_RaGOO:1477301-1480301	1360	5.5	3L_RaGOO:1479945-1480301	16
								FBgn0004449	-	3L_RaGOO:22206925-22324735	jockey	-	3L_RaGOO:22252744-22253824	Intronic	2		FBgn0050428	+	2R_RaGOO:23621233-23624233	INE-1	17.5	2R_RaGOO:23621285-23621391	3.5
								FBgn0004872	-	2L_RaGOO:10731980-10737204	Cr1a	-	2L_RaGOO:10734488-10734636	Intronic	21.5		FBgn0052207	-	3L_RaGOO:19454974-19457974	INE-1	28.1	3L_RaGOO:19457802-19457954	43
								FBgn0004872	-	2L_RaGOO:10731980-10737204	INE-1	+	2L_RaGOO:10734346-10734441	Intronic	8		FBgn0058002	+	X_RaGOO:21106798-21109798	gypsy2	16.3	X_RaGOO:21106798-21106925	4.5
								FBgn0004872	-	2L_RaGOO:10731980-10737204	INE-1	+	2L_RaGOO:10736456-10736587	Intronic	83		FBgn0082998	-	X_RaGOO:16595752-16598752	BS	4.4	X_RaGOO:16598638-16598731	16.5
								FBgn0004875	+	3L_RaGOO:3785342-3808755	roo	+	3L_RaGOO:3796261-3796359	Embedded	18.5		FBgn0082999	-	X_RaGOO:16595925-16598925	BS	4.4	X_RaGOO:16598638-16598731	3
								FBgn0005427	-	X_RaGOO:118696-129880	INE-1	+	X_RaGOO:125053-125435	Embedded	3.5		FBgn0250830	-	2R_RaGOO:3676008-3679008	1360	8.6	2R_RaGOO:3678886-3679008	2.5
								FBgn0005616	-	2L_RaGOO:3379749-3383626	INE-1	-	2L_RaGOO:3380241-3380613	Embedded	30.5		FBgn0260857	+	3L_RaGOO:19213764-19216764	412	0.1	3L_RaGOO:19213975-19216764	4
								FBgn0005632	+	3R_RaGOO:30792516-30806214	roo	+	3R_RaGOO:30804258-30804338	Embedded	9		FBgn0261505	+	2R_RaGOO:762404-765404	Doc3-element	3.1	2R_RaGOO:762404-762509	13.5
								FBgn0010113	+	3R_RaGOO:29329860-29416660	roo	+	3R_RaGOO:29405408-29405508	Embedded	57.5
								FBgn0010215	-	3L_RaGOO:23272990-23291338	INE-1	-	3L_RaGOO:23283299-23283405	Embedded	16.5
								FBgn0010215	-	3L_RaGOO:23272990-23291338	INE-1	-	3L_RaGOO:23283439-23283598	Embedded	20
								FBgn0010395	+	2L_RaGOO:20541592-20546600	INE-1	+	2L_RaGOO:20545867-20545991	Embedded	9.5
								FBgn0011481	-	3R_RaGOO:17330715-17337779	HMS-Beagle	-	3R_RaGOO:17334943-17335139	Embedded	1110.5
								FBgn0011642	-	4_RaGOO:1064743-1072375	INE-1	+	4_RaGOO:1071552-1071645	Overlapped	2
								FBgn0011648	-	2L_RaGOO:3080379-3094040	roo	-	2L_RaGOO:3083444-3083535	Embedded	275.5
								FBgn0011747	-	4_RaGOO:118744-133477	1360	+	4_RaGOO:123246-123490	Overlapped	24
								FBgn0011747	-	4_RaGOO:118744-133477	G5	-	4_RaGOO:118744-119364	Overlapped	45
								FBgn0011760	+	X_RaGOO:4399722-4413631	HMS-Beagle	+	X_RaGOO:4400288-4400551	Embedded	60.5
								FBgn0011837	+	X_RaGOO:12198403-12221552	roo	+	X_RaGOO:12217587-12217694	Embedded	8
								FBgn0013263	-	3L_RaGOO:14704136-14717224	roo	-	3L_RaGOO:14705687-14705790	Embedded	2
								FBgn0013759	-	3R_RaGOO:20915287-20954467	roo	-	3R_RaGOO:20952709-20952798	Embedded	318.5
								FBgn0014037	-	3L_RaGOO:19811316-19831572	roo	-	3L_RaGOO:19816162-19816245	Embedded	177.5
								FBgn0015569	-	3R_RaGOO:6644921-6658556	invader6	-	3R_RaGOO:6650130-6655359	Intronic	15
								FBgn0015778	+	3R_RaGOO:12812941-12820442	roo	+	3R_RaGOO:12817500-12817588	Embedded	2064
								FBgn0016126	+	4_RaGOO:439580-448014	INE-1	-	4_RaGOO:443334-443846	Intronic	10
								FBgn0016694	+	3L_RaGOO:4046190-4102552	roo	+	3L_RaGOO:4088081-4088171	Embedded	7.5
								FBgn0016754	-	3R_RaGOO:23047295-23076060	roo	-	3R_RaGOO:23048412-23048493	Embedded	11
								FBgn0016754	-	3R_RaGOO:23047295-23076060	roo	-	3R_RaGOO:23073380-23073493	Embedded	12.5
								FBgn0016754	-	3R_RaGOO:23047295-23076060	roo	-	3R_RaGOO:23073699-23073874	Embedded	22.5
								FBgn0017418	-	X_RaGOO:17576476-17583862	1360	-	X_RaGOO:17577664-17578089	Embedded	119
								FBgn0017581	-	3R_RaGOO:10854726-10868179	roo	-	3R_RaGOO:10863268-10863348	Overlapped	100.5
								FBgn0020306	+	2R_RaGOO:19798791-19817181	roo	+	2R_RaGOO:19813880-19813962	Embedded	7.5
								FBgn0020309	-	2L_RaGOO:11516386-11531491	roo	-	2L_RaGOO:11519448-11519556	Embedded	6
								FBgn0020386	+	3L_RaGOO:145635-163724	P-element	+	3L_RaGOO:157098-158147	Intronic	15
								FBgn0020445	-	2L_RaGOO:3252619-3272649	roo	-	2L_RaGOO:3270857-3270981	Embedded	105.5
								FBgn0022361	+	4_RaGOO:549055-557603	FB	+	4_RaGOO:551923-552554	Intronic	5
								FBgn0023213	-	4_RaGOO:920477-936868	INE-1	-	4_RaGOO:921823-921957	Intronic	4
								FBgn0023441	-	2R_RaGOO:14165452-14184850	Doc3-element	-	2R_RaGOO:14170510-14170627	Embedded	18
								FBgn0023441	-	2R_RaGOO:14165452-14184850	roo	-	2R_RaGOO:14170505-14170603	Embedded	17.5
								FBgn0024728	+	4_RaGOO:653658-659939	INE-1	+	4_RaGOO:657078-657227	Intronic	6.5
								FBgn0024728	+	4_RaGOO:653658-659939	INE-1	-	4_RaGOO:658171-658275	Intronic	4.5
								FBgn0024807	-	X_RaGOO:20983014-20987969	HB	+	X_RaGOO:20984793-20985250	Intronic	2.5
								FBgn0024807	-	X_RaGOO:20983014-20987969	HB	+	X_RaGOO:20985471-20985924	Intronic	2
								FBgn0024807	-	X_RaGOO:20983014-20987969	HB	+	X_RaGOO:20985924-20986084	Intronic	2.5
								FBgn0025388	-	X_RaGOO:4343063-4348013	INE-1	+	X_RaGOO:4343149-4343296	Embedded	5.5
								FBgn0025674	-	2L_RaGOO:21511280-21517144	INE-1	+	2L_RaGOO:21514779-21514966	Embedded	3.5
								FBgn0025693	-	2R_RaGOO:4667283-4675436	INE-1	-	2R_RaGOO:4671282-4671463	Intronic	2.5
								FBgn0025741	-	4_RaGOO:1016919-1034482	INE-1	-	4_RaGOO:1018013-1018142	Embedded	13
								FBgn0025741	-	4_RaGOO:1016919-1034482	INE-1	-	4_RaGOO:1018223-1018532	Embedded	35
								FBgn0026076	-	X_RaGOO:15345575-15349034	TART-B	-	X_RaGOO:15347716-15347807	Embedded	110
								FBgn0026083	+	X_RaGOO:3824651-3837642	INE-1	+	X_RaGOO:3835831-3836099	Embedded	60
								FBgn0026083	+	X_RaGOO:3824651-3837642	INE-1	+	X_RaGOO:3836118-3836199	Embedded	33.5
								FBgn0026262	-	4_RaGOO:452840-459769	INE-1	-	4_RaGOO:455829-455959	Intronic	5
								FBgn0026401	-	2R_RaGOO:3586693-3624501	transib2	+	2R_RaGOO:3608277-3608760	Intronic	2
								FBgn0026575	+	X_RaGOO:15876764-15892417	roo	+	X_RaGOO:15877225-15877320	Embedded	16
								FBgn0026869	-	4_RaGOO:529396-548893	INE-1	+	4_RaGOO:532504-532790	Embedded	3.5
								FBgn0026869	-	4_RaGOO:529396-548893	INE-1	-	4_RaGOO:532825-532954	Embedded	4
								FBgn0026869	-	4_RaGOO:529396-548893	INE-1	-	4_RaGOO:534188-534733	Embedded	3.5
								FBgn0026869	-	4_RaGOO:529396-548893	INE-1	-	4_RaGOO:535391-535475	Embedded	12
								FBgn0026869	-	4_RaGOO:529396-548893	INE-1	-	4_RaGOO:535488-535660	Embedded	19.5
								FBgn0027259	-	X_RaGOO:11145827-11147060	pogo	+	X_RaGOO:11146069-11146156	Embedded	3
								FBgn0027259	-	X_RaGOO:11145827-11147060	pogo	+	X_RaGOO:11146166-11146255	Embedded	14
								FBgn0027279	+	X_RaGOO:21399888-21421232	INE-1	+	X_RaGOO:21407278-21407790	Intronic	12.5
								FBgn0027375	-	3L_RaGOO:14586650-14590557	INE-1	-	3L_RaGOO:14588781-14588915	Embedded	2.5
								FBgn0027621	+	X_RaGOO:18915539-18931136	P-element	+	X_RaGOO:18918176-18919458	Intronic	2
								FBgn0027655	+	3R_RaGOO:27757685-27796210	roo	+	3R_RaGOO:27770007-27770087	Embedded	33
								FBgn0028953	+	2R_RaGOO:15944222-15952332	Tc3	+	2R_RaGOO:15950168-15950271	Embedded	168.5
								FBgn0028991	-	2R_RaGOO:11764217-11777753	roo	-	2R_RaGOO:11770752-11770859	Embedded	9
								FBgn0029504	-	X_RaGOO:7316753-7343386	roo	-	X_RaGOO:7320658-7320757	Embedded	3.5
								FBgn0029686	+	X_RaGOO:3649780-3653841	gypsy8	+	X_RaGOO:3653287-3653560	Embedded	5
								FBgn0029895	+	X_RaGOO:6347361-6367243	roo	+	X_RaGOO:6348055-6348151	Embedded	31.5
								FBgn0030049	+	X_RaGOO:8203195-8213008	roo	+	X_RaGOO:8206344-8206470	Embedded	153.5
								FBgn0030087	-	X_RaGOO:8724008-8734137	roo	-	X_RaGOO:8726071-8726167	Embedded	66
								FBgn0030096	-	X_RaGOO:8791173-8793136	INE-1	+	X_RaGOO:8791297-8791412	Embedded	45.5
								FBgn0030121	-	X_RaGOO:8901380-8903905	roo	-	X_RaGOO:8901794-8902019	Embedded	121.5
								FBgn0030318	+	X_RaGOO:11170222-11176656	McClintock-int	+	X_RaGOO:11176323-11176448	Embedded	68
								FBgn0030418	+	X_RaGOO:12283688-12289279	hobo	+	X_RaGOO:12285904-12286163	Embedded	47.5
								FBgn0030421	+	X_RaGOO:12303240-12310825	1360	+	X_RaGOO:12308893-12309089	Embedded	9
								FBgn0030421	+	X_RaGOO:12303240-12310825	1360	+	X_RaGOO:12309214-12309538	Embedded	2.5
								FBgn0031054	+	X_RaGOO:19094871-19097166	G5	+	X_RaGOO:19096539-19097027	Embedded	142.5
								FBgn0031054	+	X_RaGOO:19094871-19097166	G5	+	X_RaGOO:19097055-19097162	Embedded	2.5
								FBgn0031144	-	X_RaGOO:20401682-20404828	Tc3	+	X_RaGOO:20402226-20402377	Embedded	100.5
								FBgn0031191	+	X_RaGOO:21394812-21400166	INE-1	+	X_RaGOO:21398965-21399308	Intronic	3.5
								FBgn0031740	+	2L_RaGOO:5692499-5694313	roo	+	2L_RaGOO:5693525-5693652	Embedded	43
								FBgn0032130	+	2L_RaGOO:9354613-9359278	roo	-	2L_RaGOO:9356331-9356421	Embedded	21.5
								FBgn0032240	-	2L_RaGOO:10174208-10176192	INE-1	-	2L_RaGOO:10175136-10175247	Embedded	194
								FBgn0032330	-	2L_RaGOO:10762986-10817277	roo	-	2L_RaGOO:10785824-10785912	Embedded	12.5
								FBgn0032656	+	2L_RaGOO:17523389-17534871	INE-1	+	2L_RaGOO:17533669-17533832	Embedded	123.5
								FBgn0032656	+	2L_RaGOO:17523389-17534871	INE-1	+	2L_RaGOO:17533856-17533989	Embedded	104
								FBgn0032656	+	2L_RaGOO:17523389-17534871	INE-1	+	2L_RaGOO:17533961-17534102	Embedded	66.5
								FBgn0032681	-	2L_RaGOO:18019561-18030908	INE-1	-	2L_RaGOO:18020495-18020666	Intronic	2
								FBgn0032949	+	2L_RaGOO:20962114-20965820	INE-1	+	2L_RaGOO:20964177-20964270	Intronic	2.5
								FBgn0032955	-	2L_RaGOO:20994064-21003899	INE-1	+	2L_RaGOO:20996642-20996861	Embedded	24
								FBgn0032957	-	2L_RaGOO:21045047-21058677	HB	-	2L_RaGOO:21056406-21057364	Overlapped	12.5
								FBgn0032957	-	2L_RaGOO:21045047-21058677	HB	-	2L_RaGOO:21057372-21057607	Overlapped	3
								FBgn0032986	+	2L_RaGOO:21614061-21621324	gypsy	-	2L_RaGOO:21619388-21619492	Embedded	2.5
								FBgn0032986	+	2L_RaGOO:21614061-21621324	invader1	+	2L_RaGOO:21619909-21620173	Embedded	3
								FBgn0032986	+	2L_RaGOO:21614061-21621324	jockey	+	2L_RaGOO:21615631-21615889	Embedded	4
								FBgn0033005	+	2R_RaGOO:3967162-3971668	INE-1	+	2R_RaGOO:3967543-3967652	Overlapped	25
								FBgn0033010	+	2R_RaGOO:4030132-4040127	INE-1	+	2R_RaGOO:4039519-4039695	Embedded	361
								FBgn0033010	+	2R_RaGOO:4030132-4040127	INE-1	+	2R_RaGOO:4039774-4039914	Embedded	239.5
								FBgn0033010	+	2R_RaGOO:4030132-4040127	X-element	-	2R_RaGOO:4031649-4033049	Embedded	3
								FBgn0033010	+	2R_RaGOO:4030132-4040127	X-element	-	2R_RaGOO:4033050-4033364	Embedded	3.5
								FBgn0033015	+	2R_RaGOO:4179209-4214703	INE-1	+	2R_RaGOO:4179273-4179368	Embedded	6.5
								FBgn0033185	-	2R_RaGOO:6241546-6244136	1360	-	2R_RaGOO:6241594-6241702	Embedded	16
								FBgn0033636	-	2R_RaGOO:10192082-10230549	roo	-	2R_RaGOO:10205395-10205476	Embedded	5
								FBgn0033802	-	2R_RaGOO:11763756-11777753	roo	-	2R_RaGOO:11770752-11770859	Embedded	9
								FBgn0034570	+	2R_RaGOO:19474085-19485638	roo	+	2R_RaGOO:19482747-19482861	Embedded	12
								FBgn0034590	-	2R_RaGOO:19607451-19620288	roo	-	2R_RaGOO:19616826-19616906	Embedded	11
								FBgn0034644	+	2R_RaGOO:20121062-20132834	BS	+	2R_RaGOO:20125160-20125282	Embedded	42.5
								FBgn0034644	+	2R_RaGOO:20121062-20132834	roo	+	2R_RaGOO:20125410-20125517	Embedded	9
								FBgn0034903	-	2R_RaGOO:22185076-22230055	roo	-	2R_RaGOO:22187503-22187607	Embedded	2.5
								FBgn0035101	+	3L_RaGOO:170702-197879	3S18	+	3L_RaGOO:180783-186893	Intronic	2
								FBgn0035388	+	3L_RaGOO:3012797-3017971	roo	+	3L_RaGOO:3015426-3015531	Embedded	145
								FBgn0035720	+	3L_RaGOO:4955803-4962223	roo	+	3L_RaGOO:4961099-4961198	Embedded	54
								FBgn0036134	-	3L_RaGOO:11025890-11032506	roo	-	3L_RaGOO:11029409-11029505	Embedded	56.5
								FBgn0036152	-	3L_RaGOO:11203135-11210825	roo	-	3L_RaGOO:11210523-11210632	Embedded	83
								FBgn0036262	+	3L_RaGOO:12107620-12110427	Rt1a	+	3L_RaGOO:12110100-12110221	Embedded	3.5
								FBgn0036374	+	3L_RaGOO:13475101-13483926	roo	+	3L_RaGOO:13478334-13478475	Embedded	43.5
								FBgn0036374	+	3L_RaGOO:13475101-13483926	roo	+	3L_RaGOO:13478590-13478696	Embedded	25
								FBgn0036576	-	3L_RaGOO:16101672-16128533	roo	-	3L_RaGOO:16105457-16105549	Embedded	7.5
								FBgn0036640	-	3L_RaGOO:16534019-16537464	TART-A	-	3L_RaGOO:16534154-16534381	Embedded	272.5
								FBgn0036640	-	3L_RaGOO:16534019-16537464	TART-A	-	3L_RaGOO:16534684-16534852	Embedded	325.5
								FBgn0036900	-	3L_RaGOO:19661711-19665117	INE-1	-	3L_RaGOO:19661949-19662035	Embedded	97
								FBgn0036900	-	3L_RaGOO:19661711-19665117	INE-1	-	3L_RaGOO:19662057-19662424	Embedded	297
								FBgn0036958	-	3L_RaGOO:20159667-20168385	roo	-	3L_RaGOO:20164196-20164291	Embedded	43.5
								FBgn0037213	+	3R_RaGOO:3348954-3361025	INE-1	-	3R_RaGOO:3359423-3359635	Embedded	17
								FBgn0037213	+	3R_RaGOO:3348954-3361025	INE-1	+	3R_RaGOO:3359840-3359947	Embedded	14.5
								FBgn0037213	+	3R_RaGOO:3348954-3361025	INE-1	+	3R_RaGOO:3360487-3360667	Embedded	12.5
								FBgn0037218	+	3R_RaGOO:3380504-3396222	HB	-	3R_RaGOO:3391955-3392383	Intronic	3.5
								FBgn0037363	+	3R_RaGOO:4817898-4828103	roo	+	3R_RaGOO:4818065-4818164	Embedded	140
								FBgn0037533	-	3R_RaGOO:7137100-7143377	P-element	-	3R_RaGOO:7140472-7141035	Intronic	4
								FBgn0037533	-	3R_RaGOO:7137100-7143377	P-element	+	3R_RaGOO:7142129-7142693	Intronic	2
								FBgn0037560	-	3R_RaGOO:7428446-7429635	1360	-	3R_RaGOO:7429385-7429488	Intronic	2
								FBgn0038223	-	3R_RaGOO:13468888-13475380	roo	-	3R_RaGOO:13470722-13470807	Embedded	72.5
								FBgn0038760	+	3R_RaGOO:19153738-19156503	roo	+	3R_RaGOO:19155866-19155967	Embedded	53
								FBgn0039209	-	3R_RaGOO:23708742-23734861	roo	-	3R_RaGOO:23713969-23714064	Embedded	59
								FBgn0039530	+	3R_RaGOO:26697781-26724757	hobo	-	3R_RaGOO:26699783-26699913	Intronic	2
								FBgn0039831	+	3R_RaGOO:30241774-30252332	roo	+	3R_RaGOO:30248075-30248166	Embedded	137.5
								FBgn0039890	-	4_RaGOO:187617-197354	INE-1	-	4_RaGOO:188500-188941	Intronic	2.5
								FBgn0039890	-	4_RaGOO:187617-197354	INE-1	+	4_RaGOO:194415-194610	Intronic	3
								FBgn0039890	-	4_RaGOO:187617-197354	INE-1	+	4_RaGOO:195138-195272	Intronic	4.5
								FBgn0039890	-	4_RaGOO:187617-197354	INE-1	-	4_RaGOO:196157-196544	Intronic	3.5
								FBgn0039920	+	4_RaGOO:661697-672224	INE-1	-	4_RaGOO:668787-668904	Embedded	18.5
								FBgn0039923	-	4_RaGOO:760702-771153	FB	-	4_RaGOO:767864-768322	Intronic	85.5
								FBgn0039932	-	4_RaGOO:968180-985401	Tc1-2	+	4_RaGOO:975706-977143	Overlapped	13.5
								FBgn0039936	-	4_RaGOO:855459-868979	INE-1	-	4_RaGOO:862069-862209	Intronic	4
								FBgn0039938	-	4_RaGOO:804552-838539	Tc1-2	+	4_RaGOO:807748-809285	Overlapped	5
								FBgn0039944	-	X_RaGOO:22021002-22032757	INE-1	-	X_RaGOO:22024313-22024644	Intronic	7
								FBgn0039945	-	X_RaGOO:22021002-22028655	INE-1	-	X_RaGOO:22024313-22024644	Intronic	7
								FBgn0039955	+	3R_RaGOO:2962744-2985522	INE-1	+	3R_RaGOO:2984931-2985027	Embedded	2
								FBgn0039972	+	2L_RaGOO:21675960-21736101	Cr1a	-	2L_RaGOO:21728408-21728550	Intronic	3.5
								FBgn0039972	+	2L_RaGOO:21675960-21736101	INE-1	-	2L_RaGOO:21685460-21685905	Intronic	3.5
								FBgn0039972	+	2L_RaGOO:21675960-21736101	invader2	-	2L_RaGOO:21699312-21701430	Intronic	7.5
								FBgn0039993	+	2R_RaGOO:1227447-1233406	1360	-	2R_RaGOO:1228141-1228229	Intronic	5
								FBgn0039993	+	2R_RaGOO:1227447-1233406	INE-1	-	2R_RaGOO:1230733-1231003	Intronic	146
								FBgn0039993	+	2R_RaGOO:1227447-1233406	INE-1	-	2R_RaGOO:1231186-1231317	Intronic	6.5
								FBgn0039993	+	2R_RaGOO:1227447-1233406	INE-1	+	2R_RaGOO:1232187-1232559	Intronic	5
								FBgn0039994	+	2R_RaGOO:3639883-3652643	1360	-	2R_RaGOO:3640360-3640496	Overlapped	53
								FBgn0039994	+	2R_RaGOO:3639883-3652643	Rt1c	+	2R_RaGOO:3647481-3648108	Overlapped	2
								FBgn0040010	+	2L_RaGOO:21793200-21799349	1360	+	2L_RaGOO:21794877-21795309	Embedded	2.5
								FBgn0040056	+	3L_RaGOO:23719590-23730698	INE-1	-	3L_RaGOO:23727351-23727717	Intronic	37
								FBgn0040056	+	3L_RaGOO:23719590-23730698	INE-1	+	3L_RaGOO:23728882-23729167	Intronic	6.5
								FBgn0041004	+	2L_RaGOO:22094898-22106413	1360	+	2L_RaGOO:22104228-22104379	Embedded	7.5
								FBgn0041004	+	2L_RaGOO:22094898-22106413	Idefix	-	2L_RaGOO:22102169-22102646	Embedded	27.5
								FBgn0041004	+	2L_RaGOO:22094898-22106413	I-element	+	2L_RaGOO:22105703-22105807	Embedded	4.5
								FBgn0041004	+	2L_RaGOO:22094898-22106413	INE-1	-	2L_RaGOO:22103476-22103560	Embedded	8
								FBgn0041004	+	2L_RaGOO:22094898-22106413	S2	+	2L_RaGOO:22104736-22105016	Embedded	7.5
								FBgn0041004	+	2L_RaGOO:22094898-22106413	S2	-	2L_RaGOO:22105151-22105583	Embedded	2.5
								FBgn0041004	+	2L_RaGOO:22094898-22106413	S2	-	2L_RaGOO:22105580-22105691	Embedded	4
								FBgn0041111	+	2L_RaGOO:2827507-2893916	roo	+	2L_RaGOO:2885149-2885288	Embedded	120
								FBgn0042083	+	2R_RaGOO:5516781-5519351	INE-1	+	2R_RaGOO:5517428-5517541	Intronic	5.5
								FBgn0042693	+	3R_RaGOO:17305965-17318281	roo	+	3R_RaGOO:17308084-17308168	Embedded	658.5
								FBgn0044324	-	3L_RaGOO:22773204-22778488	INE-1	-	3L_RaGOO:22774427-22774574	Intronic	2
								FBgn0046692	+	2R_RaGOO:3308128-3325679	297	-	2R_RaGOO:3320426-3320625	Intronic	2.5
								FBgn0046692	+	2R_RaGOO:3308128-3325679	hobo	+	2R_RaGOO:3311149-3311544	Intronic	12.5
								FBgn0046692	+	2R_RaGOO:3308128-3325679	transib4	-	2R_RaGOO:3309257-3310007	Intronic	2
								FBgn0051145	-	3R_RaGOO:22762188-22826256	pogo	+	3R_RaGOO:22824898-22824985	Intronic	8
								FBgn0051809	-	2L_RaGOO:16443875-16448976	Doc3-element	+	2L_RaGOO:16446062-16447151	Intronic	3
								FBgn0051869	-	2L_RaGOO:10537635-10566696	roo	-	2L_RaGOO:10539877-10539983	Embedded	4
								FBgn0051998	-	4_RaGOO:200197-209461	INE-1	-	4_RaGOO:208454-208544	Intronic	2.5
								FBgn0052000	+	4_RaGOO:135835-146723	1360	+	4_RaGOO:143333-143541	Overlapped	44
								FBgn0052000	+	4_RaGOO:135835-146723	INE-1	+	4_RaGOO:139236-139316	Overlapped	5.5
								FBgn0052017	-	4_RaGOO:1149421-1174526	gypsy7	-	4_RaGOO:1173213-1174144	Overlapped	3
								FBgn0052133	-	3L_RaGOO:13976633-13985362	BS	-	3L_RaGOO:13981579-13981661	Embedded	88.5
								FBgn0052133	-	3L_RaGOO:13976633-13985362	roo	-	3L_RaGOO:13979513-13979619	Embedded	58.5
								FBgn0052133	-	3L_RaGOO:13976633-13985362	roo	-	3L_RaGOO:13980871-13980951	Embedded	11.5
								FBgn0052133	-	3L_RaGOO:13976633-13985362	roo	-	3L_RaGOO:13981080-13981206	Embedded	71.5
								FBgn0052133	-	3L_RaGOO:13976633-13985362	roo	-	3L_RaGOO:13981991-13982110	Embedded	31
								FBgn0052133	-	3L_RaGOO:13976633-13985362	roo	-	3L_RaGOO:13982978-13983088	Embedded	35.5
								FBgn0052133	-	3L_RaGOO:13976633-13985362	TART-B	-	3L_RaGOO:13980906-13980994	Embedded	22
								FBgn0052152	-	3L_RaGOO:16103371-16107903	roo	-	3L_RaGOO:16105457-16105549	Embedded	7.5
								FBgn0052230	+	3L_RaGOO:23292559-23298974	INE-1	+	3L_RaGOO:23293148-23293554	Intronic	4
								FBgn0052264	-	3L_RaGOO:3681991-3773167	roo	-	3L_RaGOO:3747383-3747490	Embedded	6
								FBgn0052296	-	3L_RaGOO:2715243-2759764	roo	-	3L_RaGOO:2718637-2718718	Embedded	25
								FBgn0052423	+	3L_RaGOO:6579614-6708889	opus	-	3L_RaGOO:6678748-6686242	Intronic	2.5
								FBgn0052451	+	3L_RaGOO:22654170-22690758	INE-1	+	3L_RaGOO:22689473-22689655	Embedded	4.5
								FBgn0052529	+	X_RaGOO:19292403-19334365	roo	+	X_RaGOO:19328416-19328545	Embedded	5.5
								FBgn0052654	+	X_RaGOO:12128702-12142552	roo	+	X_RaGOO:12138802-12138912	Embedded	2.5
								FBgn0052676	-	X_RaGOO:10309849-10343609	roo	-	X_RaGOO:10342638-10342788	Embedded	16
								FBgn0052767	-	X_RaGOO:4767578-4781312	roo	-	X_RaGOO:4777058-4777275	Embedded	85.5
								FBgn0052767	-	X_RaGOO:4767578-4781312	roo	-	X_RaGOO:4777257-4777359	Embedded	27
								FBgn0053182	-	2R_RaGOO:11764217-11785982	roo	-	2R_RaGOO:11770752-11770859	Intronic	4.5
								FBgn0053294	+	3R_RaGOO:3361237-3370469	gypsy	+	3R_RaGOO:3367045-3367435	Intronic	2.5
								FBgn0053558	-	2R_RaGOO:5696173-5735566	roo	-	2R_RaGOO:5703991-5704074	Embedded	15.5
								FBgn0058160	+	3L_RaGOO:25705490-25719096	diver2	-	3L_RaGOO:25717500-25717659	Embedded	57
								FBgn0058160	+	3L_RaGOO:25705490-25719096	G3	+	3L_RaGOO:25718731-25719089	Embedded	51
								FBgn0058160	+	3L_RaGOO:25705490-25719096	INE-1	+	3L_RaGOO:25715991-25716156	Embedded	31.5
								FBgn0058160	+	3L_RaGOO:25705490-25719096	INE-1	+	3L_RaGOO:25716311-25716492	Embedded	55
								FBgn0058160	+	3L_RaGOO:25705490-25719096	INE-1	+	3L_RaGOO:25716593-25716676	Embedded	18
								FBgn0058160	+	3L_RaGOO:25705490-25719096	INE-1	-	3L_RaGOO:25718317-25718482	Embedded	34
								FBgn0058160	+	3L_RaGOO:25705490-25719096	INE-1	-	3L_RaGOO:25718481-25718711	Embedded	46
								FBgn0058191	+	2R_RaGOO:875475-879076	1360	-	2R_RaGOO:877913-878329	Embedded	37.5
								FBgn0063670	-	3L_RaGOO:26367368-26368744	FB	-	3L_RaGOO:26367463-26367737	Embedded	7
								FBgn0063670	-	3L_RaGOO:26367368-26368744	INE-1	-	3L_RaGOO:26367747-26368068	Embedded	15.5
								FBgn0064225	-	2L_RaGOO:21776290-21780892	Cr1a	-	2L_RaGOO:21777316-21777657	Embedded	4.5
								FBgn0064225	-	2L_RaGOO:21776290-21780892	INE-1	-	2L_RaGOO:21778113-21778259	Embedded	24
								FBgn0064225	-	2L_RaGOO:21776290-21780892	INE-1	-	2L_RaGOO:21778283-21778375	Embedded	15.5
								FBgn0067622	-	2L_RaGOO:10174208-10176192	INE-1	-	2L_RaGOO:10175136-10175247	Embedded	194
								FBgn0083990	+	4_RaGOO:982079-984172	S-element	+	4_RaGOO:983497-983702	Overlapped	2
								FBgn0085430	+	X_RaGOO:18307243-18327329	roo	+	X_RaGOO:18321711-18321809	Embedded	26
								FBgn0085432	+	4_RaGOO:78388-117942	INE-1	+	4_RaGOO:115468-115638	Embedded	7.5
								FBgn0085432	+	4_RaGOO:78388-117942	INE-1	+	4_RaGOO:115765-115909	Embedded	3.5
								FBgn0085638	-	2R_RaGOO:2049558-2118073	gypsy4	-	2R_RaGOO:2105322-2111072	Intronic	4
								FBgn0085638	-	2R_RaGOO:2049558-2118073	Tc1-2	-	2R_RaGOO:2116249-2117695	Intronic	39
								FBgn0086372	+	3R_RaGOO:6344812-6358743	BS	+	3R_RaGOO:6352098-6352185	Embedded	29.5
								FBgn0086378	+	3R_RaGOO:2762541-2767091	1360	-	3R_RaGOO:2766646-2766908	Embedded	14
								FBgn0086408	+	2R_RaGOO:21254850-21263065	INE-1	-	2R_RaGOO:21262938-21263041	Embedded	15
								FBgn0087002	+	4_RaGOO:1068340-1084640	HB	-	4_RaGOO:1083685-1084022	Embedded	7
								FBgn0087002	+	4_RaGOO:1068340-1084640	HB	-	4_RaGOO:1084037-1084198	Embedded	6
								FBgn0087002	+	4_RaGOO:1068340-1084640	HB	-	4_RaGOO:1084197-1084359	Embedded	5
								FBgn0250816	+	3L_RaGOO:23508866-23664376	aurora-element	-	3L_RaGOO:23631781-23631885	Intronic	3
								FBgn0250816	+	3L_RaGOO:23508866-23664376	aurora-element	-	3L_RaGOO:23631904-23632040	Intronic	2.5
								FBgn0250816	+	3L_RaGOO:23508866-23664376	Cr1a	+	3L_RaGOO:23520812-23520955	Intronic	2.5
								FBgn0250816	+	3L_RaGOO:23508866-23664376	Doc3-element	+	3L_RaGOO:23607837-23608617	Intronic	11
								FBgn0250816	+	3L_RaGOO:23508866-23664376	F-element	+	3L_RaGOO:23660983-23661212	Intronic	29
								FBgn0250816	+	3L_RaGOO:23508866-23664376	GATE	-	3L_RaGOO:23646578-23647878	Intronic	2
								FBgn0250816	+	3L_RaGOO:23508866-23664376	INE-1	+	3L_RaGOO:23588895-23589179	Intronic	2
								FBgn0250816	+	3L_RaGOO:23508866-23664376	Tabor	+	3L_RaGOO:23546707-23546787	Intronic	2.5
								FBgn0250816	+	3L_RaGOO:23508866-23664376	X-element	-	3L_RaGOO:23654879-23655245	Intronic	2
								FBgn0259143	+	X_RaGOO:11997301-12011697	roo	+	X_RaGOO:11998146-11998234	Embedded	57
								FBgn0259176	-	2L_RaGOO:12164666-12256312	roo	-	2L_RaGOO:12249187-12249292	Embedded	69.5
								FBgn0259243	+	3L_RaGOO:20754578-20771539	roo	+	3L_RaGOO:20763389-20763816	Embedded	6.5
								FBgn0260003	+	3R_RaGOO:18604347-18741729	roo	+	3R_RaGOO:18729924-18730030	Embedded	19.5
								FBgn0260008	+	3L_RaGOO:24793455-24798905	gypsy4	+	3L_RaGOO:24798540-24798822	Embedded	6.5
								FBgn0260008	+	3L_RaGOO:24793455-24798905	Tc1-2	-	3L_RaGOO:24794121-24794461	Embedded	21.5
								FBgn0260233	-	3L_RaGOO:14704136-14714144	roo	-	3L_RaGOO:14705687-14705790	Embedded	2
								FBgn0260780	+	X_RaGOO:11439689-11445664	roo	+	X_RaGOO:11441051-11441276	Embedded	1104.5
								FBgn0260798	-	2R_RaGOO:3106582-3232301	HMS-Beagle	+	2R_RaGOO:3229153-3230085	Intronic	3
								FBgn0260799	+	2R_RaGOO:3355605-3369408	1360	-	2R_RaGOO:3359058-3359436	Intronic	8
								FBgn0260859	-	3L_RaGOO:9327623-9331389	roo	-	3L_RaGOO:9327830-9327956	Embedded	214
								FBgn0260987	+	3L_RaGOO:26414188-26435693	INE-1	+	3L_RaGOO:26425641-26425940	Overlapped	4.5
								FBgn0260997	-	3L_RaGOO:25851700-25873650	gypsy4	-	3L_RaGOO:25856946-25863636	Intronic	19.5
								FBgn0261387	-	2R_RaGOO:3714429-3723297	INE-1	-	2R_RaGOO:3719037-3719148	Intronic	2
								FBgn0261393	-	3R_RaGOO:6708916-6711816	INE-1	-	3R_RaGOO:6709445-6709541	Embedded	10.5
								FBgn0261444	-	X_RaGOO:1037877-1059250	roo	-	X_RaGOO:1041575-1041673	Embedded	15
								FBgn0261456	-	2R_RaGOO:17932115-17934977	roo	-	2R_RaGOO:17933291-17933372	Embedded	114
								FBgn0261505	+	2R_RaGOO:760533-762404	Doc3-element	+	2R_RaGOO:761645-762404	Overlapped	490.5
								FBgn0261617	-	X_RaGOO:9296551-9318155	roo	-	X_RaGOO:9309424-9309521	Embedded	25
								FBgn0261617	-	X_RaGOO:9296551-9318155	roo	-	X_RaGOO:9309494-9309613	Embedded	27.5
								FBgn0261617	-	X_RaGOO:9296551-9318155	roo	-	X_RaGOO:9314635-9314749	Embedded	48.5
								FBgn0261617	-	X_RaGOO:9296551-9318155	TART-A	-	X_RaGOO:9309829-9310132	Embedded	2.5
								FBgn0261617	-	X_RaGOO:9296551-9318155	TART-B	-	X_RaGOO:9309222-9309508	Embedded	28
								FBgn0261617	-	X_RaGOO:9296551-9318155	TART-B	-	X_RaGOO:9309542-9309740	Embedded	29.5
								FBgn0261617	-	X_RaGOO:9296551-9318155	TART-C	-	X_RaGOO:9310162-9310258	Embedded	20.5
								FBgn0261641	-	3R_RaGOO:5511376-5517985	INE-1	-	3R_RaGOO:5515493-5515592	Embedded	4
								FBgn0261641	-	3R_RaGOO:5511376-5517985	R1-element	-	3R_RaGOO:5515222-5515414	Embedded	10
								FBgn0261873	+	X_RaGOO:7810917-7879637	roo	+	X_RaGOO:7864353-7864443	Embedded	11
								FBgn0261934	+	3L_RaGOO:5163621-5178074	roo	+	3L_RaGOO:5166041-5166144	Embedded	2
								FBgn0261934	+	3L_RaGOO:5163621-5178074	roo	+	3L_RaGOO:5174004-5174105	Embedded	19
								FBgn0261986	+	3R_RaGOO:24807268-24811119	roo	+	3R_RaGOO:24808288-24808374	Embedded	125.5
								FBgn0262115	-	2R_RaGOO:3500087-3502598	gypsy2	-	2R_RaGOO:3500128-3500317	Embedded	34
								FBgn0262123	+	2R_RaGOO:961987-1065546	G-element	+	2R_RaGOO:1061479-1062044	Overlapped	2
								FBgn0262123	+	2R_RaGOO:961987-1065546	gypsy2	+	2R_RaGOO:1008678-1011114	Overlapped	5
								FBgn0262123	+	2R_RaGOO:961987-1065546	Max-element	+	2R_RaGOO:961987-962551	Overlapped	13.5
								FBgn0262582	+	3R_RaGOO:19388526-19433262	POGON1	-	3R_RaGOO:19431465-19431650	Embedded	24.5
								FBgn0262582	+	3R_RaGOO:19388526-19433262	roo	+	3R_RaGOO:19423021-19423114	Embedded	29.5
								FBgn0262617	+	3R_RaGOO:9363625-9409397	roo	+	3R_RaGOO:9396755-9396855	Embedded	6
								FBgn0262731	+	4_RaGOO:460438-464410	FB	+	4_RaGOO:461309-461396	Intronic	3.5
								FBgn0262731	+	4_RaGOO:460438-464410	FB	+	4_RaGOO:461388-461787	Intronic	51
								FBgn0262887	+	2L_RaGOO:22279395-22281098	gypsy8	+	2L_RaGOO:22280404-22280693	Embedded	59
								FBgn0262901	+	2R_RaGOO:4012216-4014264	INE-1	-	2R_RaGOO:4012216-4012420	Overlapped	10
								FBgn0262976	-	X_RaGOO:8050914-8054554	roo	+	X_RaGOO:8052661-8052744	Embedded	153.5
								FBgn0263093	+	4_RaGOO:907089-909827	transib3	-	4_RaGOO:908309-909006	Overlapped	40.5
								FBgn0263490	+	3R_RaGOO:23737647-23775671	roo	+	3R_RaGOO:23771610-23771744	Embedded	79.5
								FBgn0263993	+	X_RaGOO:6512022-6529655	INE-1	+	X_RaGOO:6529055-6529136	Embedded	36
								FBgn0263993	+	X_RaGOO:6512022-6529655	INE-1	+	X_RaGOO:6529246-6529361	Embedded	48
								FBgn0263995	+	3R_RaGOO:17062226-17159723	roo	+	3R_RaGOO:17108501-17108615	Embedded	3.5
								FBgn0264490	+	3R_RaGOO:21084942-21150101	roo	+	3R_RaGOO:21140135-21140240	Embedded	3.5
								FBgn0264574	+	3L_RaGOO:934717-1010870	Rt1a	-	3L_RaGOO:983045-988211	Intronic	6.5
								FBgn0264607	-	4_RaGOO:1042671-1061073	INE-1	+	4_RaGOO:1046989-1047183	Intronic	4
								FBgn0264607	-	4_RaGOO:1042671-1061073	INE-1	+	4_RaGOO:1048667-1048973	Intronic	11
								FBgn0264834	-	2R_RaGOO:960763-961762	gypsy12	-	2R_RaGOO:961524-961710	Embedded	7
								FBgn0264895	-	2L_RaGOO:7348429-7427108	roo	-	2L_RaGOO:7379865-7379969	Embedded	7.5
								FBgn0265767	+	X_RaGOO:21960311-21972938	INE-1	-	X_RaGOO:21966487-21966636	Overlapped	18.5
								FBgn0265767	+	X_RaGOO:21960311-21972938	INE-1	-	X_RaGOO:21966705-21966978	Overlapped	5
								FBgn0265767	+	X_RaGOO:21960311-21972938	INE-1	-	X_RaGOO:21969060-21969234	Overlapped	5
								FBgn0265991	-	2R_RaGOO:14270783-14325267	TART-B	-	2R_RaGOO:14282886-14283019	Embedded	87.5
								FBgn0266228	-	3R_RaGOO:3873038-3873847	gypsy	+	3R_RaGOO:3873521-3873621	Embedded	3
								FBgn0266347	+	3L_RaGOO:23142459-23228470	1360	-	3L_RaGOO:23191455-23191604	Embedded	10
								FBgn0266347	+	3L_RaGOO:23142459-23228470	Fw2	+	3L_RaGOO:23194001-23194256	Embedded	6.5
								FBgn0266347	+	3L_RaGOO:23142459-23228470	INE-1	+	3L_RaGOO:23218916-23219014	Embedded	3
								FBgn0266347	+	3L_RaGOO:23142459-23228470	INE-1	-	3L_RaGOO:23225855-23225976	Embedded	4.5
								FBgn0266580	+	2R_RaGOO:4653415-4666822	INE-1	+	2R_RaGOO:4666140-4666501	Embedded	3
								FBgn0266696	+	3L_RaGOO:2384549-2497100	roo	+	3L_RaGOO:2449518-2449633	Embedded	11
								FBgn0267033	-	X_RaGOO:13370298-13512143	roo	-	X_RaGOO:13408356-13408496	Embedded	5
								FBgn0267160	-	3R_RaGOO:14290175-14293396	gypsy7	-	3R_RaGOO:14292692-14292836	Embedded	10
								FBgn0267160	-	3R_RaGOO:14290175-14293396	Tc1-2	+	3R_RaGOO:14292901-14293001	Embedded	8.5
								FBgn0267160	-	3R_RaGOO:14290175-14293396	Tc1-2	+	3R_RaGOO:14293002-14293118	Embedded	3.5
								FBgn0267733	+	2R_RaGOO:3675896-3678695	INE-1	-	2R_RaGOO:3677373-3677471	Embedded	10.5
								FBgn0267733	+	2R_RaGOO:3675896-3678695	Tc1-2	+	2R_RaGOO:3678072-3678210	Embedded	17.5
								FBgn0278598	+	2L_RaGOO:21782205-21792535	INE-1	+	2L_RaGOO:21784906-21785010	Embedded	16
								FBgn0278598	+	2L_RaGOO:21782205-21792535	INE-1	+	2L_RaGOO:21785004-21785148	Embedded	17
								FBgn0283473	+	X_RaGOO:18231718-18249368	roo	+	X_RaGOO:18232157-18232267	Embedded	56
								FBgn0283657	+	X_RaGOO:3444302-3503229	roo	+	X_RaGOO:3490203-3490313	Embedded	56
								FBgn0283657	+	X_RaGOO:3444302-3503229	roo	+	X_RaGOO:3495312-3495427	Embedded	70.5
								FBgn0284237	-	2R_RaGOO:8870368-8892804	roo	-	2R_RaGOO:8888349-8888505	Embedded	78
								FBgn0285913	+	3R_RaGOO:13437779-13450998	roo	+	3R_RaGOO:13449349-13449430	Embedded	9
								FBgn0285926	-	X_RaGOO:10386480-10422831	roo	-	X_RaGOO:10395558-10395675	Embedded	110
								FBgn0286778	-	2R_RaGOO:6458786-6504432	HMS-Beagle	-	2R_RaGOO:6501119-6501332	Embedded	1162.5
								FBgn0287182	-	3L_RaGOO:26894294-26932801	Fw3	-	3L_RaGOO:26925443-26925708	Overlapped	3
								FBgn0287182	-	3L_RaGOO:26894294-26932801	jockey2	+	3L_RaGOO:26931484-26931674	Overlapped	11
								FBgn0287182	-	3L_RaGOO:26894294-26932801	transib2	+	3L_RaGOO:26924533-26925441	Overlapped	36.5
								FBgn0287183	-	3L_RaGOO:25385576-25578367	gypsy2	-	3L_RaGOO:25397551-25398731	Intronic	2
								FBgn0287183	-	3L_RaGOO:25385576-25578367	rover	+	3L_RaGOO:25442013-25448379	Intronic	11
								FBgn0287183	-	3L_RaGOO:25385576-25578367	Tirant	-	3L_RaGOO:25403647-25408548	Intronic	9.5
								FBgn0287478	+	2R_RaGOO:8139536-8173570	roo	+	2R_RaGOO:8166215-8166324	Embedded	13
								FBgn0287597	-	4_RaGOO:651054-653162	INE-1	-	4_RaGOO:652356-652463	Intronic	3
								FBgn0287603	+	X_RaGOO:20894093-20901017	mdg1	-	X_RaGOO:20897123-20897246	Embedded	52
								FBgn0287603	+	X_RaGOO:20894093-20901017	mdg1	-	X_RaGOO:20897249-20897664	Embedded	107.5
								FBgn0287603	+	X_RaGOO:20894093-20901017	roo	-	X_RaGOO:20896424-20897095	Embedded	222.5
								FBgn0287603	+	X_RaGOO:20894093-20901017	roo	-	X_RaGOO:20897675-20897964	Embedded	15
								FBgn0287603	+	X_RaGOO:20894093-20901017	roo	-	X_RaGOO:20897965-20898619	Embedded	6
								FBgn0287603	+	X_RaGOO:20894093-20901017	roo	-	X_RaGOO:20898619-20899326	Embedded	3.5
								FBgn0288229	-	2L_RaGOO:123375-131472	McClintock-int	-	2L_RaGOO:124298-124386	Overlapped	1011.5

## Sheet: dmsj7 - control
TE-initiated transcripts								TE-exonized transcripts									TE-terminated transcripts
gene_id	gene_strand	Exon-position	TE_family	TE_strand	TE_position	chimeric_reads		gene_id	gene_strand	gene-position	TE_family	TE_strand	TE_position	chimeric_reads			gene_id	gene_strand	Exon-position	TE_family	TE_strand	TE_position	chimeric_reads
FBgn0031188	-	X_RaGOO:21172322-21175322	S2	5.2	X_RaGOO:21173142-21173772	7		FBgn0000448	-	2R_RaGOO:9406816-9439863	roo	-	2R_RaGOO:9426140-9426296	Embedded	23.5		FBgn0002121	-	2L_RaGOO:10888-13888	Idefix	23.5	2L_RaGOO:13775-13888	4.5
FBgn0036921	+	3L_RaGOO:20177185-20180185	P-element	0.3	3L_RaGOO:20179883-20180173	8.5		FBgn0000810	+	X_RaGOO:2035082-2038991	roo	+	X_RaGOO:2035298-2035404	Embedded	92		FBgn0011747	-	4_RaGOO:109361-112361	G5	2.2	4_RaGOO:112173-112361	6
FBgn0037156	-	3L_RaGOO:22448917-22451917	hobo	17.4	3L_RaGOO:22449376-22449663	2.5		FBgn0001185	+	2L_RaGOO:16250469-16252979	INE-1	-	2L_RaGOO:16252412-16252959	Embedded	57		FBgn0016126	+	4_RaGOO:443491-446491	1360	4.8	4_RaGOO:443610-444153	9
FBgn0058470	-	3L_RaGOO:24131413-24134413	297	15.8	3L_RaGOO:24132572-24133326	6.5		FBgn0001215	+	3R_RaGOO:27215860-27221808	jockey	-	3R_RaGOO:27216102-27216218	Intronic	4		FBgn0016754	-	3R_RaGOO:22597765-22600765	pogo	1.1	3R_RaGOO:22600579-22600666	2
FBgn0084017	+	3L_RaGOO:23276446-23279446	1360	7.2	3L_RaGOO:23279028-23279290	2.5		FBgn0002590	-	X_RaGOO:16546103-16550772	BS	+	X_RaGOO:16546331-16546428	Intronic	11		FBgn0016754	-	3R_RaGOO:22597765-22600765	pogo	0	3R_RaGOO:22600676-22600764	3
FBgn0086558	-	X_RaGOO:5925405-5928405	gypsy	2.1	X_RaGOO:5925644-5926124	67		FBgn0003118	-	3R_RaGOO:21992553-22048377	roo	-	3R_RaGOO:21996682-21996771	Embedded	2.5		FBgn0028563	+	2R_RaGOO:7341705-7344705	flea	1.5	2R_RaGOO:7341705-7341976	2.5
								FBgn0003256	+	2R_RaGOO:655708-706767	Cr1a	+	2R_RaGOO:694816-695112	Intronic	4.5		FBgn0031659	+	2L_RaGOO:4829717-4832717	S2	9.7	2L_RaGOO:4829749-4829872	13.5
								FBgn0003256	+	2R_RaGOO:655708-706767	INE-1	+	2R_RaGOO:660500-660586	Intronic	4		FBgn0033000	+	2R_RaGOO:4124684-4127684	1360	3.6	2R_RaGOO:4124976-4126054	3
								FBgn0003256	+	2R_RaGOO:655708-706767	INE-1	-	2R_RaGOO:678206-678330	Intronic	4.5		FBgn0033000	+	2R_RaGOO:4124684-4127684	gtwin	17.1	2R_RaGOO:4126055-4127041	12
								FBgn0003256	+	2R_RaGOO:655708-706767	Tc1	-	2R_RaGOO:663049-664255	Intronic	10		FBgn0033010	+	2R_RaGOO:4542577-4545577	mdg1	21.7	2R_RaGOO:4543659-4544173	2
								FBgn0003464	+	X_RaGOO:20657243-20664853	roo	+	X_RaGOO:20660129-20660228	Embedded	6		FBgn0034008	-	2R_RaGOO:14422379-14425379	hopper2	20.9	2R_RaGOO:14425038-14425245	3.5
								FBgn0004227	+	X_RaGOO:15770235-15780201	INE-1	-	X_RaGOO:15777515-15777631	Embedded	7.5		FBgn0035993	-	3L_RaGOO:9219661-9222661	INE-1	16.3	3L_RaGOO:9222440-9222642	13
								FBgn0004872	-	2L_RaGOO:10681280-10686656	Cr1a	-	2L_RaGOO:10683948-10684088	Intronic	17.5		FBgn0039977	+	3L_RaGOO:23889630-23892630	Cr1a	17.1	3L_RaGOO:23889765-23889920	18
								FBgn0004872	-	2L_RaGOO:10681280-10686656	INE-1	+	2L_RaGOO:10683786-10683901	Intronic	4.5		FBgn0040005	+	2R_RaGOO:3963415-3966415	Quasimodo	0.8	2R_RaGOO:3963415-3964323	2
								FBgn0004872	-	2L_RaGOO:10681280-10686656	INE-1	+	2L_RaGOO:10685909-10686040	Intronic	29.5		FBgn0042138	+	3L_RaGOO:11895976-11898976	mdg3	0.1	3L_RaGOO:11895979-11898899	2
								FBgn0005427	-	X_RaGOO:169662-180848	INE-1	+	X_RaGOO:176021-176404	Embedded	3		FBgn0043458	-	3L_RaGOO:1446801-1449801	1360	5.5	3L_RaGOO:1449445-1449801	10.5
								FBgn0005616	-	2L_RaGOO:3351777-3355681	INE-1	-	2L_RaGOO:3352270-3352426	Embedded	19		FBgn0050428	+	2R_RaGOO:24255669-24258669	INE-1	18.5	2R_RaGOO:24255721-24255827	3.5
								FBgn0005616	-	2L_RaGOO:3351777-3355681	INE-1	-	2L_RaGOO:3352401-3352657	Embedded	13		FBgn0082998	-	X_RaGOO:16543449-16546449	BS	4.2	X_RaGOO:16546331-16546428	15.5
								FBgn0005632	+	3R_RaGOO:30308914-30322629	roo	+	3R_RaGOO:30320656-30320736	Embedded	3.5		FBgn0082999	-	X_RaGOO:16543622-16546622	BS	4.2	X_RaGOO:16546331-16546428	6.5
								FBgn0010113	+	3R_RaGOO:28865356-28952201	roo	+	3R_RaGOO:28940919-28941019	Embedded	21		FBgn0250830	-	2R_RaGOO:4088101-4091101	1360	8.3	2R_RaGOO:4090976-4091101	4.5
								FBgn0010215	-	3L_RaGOO:23511448-23530352	INE-1	-	3L_RaGOO:23522357-23522515	Embedded	9		FBgn0261505	-	Y_RaGOO:28078-31078	Doc3-element	3.1	Y_RaGOO:30973-31078	4.5
								FBgn0010395	+	2L_RaGOO:20473853-20478876	INE-1	+	2L_RaGOO:20478139-20478263	Embedded	6
								FBgn0010395	+	2L_RaGOO:20473853-20478876	INE-1	+	2L_RaGOO:20478277-20478399	Embedded	5.5
								FBgn0011481	-	3R_RaGOO:16953027-16960092	HMS-Beagle	-	3R_RaGOO:16957255-16957451	Embedded	749.5
								FBgn0011642	-	4_RaGOO:1048793-1056412	INE-1	+	4_RaGOO:1055591-1055684	Overlapped	2
								FBgn0011648	-	2L_RaGOO:3053221-3066853	roo	-	2L_RaGOO:3056284-3056375	Embedded	124.5
								FBgn0011747	-	4_RaGOO:112361-127041	1360	+	4_RaGOO:116863-117106	Overlapped	18.5
								FBgn0011747	-	4_RaGOO:112361-127041	G5	-	4_RaGOO:112361-112982	Overlapped	34
								FBgn0011760	+	X_RaGOO:4360470-4374402	HMS-Beagle	+	X_RaGOO:4361035-4361296	Embedded	56
								FBgn0013759	-	3R_RaGOO:20495391-20534628	roo	-	3R_RaGOO:20532871-20532960	Embedded	219
								FBgn0014037	-	3L_RaGOO:20139375-20159620	roo	-	3L_RaGOO:20144217-20144300	Embedded	90.5
								FBgn0014133	+	X_RaGOO:11206105-11221885	roo	+	X_RaGOO:11218004-11218091	Embedded	2
								FBgn0015778	+	3R_RaGOO:12437506-12445022	roo	+	3R_RaGOO:12442079-12442167	Embedded	995
								FBgn0016059	-	2R_RaGOO:16799216-16809808	roo	-	2R_RaGOO:16804950-16805046	Embedded	301
								FBgn0016126	+	4_RaGOO:435055-443491	INE-1	-	4_RaGOO:438809-439322	Intronic	4.5
								FBgn0016754	-	3R_RaGOO:22600765-22629291	roo	-	3R_RaGOO:22626923-22627098	Embedded	6
								FBgn0016926	-	2L_RaGOO:1076226-1090552	BS	-	2L_RaGOO:1089848-1089929	Embedded	128.5
								FBgn0017418	-	X_RaGOO:17536265-17543651	1360	-	X_RaGOO:17537448-17537875	Embedded	120
								FBgn0020445	-	2L_RaGOO:3224962-3245022	roo	-	2L_RaGOO:3243231-3243355	Embedded	59.5
								FBgn0020660	-	3L_RaGOO:27201144-27216715	1360	+	3L_RaGOO:27202815-27202905	Intronic	2.5
								FBgn0022361	+	4_RaGOO:546191-555390	FB	+	4_RaGOO:549059-549694	Intronic	4
								FBgn0023213	-	4_RaGOO:905807-921192	INE-1	-	4_RaGOO:907155-907289	Intronic	4
								FBgn0023441	-	2R_RaGOO:14767288-14786671	roo	-	2R_RaGOO:14772324-14772422	Embedded	5
								FBgn0024250	+	X_RaGOO:6914318-6917502	roo	+	X_RaGOO:6915728-6915850	Embedded	3
								FBgn0024728	+	4_RaGOO:651270-657559	INE-1	+	4_RaGOO:654691-654840	Intronic	8.5
								FBgn0024807	-	X_RaGOO:20913157-20918398	HB	+	X_RaGOO:20916341-20916501	Intronic	2
								FBgn0025388	-	X_RaGOO:4303765-4308712	INE-1	+	X_RaGOO:4303851-4303998	Embedded	2
								FBgn0025674	-	3L_RaGOO:10107204-10113048	INE-1	+	3L_RaGOO:10110686-10110876	Embedded	3
								FBgn0025674	-	3L_RaGOO:10107204-10113048	INE-1	+	3L_RaGOO:10110957-10111048	Embedded	2
								FBgn0025741	-	4_RaGOO:1000302-1018568	INE-1	-	4_RaGOO:1001388-1001516	Embedded	14
								FBgn0025741	-	4_RaGOO:1000302-1018568	INE-1	-	4_RaGOO:1001597-1001906	Embedded	33
								FBgn0026083	+	X_RaGOO:3801110-3814109	INE-1	+	X_RaGOO:3812295-3812563	Embedded	34
								FBgn0026083	+	X_RaGOO:3801110-3814109	INE-1	+	X_RaGOO:3812582-3812663	Embedded	16
								FBgn0026238	-	2R_RaGOO:4504742-4515972	INE-1	-	2R_RaGOO:4505687-4505810	Intronic	4
								FBgn0026262	-	4_RaGOO:448378-455312	INE-1	-	4_RaGOO:451372-451502	Intronic	5
								FBgn0026869	-	4_RaGOO:526530-546029	INE-1	+	4_RaGOO:529655-529939	Embedded	2
								FBgn0026869	-	4_RaGOO:526530-546029	INE-1	-	4_RaGOO:531339-531609	Embedded	3
								FBgn0026869	-	4_RaGOO:526530-546029	INE-1	-	4_RaGOO:532540-532624	Embedded	3.5
								FBgn0026869	-	4_RaGOO:526530-546029	INE-1	-	4_RaGOO:532637-532809	Embedded	12.5
								FBgn0027259	-	X_RaGOO:11112657-11113745	pogo	+	X_RaGOO:11112902-11112995	Embedded	2.5
								FBgn0027279	+	X_RaGOO:21187367-21208333	INE-1	+	X_RaGOO:21194629-21195131	Intronic	7.5
								FBgn0027375	-	3L_RaGOO:15000622-15004533	INE-1	-	3L_RaGOO:15002756-15002890	Embedded	6.5
								FBgn0027581	-	2R_RaGOO:12742920-12756213	jockey	-	2R_RaGOO:12743183-12743542	Embedded	65
								FBgn0028953	+	2R_RaGOO:16582222-16590290	Tc3	+	2R_RaGOO:16588129-16588232	Embedded	88.5
								FBgn0029662	-	X_RaGOO:3200083-3208853	roo	-	X_RaGOO:3206983-3207112	Embedded	9.5
								FBgn0030040	-	X_RaGOO:8070094-8072514	HB	-	X_RaGOO:8071720-8072053	Intronic	3.5
								FBgn0030049	+	X_RaGOO:8175805-8185613	roo	+	X_RaGOO:8178955-8179081	Embedded	64.5
								FBgn0030087	-	X_RaGOO:8697437-8707592	roo	-	X_RaGOO:8699506-8699602	Embedded	37.5
								FBgn0030096	-	X_RaGOO:8764497-8766461	INE-1	+	X_RaGOO:8764625-8764740	Embedded	45
								FBgn0030121	-	X_RaGOO:8874651-8877174	roo	-	X_RaGOO:8875065-8875290	Embedded	84.5
								FBgn0030318	+	X_RaGOO:11136906-11143347	McClintock-int	+	X_RaGOO:11143013-11143138	Embedded	51
								FBgn0030418	+	X_RaGOO:12261980-12267533	hobo	+	X_RaGOO:12264202-12264461	Embedded	38
								FBgn0030421	+	X_RaGOO:12281322-12288905	1360	+	X_RaGOO:12286969-12287106	Embedded	9
								FBgn0030421	+	X_RaGOO:12281322-12288905	1360	+	X_RaGOO:12287291-12287614	Embedded	5.5
								FBgn0031054	+	X_RaGOO:19048679-19050970	G5	+	X_RaGOO:19050346-19050831	Embedded	102
								FBgn0031144	-	X_RaGOO:20343060-20346354	Tc3	+	X_RaGOO:20343771-20343918	Embedded	66.5
								FBgn0031190	-	X_RaGOO:21175135-21182573	INE-1	-	X_RaGOO:21176914-21177432	Intronic	2
								FBgn0031191	+	X_RaGOO:21182298-21187645	INE-1	+	X_RaGOO:21185095-21185263	Intronic	2
								FBgn0031191	+	X_RaGOO:21182298-21187645	INE-1	+	X_RaGOO:21186427-21186769	Intronic	2.5
								FBgn0031698	-	2L_RaGOO:5170422-5181804	roo	-	2L_RaGOO:5176168-5176284	Embedded	28
								FBgn0031740	+	2L_RaGOO:5657024-5658836	roo	+	2L_RaGOO:5658061-5658178	Embedded	24.5
								FBgn0032130	+	2L_RaGOO:9311944-9316603	roo	-	2L_RaGOO:9313653-9313743	Embedded	20.5
								FBgn0032240	-	2L_RaGOO:10127170-10129169	INE-1	-	2L_RaGOO:10128116-10128227	Embedded	166.5
								FBgn0032330	-	2L_RaGOO:10712424-10766697	roo	-	2L_RaGOO:10735224-10735312	Embedded	7
								FBgn0032656	+	2L_RaGOO:17506164-17517641	INE-1	+	2L_RaGOO:17516440-17516603	Embedded	99
								FBgn0032656	+	2L_RaGOO:17506164-17517641	INE-1	+	2L_RaGOO:17516627-17516761	Embedded	77.5
								FBgn0032656	+	2L_RaGOO:17506164-17517641	INE-1	+	2L_RaGOO:17516733-17516876	Embedded	78
								FBgn0032681	-	2L_RaGOO:18002866-18014332	INE-1	-	2L_RaGOO:18003799-18003969	Intronic	4
								FBgn0032688	+	2L_RaGOO:18121906-18126441	roo	+	2L_RaGOO:18124787-18124891	Embedded	48
								FBgn0032955	-	2L_RaGOO:20958427-20968241	INE-1	+	2L_RaGOO:20961000-20961219	Embedded	20.5
								FBgn0032957	-	2L_RaGOO:21020614-21034297	HB	-	2L_RaGOO:21032000-21032985	Overlapped	7
								FBgn0032986	+	3L_RaGOO:10214403-10221599	INE-1	+	3L_RaGOO:10216494-10216625	Embedded	2.5
								FBgn0032986	+	3L_RaGOO:10214403-10221599	invader1	+	3L_RaGOO:10220186-10220449	Embedded	2.5
								FBgn0032986	+	3L_RaGOO:10214403-10221599	jockey	+	3L_RaGOO:10215705-10216242	Embedded	5.5
								FBgn0032986	+	3L_RaGOO:10214403-10221599	R1-element	-	3L_RaGOO:10220667-10220758	Embedded	4
								FBgn0032988	+	3L_RaGOO:10224476-10232888	FB	+	3L_RaGOO:10225550-10225836	Intronic	3.5
								FBgn0033000	+	2R_RaGOO:4123335-4124684	Osvaldo	+	2R_RaGOO:4124217-4124384	Embedded	4
								FBgn0033005	+	2R_RaGOO:4423814-4428323	INE-1	+	2R_RaGOO:4424195-4424305	Overlapped	3.5
								FBgn0033010	+	2R_RaGOO:4532459-4542577	INE-1	+	2R_RaGOO:4541971-4542147	Embedded	266
								FBgn0033010	+	2R_RaGOO:4532459-4542577	INE-1	+	2R_RaGOO:4542226-4542364	Embedded	217.5
								FBgn0033010	+	2R_RaGOO:4532459-4542577	X-element	-	2R_RaGOO:4535356-4535670	Embedded	7
								FBgn0033015	+	2R_RaGOO:4697415-4736882	gypsy12	+	2R_RaGOO:4699225-4700208	Overlapped	8
								FBgn0033185	-	2R_RaGOO:6787319-6789906	1360	-	2R_RaGOO:6787367-6787526	Embedded	34.5
								FBgn0033302	-	2R_RaGOO:7811223-7814238	1360	+	2R_RaGOO:7813127-7813720	Embedded	4.5
								FBgn0033302	-	2R_RaGOO:7811223-7814238	1360	+	2R_RaGOO:7813813-7813899	Embedded	2
								FBgn0033302	-	2R_RaGOO:7811223-7814238	1360	+	2R_RaGOO:7813910-7814016	Embedded	8.5
								FBgn0034420	+	2R_RaGOO:18264266-18278567	POGON1	-	2R_RaGOO:18265852-18265940	Embedded	2
								FBgn0034420	+	2R_RaGOO:18264266-18278567	POGON1	-	2R_RaGOO:18265952-18266039	Embedded	2
								FBgn0034570	+	2R_RaGOO:20058732-20070254	roo	+	2R_RaGOO:20067381-20067495	Embedded	5.5
								FBgn0034644	+	2R_RaGOO:20750868-20762631	BS	+	2R_RaGOO:20754962-20755084	Embedded	21
								FBgn0034644	+	2R_RaGOO:20750868-20762631	roo	+	2R_RaGOO:20755212-20755319	Embedded	2.5
								FBgn0035388	+	3L_RaGOO:2962721-2967936	roo	+	3L_RaGOO:2965383-2965479	Embedded	87.5
								FBgn0035720	-	3L_RaGOO:6770101-6776526	roo	-	3L_RaGOO:6771125-6771225	Embedded	32.5
								FBgn0036134	-	3L_RaGOO:11402504-11409113	roo	-	3L_RaGOO:11406015-11406111	Embedded	16
								FBgn0036152	-	3L_RaGOO:11569689-11577417	roo	-	3L_RaGOO:11577113-11577222	Embedded	38
								FBgn0036262	+	3L_RaGOO:12478672-12481535	Rt1a	+	3L_RaGOO:12481205-12481328	Embedded	5.5
								FBgn0036374	+	3L_RaGOO:13808788-13817605	roo	+	3L_RaGOO:13812019-13812160	Embedded	17.5
								FBgn0036398	+	3L_RaGOO:14382378-14400407	roo	+	3L_RaGOO:14388932-14389035	Embedded	10.5
								FBgn0036451	+	3L_RaGOO:15173410-15184562	roo	+	3L_RaGOO:15176370-15176470	Embedded	4.5
								FBgn0036576	-	3L_RaGOO:16508384-16535289	roo	-	3L_RaGOO:16512167-16512259	Embedded	2.5
								FBgn0036640	-	3L_RaGOO:16941506-16944954	TART-A	-	3L_RaGOO:16941641-16941868	Embedded	267
								FBgn0036640	-	3L_RaGOO:16941506-16944954	TART-A	-	3L_RaGOO:16942172-16942340	Embedded	282.5
								FBgn0036900	-	3L_RaGOO:19989780-19993186	INE-1	-	3L_RaGOO:19990020-19990106	Embedded	110
								FBgn0036900	-	3L_RaGOO:19989780-19993186	INE-1	-	3L_RaGOO:19990128-19990495	Embedded	275.5
								FBgn0036958	-	3L_RaGOO:20487289-20496007	roo	-	3L_RaGOO:20491821-20491916	Embedded	10.5
								FBgn0037142	+	3L_RaGOO:22133169-22140807	INE-1	+	3L_RaGOO:22137198-22137319	Intronic	2
								FBgn0037213	+	3R_RaGOO:3106393-3118477	INE-1	-	3R_RaGOO:3116876-3117086	Embedded	11.5
								FBgn0037213	+	3R_RaGOO:3106393-3118477	INE-1	+	3R_RaGOO:3117291-3117398	Embedded	9
								FBgn0037213	+	3R_RaGOO:3106393-3118477	INE-1	+	3R_RaGOO:3117939-3118117	Embedded	8
								FBgn0037213	+	3R_RaGOO:3106393-3118477	INE-1	+	3R_RaGOO:3118319-3118438	Embedded	6
								FBgn0037363	+	3R_RaGOO:4540796-4551000	roo	+	3R_RaGOO:4540962-4541061	Embedded	96.5
								FBgn0037560	-	3R_RaGOO:7049699-7050891	1360	-	3R_RaGOO:7050634-7050744	Intronic	2.5
								FBgn0038223	-	3R_RaGOO:13093238-13099729	roo	-	3R_RaGOO:13095070-13095155	Embedded	32
								FBgn0038760	+	3R_RaGOO:18751430-18754194	roo	+	3R_RaGOO:18753557-18753658	Embedded	23.5
								FBgn0039209	-	3R_RaGOO:23290657-23316164	roo	-	3R_RaGOO:23295901-23295996	Embedded	21.5
								FBgn0039831	+	3R_RaGOO:29773703-29784262	roo	+	3R_RaGOO:29780003-29780094	Embedded	52.5
								FBgn0039890	-	4_RaGOO:182339-192073	INE-1	-	4_RaGOO:183223-183663	Intronic	2.5
								FBgn0039890	-	4_RaGOO:182339-192073	INE-1	+	4_RaGOO:189137-189327	Intronic	2
								FBgn0039890	-	4_RaGOO:182339-192073	INE-1	+	4_RaGOO:189824-189988	Intronic	4
								FBgn0039920	+	4_RaGOO:658813-669849	INE-1	-	4_RaGOO:666408-666525	Embedded	25.5
								FBgn0039923	-	4_RaGOO:757879-768300	FB	-	4_RaGOO:765042-765503	Intronic	109
								FBgn0039927	+	4_RaGOO:1117676-1128978	INE-1	-	4_RaGOO:1125769-1126040	Embedded	8.5
								FBgn0039932	-	4_RaGOO:952787-968926	Tc1-2	+	4_RaGOO:959228-960663	Overlapped	43
								FBgn0039936	-	4_RaGOO:844199-857657	INE-1	-	4_RaGOO:850745-850885	Intronic	2.5
								FBgn0039938	-	4_RaGOO:792875-826780	Tc1-2	+	4_RaGOO:796129-797744	Overlapped	10.5
								FBgn0039944	-	X_RaGOO:21748227-21759975	INE-1	-	X_RaGOO:21751538-21751870	Intronic	5
								FBgn0039945	-	X_RaGOO:21748227-21755882	INE-1	-	X_RaGOO:21751538-21751870	Intronic	5
								FBgn0039958	-	2L_RaGOO:22007885-22021141	Tc1-2	+	2L_RaGOO:22018750-22019394	Intronic	3.5
								FBgn0039970	+	2R_RaGOO:5033229-5036171	INE-1	-	2R_RaGOO:5035013-5035150	Intronic	2.5
								FBgn0039972	+	2L_RaGOO:21136050-21196153	INE-1	-	2L_RaGOO:21145586-21146031	Intronic	3.5
								FBgn0039972	+	2L_RaGOO:21136050-21196153	invader2	-	2L_RaGOO:21159095-21161206	Intronic	3
								FBgn0039993	+	2R_RaGOO:1207962-1213922	1360	-	2R_RaGOO:1208655-1208743	Intronic	8.5
								FBgn0039993	+	2R_RaGOO:1207962-1213922	INE-1	-	2R_RaGOO:1211244-1211516	Intronic	104.5
								FBgn0039993	+	2R_RaGOO:1207962-1213922	INE-1	-	2R_RaGOO:1211699-1211834	Intronic	3
								FBgn0039993	+	2R_RaGOO:1207962-1213922	INE-1	+	2R_RaGOO:1212703-1213076	Intronic	55
								FBgn0039994	+	2R_RaGOO:4052556-4065157	1360	-	2R_RaGOO:4053060-4053196	Overlapped	89.5
								FBgn0039994	+	2R_RaGOO:4052556-4065157	Rt1c	+	2R_RaGOO:4060407-4060598	Overlapped	2
								FBgn0040010	+	2L_RaGOO:21303788-21310016	1360	+	2L_RaGOO:21305533-21305967	Embedded	2.5
								FBgn0040022	+	3L_RaGOO:25271767-25279341	INE-1	+	3L_RaGOO:25277811-25278056	Intronic	10.5
								FBgn0040022	+	3L_RaGOO:25271767-25279341	INE-1	+	3L_RaGOO:25278043-25278169	Intronic	11.5
								FBgn0040056	+	3L_RaGOO:23917784-23928899	INE-1	-	3L_RaGOO:23925545-23925912	Intronic	12
								FBgn0040056	+	3L_RaGOO:23917784-23928899	INE-1	+	3L_RaGOO:23927077-23927363	Intronic	5.5
								FBgn0040823	+	3L_RaGOO:10266656-10424082	roo	+	3L_RaGOO:10356525-10356630	Embedded	22
								FBgn0041004	+	2L_RaGOO:21639492-21651016	1360	+	2L_RaGOO:21648826-21648978	Embedded	6
								FBgn0041004	+	2L_RaGOO:21639492-21651016	Idefix	-	2L_RaGOO:21646724-21647242	Embedded	33
								FBgn0041004	+	2L_RaGOO:21639492-21651016	INE-1	-	2L_RaGOO:21648071-21648155	Embedded	3.5
								FBgn0042083	+	2R_RaGOO:6063835-6066405	INE-1	+	2R_RaGOO:6064481-6064594	Intronic	2.5
								FBgn0042693	+	3R_RaGOO:16928297-16940598	roo	+	3R_RaGOO:16930413-16930497	Embedded	426.5
								FBgn0042693	+	3R_RaGOO:16928297-16940598	roo	+	3R_RaGOO:16930482-16930588	Embedded	317
								FBgn0045761	-	3R_RaGOO:24053535-24059681	Doc	-	3R_RaGOO:24054786-24059303	Overlapped	8
								FBgn0046692	+	2R_RaGOO:3782831-3800809	297	-	2R_RaGOO:3795564-3795769	Intronic	4
								FBgn0046692	+	2R_RaGOO:3782831-3800809	transib4	-	2R_RaGOO:3783971-3784727	Intronic	3
								FBgn0050460	-	2R_RaGOO:16189360-16210932	roo	-	2R_RaGOO:16190378-16190597	Embedded	15
								FBgn0052000	+	4_RaGOO:130560-141444	1360	+	4_RaGOO:138051-138258	Overlapped	50.5
								FBgn0052000	+	4_RaGOO:130560-141444	INE-1	+	4_RaGOO:133958-134038	Overlapped	4.5
								FBgn0052016	-	4_RaGOO:941987-948842	INE-1	-	4_RaGOO:945583-945685	Intronic	2
								FBgn0052016	-	4_RaGOO:941987-948842	INE-1	-	4_RaGOO:946654-946788	Intronic	2.5
								FBgn0052017	-	4_RaGOO:1128889-1154058	gypsy7	-	4_RaGOO:1152750-1153679	Overlapped	2
								FBgn0052133	-	3L_RaGOO:14400571-14409291	BS	-	3L_RaGOO:14405505-14405587	Embedded	47
								FBgn0052133	-	3L_RaGOO:14400571-14409291	roo	-	3L_RaGOO:14404799-14404879	Embedded	5
								FBgn0052133	-	3L_RaGOO:14400571-14409291	roo	-	3L_RaGOO:14405008-14405134	Embedded	28.5
								FBgn0052133	-	3L_RaGOO:14400571-14409291	roo	-	3L_RaGOO:14405917-14406036	Embedded	15.5
								FBgn0052133	-	3L_RaGOO:14400571-14409291	roo	-	3L_RaGOO:14406905-14407015	Embedded	13.5
								FBgn0052133	-	3L_RaGOO:14400571-14409291	TART-B	-	3L_RaGOO:14404834-14404922	Embedded	7.5
								FBgn0052152	-	3L_RaGOO:16510081-16514616	roo	-	3L_RaGOO:16512167-16512259	Embedded	2.5
								FBgn0052451	+	3L_RaGOO:22923367-22956162	INE-1	+	3L_RaGOO:22954864-22955047	Embedded	4
								FBgn0052758	-	X_RaGOO:5377213-5395566	micropia	-	X_RaGOO:5385821-5389779	Intronic	5
								FBgn0052767	-	X_RaGOO:4726538-4740251	roo	-	X_RaGOO:4735997-4736214	Embedded	28
								FBgn0053554	-	2R_RaGOO:4564704-4628316	hopper	+	2R_RaGOO:4616713-4617266	Intronic	5.5
								FBgn0053554	-	2R_RaGOO:4564704-4628316	INE-1	-	2R_RaGOO:4584975-4585128	Intronic	5.5
								FBgn0058045	+	3L_RaGOO:24163459-24172123	INE-1	-	3L_RaGOO:24165954-24166091	Intronic	6
								FBgn0058045	+	3L_RaGOO:24163459-24172123	INE-1	-	3L_RaGOO:24166123-24166321	Intronic	4
								FBgn0058160	-	2R_RaGOO:3936785-3950386	diver2	+	2R_RaGOO:3938216-3938375	Embedded	24
								FBgn0058160	-	2R_RaGOO:3936785-3950386	G3	-	2R_RaGOO:3936792-3937150	Embedded	25.5
								FBgn0058160	-	2R_RaGOO:3936785-3950386	INE-1	+	2R_RaGOO:3937170-3937400	Embedded	23.5
								FBgn0058160	-	2R_RaGOO:3936785-3950386	INE-1	+	2R_RaGOO:3937399-3937564	Embedded	26.5
								FBgn0058160	-	2R_RaGOO:3936785-3950386	INE-1	-	2R_RaGOO:3939200-3939283	Embedded	15
								FBgn0058160	-	2R_RaGOO:3936785-3950386	INE-1	-	2R_RaGOO:3939384-3939565	Embedded	32
								FBgn0058160	-	2R_RaGOO:3936785-3950386	INE-1	-	2R_RaGOO:3939720-3939885	Embedded	21.5
								FBgn0058191	+	2R_RaGOO:841065-844668	1360	-	2R_RaGOO:843503-843929	Embedded	29.5
								FBgn0064225	-	2L_RaGOO:21285990-21290590	Cr1a	-	2L_RaGOO:21287017-21287358	Embedded	4.5
								FBgn0064225	-	2L_RaGOO:21285990-21290590	INE-1	-	2L_RaGOO:21287814-21287959	Embedded	28
								FBgn0064225	-	2L_RaGOO:21285990-21290590	INE-1	-	2L_RaGOO:21287983-21288075	Embedded	19.5
								FBgn0067622	-	2L_RaGOO:10127170-10129169	INE-1	-	2L_RaGOO:10128116-10128227	Embedded	166.5
								FBgn0085430	+	X_RaGOO:18268145-18288234	roo	+	X_RaGOO:18282608-18282706	Embedded	9.5
								FBgn0085432	+	4_RaGOO:72079-111556	INE-1	+	4_RaGOO:109076-109246	Embedded	6.5
								FBgn0085432	+	4_RaGOO:72079-111556	INE-1	+	4_RaGOO:109374-109518	Embedded	4
								FBgn0085638	-	2R_RaGOO:2469104-2543606	gypsy4	-	2R_RaGOO:2532283-2536606	Intronic	10.5
								FBgn0085638	-	2R_RaGOO:2469104-2543606	Quasimodo	-	2R_RaGOO:2526321-2526848	Intronic	7
								FBgn0085638	-	2R_RaGOO:2469104-2543606	Tc1-2	-	2R_RaGOO:2541777-2543227	Intronic	43
								FBgn0086378	+	3R_RaGOO:2677735-2682280	1360	-	3R_RaGOO:2681836-2682098	Embedded	11.5
								FBgn0086408	+	2R_RaGOO:21885439-21893647	INE-1	-	2R_RaGOO:21893520-21893630	Embedded	7.5
								FBgn0087002	+	4_RaGOO:1052393-1068673	HB	-	4_RaGOO:1067722-1068057	Embedded	4
								FBgn0250816	+	3L_RaGOO:23721846-23864556	aurora-element	-	3L_RaGOO:23831637-23831741	Intronic	2
								FBgn0250816	+	3L_RaGOO:23721846-23864556	Doc3-element	+	3L_RaGOO:23807418-23808199	Intronic	9.5
								FBgn0259143	+	X_RaGOO:11972710-11987590	roo	+	X_RaGOO:11973557-11973700	Embedded	57
								FBgn0259176	-	2L_RaGOO:12112082-12203684	roo	-	2L_RaGOO:12195884-12195979	Embedded	3.5
								FBgn0259176	-	2L_RaGOO:12112082-12203684	roo	-	2L_RaGOO:12196550-12196655	Embedded	23.5
								FBgn0260003	+	3R_RaGOO:18206314-18343842	roo	+	3R_RaGOO:18332028-18332134	Embedded	5
								FBgn0260008	+	3L_RaGOO:25284863-25290316	gypsy4	+	3L_RaGOO:25289748-25290288	Embedded	10.5
								FBgn0260008	+	3L_RaGOO:25284863-25290316	Tc1-2	-	3L_RaGOO:25285530-25285870	Embedded	9.5
								FBgn0260462	-	3R_RaGOO:4112318-4126397	INE-1	-	3R_RaGOO:4113940-4114054	Intronic	2.5
								FBgn0260780	+	X_RaGOO:11406664-11412639	roo	+	X_RaGOO:11407705-11407810	Embedded	350
								FBgn0260780	+	X_RaGOO:11406664-11412639	roo	+	X_RaGOO:11408026-11408251	Embedded	524
								FBgn0260798	-	2R_RaGOO:3575533-3706220	S-element	+	2R_RaGOO:3704116-3705766	Intronic	2.5
								FBgn0260799	+	2R_RaGOO:3868883-3882801	1360	-	2R_RaGOO:3872342-3872718	Intronic	9
								FBgn0260799	+	2R_RaGOO:3868883-3882801	INE-1	-	2R_RaGOO:3881045-3881459	Intronic	3
								FBgn0260859	-	3L_RaGOO:9221101-9224866	roo	-	3L_RaGOO:9221307-9221433	Embedded	156.5
								FBgn0260987	+	3L_RaGOO:26902762-26924295	INE-1	+	3L_RaGOO:26914194-26914494	Overlapped	4.5
								FBgn0260997	-	3L_RaGOO:26390286-26411555	gypsy4	-	3L_RaGOO:26395194-26401354	Intronic	11
								FBgn0261260	-	X_RaGOO:8965002-9107382	roo	-	X_RaGOO:8966616-8966721	Embedded	12
								FBgn0261387	-	2R_RaGOO:4109515-4118391	INE-1	-	2R_RaGOO:4114121-4114232	Intronic	2
								FBgn0261393	-	3R_RaGOO:6365942-6368844	INE-1	-	3R_RaGOO:6366472-6366570	Embedded	41
								FBgn0261444	-	X_RaGOO:1058591-1079949	roo	-	X_RaGOO:1062288-1062386	Embedded	6
								FBgn0261505	-	Y_RaGOO:31078-32960	Doc3-element	-	Y_RaGOO:31078-31837	Overlapped	127
								FBgn0261547	+	3L_RaGOO:17324253-17348891	roo	+	3L_RaGOO:17335178-17335286	Embedded	7
								FBgn0261617	-	X_RaGOO:9269616-9291220	roo	-	X_RaGOO:9282493-9282590	Embedded	3.5
								FBgn0261617	-	X_RaGOO:9269616-9291220	roo	-	X_RaGOO:9282563-9282682	Embedded	7
								FBgn0261617	-	X_RaGOO:9269616-9291220	roo	-	X_RaGOO:9287699-9287813	Embedded	23.5
								FBgn0261617	-	X_RaGOO:9269616-9291220	TART-B	-	X_RaGOO:9282291-9282577	Embedded	3.5
								FBgn0261617	-	X_RaGOO:9269616-9291220	TART-B	-	X_RaGOO:9282611-9282809	Embedded	5.5
								FBgn0261617	-	X_RaGOO:9269616-9291220	TART-C	-	X_RaGOO:9283228-9283324	Embedded	8
								FBgn0261641	-	3R_RaGOO:5206239-5212849	R1-element	-	3R_RaGOO:5210085-5210235	Embedded	8
								FBgn0261802	+	3L_RaGOO:10114125-10149036	INE-1	+	3L_RaGOO:10146077-10146467	Embedded	4
								FBgn0261873	+	X_RaGOO:7788193-7849291	roo	+	X_RaGOO:7833983-7834073	Embedded	7
								FBgn0261986	+	3R_RaGOO:24399485-24403330	roo	+	3R_RaGOO:24400494-24400587	Embedded	103.5
								FBgn0262115	+	2R_RaGOO:3499873-3502384	gypsy2	+	2R_RaGOO:3502154-3502343	Embedded	14
								FBgn0262117	-	2R_RaGOO:3374877-3382018	G4	+	2R_RaGOO:3378347-3378485	Intronic	3.5
								FBgn0262123	+	2R_RaGOO:932911-1037481	gypsy2	+	2R_RaGOO:974101-976537	Overlapped	2
								FBgn0262124	-	2R_RaGOO:3168026-3217514	Cr1a	+	2R_RaGOO:3203529-3204634	Intronic	16
								FBgn0262582	+	3R_RaGOO:18977296-19022038	roo	+	3R_RaGOO:19011790-19011883	Embedded	9
								FBgn0262617	+	3R_RaGOO:8996539-9040614	roo	+	3R_RaGOO:9027965-9028065	Embedded	3.5
								FBgn0262731	+	4_RaGOO:455980-459952	FB	+	4_RaGOO:456931-457330	Intronic	115.5
								FBgn0262887	+	2L_RaGOO:21921686-21923393	gypsy8	+	2L_RaGOO:21922699-21922988	Embedded	15
								FBgn0262901	+	2R_RaGOO:4514915-4516947	INE-1	-	2R_RaGOO:4514915-4515117	Overlapped	9
								FBgn0262976	-	X_RaGOO:8019629-8023279	roo	+	X_RaGOO:8021380-8021463	Embedded	119.5
								FBgn0263093	+	4_RaGOO:895761-898502	transib3	-	4_RaGOO:896985-897682	Overlapped	84
								FBgn0263504	-	X_RaGOO:21188041-21191048	FB	-	X_RaGOO:21188933-21189239	Embedded	3.5
								FBgn0263780	-	2R_RaGOO:1635309-1967919	3S18	+	2R_RaGOO:1773102-1773892	Intronic	12
								FBgn0263780	-	2R_RaGOO:1635309-1967919	accord2	-	2R_RaGOO:1912384-1915382	Intronic	6
								FBgn0263780	-	2R_RaGOO:1635309-1967919	gypsy3	-	2R_RaGOO:1910096-1912270	Intronic	12.5
								FBgn0263993	+	X_RaGOO:6480765-6498473	INE-1	+	X_RaGOO:6497872-6497954	Embedded	26.5
								FBgn0263993	+	X_RaGOO:6480765-6498473	INE-1	+	X_RaGOO:6498007-6498178	Embedded	63
								FBgn0264607	-	4_RaGOO:1026735-1045139	INE-1	+	4_RaGOO:1031113-1031254	Intronic	4
								FBgn0264607	-	4_RaGOO:1026735-1045139	pogo	-	4_RaGOO:1032256-1032489	Intronic	2.5
								FBgn0265767	+	X_RaGOO:21695069-21707703	INE-1	-	X_RaGOO:21701247-21701396	Overlapped	13.5
								FBgn0265767	+	X_RaGOO:21695069-21707703	INE-1	-	X_RaGOO:21701465-21701740	Overlapped	4
								FBgn0265991	-	2R_RaGOO:14872514-14926900	TART-B	-	2R_RaGOO:14884610-14884743	Embedded	43
								FBgn0266228	-	3R_RaGOO:3616626-3617432	gtwin	+	3R_RaGOO:3617106-3617215	Embedded	5
								FBgn0266347	+	3L_RaGOO:23336116-23416130	1360	-	3L_RaGOO:23378489-23378638	Embedded	15.5
								FBgn0266347	+	3L_RaGOO:23336116-23416130	INE-1	-	3L_RaGOO:23407816-23407921	Embedded	4
								FBgn0266347	+	3L_RaGOO:23336116-23416130	INE-1	-	3L_RaGOO:23413510-23413634	Embedded	3.5
								FBgn0266409	+	3R_RaGOO:21427602-21432977	G3	+	3R_RaGOO:21429591-21429672	Embedded	108
								FBgn0266457	-	X_RaGOO:20798827-20822285	INE-1	+	X_RaGOO:20822062-20822172	Overlapped	10.5
								FBgn0267428	+	2R_RaGOO:116026-437497	INE-1	-	2R_RaGOO:117213-117321	Intronic	25.5
								FBgn0278598	+	2L_RaGOO:21291933-21302178	INE-1	+	2L_RaGOO:21294633-21294738	Embedded	9
								FBgn0278598	+	2L_RaGOO:21291933-21302178	INE-1	+	2L_RaGOO:21294758-21294869	Embedded	4.5
								FBgn0283473	+	X_RaGOO:18192603-18210256	roo	+	X_RaGOO:18193046-18193156	Embedded	22.5
								FBgn0283657	+	X_RaGOO:3423191-3482109	roo	+	X_RaGOO:3469084-3469194	Embedded	31.5
								FBgn0284237	-	2R_RaGOO:9408182-9430522	roo	-	2R_RaGOO:9426140-9426296	Embedded	23.5
								FBgn0285926	-	X_RaGOO:10362365-10398691	roo	-	X_RaGOO:10371416-10371538	Embedded	21.5
								FBgn0286778	-	2R_RaGOO:7005769-7051940	HMS-Beagle	-	2R_RaGOO:7048620-7048831	Embedded	732.5
								FBgn0287182	-	3L_RaGOO:27269475-27309837	FB	-	3L_RaGOO:27284532-27285066	Overlapped	2
								FBgn0287182	-	3L_RaGOO:27269475-27309837	jockey2	+	3L_RaGOO:27308518-27308708	Overlapped	23.5
								FBgn0287182	-	3L_RaGOO:27269475-27309837	transib2	+	3L_RaGOO:27300915-27301822	Overlapped	36.5
								FBgn0287183	-	3L_RaGOO:25898606-26091639	rover	+	3L_RaGOO:25956203-25963136	Intronic	8
								FBgn0287183	-	3L_RaGOO:25898606-26091639	Tirant	-	3L_RaGOO:25915184-25921718	Intronic	7.5
								FBgn0287187	+	3L_RaGOO:24695813-24702101	1360	-	3L_RaGOO:24696873-24697023	Overlapped	2.5
								FBgn0287187	+	3L_RaGOO:24695813-24702101	INE-1	-	3L_RaGOO:24695813-24695895	Overlapped	6
								FBgn0287603	+	X_RaGOO:20822444-20829361	GATE	-	X_RaGOO:20829009-20829250	Embedded	3
								FBgn0287603	+	X_RaGOO:20822444-20829361	mdg1	-	X_RaGOO:20825454-20825594	Embedded	108.5
								FBgn0287603	+	X_RaGOO:20822444-20829361	mdg1	-	X_RaGOO:20825597-20826012	Embedded	156
								FBgn0287603	+	X_RaGOO:20822444-20829361	roo	-	X_RaGOO:20824773-20825443	Embedded	225
								FBgn0287603	+	X_RaGOO:20822444-20829361	roo	-	X_RaGOO:20826023-20826312	Embedded	45.5
								FBgn0287603	+	X_RaGOO:20822444-20829361	roo	-	X_RaGOO:20826313-20826970	Embedded	24
								FBgn0287603	+	X_RaGOO:20822444-20829361	roo	-	X_RaGOO:20826967-20827673	Embedded	20
								FBgn0287603	+	X_RaGOO:20822444-20829361	roo	-	X_RaGOO:20827672-20829011	Embedded	8
								FBgn0287618	+	2R_RaGOO:1837960-1840589	INE-1	+	2R_RaGOO:1838005-1838171	Embedded	13.5
								FBgn0288229	-	2L_RaGOO:121858-131195	McClintock-int	-	2L_RaGOO:122780-122868	Overlapped	1114.5

[truncated: 14 more sheets: dmsj7 - cold, dmsj7 - starvation, dsgoth31 - control, dsgoth31 - cold, dsgoth31 - starvation, dsgoth613 - control, dsgoth613 - cold, dsgoth613 - starvation, dssj27 - control, dssj27 - cold, dssj27 - starvation, dssj9 - control, dssj9 - cold, dssj9 - starvation]
