# Supplementary material for: Gene and transposable element expression in response to stress in temperate and tropical populations of Drosophila
Source: Mob DNA. 2025 Sep 30;16:35. doi: 10.1186/s13100-025-00372-x (PMC12487357; doi:10.1186/s13100-025-00372-x)
Supplement: Supplementary file 7 — Supplementary Material 7 [file 13100_2025_372_MOESM7_ESM.xlsx]

## Sheet: dmgoth101
DNA							LINE							LTR
2L_RaGOO	19412800	19416205	1360	.	+		2R_RaGOO	98244	102761	baggins	.	-		3L_RaGOO	24209333	24213898	1731	.	+
2R_RaGOO	1590725	1594135	1360	.	+		3L_RaGOO	23759496	23764555	baggins	.	+		Y_RaGOO	340771	345273	1731	.	+
3L_RaGOO	24652023	24655285	1360	.	+		3L_RaGOO	23958695	23963253	baggins	.	-		2R_RaGOO	1374044	1381554	17.6	.	-
3R_RaGOO	3337861	3341268	1360	.	-		3L_RaGOO	24008193	24012932	baggins	.	+		2R_RaGOO	1628626	1635729	17.6	.	+
4_RaGOO	772387	775215	1360	.	-		X_RaGOO	21982566	21987672	baggins	.	-		2R_RaGOO	1810863	1818363	17.6	.	+
2R_RaGOO	2038504	2045646	3S18	.	+		2L_RaGOO	15945359	15945446	BS3	.	+		3L_RaGOO	9939936	9947439	17.6	.	-
2R_RaGOO	2068892	2074965	3S18	.	-		2L_RaGOO	20960143	20960633	BS3	.	-		3L_RaGOO	15231452	15238955	17.6	.	-
2R_RaGOO	2083395	2088562	3S18	.	-		2L_RaGOO	21028013	21028845	BS3	.	+		3L_RaGOO	16170429	16177908	17.6	.	-
3L_RaGOO	26260820	26266867	3S18	.	+		2L_RaGOO	21070821	21071308	BS3	.	-		3L_RaGOO	20033240	20040057	17.6	.	-
3R_RaGOO	2548314	2554338	3S18	.	-		2L_RaGOO	21116348	21117598	BS3	.	-		3L_RaGOO	22685400	22692746	17.6	.	-
3R_RaGOO	11276926	11283012	3S18	.	-		2L_RaGOO	21694655	21694928	BS3	.	-		3L_RaGOO	23894523	23901912	17.6	.	+
211000022279431_RaGOO	217	1639	Bari1	.	+		2L_RaGOO	22117986	22118117	BS3	.	-		3L_RaGOO	25176415	25183143	17.6	.	+
2R_RaGOO	40413	42129	Bari1	.	+		2R_RaGOO	145553	145709	BS3	.	-		3R_RaGOO	1334238	1341684	17.6	.	+
2R_RaGOO	42130	43850	Bari1	.	+		2R_RaGOO	228621	229829	BS3	.	+		3R_RaGOO	16769761	16777267	17.6	.	+
2R_RaGOO	43851	45572	Bari1	.	+		2R_RaGOO	310128	311526	BS3	.	-		2L_RaGOO	4310346	4316635	297	.	+
2R_RaGOO	45573	47291	Bari1	.	+		2R_RaGOO	383986	384232	BS3	.	-		2R_RaGOO	11866328	11872288	297	.	-
2R_RaGOO	47292	49009	Bari1	.	+		2R_RaGOO	848083	849342	BS3	.	+		2R_RaGOO	22197467	22204481	297	.	-
2R_RaGOO	49010	50730	Bari1	.	+		2R_RaGOO	1465807	1465904	BS3	.	+		3L_RaGOO	24228643	24234655	297	.	-
2R_RaGOO	50731	52448	Bari1	.	+		2R_RaGOO	2653421	2654549	BS3	.	+		X_RaGOO	21476862	21483727	297	.	+
2R_RaGOO	52449	54167	Bari1	.	+		2R_RaGOO	4091324	4092592	BS3	.	-		2L_RaGOO	3096440	3103948	412	.	+
2R_RaGOO	54168	55887	Bari1	.	+		2R_RaGOO	4130902	4131363	BS3	.	-		2R_RaGOO	14825149	14832651	412	.	+
2R_RaGOO	55888	57607	Bari1	.	+		2R_RaGOO	4132764	4133085	BS3	.	-		2R_RaGOO	15154635	15162070	412	.	-
2R_RaGOO	57608	59328	Bari1	.	+		2R_RaGOO	4596535	4597237	BS3	.	-		2R_RaGOO	15859789	15867279	412	.	+
2R_RaGOO	59329	61046	Bari1	.	+		2R_RaGOO	4681067	4681973	BS3	.	-		3R_RaGOO	220296	226559	412	.	-
2R_RaGOO	17607539	17609269	Bari1	.	-		2R_RaGOO	4747110	4747779	BS3	.	+		3R_RaGOO	1494713	1502214	412	.	+
3L_RaGOO	6261385	6263102	Bari1	.	-		2R_RaGOO	5375921	5376135	BS3	.	+		3R_RaGOO	1821587	1829088	412	.	-
3R_RaGOO	18377955	18379687	Bari1	.	+		3L_RaGOO	20418492	20418896	BS3	.	-		3R_RaGOO	21307972	21315446	412	.	+
2L_RaGOO	21112737	21113769	Bari2	.	-		3L_RaGOO	23041919	23043796	BS3	.	-		X_RaGOO	11799809	11807235	412	.	+
2R_RaGOO	3699284	3700845	Bari2	.	+		3L_RaGOO	23157916	23158769	BS3	.	+		X_RaGOO	21683716	21691209	412	.	+
4_RaGOO	880526	881588	Bari2	.	-		3L_RaGOO	23294343	23295609	BS3	.	-		2R_RaGOO	10965448	10972654	accord	.	-
X_RaGOO	21428439	21429715	Bari2	.	+		3L_RaGOO	23362962	23364220	BS3	.	+		2L_RaGOO	2148055	2155527	blood	.	-
2L_RaGOO	7955778	7956694	FB	.	+		3L_RaGOO	23417892	23418251	BS3	.	-		2L_RaGOO	3268579	3276063	blood	.	+
2L_RaGOO	7956700	7958921	FB	.	-		3L_RaGOO	23418251	23418368	BS3	.	-		3R_RaGOO	904454	911259	blood	.	+
2L_RaGOO	9582201	9583153	FB	.	+		3L_RaGOO	23488760	23489119	BS3	.	-		2R_RaGOO	216960	223366	Burdock	.	-
2L_RaGOO	9583370	9584579	FB	.	-		3L_RaGOO	23489119	23489236	BS3	.	-		2R_RaGOO	874840	880724	Burdock	.	-
2L_RaGOO	13428801	13430694	FB	.	+		3L_RaGOO	23566705	23566835	BS3	.	-		2R_RaGOO	885095	890978	Burdock	.	-
2L_RaGOO	13430841	13433045	FB	.	-		3L_RaGOO	23572783	23574472	BS3	.	-		3R_RaGOO	30423715	30429936	Burdock	.	-
2L_RaGOO	18298628	18299734	FB	.	-		3L_RaGOO	23650417	23651379	BS3	.	-		3R_RaGOO	3071976	3079348	Circe	.	+
2L_RaGOO	21067449	21068921	FB	.	+		3L_RaGOO	23689274	23689893	BS3	.	+		2L_RaGOO	12650	17604	copia	.	+
2L_RaGOO	21068935	21070467	FB	.	-		3L_RaGOO	23711512	23712745	BS3	.	+		2L_RaGOO	9004503	9009641	copia	.	+
2R_RaGOO	23685082	23686375	FB	.	+		3L_RaGOO	23797201	23797589	BS3	.	+		2L_RaGOO	13770083	13775227	copia	.	-
2R_RaGOO	23686625	23689751	FB	.	-		3L_RaGOO	23845380	23846457	BS3	.	+		2L_RaGOO	14753817	14758950	copia	.	-
3L_RaGOO	544424	545472	FB	.	+		3L_RaGOO	24889007	24889121	BS3	.	+		2L_RaGOO	21771835	21776956	copia	.	-
3L_RaGOO	545785	547103	FB	.	-		3L_RaGOO	25313515	25313962	BS3	.	-		2R_RaGOO	20482857	20488005	copia	.	+
3L_RaGOO	6466790	6469046	FB	.	+		3L_RaGOO	25924907	25925090	BS3	.	-		3L_RaGOO	10022428	10027467	copia	.	-
3L_RaGOO	12126810	12127781	FB	.	-		3L_RaGOO	26232586	26232929	BS3	.	+		3L_RaGOO	10052506	10057644	copia	.	-
3L_RaGOO	18587013	18588747	FB	.	+		3L_RaGOO	26232930	26233586	BS3	.	+		3L_RaGOO	17623155	17628299	copia	.	+
3L_RaGOO	20526501	20527593	FB	.	+		3L_RaGOO	26240570	26240913	BS3	.	+		3R_RaGOO	1372041	1377188	copia	.	+
3L_RaGOO	20535908	20537060	FB	.	-		3L_RaGOO	26240914	26241569	BS3	.	+		3R_RaGOO	2965355	2970495	copia	.	-
3L_RaGOO	22384396	22385633	FB	.	+		3L_RaGOO	26248542	26248885	BS3	.	+		Y_RaGOO	143735	148938	copia	.	-
3L_RaGOO	25964739	25965722	FB	.	+		3L_RaGOO	26248886	26249541	BS3	.	+		2R_RaGOO	2964281	2968958	diver2	.	+
3R_RaGOO	20803202	20805073	FB	.	+		3R_RaGOO	1150409	1151578	BS3	.	+		2R_RaGOO	3303725	3308555	diver2	.	-
3R_RaGOO	26704519	26705648	FB	.	+		3R_RaGOO	1646302	1646391	BS3	.	-		2L_RaGOO	14805063	14811207	diver	.	-
3R_RaGOO	26705799	26707039	FB	.	-		3R_RaGOO	1653395	1653907	BS3	.	-		2R_RaGOO	1048634	1054760	diver	.	-
4_RaGOO	549901	551117	FB	.	-		3R_RaGOO	2444518	2444829	BS3	.	+		2R_RaGOO	1885584	1891147	diver	.	+
X_RaGOO	1494650	1495568	FB	.	-		3R_RaGOO	2847897	2848044	BS3	.	+		3L_RaGOO	23629771	23635886	diver	.	+
X_RaGOO	2011418	2012569	FB	.	-		3R_RaGOO	3083250	3084036	BS3	.	+		3L_RaGOO	23659267	23665368	diver	.	-
X_RaGOO	3039749	3040951	FB	.	+		3R_RaGOO	3959947	3960152	BS3	.	+		X_RaGOO	21883297	21889117	diver	.	+
X_RaGOO	3040951	3042331	FB	.	-		4_RaGOO	343030	343125	BS3	.	-		Y_RaGOO	987728	993348	diver	.	-
X_RaGOO	8651523	8652594	FB	.	-		Chr0_RaGOO	504676	504764	BS3	.	+		2R_RaGOO	181767	186084	Dm88	.	-
X_RaGOO	9784248	9786186	FB	.	+		Chr0_RaGOO	598035	598639	BS3	.	+		2R_RaGOO	202801	207188	Dm88	.	+
X_RaGOO	12542476	12543428	FB	.	-		X_RaGOO	20493307	20493499	BS3	.	+		2R_RaGOO	3099505	3104023	Dm88	.	-
X_RaGOO	14442215	14443543	FB	.	+		X_RaGOO	20493500	20494413	BS3	.	+		3L_RaGOO	23638904	23643253	Dm88	.	-
X_RaGOO	14443801	14445741	FB	.	-		X_RaGOO	21573096	21574368	BS3	.	-		2R_RaGOO	2878638	2883652	flea	.	-
Y_mapped_Scaffold_5_D1748_D1610_RaGOO	78573	79541	FB	.	+		X_RaGOO	21769618	21769934	BS3	.	-		2R_RaGOO	3217647	3222622	flea	.	+
2L_RaGOO	21191050	21192689	HB	.	-		X_RaGOO	21770807	21771352	BS3	.	-		2R_RaGOO	3837273	3841595	flea	.	+
2L_RaGOO	21216448	21217847	HB	.	+		X_RaGOO	21935688	21936234	BS3	.	-		3L_RaGOO	23419160	23424177	flea	.	-
2L_RaGOO	21424010	21425458	HB	.	-		Y_mapped_Scaffold_5_D1748_D1610_RaGOO	81519	81769	BS3	.	+		3L_RaGOO	23460661	23465627	flea	.	-
2L_RaGOO	21621505	21622974	HB	.	-		2R_RaGOO	1899007	1899746	BS4	.	+		3R_RaGOO	8215021	8220047	flea	.	+
2L_RaGOO	22406630	22407982	HB	.	+		3R_RaGOO	4052534	4053299	BS4	.	+		3R_RaGOO	11787155	11791536	flea	.	-
2R_RaGOO	3378779	3380218	HB	.	-		2L_RaGOO	21012781	21017119	BS	.	-		X_RaGOO	10104239	10109267	flea	.	+
2R_RaGOO	5938695	5940330	HB	.	+		3L_RaGOO	6571332	6576461	BS	.	-		2L_RaGOO	21825655	21828138	frogger	.	+
3L_RaGOO	23950744	23952260	HB	.	+		3L_RaGOO	18300926	18306046	BS	.	+		2R_RaGOO	3944509	3946521	frogger	.	-
3L_RaGOO	25975267	25976727	HB	.	+		3R_RaGOO	2484943	2489699	BS	.	-		2R_RaGOO	1581215	1589678	GATE	.	-
3R_RaGOO	3688909	3690559	HB	.	+		2L_RaGOO	22184904	22188765	Cr1a	.	+		3L_RaGOO	23239916	23247170	GATE	.	-
3R_RaGOO	3985558	3987058	HB	.	-		2R_RaGOO	1113176	1117355	Cr1a	.	-		3L_RaGOO	24966975	24975533	GATE	.	+
3R_RaGOO	4811781	4813400	HB	.	-		2R_RaGOO	1760444	1764382	Cr1a	.	+		3R_RaGOO	2416724	2425110	GATE	.	-
3R_RaGOO	30986386	30987925	HB	.	-		2R_RaGOO	2179408	2183182	Cr1a	.	+		3R_RaGOO	2430024	2438319	GATE	.	-
4_RaGOO	833868	835273	HB	.	+		2R_RaGOO	2188227	2191967	Cr1a	.	+		3R_RaGOO	3477157	3485637	GATE	.	+
X_RaGOO	21134100	21135574	HB	.	+		2R_RaGOO	2581033	2584657	Cr1a	.	+		Y_RaGOO	305646	313967	GATE	.	+
X_RaGOO	21327350	21328786	HB	.	+		3L_RaGOO	23556736	23560794	Cr1a	.	+		X_RaGOO	21148680	21156062	gtwin	.	-
X_RaGOO	21677620	21679256	HB	.	+		3L_RaGOO	24313539	24317218	Cr1a	.	+		2L_RaGOO	22164836	22165075	gypsy10	.	-
X_RaGOO	21725102	21726622	HB	.	+		3L_RaGOO	25679382	25683624	Cr1a	.	+		2L_RaGOO	22267491	22267731	gypsy10	.	+
Y_mapped_Scaffold_5_D1748_D1610_RaGOO	94762	96396	HB	.	+		3L_RaGOO	25808397	25812645	Cr1a	.	-		2R_RaGOO	143388	143707	gypsy10	.	+
2L_RaGOO	19828785	19830506	hopper2	.	+		3R_RaGOO	1106393	1110737	Cr1a	.	-		2R_RaGOO	143827	143995	gypsy10	.	+
2L_RaGOO	19850343	19851635	hopper2	.	-		3R_RaGOO	11742681	11746873	Cr1a	.	+		2R_RaGOO	1223416	1228850	gypsy10	.	+
3L_RaGOO	17648847	17650498	hopper2	.	-		Y_mapped_Scaffold_5_D1748_D1610_RaGOO	64783	69085	Cr1a	.	+		2R_RaGOO	1228952	1229789	gypsy10	.	+
3L_RaGOO	17653628	17655285	hopper2	.	-		2L_RaGOO	9310102	9314822	Doc	.	+		2R_RaGOO	1264858	1265117	gypsy10	.	-
3L_RaGOO	17658421	17660167	hopper2	.	-		2L_RaGOO	20961403	20966072	Doc	.	+		2R_RaGOO	1286958	1292404	gypsy10	.	+
3L_RaGOO	22857900	22859552	hopper2	.	-		2L_RaGOO	21681339	21685258	Doc	.	-		2R_RaGOO	1292505	1293670	gypsy10	.	+
2L_RaGOO	30759	32079	hopper	.	-		2L_RaGOO	22057436	22062051	Doc	.	-		2R_RaGOO	1293792	1294241	gypsy10	.	+
2L_RaGOO	13606051	13607480	hopper	.	+		2L_RaGOO	22459127	22463599	Doc	.	-		2R_RaGOO	1412456	1412625	gypsy10	.	+
2L_RaGOO	20556174	20557598	hopper	.	+		2R_RaGOO	587828	592179	Doc	.	+		2R_RaGOO	1479200	1479535	gypsy10	.	-
2R_RaGOO	266828	268244	hopper	.	+		2R_RaGOO	609487	614170	Doc	.	-		2R_RaGOO	1524704	1525009	gypsy10	.	-
2R_RaGOO	782645	783880	hopper	.	-		2R_RaGOO	839067	843643	Doc	.	+		2R_RaGOO	1740322	1740893	gypsy10	.	+
2R_RaGOO	1319176	1320525	hopper	.	-		2R_RaGOO	1357168	1361419	Doc	.	-		2R_RaGOO	1743569	1743873	gypsy10	.	+
2R_RaGOO	2014409	2015841	hopper	.	+		2R_RaGOO	1797815	1802513	Doc	.	-		2R_RaGOO	2274172	2277545	gypsy10	.	-
2R_RaGOO	2206502	2207941	hopper	.	+		2R_RaGOO	1986631	1991318	Doc	.	+		2R_RaGOO	2285184	2285341	gypsy10	.	+
2R_RaGOO	4284836	4286252	hopper	.	-		2R_RaGOO	2591936	2596607	Doc	.	-		2R_RaGOO	2391087	2391363	gypsy10	.	-
2R_RaGOO	5421869	5423101	hopper	.	+		2R_RaGOO	3792063	3796340	Doc	.	+		2R_RaGOO	2523728	2525364	gypsy10	.	+
2R_RaGOO	22537891	22539330	hopper	.	-		2R_RaGOO	16390804	16395497	Doc	.	+		2R_RaGOO	2977981	2980733	gypsy10	.	+
3L_RaGOO	5326694	5328113	hopper	.	-		3L_RaGOO	23353010	23357715	Doc	.	+		2R_RaGOO	2980733	2981297	gypsy10	.	+
3L_RaGOO	12179358	12180792	hopper	.	+		3L_RaGOO	23616720	23620744	Doc	.	-		2R_RaGOO	2981413	2981856	gypsy10	.	+
3L_RaGOO	13397551	13398979	hopper	.	+		3L_RaGOO	24101914	24106618	Doc	.	-		2R_RaGOO	3317055	3318906	gypsy10	.	+
3L_RaGOO	13514851	13516280	hopper	.	+		3L_RaGOO	25674549	25679194	Doc	.	-		2R_RaGOO	3715347	3715604	gypsy10	.	+
3L_RaGOO	22270623	22272063	hopper	.	-		3L_RaGOO	26391678	26396392	Doc	.	+		2R_RaGOO	4103854	4104180	gypsy10	.	+
3L_RaGOO	22929876	22931294	hopper	.	-		3L_RaGOO	26404618	26413109	Doc	.	+		2R_RaGOO	4141886	4147045	gypsy10	.	+
3L_RaGOO	26198723	26200079	hopper	.	+		3R_RaGOO	782575	787276	Doc	.	-		3L_RaGOO	23247410	23248087	gypsy10	.	-
3R_RaGOO	1353830	1355235	hopper	.	+		3R_RaGOO	1125566	1130278	Doc	.	+		3L_RaGOO	23248282	23250486	gypsy10	.	-
3R_RaGOO	4089227	4090665	hopper	.	-		3R_RaGOO	2493019	2497668	Doc	.	+		3L_RaGOO	23251626	23253024	gypsy10	.	-
3R_RaGOO	4226953	4228379	hopper	.	+		3R_RaGOO	3057906	3062597	Doc	.	+		3L_RaGOO	23326431	23326651	gypsy10	.	-
Unmapped_Scaffold_17_D1756_D1775_RaGOO	16167	17459	hopper	.	-		3R_RaGOO	3296819	3301319	Doc	.	+		3L_RaGOO	23653016	23659251	gypsy10	.	+
X_RaGOO	1497332	1498710	hopper	.	-		3R_RaGOO	24532793	24537308	Doc	.	-		3L_RaGOO	23665369	23665795	gypsy10	.	+
X_RaGOO	3314268	3315688	hopper	.	-		X_RaGOO	313445	318137	Doc	.	-		3L_RaGOO	23665917	23666370	gypsy10	.	+
X_RaGOO	10936419	10937841	hopper	.	+		X_RaGOO	3635391	3639401	Doc	.	+		3L_RaGOO	23680376	23680829	gypsy10	.	-
X_RaGOO	11764356	11765796	hopper	.	+		X_RaGOO	9354879	9359597	Doc	.	-		3L_RaGOO	23680949	23687647	gypsy10	.	-
X_RaGOO	11980649	11982086	hopper	.	+		X_RaGOO	21197734	21202424	Doc	.	+		3L_RaGOO	23830432	23830577	gypsy10	.	+
X_RaGOO	17734200	17735640	hopper	.	-		3R_RaGOO	3968217	3971884	Fw2	.	-		3L_RaGOO	24136037	24136412	gypsy10	.	+
X_RaGOO	21308551	21309985	hopper	.	+		Y_RaGOO	566610	570602	Fw2	.	-		3L_RaGOO	24591690	24591895	gypsy10	.	+
211000022280703_RaGOO	2497	3422	INE-1	.	+		2R_RaGOO	1222587	1223084	Fw3	.	+		3L_RaGOO	25848497	25848858	gypsy10	.	+
2L_RaGOO	16454499	16455047	INE-1	.	-		2R_RaGOO	1265449	1265946	Fw3	.	-		3L_RaGOO	26125899	26126138	gypsy10	.	-
2L_RaGOO	17891398	17891979	INE-1	.	+		2R_RaGOO	1286130	1286627	Fw3	.	+		3R_RaGOO	760951	761363	gypsy10	.	-
2L_RaGOO	19696297	19696796	INE-1	.	-		2R_RaGOO	1449476	1449984	Fw3	.	+		3R_RaGOO	761443	762629	gypsy10	.	-
2L_RaGOO	20262043	20262572	INE-1	.	-		2R_RaGOO	2214054	2215163	Fw3	.	-		3R_RaGOO	762766	763515	gypsy10	.	-
2L_RaGOO	20539990	20540501	INE-1	.	+		2R_RaGOO	3183382	3185722	Fw3	.	+		3R_RaGOO	763762	767305	gypsy10	.	-
2L_RaGOO	20807073	20807858	INE-1	.	+		3L_RaGOO	22697215	22698508	Fw3	.	-		3R_RaGOO	1178693	1180053	gypsy10	.	+
2L_RaGOO	20848323	20848852	INE-1	.	-		3L_RaGOO	24482435	24483579	Fw3	.	+		3R_RaGOO	1180173	1180609	gypsy10	.	+
2L_RaGOO	20908376	20908940	INE-1	.	-		3L_RaGOO	24485005	24486070	Fw3	.	+		3R_RaGOO	3320503	3320855	gypsy10	.	-
2L_RaGOO	20913052	20913709	INE-1	.	-		3L_RaGOO	25059502	25060363	Fw3	.	+		3R_RaGOO	3329244	3329680	gypsy10	.	-
2L_RaGOO	20936804	20937326	INE-1	.	+		3L_RaGOO	25474023	25475910	Fw3	.	+		2R_RaGOO	447131	448128	gypsy11	.	+
2L_RaGOO	20988768	20989334	INE-1	.	+		3L_RaGOO	25477447	25479026	Fw3	.	+		2R_RaGOO	1478181	1479148	gypsy11	.	+
2L_RaGOO	21092937	21093463	INE-1	.	-		3L_RaGOO	26389517	26390220	Fw3	.	+		2R_RaGOO	1480555	1481054	gypsy11	.	+
2L_RaGOO	21137946	21138661	INE-1	.	-		3R_RaGOO	2079747	2081802	Fw3	.	+		2R_RaGOO	1481112	1482030	gypsy11	.	+
2L_RaGOO	21139479	21139990	INE-1	.	-		X_RaGOO	21281765	21282290	Fw3	.	-		2R_RaGOO	2554114	2554422	gypsy11	.	+
2L_RaGOO	21161895	21162493	INE-1	.	+		Y_RaGOO	481347	482363	Fw3	.	+		2R_RaGOO	3763298	3763569	gypsy11	.	-
2L_RaGOO	21206887	21207416	INE-1	.	+		Y_RaGOO	484790	485636	Fw3	.	-		2R_RaGOO	3801759	3802214	gypsy11	.	-
2L_RaGOO	21280455	21281059	INE-1	.	-		2L_RaGOO	19842815	19845567	G2	.	-		3L_RaGOO	23396236	23396812	gypsy11	.	+
2L_RaGOO	21573803	21574337	INE-1	.	-		2L_RaGOO	19851634	19854720	G2	.	-		3L_RaGOO	23930432	23931566	gypsy11	.	+
2L_RaGOO	21667945	21668490	INE-1	.	+		2R_RaGOO	999190	1002564	G2	.	-		3L_RaGOO	23963667	23965284	gypsy11	.	+
2L_RaGOO	21886910	21887564	INE-1	.	+		X_RaGOO	11754132	11757889	G2	.	-		3L_RaGOO	23965452	23966152	gypsy11	.	+
2L_RaGOO	22169016	22169629	INE-1	.	-		Y_RaGOO	701390	705459	G2	.	+		3L_RaGOO	23969654	23970382	gypsy11	.	+
2L_RaGOO	22180608	22181124	INE-1	.	-		Y_RaGOO	711675	715213	G2	.	+		3L_RaGOO	23970712	23971161	gypsy11	.	+
2L_RaGOO	22429507	22430012	INE-1	.	+		3L_RaGOO	24431812	24436312	G3	.	-		3L_RaGOO	24677098	24678042	gypsy11	.	-
2R_RaGOO	25867	26413	INE-1	.	+		2L_RaGOO	21439711	21440765	G4	.	+		3L_RaGOO	24739103	24739776	gypsy11	.	-
2R_RaGOO	64639	65318	INE-1	.	-		2R_RaGOO	198782	199945	G4	.	+		3L_RaGOO	24739895	24740209	gypsy11	.	-
2R_RaGOO	196979	197569	INE-1	.	+		2R_RaGOO	2970903	2972784	G4	.	-		3L_RaGOO	24873753	24874038	gypsy11	.	-
2R_RaGOO	255223	255726	INE-1	.	-		2R_RaGOO	3684192	3685930	G4	.	+		3L_RaGOO	24898744	24898992	gypsy11	.	+
2R_RaGOO	392945	393580	INE-1	.	+		2R_RaGOO	3770363	3771605	G4	.	+		3L_RaGOO	24905822	24906380	gypsy11	.	+
2R_RaGOO	538787	539308	INE-1	.	+		2R_RaGOO	3983396	3985161	G4	.	+		3L_RaGOO	25365765	25366084	gypsy11	.	-
2R_RaGOO	541077	541908	INE-1	.	-		2R_RaGOO	5428573	5429818	G4	.	+		3R_RaGOO	1774174	1774414	gypsy11	.	+
2R_RaGOO	901364	901956	INE-1	.	+		2R_RaGOO	5431680	5433784	G4	.	+		3R_RaGOO	1845644	1845898	gypsy11	.	-
2R_RaGOO	928526	929032	INE-1	.	+		3L_RaGOO	22717986	22719854	G4	.	-		3R_RaGOO	1885754	1886911	gypsy11	.	+
2R_RaGOO	1499978	1500478	INE-1	.	-		3L_RaGOO	23316874	23319181	G4	.	-		3R_RaGOO	1889010	1889438	gypsy11	.	+
2R_RaGOO	1512355	1512855	INE-1	.	+		3L_RaGOO	23425561	23427032	G4	.	+		3R_RaGOO	2201061	2201570	gypsy11	.	-
2R_RaGOO	1523048	1523673	INE-1	.	-		3L_RaGOO	23427421	23429975	G4	.	+		3R_RaGOO	3004555	3007035	gypsy11	.	-
2R_RaGOO	1525342	1525839	INE-1	.	+		3L_RaGOO	23446051	23448747	G4	.	-		3R_RaGOO	3007874	3009062	gypsy11	.	-
2R_RaGOO	1707823	1708364	INE-1	.	-		3L_RaGOO	23491929	23493399	G4	.	+		3R_RaGOO	3009063	3011702	gypsy11	.	-
2R_RaGOO	1965523	1966069	INE-1	.	+		3L_RaGOO	23493787	23495414	G4	.	+		3R_RaGOO	3012539	3013727	gypsy11	.	-
2R_RaGOO	1981394	1981936	INE-1	.	-		3L_RaGOO	24071336	24074386	G4	.	-		3R_RaGOO	3013730	3016364	gypsy11	.	-
2R_RaGOO	2236657	2237251	INE-1	.	+		3L_RaGOO	24077582	24080705	G4	.	+		3R_RaGOO	3017203	3019053	gypsy11	.	-
2R_RaGOO	2257529	2258256	INE-1	.	-		3L_RaGOO	24449098	24450836	G4	.	+		Chr0_RaGOO	102960	103226	gypsy11	.	+
2R_RaGOO	2480690	2481306	INE-1	.	-		3L_RaGOO	25501627	25504470	G4	.	+		X_RaGOO	21266324	21266654	gypsy11	.	-
2R_RaGOO	2634948	2635467	INE-1	.	+		3R_RaGOO	2542636	2543939	G4	.	+		XY_mapped_Scaffold_42_D1648_RaGOO	1491	1730	gypsy11	.	+
2R_RaGOO	2722617	2723137	INE-1	.	+		3R_RaGOO	3291399	3294964	G4	.	-		Y_RaGOO	17348	17913	gypsy11	.	-
2R_RaGOO	2972781	2973403	INE-1	.	+		3R_RaGOO	3556485	3559252	G4	.	-		Y_RaGOO	21601	22170	gypsy11	.	-
2R_RaGOO	3038747	3039367	INE-1	.	-		Y_RaGOO	428468	429400	G4	.	+		Y_RaGOO	223464	224541	gypsy11	.	+
2R_RaGOO	3054734	3055327	INE-1	.	-		211000022280456_RaGOO	1852	2671	G5A	.	+		Y_RaGOO	224630	224999	gypsy11	.	+
2R_RaGOO	3253143	3253772	INE-1	.	-		2L_RaGOO	20942907	20943871	G5A	.	+		Y_RaGOO	640966	643056	gypsy11	.	+
2R_RaGOO	3310807	3311423	INE-1	.	+		2L_RaGOO	22502287	22504513	G5A	.	+		Y_RaGOO	643066	643577	gypsy11	.	+
2R_RaGOO	3313328	3313932	INE-1	.	-		2L_RaGOO	22506605	22507238	G5A	.	+		Y_RaGOO	690881	691098	gypsy11	.	-
2R_RaGOO	3336007	3336515	INE-1	.	-		2R_RaGOO	1474140	1477319	G5A	.	-		2R_RaGOO	1299092	1309281	gypsy12	.	-
2R_RaGOO	3503122	3503659	INE-1	.	+		2R_RaGOO	2355732	2356719	G5A	.	-		Y_RaGOO	849232	859262	gypsy12	.	+
2R_RaGOO	3598003	3598587	INE-1	.	-		2R_RaGOO	2859994	2860667	G5A	.	-		2R_RaGOO	2149	13924	gypsy2	.	-
2R_RaGOO	3720371	3720885	INE-1	.	-		2R_RaGOO	2860666	2862508	G5A	.	-		2R_RaGOO	511904	518490	gypsy2	.	+
2R_RaGOO	4101400	4101929	INE-1	.	-		2R_RaGOO	3274818	3277173	G5A	.	+		3L_RaGOO	23100185	23107743	gypsy2	.	+
2R_RaGOO	4111981	4112558	INE-1	.	-		2R_RaGOO	3924350	3924872	G5A	.	-		3L_RaGOO	26346843	26353313	gypsy2	.	+
2R_RaGOO	4115656	4116658	INE-1	.	+		2R_RaGOO	4442347	4442998	G5A	.	-		2R_RaGOO	1544773	1551646	gypsy3	.	-
2R_RaGOO	4178747	4179347	INE-1	.	+		2R_RaGOO	4443120	4444567	G5A	.	-		2L_RaGOO	21795551	21802053	gypsy4	.	-
2R_RaGOO	4272593	4273149	INE-1	.	+		3L_RaGOO	23340875	23341586	G5A	.	+		2L_RaGOO	22646562	22652571	gypsy4	.	-
2R_RaGOO	4335745	4336320	INE-1	.	-		3L_RaGOO	23341577	23343064	G5A	.	+		2R_RaGOO	2248112	2253879	gypsy4	.	-
2R_RaGOO	4386075	4386613	INE-1	.	+		3L_RaGOO	23579513	23581087	G5A	.	-		2R_RaGOO	2426440	2433154	gypsy4	.	-
2R_RaGOO	4453302	4453810	INE-1	.	+		3L_RaGOO	23878691	23880184	G5A	.	+		3L_RaGOO	25369265	25375307	gypsy4	.	+
2R_RaGOO	4460858	4461501	INE-1	.	+		3L_RaGOO	23936317	23937361	G5A	.	+		3L_RaGOO	25513421	25520036	gypsy4	.	-
2R_RaGOO	4473495	4474052	INE-1	.	-		3L_RaGOO	24246653	24247995	G5A	.	-		3R_RaGOO	881829	888587	gypsy4	.	+
2R_RaGOO	4491087	4491675	INE-1	.	-		3L_RaGOO	24544636	24545977	G5A	.	+		3R_RaGOO	1217683	1224461	gypsy4	.	+
2R_RaGOO	4530439	4530944	INE-1	.	+		3L_RaGOO	24863962	24865755	G5A	.	-		3L_RaGOO	22770694	22777280	gypsy5	.	+
2R_RaGOO	4537989	4538634	INE-1	.	+		3L_RaGOO	24865756	24866545	G5A	.	-		3R_RaGOO	2361679	2367678	gypsy5	.	-
2R_RaGOO	4550641	4551200	INE-1	.	-		3L_RaGOO	25317143	25319330	G5A	.	-		X_RaGOO	21246166	21253019	gypsy5	.	-
2R_RaGOO	4568246	4568840	INE-1	.	-		3R_RaGOO	680771	681444	G5A	.	-		2L_RaGOO	22198152	22204548	gypsy6	.	+
2R_RaGOO	4615438	4615941	INE-1	.	+		3R_RaGOO	750796	752069	G5A	.	-		3L_RaGOO	26145595	26153337	gypsy6	.	-
2R_RaGOO	4635623	4636180	INE-1	.	-		3R_RaGOO	927140	927661	G5A	.	+		2R_RaGOO	3144317	3148949	gypsy7	.	-
2R_RaGOO	4653213	4653803	INE-1	.	-		3R_RaGOO	966000	967503	G5A	.	+		2R_RaGOO	3756916	3762368	gypsy7	.	-
2R_RaGOO	5016853	5017354	INE-1	.	-		3R_RaGOO	1697637	1699144	G5A	.	-		3L_RaGOO	25720200	25724855	gypsy7	.	-
2R_RaGOO	5067080	5067618	INE-1	.	-		3R_RaGOO	2143323	2143934	G5A	.	-		3L_RaGOO	25724951	25729616	gypsy7	.	-
2R_RaGOO	5152541	5153154	INE-1	.	-		3R_RaGOO	2149020	2149631	G5A	.	-		3L_RaGOO	25733797	25738460	gypsy7	.	-
2R_RaGOO	5564324	5564907	INE-1	.	-		3R_RaGOO	2151840	2152454	G5A	.	-		3L_RaGOO	25738556	25743101	gypsy7	.	-
3L_RaGOO	6089431	6089963	INE-1	.	+		3R_RaGOO	2154659	2155271	G5A	.	-		2R_RaGOO	3739203	3744106	gypsy8	.	+
3L_RaGOO	19189276	19189775	INE-1	.	+		3R_RaGOO	2157475	2158087	G5A	.	-		Unmapped_Scaffold_60_D1601_RaGOO	6864	12179	gypsy9	.	+
3L_RaGOO	20208712	20209307	INE-1	.	-		3R_RaGOO	2160111	2160722	G5A	.	-		X_RaGOO	21952241	21959516	gypsy	.	+
3L_RaGOO	22415727	22416256	INE-1	.	+		3R_RaGOO	2398589	2399776	G5A	.	+		2L_RaGOO	21849304	21855849	HMS-Beagle2	.	+
3L_RaGOO	22552428	22553166	INE-1	.	-		X_RaGOO	19190497	19191128	G5A	.	+		3L_RaGOO	23160837	23167345	HMS-Beagle2	.	+
3L_RaGOO	22635693	22636358	INE-1	.	-		X_RaGOO	21131362	21132038	G5A	.	-		3L_RaGOO	26115556	26122360	HMS-Beagle2	.	-
3L_RaGOO	22662403	22662956	INE-1	.	-		X_RaGOO	21566959	21568551	G5A	.	+		3R_RaGOO	16337161	16343706	HMS-Beagle2	.	+
3L_RaGOO	22941979	22942484	INE-1	.	+		X_RaGOO	21990164	21991360	G5A	.	-		2L_RaGOO	20224644	20231354	HMS-Beagle	.	+
3L_RaGOO	22977841	22978349	INE-1	.	-		Y_RaGOO	131328	133527	G5A	.	+		2R_RaGOO	209115	216178	HMS-Beagle	.	+
3L_RaGOO	23066456	23066969	INE-1	.	-		Y_RaGOO	179733	181933	G5A	.	+		3L_RaGOO	9000054	9007128	HMS-Beagle	.	+
3L_RaGOO	23090999	23091619	INE-1	.	-		Y_RaGOO	451428	453421	G5A	.	+		3L_RaGOO	20040252	20046596	HMS-Beagle	.	-
3L_RaGOO	23868991	23869506	INE-1	.	-		Y_RaGOO	1115345	1116228	G5A	.	-		3R_RaGOO	4864395	4871469	HMS-Beagle	.	+
3L_RaGOO	24300915	24302184	INE-1	.	+		2R_RaGOO	4253263	4258038	G5	.	+		X_RaGOO	1828728	1835798	HMS-Beagle	.	-
3L_RaGOO	24302194	24303009	INE-1	.	+		2L_RaGOO	21758648	21760683	G6	.	-		X_RaGOO	6730302	6737331	HMS-Beagle	.	-
3L_RaGOO	24310078	24310717	INE-1	.	+		2L_RaGOO	22453790	22455828	G6	.	-		2L_RaGOO	1825562	1833031	Idefix	.	+
3L_RaGOO	24319420	24320807	INE-1	.	+		2R_RaGOO	5453875	5455905	G6	.	+		2R_RaGOO	1768922	1776196	Idefix	.	+
3L_RaGOO	24320848	24321524	INE-1	.	+		3L_RaGOO	22949858	22951672	G6	.	+		3L_RaGOO	20046597	20053885	Idefix	.	-
3L_RaGOO	24335330	24336105	INE-1	.	+		3L_RaGOO	24867505	24871831	G6	.	-		Unmapped_Scaffold_8_D1580_D1567_RaGOO	61951	69241	Idefix	.	+
3L_RaGOO	24390129	24390642	INE-1	.	-		3L_RaGOO	24877283	24879093	G6	.	-		Y_mapped_Scaffold_5_D1748_D1610_RaGOO	37551	44093	Idefix	.	+
3L_RaGOO	24562031	24562549	INE-1	.	+		3R_RaGOO	2085466	2087391	G6	.	-		2R_RaGOO	4582435	4586466	invader1	.	+
3L_RaGOO	24589937	24590461	INE-1	.	+		Chr0_RaGOO	496807	498530	G6	.	-		2R_RaGOO	4667269	4671292	invader1	.	+
3L_RaGOO	24858114	24858615	INE-1	.	-		X_RaGOO	21970457	21972986	G6	.	-		3L_RaGOO	22836953	22840857	invader1	.	-
3L_RaGOO	24938554	24939291	INE-1	.	+		Y_RaGOO	413820	415814	G6	.	-		3L_RaGOO	23282804	23286281	invader1	.	-
3L_RaGOO	25015061	25015564	INE-1	.	-		Y_RaGOO	621069	623008	G6	.	-		3L_RaGOO	25852788	25857398	invader1	.	+
3L_RaGOO	25186780	25187491	INE-1	.	-		2R_RaGOO	3797854	3799045	G7	.	+		3R_RaGOO	1539422	1542777	invader1	.	-
3L_RaGOO	25276794	25277481	INE-1	.	-		211000022279177_RaGOO	3336	4135	Helena	.	+		4_RaGOO	895875	899640	invader1	.	-
3L_RaGOO	25588198	25588793	INE-1	.	-		211000022280328_RaGOO	4876	5336	Helena	.	-		Y_RaGOO	28327	35606	invader1	.	+
3L_RaGOO	25650438	25650997	INE-1	.	+		2L_RaGOO	19824472	19825491	Helena	.	+		2L_RaGOO	21838879	21843827	invader2	.	-
3L_RaGOO	25705838	25706335	INE-1	.	+		2R_RaGOO	3034497	3034616	Helena	.	+		2R_RaGOO	1348873	1353875	invader2	.	-
3L_RaGOO	25765019	25765618	INE-1	.	-		2R_RaGOO	3035215	3035936	Helena	.	+		2R_RaGOO	1485446	1491357	invader2	.	+
3L_RaGOO	25982737	25983269	INE-1	.	+		2R_RaGOO	3067475	3068053	Helena	.	-		2R_RaGOO	3203890	3208364	invader2	.	+
3L_RaGOO	26298840	26299389	INE-1	.	-		2R_RaGOO	3068323	3069277	Helena	.	-		3R_RaGOO	1956517	1961344	invader2	.	-
3L_RaGOO	26300309	26300949	INE-1	.	-		2R_RaGOO	3069282	3070229	Helena	.	-		3R_RaGOO	3025165	3029886	invader2	.	+
3L_RaGOO	26315756	26316303	INE-1	.	+		2R_RaGOO	3070444	3071136	Helena	.	-		3R_RaGOO	3120124	3125221	invader2	.	-
3R_RaGOO	229945	230505	INE-1	.	+		2R_RaGOO	3071494	3071772	Helena	.	-		Y_RaGOO	540728	545476	invader2	.	-
3R_RaGOO	750180	750748	INE-1	.	+		2R_RaGOO	3847888	3848718	Helena	.	-		Y_RaGOO	593880	598971	invader2	.	+
3R_RaGOO	754992	755556	INE-1	.	+		2R_RaGOO	3872152	3872982	Helena	.	-		2L_RaGOO	21031559	21041594	invader3	.	+
3R_RaGOO	1022910	1023425	INE-1	.	-		2R_RaGOO	4011689	4011888	Helena	.	-		2R_RaGOO	1085221	1090662	invader3	.	-
3R_RaGOO	1403806	1404472	INE-1	.	+		3L_RaGOO	22963226	22964467	Helena	.	-		2R_RaGOO	2053470	2058077	invader3	.	-
3R_RaGOO	3311718	3312406	INE-1	.	-		3L_RaGOO	23565334	23565575	Helena	.	+		2R_RaGOO	4753462	4758934	invader3	.	-
3R_RaGOO	3332399	3332936	INE-1	.	-		3L_RaGOO	24499722	24500038	Helena	.	-		2R_RaGOO	5435537	5441015	invader3	.	+
3R_RaGOO	3436627	3437222	INE-1	.	-		3L_RaGOO	25585324	25586556	Helena	.	-		3L_RaGOO	26481290	26486712	invader3	.	+
3R_RaGOO	3525233	3525945	INE-1	.	-		3L_RaGOO	25657303	25658537	Helena	.	-		3R_RaGOO	1899330	1904739	invader3	.	-
3R_RaGOO	3604088	3604650	INE-1	.	+		3L_RaGOO	25663257	25664491	Helena	.	-		Y_RaGOO	516716	521226	invader3	.	-
3R_RaGOO	3654957	3655480	INE-1	.	+		3L_RaGOO	25669134	25670368	Helena	.	-		2L_RaGOO	22088918	22091621	invader4	.	+
3R_RaGOO	3756788	3757414	INE-1	.	-		3R_RaGOO	2304586	2304950	Helena	.	+		2R_RaGOO	4042664	4045771	invader4	.	-
3R_RaGOO	4997508	4998083	INE-1	.	-		3R_RaGOO	2384602	2385684	Helena	.	-		3L_RaGOO	17645291	17648278	invader4	.	+
3R_RaGOO	5122385	5122896	INE-1	.	+		3R_RaGOO	2414384	2415470	Helena	.	-		3L_RaGOO	25850129	25852674	invader4	.	+
4_RaGOO	54346	54953	INE-1	.	-		3R_RaGOO	2425133	2425241	Helena	.	-		3R_RaGOO	1399919	1402923	invader4	.	-
4_RaGOO	121017	121607	INE-1	.	+		3R_RaGOO	6893960	6894229	Helena	.	+		3R_RaGOO	11784091	11787155	invader4	.	-
4_RaGOO	125049	125576	INE-1	.	-		X_RaGOO	17860774	17861108	Helena	.	-		4_RaGOO	899649	902725	invader4	.	-
4_RaGOO	179193	179688	INE-1	.	-		X_RaGOO	21147053	21147605	Helena	.	-		3L_RaGOO	25617938	25632397	invader6	.	-
4_RaGOO	208136	208681	INE-1	.	-		X_RaGOO	21570155	21571033	Helena	.	-		3R_RaGOO	2712551	2717731	invader6	.	-
4_RaGOO	229295	229972	INE-1	.	+		X_RaGOO	21571095	21571504	Helena	.	-		2L_RaGOO	1126162	1133534	mdg1	.	+
4_RaGOO	350942	351551	INE-1	.	-		X_RaGOO	21571535	21571785	Helena	.	-		2L_RaGOO	8910731	8918078	mdg1	.	+
4_RaGOO	368479	369170	INE-1	.	-		Y_mapped_Scaffold_5_D1748_D1610_RaGOO	53463	54916	Helena	.	-		2R_RaGOO	12054398	12061521	mdg1	.	+
4_RaGOO	437612	438126	INE-1	.	-		Y_RaGOO	67130	67474	Helena	.	+		3L_RaGOO	18421090	18428422	mdg1	.	+
4_RaGOO	524268	524804	INE-1	.	-		Y_RaGOO	72149	72490	Helena	.	+		3L_RaGOO	20528217	20535552	mdg1	.	-
4_RaGOO	531527	532073	INE-1	.	-		2R_RaGOO	1140555	1145529	HeT-A	.	-		3L_RaGOO	22730330	22737426	mdg1	.	+
4_RaGOO	969051	969624	INE-1	.	+		2R_RaGOO	1146546	1151792	HeT-A	.	-		X_RaGOO	2972407	2979737	mdg1	.	-
4_RaGOO	990841	991421	INE-1	.	+		3L_RaGOO	12316	17850	HeT-A	.	+		X_RaGOO	18264168	18271286	mdg1	.	+
4_RaGOO	992979	993518	INE-1	.	-		3L_RaGOO	20705	26107	HeT-A	.	+		Y_RaGOO	918514	925874	mdg1	.	-
4_RaGOO	1032722	1033263	INE-1	.	-		X_RaGOO	87708	93586	HeT-A	.	+		2L_RaGOO	9410285	9415840	mdg3	.	-
4_RaGOO	1075710	1076420	INE-1	.	-		2L_RaGOO	14609439	14614803	Ivk	.	+		3R_RaGOO	4405841	4411371	mdg3	.	-
4_RaGOO	1080185	1080799	INE-1	.	+		2L_RaGOO	22704820	22710190	Ivk	.	+		X_RaGOO	11132720	11138277	mdg3	.	+
4_RaGOO	1111359	1111864	INE-1	.	-		2R_RaGOO	4722955	4728319	Ivk	.	+		X_RaGOO	11298256	11303771	mdg3	.	+
Chr0_RaGOO	605408	605972	INE-1	.	+		3L_RaGOO	19656431	19661800	Ivk	.	+		X_RaGOO	14587062	14592563	mdg3	.	-
X_RaGOO	123608	124332	INE-1	.	+		3L_RaGOO	25857396	25862011	Ivk	.	-		X_RaGOO	15113881	15119378	mdg3	.	+
X_RaGOO	149693	150280	INE-1	.	+		3R_RaGOO	1310828	1315529	Ivk	.	-		X_RaGOO	19940625	19946078	mdg3	.	+
X_RaGOO	645497	645997	INE-1	.	+		3R_RaGOO	2284452	2289813	Ivk	.	+		2L_RaGOO	22636086	22641562	micropia	.	-
X_RaGOO	6472222	6472748	INE-1	.	-		X_RaGOO	21001403	21006775	Ivk	.	+		3L_RaGOO	19746294	19751771	micropia	.	-
X_RaGOO	18716542	18717222	INE-1	.	-		2L_RaGOO	3156645	3161540	jockey	.	-		3L_RaGOO	23272855	23278543	micropia	.	-
X_RaGOO	20247169	20247693	INE-1	.	-		2L_RaGOO	9816960	9821981	jockey	.	-		3R_RaGOO	3282981	3288462	micropia	.	+
X_RaGOO	20617508	20618248	INE-1	.	+		2L_RaGOO	10017462	10022479	jockey	.	+		3R_RaGOO	6767654	6773119	micropia	.	-
X_RaGOO	20649684	20650199	INE-1	.	+		2R_RaGOO	14471638	14476659	jockey	.	+		Y_RaGOO	616588	621050	micropia	.	-
X_RaGOO	20957778	20958413	INE-1	.	+		3L_RaGOO	16938633	16943064	jockey	.	+		2L_RaGOO	3400786	3408481	opus	.	-
X_RaGOO	21345295	21345818	INE-1	.	-		3R_RaGOO	7164638	7169623	jockey	.	+		2L_RaGOO	13385784	13391980	opus	.	+
X_RaGOO	21363021	21363598	INE-1	.	+		3R_RaGOO	12240619	12245642	jockey	.	+		2R_RaGOO	15583316	15589515	opus	.	-
X_RaGOO	21460021	21460549	INE-1	.	+		X_RaGOO	7424439	7433933	jockey	.	-		2R_RaGOO	20674240	20681841	opus	.	-
X_RaGOO	21493772	21494272	INE-1	.	-		2L_RaGOO	8926966	8931176	Juan	.	+		3L_RaGOO	10268410	10275681	opus	.	+
X_RaGOO	21587991	21588699	INE-1	.	-		3R_RaGOO	16647781	16651989	Juan	.	-		3L_RaGOO	23497748	23503933	opus	.	-
X_RaGOO	21620891	21621411	INE-1	.	-		3R_RaGOO	28573763	28577566	Juan	.	+		3R_RaGOO	1014813	1022279	opus	.	-
X_RaGOO	21629366	21629903	INE-1	.	-		X_RaGOO	7744290	7748522	Juan	.	-		X_RaGOO	11398933	11405063	opus	.	-
X_RaGOO	21635147	21635764	INE-1	.	+		X_RaGOO	19194473	19198701	Juan	.	-		X_RaGOO	14781769	14787895	opus	.	-
X_RaGOO	21673719	21674238	INE-1	.	+		2R_RaGOO	125450	127107	R1-2	.	+		Y_RaGOO	1395615	1401782	opus	.	+
X_RaGOO	21799775	21800315	INE-1	.	-		2R_RaGOO	4251522	4252856	R1-2	.	-		3L_RaGOO	24096852	24099297	Osvaldo	.	-
X_RaGOO	21870360	21870884	INE-1	.	-		3L_RaGOO	23855250	23856382	R1-2	.	-		3L_RaGOO	24957954	24959343	Osvaldo	.	-
X_RaGOO	21921185	21921697	INE-1	.	-		3L_RaGOO	24558991	24561948	R1-2	.	-		3R_RaGOO	3037675	3039055	Osvaldo	.	-
X_RaGOO	21929714	21930224	INE-1	.	-		3L_RaGOO	26127797	26128484	R1-2	.	-		3R_RaGOO	3039820	3042134	Osvaldo	.	-
X_RaGOO	21988026	21988525	INE-1	.	+		3L_RaGOO	26336494	26337733	R1-2	.	-		2R_RaGOO	3169886	3176585	Quasimodo	.	+
2R_RaGOO	5429819	5431679	looper1	.	+		3R_RaGOO	1023699	1024697	R1-2	.	+		2R_RaGOO	3561203	3567967	Quasimodo	.	-
2L_RaGOO	21507526	21508443	mariner2	.	-		3R_RaGOO	1511696	1512639	R1-2	.	+		2R_RaGOO	19975238	19982609	Quasimodo	.	-
2R_RaGOO	1808583	1809435	mariner2	.	+		3R_RaGOO	1530916	1531859	R1-2	.	+		3L_RaGOO	19799334	19806716	Quasimodo	.	-
4_RaGOO	638924	639677	mariner2	.	+		3R_RaGOO	2642047	2643223	R1-2	.	+		3L_RaGOO	24562963	24569624	Quasimodo	.	-
X_RaGOO	21869176	21870046	mariner2	.	-		Y_RaGOO	1110540	1111875	R1-2	.	-		3L_RaGOO	26470518	26477711	Quasimodo	.	+
2L_RaGOO	2955877	2958004	pogo	.	-		Y_RaGOO	1154856	1155657	R1-2	.	-		3R_RaGOO	1555024	1562046	Quasimodo	.	+
2L_RaGOO	19914701	19916586	pogo	.	-		2L_RaGOO	22564802	22569960	Rt1a	.	-		3R_RaGOO	12537400	12544742	Quasimodo	.	+
2R_RaGOO	3208365	3210472	pogo	.	+		2R_RaGOO	1103068	1108186	Rt1a	.	+		Unmapped_Scaffold_17_D1756_D1775_RaGOO	4021	11393	Quasimodo	.	-
3R_RaGOO	11285980	11288111	pogo	.	-		2R_RaGOO	2314746	2319849	Rt1a	.	-		Y_RaGOO	583004	590386	Quasimodo	.	-
2R_RaGOO	4083816	4085519	S2	.	-		3L_RaGOO	8134157	8139297	Rt1a	.	-		Y_RaGOO	656933	667494	Quasimodo	.	-
3R_RaGOO	2186383	2187965	S2	.	+		3L_RaGOO	9155545	9160684	Rt1a	.	-		Y_RaGOO	667492	673661	Quasimodo	.	+
3R_RaGOO	3573412	3574818	S2	.	+		3L_RaGOO	23183836	23188063	Rt1a	.	-		211000022278273_RaGOO	1870	3683	rooA	.	-
2R_RaGOO	852183	853726	Tc1-2	.	-		3R_RaGOO	690996	695872	Rt1a	.	-		211000022278515_RaGOO	23	462	rooA	.	-
2R_RaGOO	1330959	1332498	Tc1-2	.	+		3R_RaGOO	814519	818736	Rt1a	.	+		211000022278515_RaGOO	835	1200	rooA	.	-
2R_RaGOO	1602191	1603791	Tc1-2	.	-		3R_RaGOO	1874607	1879716	Rt1a	.	+		211000022278744_RaGOO	7540	9132	rooA	.	+
2R_RaGOO	2258745	2260197	Tc1-2	.	-		3R_RaGOO	2694101	2698881	Rt1a	.	-		2L_RaGOO	22371191	22371490	rooA	.	+
2R_RaGOO	5282976	5284351	Tc1-2	.	-		2L_RaGOO	10125034	10130121	Rt1b	.	-		2L_RaGOO	22514950	22518324	rooA	.	+
2R_RaGOO	11127531	11129055	Tc1-2	.	+		2L_RaGOO	22071446	22075998	Rt1b	.	+		2L_RaGOO	22518775	22520026	rooA	.	+
3L_RaGOO	23289958	23291498	Tc1-2	.	+		3L_RaGOO	22800517	22805709	Rt1b	.	+		2L_RaGOO	22743830	22744458	rooA	.	-
3L_RaGOO	25762763	25764253	Tc1-2	.	+		3L_RaGOO	22806333	22813941	Rt1b	.	+		2L_RaGOO	22769022	22770811	rooA	.	-
3R_RaGOO	3128804	3130268	Tc1-2	.	-		3R_RaGOO	3365215	3370283	Rt1b	.	+		2R_RaGOO	77261	77634	rooA	.	-
3R_RaGOO	3195813	3197286	Tc1-2	.	-		3R_RaGOO	10231203	10236412	Rt1b	.	+		2R_RaGOO	84172	84399	rooA	.	-
4_RaGOO	335629	337229	Tc1-2	.	-		3R_RaGOO	18051705	18056873	Rt1b	.	-		2R_RaGOO	96844	98216	rooA	.	-
4_RaGOO	791389	793018	Tc1-2	.	+		Y_mapped_Scaffold_5_D1748_D1610_RaGOO	59760	64248	Rt1b	.	-		2R_RaGOO	130034	130573	rooA	.	-
4_RaGOO	958695	960140	Tc1-2	.	+		Y_RaGOO	780389	785266	Rt1b	.	+		2R_RaGOO	467504	467869	rooA	.	-
X_RaGOO	21763034	21764503	Tc1-2	.	-		Y_RaGOO	823058	827479	Rt1b	.	-		2R_RaGOO	944947	948834	rooA	.	+
2R_RaGOO	1344671	1346077	Tc1	.	+		Y_RaGOO	833755	838057	Rt1b	.	-		2R_RaGOO	1067633	1070690	rooA	.	+
2R_RaGOO	1553303	1554721	Tc1	.	+		2L_RaGOO	38366	47731	TAHRE	.	+		2R_RaGOO	1070834	1071235	rooA	.	+
2R_RaGOO	3615475	3617089	Tc1	.	+		3L_RaGOO	2564	12261	TAHRE	.	+		2R_RaGOO	1439278	1439628	rooA	.	-
2R_RaGOO	4375414	4377064	Tc1	.	-									2R_RaGOO	1791690	1791839	rooA	.	-
3L_RaGOO	19107126	19108774	Tc1	.	-									2R_RaGOO	2509878	2510120	rooA	.	+
3L_RaGOO	23777905	23779280	Tc1	.	-									2R_RaGOO	2510354	2511451	rooA	.	+
3L_RaGOO	24483580	24485004	Tc1	.	+									2R_RaGOO	2799232	2799433	rooA	.	+
3L_RaGOO	25476005	25477446	Tc1	.	+									2R_RaGOO	2799447	2799622	rooA	.	+
3L_RaGOO	25594555	25596170	Tc1	.	+									2R_RaGOO	2902901	2905869	rooA	.	+
3R_RaGOO	4619094	4620719	Tc1	.	+									2R_RaGOO	2905982	2906481	rooA	.	+
4_RaGOO	1153299	1154744	Tc1	.	-									2R_RaGOO	2993621	2993972	rooA	.	+
X_RaGOO	19223725	19225356	Tc1	.	+									2R_RaGOO	3057156	3057723	rooA	.	-
X_RaGOO	21831994	21833658	Tc1	.	+									2R_RaGOO	3058222	3063306	rooA	.	-
X_RaGOO	21866616	21867981	Tc1	.	+									2R_RaGOO	3338752	3339065	rooA	.	-
3R_RaGOO	4402774	4404519	Tc3	.	+									2R_RaGOO	3339064	3340243	rooA	.	-
3L_RaGOO	23972657	23974730	transib1	.	-									2R_RaGOO	3369128	3369947	rooA	.	-
3L_RaGOO	24339956	24341796	transib1	.	+									2R_RaGOO	3370189	3375460	rooA	.	-
2R_RaGOO	3421509	3423952	transib2	.	+									2R_RaGOO	3634559	3634823	rooA	.	+
3L_RaGOO	24511852	24514346	transib2	.	+									2R_RaGOO	3676332	3676542	rooA	.	+
3R_RaGOO	1753687	1756027	transib2	.	+									2R_RaGOO	3736445	3736603	rooA	.	+
														2R_RaGOO	3736594	3736768	rooA	.	+
														2R_RaGOO	4206312	4207333	rooA	.	+
														2R_RaGOO	4207560	4211997	rooA	.	+
														2R_RaGOO	4212169	4212475	rooA	.	+
														2R_RaGOO	4306566	4306926	rooA	.	-
														2R_RaGOO	4497163	4497274	rooA	.	+
														2R_RaGOO	5412966	5413685	rooA	.	-
														2R_RaGOO	5414023	5414103	rooA	.	-
														2R_RaGOO	8715080	8715430	rooA	.	-
														3L_RaGOO	22738372	22738577	rooA	.	-
														3L_RaGOO	22893786	22893989	rooA	.	-
														3L_RaGOO	23176790	23177172	rooA	.	-
														3L_RaGOO	23371718	23372060	rooA	.	-
														3L_RaGOO	23374636	23376830	rooA	.	-
														3L_RaGOO	23694979	23695331	rooA	.	+
														3L_RaGOO	24038184	24038478	rooA	.	+
														3L_RaGOO	24578469	24578795	rooA	.	+
														3L_RaGOO	24578790	24580991	rooA	.	+
														3L_RaGOO	24585629	24587476	rooA	.	+
														3L_RaGOO	24587977	24589748	rooA	.	+
														3L_RaGOO	24810348	24810709	rooA	.	-
														3L_RaGOO	24817406	24817769	rooA	.	-
														3L_RaGOO	24824468	24824831	rooA	.	-
														3L_RaGOO	24831522	24831883	rooA	.	-
														3L_RaGOO	25496254	25496628	rooA	.	-
														3L_RaGOO	25892465	25896035	rooA	.	-
														3L_RaGOO	26326721	26327907	rooA	.	+
														3L_RaGOO	26328127	26328351	rooA	.	-
														3L_RaGOO	26331701	26332509	rooA	.	+
														3L_RaGOO	26332644	26332917	rooA	.	+
														3L_RaGOO	26332916	26333029	rooA	.	+
														3R_RaGOO	1749221	1749316	rooA	.	+
														3R_RaGOO	1811527	1811811	rooA	.	-
														3R_RaGOO	1816898	1818058	rooA	.	-
														3R_RaGOO	1938461	1938745	rooA	.	-
														3R_RaGOO	2396690	2397966	rooA	.	-
														3R_RaGOO	2675958	2677274	rooA	.	-
														3R_RaGOO	3224730	3229977	rooA	.	+
														3R_RaGOO	3230422	3231840	rooA	.	+
														3R_RaGOO	3232008	3232387	rooA	.	+
														3R_RaGOO	3891583	3891938	rooA	.	+
														4_RaGOO	276778	283524	rooA	.	-
														4_RaGOO	332683	335555	rooA	.	+
														Chr0_RaGOO	202641	202975	rooA	.	-
														Chr0_RaGOO	240394	241167	rooA	.	+
														Chr0_RaGOO	445765	445914	rooA	.	-
														X_RaGOO	20973574	20973961	rooA	.	-
														X_RaGOO	20974043	20977609	rooA	.	-
														Y_mapped_Scaffold_5_D1748_D1610_RaGOO	22153	22516	rooA	.	+
														Y_RaGOO	386812	390674	rooA	.	-
														Y_RaGOO	638102	638321	rooA	.	+
														Y_RaGOO	638413	640466	rooA	.	+
														Y_RaGOO	640574	640965	rooA	.	+
														Y_RaGOO	1032685	1032778	rooA	.	+
														Y_RaGOO	1136344	1136731	rooA	.	-
														Y_RaGOO	1136817	1138920	rooA	.	-
														2L_RaGOO	833659	841384	roo	.	-
														2L_RaGOO	1554051	1563114	roo	.	-
														2L_RaGOO	2211041	2220159	roo	.	-
														2L_RaGOO	7405225	7414219	roo	.	+
														2R_RaGOO	1119814	1128682	roo	.	-
														2R_RaGOO	3954867	3962368	roo	.	-
														2R_RaGOO	13681606	13689239	roo	.	+
														2R_RaGOO	21294117	21303088	roo	.	-
														3L_RaGOO	32441	41534	roo	.	-
														3L_RaGOO	8668310	8677397	roo	.	+
														3L_RaGOO	9180412	9189520	roo	.	+
														3L_RaGOO	16543929	16552253	roo	.	-
														3L_RaGOO	25262063	25270387	roo	.	-
														3L_RaGOO	25402037	25413142	roo	.	-
														3L_RaGOO	25799555	25808108	roo	.	+
														3L_RaGOO	25881343	25890076	roo	.	+
														3R_RaGOO	2022282	2030344	roo	.	-
														3R_RaGOO	11316518	11324624	roo	.	+
														3R_RaGOO	22108021	22115561	roo	.	+
														3R_RaGOO	24484209	24493255	roo	.	-
														3R_RaGOO	30436681	30445460	roo	.	-
														3R_RaGOO	31127871	31135754	roo	.	+
														X_RaGOO	2688535	2696867	roo	.	+
														X_RaGOO	3065093	3074199	roo	.	+
														X_RaGOO	10174670	10183502	roo	.	-
														X_RaGOO	11818312	11827410	roo	.	-
														X_RaGOO	16249003	16257980	roo	.	-
														X_RaGOO	16764318	16773421	roo	.	+
														X_RaGOO	16968672	16977068	roo	.	+
														X_RaGOO	18952760	18961862	roo	.	-
														X_RaGOO	21061814	21070734	roo	.	-
														2R_RaGOO	257575	264569	rover	.	+
														2R_RaGOO	3256225	3262929	rover	.	-
														X_RaGOO	21188920	21195029	rover	.	-
														Y_RaGOO	275920	283217	rover	.	+
														2R_RaGOO	15238139	15244515	Stalker2	.	+
														Chr0_RaGOO	139268	139547	Stalker3	.	-
														X_RaGOO	21244109	21244259	Stalker3	.	-
														Y_RaGOO	644039	644391	Stalker3	.	+
														2L_RaGOO	21913834	21920333	Stalker4	.	-
														3R_RaGOO	1571644	1577933	Stalker4	.	-
														2R_RaGOO	1842344	1849567	Tabor	.	+
														2R_RaGOO	1855147	1862128	Tabor	.	+
														2R_RaGOO	2811324	2817616	Tabor	.	+
														3L_RaGOO	9629851	9637105	Tabor	.	+
														X_RaGOO	18271260	18278107	Tabor	.	-
														X_RaGOO	19774522	19781765	Tabor	.	+
														3R_RaGOO	22583602	22592157	Tirant	.	-
														211000022279420_RaGOO	2	326	Tom1	.	+
														2L_RaGOO	22038838	22038981	Tom1	.	+
														2R_RaGOO	346669	346788	Tom1	.	-
														2R_RaGOO	347192	347600	Tom1	.	-
														2R_RaGOO	2778076	2778410	Tom1	.	-
														2R_RaGOO	3367270	3367651	Tom1	.	+
														2R_RaGOO	3713847	3714242	Tom1	.	+
														3L_RaGOO	22780912	22781006	Tom1	.	-
														3L_RaGOO	23719098	23719451	Tom1	.	+
														3R_RaGOO	780558	780755	Tom1	.	+
														3R_RaGOO	801265	801439	Tom1	.	-
														3R_RaGOO	837562	838217	Tom1	.	-
														3R_RaGOO	838380	838765	Tom1	.	-
														3R_RaGOO	1105762	1105882	Tom1	.	-
														3R_RaGOO	1202414	1202664	Tom1	.	+
														3R_RaGOO	1291078	1291297	Tom1	.	+
														3R_RaGOO	1757848	1758197	Tom1	.	+
														3R_RaGOO	1774910	1775263	Tom1	.	+
														3R_RaGOO	2121212	2121865	Tom1	.	-
														3R_RaGOO	2126810	2127080	Tom1	.	-
														3R_RaGOO	2127176	2127389	Tom1	.	-
														3R_RaGOO	3099734	3099887	Tom1	.	+
														Chr0_RaGOO	173792	173904	Tom1	.	-
														Chr0_RaGOO	544691	544940	Tom1	.	-
														Unmapped_Scaffold_8_D1580_D1567_RaGOO	78818	79061	Tom1	.	-
														Unmapped_Scaffold_8_D1580_D1567_RaGOO	83820	84008	Tom1	.	-
														X_RaGOO	11258002	11258389	Tom1	.	+
														X_RaGOO	21497179	21497328	Tom1	.	-
														X_RaGOO	21769213	21769448	Tom1	.	+
														Y_mapped_Scaffold_9_D1573_RaGOO	22464	23000	Tom1	.	-
														Y_RaGOO	304208	304708	Tom1	.	+
														Y_RaGOO	304864	304991	Tom1	.	+
														Y_RaGOO	532803	533046	Tom1	.	-
														Y_RaGOO	537591	537696	Tom1	.	-
														Y_RaGOO	546073	546178	Tom1	.	-
														Y_RaGOO	550216	550321	Tom1	.	-
														Y_RaGOO	844067	844173	Tom1	.	-
														Y_RaGOO	1072929	1073047	Tom1	.	-
														Y_RaGOO	1176061	1176603	Tom1	.	-
														2L_RaGOO	2221225	2226474	Transpac	.	-
														2L_RaGOO	8985200	8990448	Transpac	.	-
														2R_RaGOO	109057	114306	Transpac	.	+
														2R_RaGOO	15245759	15251009	Transpac	.	-
														2R_RaGOO	21445727	21450940	Transpac	.	-
														3L_RaGOO	1562415	1567666	Transpac	.	-
														3L_RaGOO	9918076	9923264	Transpac	.	-
														3R_RaGOO	21217775	21223024	Transpac	.	+
														3R_RaGOO	26707140	26711871	Transpac	.	+
														X_RaGOO	4638939	4644186	Transpac	.	-
														X_RaGOO	17017750	17022983	Transpac	.	-
														X_RaGOO	19519061	19524304	Transpac	.	-

## Sheet: dmgoth63
DNA							LINE							LTR
2L_RaGOO	19503419	19506826	1360	.	+		2R_RaGOO	231320	235841	baggins	.	-		2L_RaGOO	21391459	21396059	1731	.	+
3R_RaGOO	2966911	2970118	1360	.	+		2R_RaGOO	4578665	4583842	baggins	.	+		2R_RaGOO	3064411	3068896	1731	.	-
3R_RaGOO	4053905	4057308	1360	.	-		2R_RaGOO	4614477	4619133	baggins	.	-		3L_RaGOO	24000334	24004677	1731	.	+
4_RaGOO	783171	785990	1360	.	-		3L_RaGOO	23604932	23610009	baggins	.	+		3R_RaGOO	2761311	2765938	1731	.	-
Unmapped_Scaffold_22_D1753_RaGOO	32141	35547	1360	.	-		3L_RaGOO	23891149	23895890	baggins	.	+		Y_RaGOO	406610	411175	1731	.	+
3L_RaGOO	26397008	26403062	3S18	.	+		X_RaGOO	22132701	22137989	baggins	.	-		Y_RaGOO	1337653	1341648	1731	.	-
3R_RaGOO	12380303	12386420	3S18	.	-		2L_RaGOO	15958777	15958864	BS3	.	+		2L_RaGOO	11536481	11543983	17.6	.	-
4_RaGOO	1303198	1309098	3S18	.	+		2L_RaGOO	21027249	21027739	BS3	.	-		2L_RaGOO	15791835	15798005	17.6	.	-
X_RaGOO	11944932	11951055	3S18	.	-		2L_RaGOO	21351094	21351580	BS3	.	-		2R_RaGOO	179462	185966	17.6	.	-
211000022279431_RaGOO	486	2079	Bari1	.	+		2L_RaGOO	21443070	21444320	BS3	.	-		2R_RaGOO	1498580	1506104	17.6	.	-
2R_RaGOO	107581	109175	Bari1	.	+		2L_RaGOO	22020357	22020630	BS3	.	-		2R_RaGOO	2197984	2204307	17.6	.	+
2R_RaGOO	116719	118437	Bari1	.	+		2L_RaGOO	22656971	22657118	BS3	.	+		2R_RaGOO	2204308	2210617	17.6	.	+
2R_RaGOO	118438	120161	Bari1	.	+		2R_RaGOO	305948	306104	BS3	.	-		2R_RaGOO	2210618	2216940	17.6	.	+
2R_RaGOO	120162	121880	Bari1	.	+		2R_RaGOO	418549	419761	BS3	.	+		2R_RaGOO	2436919	2444399	17.6	.	-
2R_RaGOO	121881	123599	Bari1	.	+		2R_RaGOO	498761	500143	BS3	.	-		2R_RaGOO	3930888	3937497	17.6	.	-
2R_RaGOO	123600	125318	Bari1	.	+		2R_RaGOO	1978824	1979655	BS3	.	-		3L_RaGOO	9921717	9929236	17.6	.	-
2R_RaGOO	125319	127040	Bari1	.	+		2R_RaGOO	2536325	2536422	BS3	.	-		3L_RaGOO	16189896	16196715	17.6	.	-
2R_RaGOO	127041	128764	Bari1	.	+		2R_RaGOO	3965525	3966653	BS3	.	+		3L_RaGOO	20016229	20022345	17.6	.	-
2R_RaGOO	128765	130487	Bari1	.	+		2R_RaGOO	4952760	4953002	BS3	.	+		3L_RaGOO	22723319	22730398	17.6	.	-
2R_RaGOO	132750	134466	Bari1	.	+		2R_RaGOO	5000295	5000756	BS3	.	-		3L_RaGOO	23354317	23360491	17.6	.	-
2R_RaGOO	186067	187620	Bari1	.	+		2R_RaGOO	5002157	5002478	BS3	.	-		3L_RaGOO	23798423	23805993	17.6	.	+
2R_RaGOO	18615191	18616916	Bari1	.	-		2R_RaGOO	5484122	5485028	BS3	.	-		3L_RaGOO	25058670	25064998	17.6	.	+
3L_RaGOO	16352254	16353979	Bari1	.	+		2R_RaGOO	5532916	5533585	BS3	.	+		3R_RaGOO	1685730	1693172	17.6	.	+
3R_RaGOO	19511802	19513535	Bari1	.	+		2R_RaGOO	6161787	6162004	BS3	.	+		3R_RaGOO	17897352	17904867	17.6	.	+
2L_RaGOO	21439470	21440498	Bari2	.	-		3L_RaGOO	20394896	20395301	BS3	.	-		2L_RaGOO	4288373	4294332	297	.	+
2R_RaGOO	4612889	4614460	Bari2	.	+		3L_RaGOO	22903309	22905192	BS3	.	-		2L_RaGOO	6107635	6114576	297	.	-
4_RaGOO	924785	925845	Bari2	.	-		3L_RaGOO	23023737	23024589	BS3	.	+		2L_RaGOO	21330389	21337383	297	.	+
X_RaGOO	21568824	21570098	Bari2	.	+		3L_RaGOO	23161433	23162689	BS3	.	-		2R_RaGOO	18632610	18639541	297	.	-
2L_RaGOO	7944576	7945488	FB	.	+		3L_RaGOO	23229965	23231219	BS3	.	+		2R_RaGOO	23276143	23283123	297	.	-
2L_RaGOO	7945494	7947747	FB	.	-		3L_RaGOO	23284615	23284974	BS3	.	-		3L_RaGOO	23347255	23354143	297	.	+
2L_RaGOO	9557240	9558179	FB	.	+		3L_RaGOO	23284974	23285091	BS3	.	-		3R_RaGOO	1911966	1917955	297	.	+
2L_RaGOO	9558396	9559613	FB	.	-		3L_RaGOO	23418972	23419102	BS3	.	-		3R_RaGOO	2237303	2244297	297	.	+
2L_RaGOO	13458197	13460082	FB	.	+		3L_RaGOO	23425046	23426736	BS3	.	-		3R_RaGOO	3583189	3588888	297	.	+
2L_RaGOO	13460229	13462447	FB	.	-		3L_RaGOO	23426761	23426873	BS3	.	-		3R_RaGOO	14417507	14423500	297	.	-
2L_RaGOO	18386414	18387529	FB	.	-		3L_RaGOO	23428121	23428263	BS3	.	-		X_RaGOO	1556307	1563295	297	.	-
2R_RaGOO	24763818	24765103	FB	.	+		3L_RaGOO	23498103	23499097	BS3	.	-		X_RaGOO	1578598	1585583	297	.	-
2R_RaGOO	24765361	24768474	FB	.	-		3L_RaGOO	23534795	23535757	BS3	.	+		X_RaGOO	21617992	21624973	297	.	+
3L_RaGOO	593867	594908	FB	.	+		3L_RaGOO	23556977	23558214	BS3	.	+		2L_RaGOO	3081004	3088535	412	.	+
3L_RaGOO	595183	596550	FB	.	-		3L_RaGOO	23642647	23643035	BS3	.	+		2L_RaGOO	10324560	10332063	412	.	-
3L_RaGOO	14042984	14044403	FB	.	-		3L_RaGOO	23747337	23748511	BS3	.	+		2L_RaGOO	11702702	11710191	412	.	-
3L_RaGOO	14477564	14478957	FB	.	+		3L_RaGOO	24196449	24196810	BS3	.	-		2R_RaGOO	538402	545819	412	.	-
3L_RaGOO	14479186	14481312	FB	.	-		3L_RaGOO	24196810	24196928	BS3	.	-		2R_RaGOO	10874186	10881376	412	.	-
3L_RaGOO	16469092	16470009	FB	.	-		3L_RaGOO	24413802	24413916	BS3	.	-		2R_RaGOO	16178831	16186267	412	.	-
3L_RaGOO	16625311	16626947	FB	.	+		3L_RaGOO	24668501	24668613	BS3	.	+		2R_RaGOO	19449635	19457154	412	.	+
3L_RaGOO	16628066	16629707	FB	.	-		3L_RaGOO	25361491	25362259	BS3	.	-		2R_RaGOO	21331266	21338685	412	.	+
3L_RaGOO	20503042	20504143	FB	.	+		3L_RaGOO	25929581	25929764	BS3	.	-		3R_RaGOO	1925800	1933269	412	.	+
3L_RaGOO	20512475	20513617	FB	.	-		3L_RaGOO	26362959	26363615	BS3	.	+		3R_RaGOO	22451374	22458816	412	.	+
3L_RaGOO	22417854	22419075	FB	.	+		3L_RaGOO	26370928	26371584	BS3	.	+		X_RaGOO	8771326	8778834	412	.	-
3L_RaGOO	25971231	25972505	FB	.	-		3L_RaGOO	26378894	26379550	BS3	.	+		X_RaGOO	21825426	21832907	412	.	+
3R_RaGOO	21951012	21952864	FB	.	+		3L_RaGOO	26412567	26412912	BS3	.	+		2R_RaGOO	260159	267509	accord	.	+
3R_RaGOO	21953011	21954306	FB	.	-		3L_RaGOO	26412913	26413568	BS3	.	+		3R_RaGOO	2859522	2866880	accord	.	+
3R_RaGOO	27281447	27282353	FB	.	-		3R_RaGOO	1785914	1787383	BS3	.	+		2L_RaGOO	2131723	2139140	blood	.	-
4_RaGOO	559651	560870	FB	.	-		3R_RaGOO	2274189	2274277	BS3	.	-		2L_RaGOO	3252640	3260082	blood	.	+
X_RaGOO	1591246	1592608	FB	.	+		3R_RaGOO	2286806	2287318	BS3	.	-		2R_RaGOO	109177	115745	blood	.	-
X_RaGOO	1592861	1594317	FB	.	-		3R_RaGOO	2364402	2365576	BS3	.	+		2R_RaGOO	5097424	5104845	blood	.	-
X_RaGOO	1594927	1597166	FB	.	-		3R_RaGOO	2504401	2505255	BS3	.	+		3R_RaGOO	1193576	1200374	blood	.	+
X_RaGOO	1632941	1633874	FB	.	-		3R_RaGOO	2505399	2505482	BS3	.	+		3R_RaGOO	1384455	1390593	blood	.	+
X_RaGOO	2143187	2144336	FB	.	-		3R_RaGOO	2509756	2510674	BS3	.	+		3R_RaGOO	1390584	1396898	blood	.	+
X_RaGOO	3158912	3160097	FB	.	+		3R_RaGOO	3211677	3211988	BS3	.	+		3R_RaGOO	23299203	23306595	blood	.	+
X_RaGOO	3160065	3161493	FB	.	-		3R_RaGOO	3513056	3513203	BS3	.	+		2R_RaGOO	406562	412973	Burdock	.	-
X_RaGOO	9890885	9892834	FB	.	+		3R_RaGOO	3792454	3793240	BS3	.	+		2R_RaGOO	1171540	1177425	Burdock	.	-
Y_mapped_Scaffold_5_D1748_D1610_RaGOO	32201	33177	FB	.	+		3R_RaGOO	4851928	4852133	BS3	.	+		2R_RaGOO	1181796	1187681	Burdock	.	-
2L_RaGOO	21517681	21519306	HB	.	-		4_RaGOO	349850	349945	BS3	.	-		2R_RaGOO	20128484	20134866	Burdock	.	-
2L_RaGOO	21543068	21544467	HB	.	+		Chr0_RaGOO	718455	718852	BS3	.	+		3L_RaGOO	24458011	24465619	Burdock	.	-
2L_RaGOO	21750817	21752275	HB	.	-		Chr0_RaGOO	787776	788007	BS3	.	+		3L_RaGOO	25017944	25024356	Burdock	.	+
2L_RaGOO	21949030	21950494	HB	.	-		Chr0_RaGOO	849347	849840	BS3	.	-		3R_RaGOO	14132860	14139269	Burdock	.	-
2R_RaGOO	3550799	3552153	HB	.	-		X_RaGOO	80350	80600	BS3	.	+		2L_RaGOO	22963828	22971352	Circe	.	+
2R_RaGOO	4194524	4195964	HB	.	-		X_RaGOO	20651696	20652610	BS3	.	+		2R_RaGOO	2786744	2794582	Circe	.	+
2R_RaGOO	6820097	6821729	HB	.	+		X_RaGOO	21715527	21716799	BS3	.	-		3R_RaGOO	3780410	3787766	Circe	.	+
3L_RaGOO	23831601	23833118	HB	.	+		X_RaGOO	21910620	21910936	BS3	.	-		2L_RaGOO	21227988	21233113	copia	.	+
3L_RaGOO	25981512	25982974	HB	.	+		X_RaGOO	21911809	21912354	BS3	.	-		2L_RaGOO	21283185	21288141	copia	.	+
3R_RaGOO	4579692	4581345	HB	.	+		Y_mapped_Scaffold_5_D1748_D1610_RaGOO	35132	35382	BS3	.	+		2L_RaGOO	22159214	22164363	copia	.	-
3R_RaGOO	4877525	4879026	HB	.	-		2R_RaGOO	1050812	1051551	BS4	.	-		2R_RaGOO	18037047	18042173	copia	.	+
3R_RaGOO	5912009	5913627	HB	.	-		3R_RaGOO	4958881	4959629	BS4	.	+		2R_RaGOO	21537128	21542272	copia	.	+
3R_RaGOO	32104557	32106093	HB	.	-		2L_RaGOO	6862039	6867170	BS	.	+		3L_RaGOO	10004951	10009990	copia	.	-
4_RaGOO	878129	879533	HB	.	+		2L_RaGOO	21080517	21084855	BS	.	-		3L_RaGOO	10034978	10040103	copia	.	-
X_RaGOO	93436	95074	HB	.	+		2R_RaGOO	6214610	6219525	BS	.	-		3L_RaGOO	12120760	12125868	copia	.	+
X_RaGOO	21221375	21222842	HB	.	+		3L_RaGOO	16353980	16359052	BS	.	+		3R_RaGOO	2396615	2401448	copia	.	+
X_RaGOO	21467774	21469211	HB	.	+		3L_RaGOO	18304553	18309669	BS	.	+		3R_RaGOO	12867642	12872684	copia	.	-
X_RaGOO	21820111	21821750	HB	.	+		3L_RaGOO	22254795	22259386	BS	.	+		3R_RaGOO	23018303	23023452	copia	.	-
X_RaGOO	21865891	21867411	HB	.	+		3R_RaGOO	3252107	3256863	BS	.	-		Y_RaGOO	63965	68391	copia	.	+
2L_RaGOO	19919602	19921317	hopper2	.	+		2L_RaGOO	22543946	22547807	Cr1a	.	+		Y_RaGOO	765073	769930	copia	.	+
2L_RaGOO	19942157	19943618	hopper2	.	-		2R_RaGOO	751698	755769	Cr1a	.	-		2R_RaGOO	3655259	3659942	diver2	.	+
3L_RaGOO	17660142	17661815	hopper2	.	-		2R_RaGOO	1824114	1827978	Cr1a	.	+		2R_RaGOO	4119465	4124297	diver2	.	-
3L_RaGOO	17664938	17666681	hopper2	.	-		2R_RaGOO	2319738	2323525	Cr1a	.	+		2R_RaGOO	1059406	1064929	diver	.	-
3L_RaGOO	22275464	22276851	hopper2	.	-		2R_RaGOO	2328576	2332314	Cr1a	.	+		2R_RaGOO	1345500	1351661	diver	.	-
2L_RaGOO	13626040	13627472	hopper	.	+		2R_RaGOO	3133971	3137594	Cr1a	.	+		2R_RaGOO	3897620	3903753	diver	.	+
2L_RaGOO	20617679	20619101	hopper	.	+		2R_RaGOO	3366240	3370450	Cr1a	.	+		3L_RaGOO	23506231	23511735	diver	.	-
2R_RaGOO	454854	456276	hopper	.	+		2R_RaGOO	3420157	3424324	Cr1a	.	-		X_RaGOO	22050565	22056654	diver	.	+
2R_RaGOO	1146758	1147991	hopper	.	-		2R_RaGOO	4396972	4400695	Cr1a	.	+		2R_RaGOO	340873	345117	Dm88	.	-
2R_RaGOO	1447162	1448512	hopper	.	-		3L_RaGOO	23409008	23413062	Cr1a	.	+		2R_RaGOO	361929	366261	Dm88	.	+
2R_RaGOO	2155911	2157343	hopper	.	+		3L_RaGOO	24297398	24301077	Cr1a	.	+		2R_RaGOO	3825360	3829853	Dm88	.	-
2R_RaGOO	5163460	5164870	hopper	.	-		3L_RaGOO	25635397	25639667	Cr1a	.	+		2R_RaGOO	3937493	3941946	Dm88	.	+
2R_RaGOO	6278109	6279483	hopper	.	+		3L_RaGOO	25752537	25756789	Cr1a	.	-		3L_RaGOO	23486258	23490477	Dm88	.	-
2R_RaGOO	16321748	16323185	hopper	.	+		3R_RaGOO	1153223	1157027	Cr1a	.	-		2R_RaGOO	1904167	1909192	flea	.	-
2R_RaGOO	23616565	23618004	hopper	.	-		3R_RaGOO	1276081	1279934	Cr1a	.	+		2R_RaGOO	4766922	4771245	flea	.	+
3L_RaGOO	5414603	5416025	hopper	.	-		3R_RaGOO	2078848	2082849	Cr1a	.	-		2R_RaGOO	6244547	6249510	flea	.	-
3L_RaGOO	12169969	12171410	hopper	.	+		3R_RaGOO	2089539	2093684	Cr1a	.	+		3L_RaGOO	4610509	4615465	flea	.	-
3L_RaGOO	13449882	13451252	hopper	.	+		3R_RaGOO	4334807	4338928	Cr1a	.	+		3L_RaGOO	12708601	12713564	flea	.	-
3L_RaGOO	13516684	13518119	hopper	.	+		Y_mapped_Scaffold_5_D1748_D1610_RaGOO	17828	22196	Cr1a	.	+		3R_RaGOO	9312791	9317802	flea	.	+
3L_RaGOO	22791429	22792868	hopper	.	-		2L_RaGOO	21028921	21033644	Doc	.	+		3R_RaGOO	28484618	28489433	flea	.	-
3L_RaGOO	23740497	23741880	hopper	.	+		2L_RaGOO	21190266	21194979	Doc	.	-		X_RaGOO	12138180	12143200	flea	.	+
3R_RaGOO	1705327	1706734	hopper	.	+		2L_RaGOO	22426340	22430961	Doc	.	-		2L_RaGOO	22210909	22213390	frogger	.	+
3R_RaGOO	4934275	4935710	hopper	.	+		2R_RaGOO	764725	769422	Doc	.	-		3L_RaGOO	25212230	25214246	frogger	.	-
3R_RaGOO	4995091	4996617	hopper	.	-		2R_RaGOO	2128472	2133162	Doc	.	+		2R_RaGOO	43369	51843	GATE	.	+
3R_RaGOO	5133038	5134467	hopper	.	+		2R_RaGOO	17396903	17401681	Doc	.	+		2R_RaGOO	3980279	3988568	GATE	.	+
3R_RaGOO	19966340	19967766	hopper	.	+		2R_RaGOO	19092583	19097285	Doc	.	-		3L_RaGOO	22693633	22702084	GATE	.	+
3R_RaGOO	28125992	28127432	hopper	.	-		3L_RaGOO	13295443	13299286	Doc	.	-		3L_RaGOO	23106981	23114593	GATE	.	-
Unmapped_Scaffold_17_D1756_D1775_RaGOO	7236	8527	hopper	.	-		3L_RaGOO	15436397	15440494	Doc	.	-		3L_RaGOO	24467708	24474902	GATE	.	+
X_RaGOO	1551787	1553186	hopper	.	+		3L_RaGOO	23220012	23224713	Doc	.	+		3R_RaGOO	3197558	3206066	GATE	.	-
X_RaGOO	1635634	1637023	hopper	.	-		3L_RaGOO	23469043	23473074	Doc	.	-		3R_RaGOO	4197733	4205108	GATE	.	+
X_RaGOO	3427047	3428456	hopper	.	-		3L_RaGOO	24127228	24131870	Doc	.	+		Y_RaGOO	556968	564814	GATE	.	-
X_RaGOO	17882597	17884028	hopper	.	-		3L_RaGOO	24766181	24770403	Doc	.	-		Y_RaGOO	753361	760843	GATE	.	-
X_RaGOO	21448989	21450424	hopper	.	+		3L_RaGOO	25629703	25634489	Doc	.	-		2L_RaGOO	21320073	21327377	gtwin	.	-
2L_RaGOO	16469998	16470548	INE-1	.	-		3L_RaGOO	26548291	26553008	Doc	.	+		3Cen_mapped_Scaffold_1_D1896_D1895_RaGOO	80246	87613	gtwin	.	+
2L_RaGOO	17916505	17917082	INE-1	.	+		3L_RaGOO	26561119	26565808	Doc	.	+		X_RaGOO	21236718	21244076	gtwin	.	-
2L_RaGOO	19787052	19787551	INE-1	.	-		3R_RaGOO	1040157	1044853	Doc	.	-		2L_RaGOO	22523877	22524115	gypsy10	.	-
2L_RaGOO	20327513	20328043	INE-1	.	-		3R_RaGOO	3260276	3264978	Doc	.	+		2L_RaGOO	22626616	22626856	gypsy10	.	+
2L_RaGOO	20601490	20602016	INE-1	.	+		3R_RaGOO	3766113	3770806	Doc	.	+		2R_RaGOO	226875	229094	gypsy10	.	+
2L_RaGOO	20868754	20869539	INE-1	.	+		3R_RaGOO	4012800	4017304	Doc	.	+		2R_RaGOO	297701	300620	gypsy10	.	+
2L_RaGOO	20910008	20910539	INE-1	.	-		3R_RaGOO	15391078	15395309	Doc	.	-		2R_RaGOO	1391469	1391727	gypsy10	.	-
2L_RaGOO	20975486	20976050	INE-1	.	-		3R_RaGOO	20310724	20315440	Doc	.	+		2R_RaGOO	1413581	1419014	gypsy10	.	+
2L_RaGOO	20980169	20980826	INE-1	.	-		3R_RaGOO	20608682	20613340	Doc	.	-		2R_RaGOO	1419116	1420282	gypsy10	.	+
2L_RaGOO	21003910	21004435	INE-1	.	+		3R_RaGOO	25683181	25687723	Doc	.	-		2R_RaGOO	1420404	1420853	gypsy10	.	+
2L_RaGOO	21056496	21057061	INE-1	.	+		Y_RaGOO	1180127	1184804	Doc	.	+		2R_RaGOO	1538504	1538673	gypsy10	.	+
2L_RaGOO	21419656	21420183	INE-1	.	-		Y_RaGOO	1469377	1473858	Doc	.	-		2R_RaGOO	1803971	1804542	gypsy10	.	+
2L_RaGOO	21457354	21458132	INE-1	.	+		2R_RaGOO	3361730	3364149	Fw2	.	-		2R_RaGOO	1807226	1807530	gypsy10	.	+
2L_RaGOO	21464678	21465394	INE-1	.	-		3L_RaGOO	24795222	24797548	Fw2	.	+		2R_RaGOO	2469039	2469203	gypsy10	.	+
2L_RaGOO	21466212	21466722	INE-1	.	-		3R_RaGOO	4860193	4863862	Fw2	.	-		2R_RaGOO	2476603	2476908	gypsy10	.	+
2L_RaGOO	21488632	21489231	INE-1	.	+		X_RaGOO	22231971	22236000	Fw2	.	-		2R_RaGOO	2522215	2522550	gypsy10	.	+
2L_RaGOO	21533503	21534035	INE-1	.	+		2R_RaGOO	1392058	1392555	Fw3	.	-		2R_RaGOO	2600009	2603378	gypsy10	.	-
2L_RaGOO	21607193	21607795	INE-1	.	-		2R_RaGOO	1412752	1413249	Fw3	.	+		2R_RaGOO	2612276	2612433	gypsy10	.	+
2L_RaGOO	21716766	21717261	INE-1	.	+		2R_RaGOO	1575613	1576122	Fw3	.	+		2R_RaGOO	2876840	2879853	gypsy10	.	+
2L_RaGOO	21900549	21901079	INE-1	.	-		2R_RaGOO	3990381	3992722	Fw3	.	+		2R_RaGOO	2879963	2881567	gypsy10	.	+
2L_RaGOO	21995647	21996190	INE-1	.	+		3L_RaGOO	22736145	22737381	Fw3	.	-		2R_RaGOO	2888972	2889969	gypsy10	.	-
2L_RaGOO	22277803	22278456	INE-1	.	+		3L_RaGOO	24585399	24586546	Fw3	.	+		2R_RaGOO	3668981	3671732	gypsy10	.	+
2L_RaGOO	22528056	22528672	INE-1	.	-		3L_RaGOO	24587975	24589041	Fw3	.	+		2R_RaGOO	3671732	3672297	gypsy10	.	+
2L_RaGOO	22539656	22540164	INE-1	.	-		3L_RaGOO	24914208	24915067	Fw3	.	+		2R_RaGOO	3672414	3672856	gypsy10	.	+
2L_RaGOO	22577304	22577813	INE-1	.	+		3L_RaGOO	26171721	26173304	Fw3	.	-		2R_RaGOO	4132798	4134650	gypsy10	.	+
2R_RaGOO	36006	36546	INE-1	.	+		3L_RaGOO	26174838	26176721	Fw3	.	-		2R_RaGOO	4632515	4632772	gypsy10	.	+
2R_RaGOO	356041	356634	INE-1	.	+		3L_RaGOO	26546025	26546728	Fw3	.	+		2R_RaGOO	4973221	4973547	gypsy10	.	+
2R_RaGOO	445296	445800	INE-1	.	-		3R_RaGOO	5385272	5385931	Fw3	.	+		2R_RaGOO	5011285	5016442	gypsy10	.	+
2R_RaGOO	549206	549769	INE-1	.	+		4_RaGOO	810485	812540	Fw3	.	+		2R_RaGOO	5016515	5016769	gypsy10	.	+
2R_RaGOO	707393	707914	INE-1	.	+		X_RaGOO	21378906	21379681	Fw3	.	-		2R_RaGOO	5024401	5024534	gypsy10	.	+
2R_RaGOO	709682	710511	INE-1	.	-		Y_RaGOO	575999	577012	Fw3	.	+		3L_RaGOO	23114648	23115131	gypsy10	.	-
2R_RaGOO	1198064	1198657	INE-1	.	+		Y_RaGOO	579434	580280	Fw3	.	-		3L_RaGOO	23115326	23117529	gypsy10	.	-
2R_RaGOO	1225232	1225738	INE-1	.	+		2L_RaGOO	19934616	19937369	G2	.	-		3L_RaGOO	23118670	23120068	gypsy10	.	-
2R_RaGOO	1553457	1554005	INE-1	.	+		2L_RaGOO	19943615	19946711	G2	.	-		3L_RaGOO	23193443	23193663	gypsy10	.	-
2R_RaGOO	1729780	1730320	INE-1	.	+		2R_RaGOO	1296759	1300068	G2	.	-		3L_RaGOO	23500710	23506115	gypsy10	.	+
2R_RaGOO	2108212	2108757	INE-1	.	+		2R_RaGOO	5339475	5342260	G2	.	-		3L_RaGOO	23511724	23511832	gypsy10	.	+
2R_RaGOO	2123917	2124457	INE-1	.	-		X_RaGOO	22183507	22187294	G2	.	+		3L_RaGOO	23525871	23526324	gypsy10	.	-
2R_RaGOO	2183267	2183840	INE-1	.	-		3L_RaGOO	24519224	24523677	G3	.	-		3L_RaGOO	23526446	23527607	gypsy10	.	-
2R_RaGOO	2477942	2478534	INE-1	.	+		2L_RaGOO	21766527	21767581	G4	.	+		3L_RaGOO	23527709	23533142	gypsy10	.	-
2R_RaGOO	2501197	2501696	INE-1	.	+		2R_RaGOO	357845	359004	G4	.	+		3L_RaGOO	23675849	23676164	gypsy10	.	+
2R_RaGOO	2560719	2561297	INE-1	.	+		2R_RaGOO	3661900	3663781	G4	.	-		3L_RaGOO	24098019	24098394	gypsy10	.	-
2R_RaGOO	2583365	2584092	INE-1	.	-		2R_RaGOO	4586461	4588187	G4	.	+		3L_RaGOO	24687530	24687647	gypsy10	.	+
2R_RaGOO	2678371	2678866	INE-1	.	-		2R_RaGOO	4706083	4707323	G4	.	+		3L_RaGOO	24687736	24687949	gypsy10	.	+
2R_RaGOO	2832713	2833328	INE-1	.	-		2R_RaGOO	6310088	6311327	G4	.	+		3L_RaGOO	25800862	25801223	gypsy10	.	+
2R_RaGOO	3125384	3125899	INE-1	.	-		2R_RaGOO	6313185	6315285	G4	.	+		3L_RaGOO	26120362	26120601	gypsy10	.	-
2R_RaGOO	3225480	3225999	INE-1	.	+		3L_RaGOO	22756870	22758740	G4	.	-		3R_RaGOO	1019650	1020062	gypsy10	.	-
2R_RaGOO	3528738	3529236	INE-1	.	-		3L_RaGOO	23183877	23186188	G4	.	-		3R_RaGOO	1020142	1021329	gypsy10	.	-
2R_RaGOO	3663778	3664401	INE-1	.	+		3L_RaGOO	23287780	23289249	G4	.	+		3R_RaGOO	1021467	1022237	gypsy10	.	-
2R_RaGOO	3733066	3733683	INE-1	.	-		3L_RaGOO	23289637	23292191	G4	.	+		3R_RaGOO	1022461	1026002	gypsy10	.	-
2R_RaGOO	3749058	3749654	INE-1	.	-		3L_RaGOO	23308274	23310968	G4	.	-		3R_RaGOO	1815235	1816785	gypsy10	.	+
2R_RaGOO	4068839	4069464	INE-1	.	-		3L_RaGOO	23962156	23965207	G4	.	-		3R_RaGOO	1816905	1817341	gypsy10	.	+
2R_RaGOO	4126554	4127166	INE-1	.	+		3L_RaGOO	23968410	23971534	G4	.	+		3R_RaGOO	2904208	2904449	gypsy10	.	+
2R_RaGOO	4129074	4129677	INE-1	.	-		3L_RaGOO	24552476	24554221	G4	.	+		3R_RaGOO	3779307	3779777	gypsy10	.	-
2R_RaGOO	4151754	4152261	INE-1	.	-		3L_RaGOO	25251158	25252925	G4	.	+		3R_RaGOO	4032178	4032551	gypsy10	.	-
2R_RaGOO	4217194	4217804	INE-1	.	+		3L_RaGOO	25465666	25468503	G4	.	+		3R_RaGOO	4045305	4045742	gypsy10	.	-
2R_RaGOO	4433262	4433799	INE-1	.	+		3L_RaGOO	26181910	26183247	G4	.	-		X_RaGOO	21331370	21331823	gypsy10	.	-
2R_RaGOO	4515867	4516451	INE-1	.	-		3R_RaGOO	3310086	3311390	G4	.	+		X_RaGOO	21331945	21332341	gypsy10	.	-
2R_RaGOO	4637541	4638055	INE-1	.	-		3R_RaGOO	4007381	4010945	G4	.	-		X_RaGOO	21332338	21333060	gypsy10	.	-
2R_RaGOO	4943379	4943975	INE-1	.	-		3R_RaGOO	4435962	4438730	G4	.	-		X_RaGOO	21333162	21338258	gypsy10	.	-
2R_RaGOO	4970773	4971302	INE-1	.	-		Y_RaGOO	486804	487740	G4	.	+		X_RaGOO	21343012	21343273	gypsy10	.	-
2R_RaGOO	4981352	4981927	INE-1	.	-		211000022280456_RaGOO	1894	2712	G5A	.	+		Y_RaGOO	453723	455687	gypsy10	.	-
2R_RaGOO	4985015	4986021	INE-1	.	+		2L_RaGOO	21010029	21010995	G5A	.	+		Y_RaGOO	455861	458693	gypsy10	.	-
2R_RaGOO	5049034	5049638	INE-1	.	+		2L_RaGOO	22694619	22696850	G5A	.	+		2L_RaGOO	21233113	21233641	gypsy11	.	+
2R_RaGOO	5151108	5151649	INE-1	.	+		2L_RaGOO	22698950	22699583	G5A	.	+		2R_RaGOO	955920	956160	gypsy11	.	+
2R_RaGOO	5214924	5215500	INE-1	.	-		2R_RaGOO	1885522	1886196	G5A	.	-		2R_RaGOO	1087182	1088222	gypsy11	.	+
2R_RaGOO	5274064	5274591	INE-1	.	+		2R_RaGOO	1886195	1888036	G5A	.	-		2R_RaGOO	2519719	2520636	gypsy11	.	-
2R_RaGOO	5344118	5344622	INE-1	.	+		2R_RaGOO	2524430	2527607	G5A	.	+		2R_RaGOO	2520694	2521195	gypsy11	.	-
2R_RaGOO	5364300	5364859	INE-1	.	-		2R_RaGOO	2681613	2682601	G5A	.	-		2R_RaGOO	2522717	2523568	gypsy11	.	-
2R_RaGOO	5381897	5382489	INE-1	.	-		2R_RaGOO	4090553	4092932	G5A	.	+		2R_RaGOO	2883416	2883645	gypsy11	.	-
2R_RaGOO	5619920	5620451	INE-1	.	+		2R_RaGOO	5330441	5331119	G5A	.	-		2R_RaGOO	2932025	2932331	gypsy11	.	+
2R_RaGOO	5704776	5705374	INE-1	.	-		2R_RaGOO	5331218	5332625	G5A	.	-		2R_RaGOO	3410271	3410495	gypsy11	.	-
2R_RaGOO	5802664	5803164	INE-1	.	-		2R_RaGOO	5332631	5333343	G5A	.	-		2R_RaGOO	4731469	4731845	gypsy11	.	-
2R_RaGOO	5938383	5938994	INE-1	.	-		2R_RaGOO	5555166	5555736	G5A	.	-		2R_RaGOO	4840969	4841971	gypsy11	.	-
2R_RaGOO	6445578	6446165	INE-1	.	-		3L_RaGOO	23207884	23208595	G5A	.	+		3L_RaGOO	23263230	23263805	gypsy11	.	+
3L_RaGOO	436	1110	INE-1	.	+		3L_RaGOO	23208586	23210075	G5A	.	+		3L_RaGOO	23845381	23846987	gypsy11	.	+
3L_RaGOO	6118266	6118798	INE-1	.	+		3L_RaGOO	23431776	23433353	G5A	.	-		3L_RaGOO	23847154	23850927	gypsy11	.	+
3L_RaGOO	15386957	15387489	INE-1	.	-		3L_RaGOO	23713804	23714479	G5A	.	-		3L_RaGOO	23851393	23852121	gypsy11	.	+
3L_RaGOO	19179459	19179957	INE-1	.	+		3L_RaGOO	23780927	23782420	G5A	.	+		3L_RaGOO	23852438	23852887	gypsy11	.	+
3L_RaGOO	22449105	22449633	INE-1	.	+		3L_RaGOO	23817198	23818243	G5A	.	+		3L_RaGOO	24713517	24714077	gypsy11	.	+
3L_RaGOO	22593370	22594101	INE-1	.	-		3L_RaGOO	24428846	24429635	G5A	.	+		3R_RaGOO	1556488	1556806	gypsy11	.	-
3L_RaGOO	22705101	22705655	INE-1	.	-		3L_RaGOO	24429636	24431477	G5A	.	+		3R_RaGOO	2166576	2167245	gypsy11	.	-
3L_RaGOO	22803669	22804173	INE-1	.	+		3L_RaGOO	24437367	24438695	G5A	.	+		3R_RaGOO	2167381	2167698	gypsy11	.	-
3L_RaGOO	22839262	22839769	INE-1	.	-		3L_RaGOO	24646703	24648044	G5A	.	+		3R_RaGOO	2491738	2491978	gypsy11	.	+
3L_RaGOO	22931685	22932203	INE-1	.	-		3L_RaGOO	25192085	25192607	G5A	.	-		3R_RaGOO	2543017	2543271	gypsy11	.	-
3L_RaGOO	22956228	22956804	INE-1	.	-		3L_RaGOO	25395873	25398060	G5A	.	-		3R_RaGOO	2582913	2584070	gypsy11	.	+
3L_RaGOO	23473906	23474418	INE-1	.	-		3R_RaGOO	1009506	1010779	G5A	.	-		3R_RaGOO	2586176	2586604	gypsy11	.	+
3L_RaGOO	23685854	23686404	INE-1	.	+		3R_RaGOO	1216310	1216830	G5A	.	+		3R_RaGOO	2986509	2987018	gypsy11	.	-
3L_RaGOO	23771051	23771568	INE-1	.	-		3R_RaGOO	1263000	1264504	G5A	.	+		3R_RaGOO	3000966	3001910	gypsy11	.	-
3L_RaGOO	24224667	24225182	INE-1	.	+		3R_RaGOO	2331089	2332593	G5A	.	-		3R_RaGOO	3722097	3724574	gypsy11	.	-
3L_RaGOO	24277597	24278326	INE-1	.	+		3R_RaGOO	2818921	2819533	G5A	.	-		3R_RaGOO	3725413	3727270	gypsy11	.	-
3L_RaGOO	24284770	24286042	INE-1	.	+		3R_RaGOO	2822347	2822959	G5A	.	-		X_RaGOO	21313068	21313353	gypsy11	.	-
3L_RaGOO	24286083	24286868	INE-1	.	+		3R_RaGOO	2825170	2825782	G5A	.	-		X_RaGOO	21339232	21339561	gypsy11	.	-
3L_RaGOO	24303283	24303801	INE-1	.	+		3R_RaGOO	2827808	2828420	G5A	.	-		Y_RaGOO	129412	129980	gypsy11	.	-
3L_RaGOO	24303769	24304674	INE-1	.	+		3R_RaGOO	3164845	3166031	G5A	.	-		Y_RaGOO	299690	300765	gypsy11	.	+
3L_RaGOO	24304715	24305389	INE-1	.	+		3R_RaGOO	4592534	4593063	G5A	.	-		Y_RaGOO	300849	301218	gypsy11	.	+
3L_RaGOO	24319202	24319736	INE-1	.	+		X_RaGOO	19338776	19339407	G5A	.	+		Y_RaGOO	681486	683572	gypsy11	.	+
3L_RaGOO	24374612	24375125	INE-1	.	-		X_RaGOO	21218640	21219314	G5A	.	-		Y_RaGOO	683579	684091	gypsy11	.	+
3L_RaGOO	24476346	24476847	INE-1	.	+		X_RaGOO	21709394	21710989	G5A	.	+		Y_RaGOO	814980	815197	gypsy11	.	-
3L_RaGOO	24666514	24667030	INE-1	.	+		X_RaGOO	22141378	22142574	G5A	.	-		2R_RaGOO	1426716	1436936	gypsy12	.	-
3L_RaGOO	24695395	24695907	INE-1	.	+		Y_RaGOO	242843	245044	G5A	.	+		2R_RaGOO	6204034	6214104	gypsy12	.	-
3L_RaGOO	24743145	24743886	INE-1	.	+		Y_RaGOO	545369	547124	G5A	.	+		2R_RaGOO	11752	24083	gypsy2	.	-
3L_RaGOO	24751214	24751714	INE-1	.	+		Y_RaGOO	1264240	1265123	G5A	.	-		2R_RaGOO	680503	687169	gypsy2	.	+
3L_RaGOO	24841716	24842220	INE-1	.	-		2R_RaGOO	5131751	5136518	G5	.	+		3L_RaGOO	22965716	22973231	gypsy2	.	+
3L_RaGOO	25069960	25070671	INE-1	.	-		2R_RaGOO	5438468	5443233	G5	.	+		3L_RaGOO	26508177	26514525	gypsy2	.	+
3L_RaGOO	25159113	25159803	INE-1	.	-		2L_RaGOO	21310982	21313018	G6	.	+		3R_RaGOO	1374682	1382237	gypsy2	.	-
3L_RaGOO	25200944	25201459	INE-1	.	+		2L_RaGOO	22145992	22148027	G6	.	-		2R_RaGOO	5500680	5507870	gypsy3	.	+
3L_RaGOO	25604809	25605368	INE-1	.	+		2R_RaGOO	4669509	4671537	G6	.	-		2L_RaGOO	22105905	22112492	gypsy4	.	-
3L_RaGOO	25664176	25664672	INE-1	.	+		2R_RaGOO	4869041	4871079	G6	.	-		2L_RaGOO	22851752	22857751	gypsy4	.	-
3L_RaGOO	25717907	25718507	INE-1	.	-		2R_RaGOO	6276065	6278008	G6	.	+		2R_RaGOO	3318404	3325173	gypsy4	.	-
3L_RaGOO	25989003	25989537	INE-1	.	+		2R_RaGOO	6335083	6337116	G6	.	+		3L_RaGOO	25477504	25484170	gypsy4	.	-
3L_RaGOO	26434131	26434679	INE-1	.	-		3L_RaGOO	22811201	22812895	G6	.	+		3L_RaGOO	25725956	25732467	gypsy4	.	+
3L_RaGOO	26435597	26436238	INE-1	.	-		3L_RaGOO	24259879	24261913	G6	.	-		3L_RaGOO	26275379	26281461	gypsy4	.	-
3L_RaGOO	26451123	26451670	INE-1	.	+		3L_RaGOO	24423742	24428120	G6	.	+		3L_RaGOO	26285797	26291889	gypsy4	.	-
3R_RaGOO	1008887	1009455	INE-1	.	+		3L_RaGOO	24708115	24711283	G6	.	-		3R_RaGOO	1573318	1579909	gypsy4	.	+
3R_RaGOO	1013702	1014265	INE-1	.	+		4_RaGOO	816198	818123	G6	.	-		3R_RaGOO	4466652	4478423	gypsy4	.	-
3R_RaGOO	1345677	1346188	INE-1	.	+		X_RaGOO	21316620	21318464	G6	.	-		2Cen_mapped_Scaffold_10_D1684_RaGOO	20926	27574	gypsy5	.	-
3R_RaGOO	1347309	1347827	INE-1	.	-		Y_RaGOO	630707	632630	G6	.	-		4_RaGOO	2914	9788	gypsy5	.	-
3R_RaGOO	1755280	1755944	INE-1	.	+		Y_RaGOO	660801	662712	G6	.	-		2L_RaGOO	22557311	22563776	gypsy6	.	+
3R_RaGOO	2637189	2637713	INE-1	.	-		Y_RaGOO	1153992	1155990	G6	.	-		3L_RaGOO	26140070	26147747	gypsy6	.	-
3R_RaGOO	2902527	2903049	INE-1	.	+		2R_RaGOO	4727017	4728209	G7	.	+		3R_RaGOO	3446547	3453485	gypsy6	.	-
3R_RaGOO	4027801	4028484	INE-1	.	-		2L_RaGOO	19915283	19916302	Helena	.	+		X_RaGOO	1512492	1519754	gypsy6	.	-
3R_RaGOO	4048460	4048997	INE-1	.	-		2R_RaGOO	172206	173005	Helena	.	-		2R_RaGOO	3870228	3874857	gypsy7	.	-
3R_RaGOO	4153483	4154075	INE-1	.	-		2R_RaGOO	961132	961302	Helena	.	-		2R_RaGOO	4692658	4698110	gypsy7	.	-
3R_RaGOO	4390646	4391353	INE-1	.	-		2R_RaGOO	3728810	3728929	Helena	.	+		3L_RaGOO	25678552	25683216	gypsy7	.	-
3R_RaGOO	4487527	4488091	INE-1	.	+		2R_RaGOO	3729527	3730249	Helena	.	+		3L_RaGOO	25683312	25687979	gypsy7	.	-
3R_RaGOO	4538571	4539101	INE-1	.	+		2R_RaGOO	3793272	3793850	Helena	.	-		2R_RaGOO	4680032	4684292	gypsy8	.	+
3R_RaGOO	4648789	4649415	INE-1	.	-		2R_RaGOO	3794120	3795073	Helena	.	-		3L_RaGOO	24233656	24240976	gypsy	.	+
3R_RaGOO	6091862	6092438	INE-1	.	-		2R_RaGOO	3795078	3796026	Helena	.	-		3R_RaGOO	4944222	4951513	gypsy	.	-
3R_RaGOO	6216740	6217253	INE-1	.	+		2R_RaGOO	3796241	3796934	Helena	.	-		2R_RaGOO	4650783	4656960	HMS-Beagle2	.	+
4_RaGOO	60308	60917	INE-1	.	-		2R_RaGOO	3797291	3797569	Helena	.	-		2R_RaGOO	15462777	15469304	HMS-Beagle2	.	+
4_RaGOO	127015	127603	INE-1	.	+		2R_RaGOO	4777542	4778372	Helena	.	-		3L_RaGOO	23026656	23033136	HMS-Beagle2	.	+
4_RaGOO	131058	131584	INE-1	.	-		2R_RaGOO	4887095	4887296	Helena	.	-		3L_RaGOO	26109995	26116805	HMS-Beagle2	.	-
4_RaGOO	185184	185680	INE-1	.	-		3L_RaGOO	22824635	22825870	Helena	.	-		3R_RaGOO	3008942	3015462	HMS-Beagle2	.	+
4_RaGOO	214115	214660	INE-1	.	-		3L_RaGOO	23417603	23417840	Helena	.	+		3R_RaGOO	17464401	17470932	HMS-Beagle2	.	+
4_RaGOO	235287	235964	INE-1	.	+		3L_RaGOO	24219993	24220456	Helena	.	+		2L_RaGOO	17977551	17984469	HMS-Beagle	.	-
4_RaGOO	357753	358362	INE-1	.	-		3L_RaGOO	24223104	24223566	Helena	.	+		2R_RaGOO	399349	406406	HMS-Beagle	.	+
4_RaGOO	375301	375992	INE-1	.	-		3L_RaGOO	24226551	24226955	Helena	.	+		2R_RaGOO	14392926	14399943	HMS-Beagle	.	-
4_RaGOO	447305	447818	INE-1	.	-		3L_RaGOO	24602687	24602995	Helena	.	-		3R_RaGOO	3440167	3446532	HMS-Beagle	.	-
4_RaGOO	534017	534551	INE-1	.	-		3L_RaGOO	25279492	25279691	Helena	.	-		3R_RaGOO	22862202	22869327	HMS-Beagle	.	+
4_RaGOO	541274	541823	INE-1	.	-		3L_RaGOO	25611684	25612918	Helena	.	-		X_RaGOO	1505557	1512260	HMS-Beagle	.	-
4_RaGOO	1013353	1013926	INE-1	.	+		3L_RaGOO	25617694	25618929	Helena	.	-		X_RaGOO	6838495	6845561	HMS-Beagle	.	-
4_RaGOO	1035152	1035734	INE-1	.	+		3L_RaGOO	25623573	25624807	Helena	.	-		X_RaGOO	13413222	13420293	HMS-Beagle	.	-
4_RaGOO	1037288	1037828	INE-1	.	-		3R_RaGOO	3127899	3128256	Helena	.	+		2L_RaGOO	1808435	1815851	Idefix	.	+
4_RaGOO	1077020	1077560	INE-1	.	-		3R_RaGOO	3188295	3189383	Helena	.	-		2L_RaGOO	22915770	22923228	Idefix	.	-
4_RaGOO	1120024	1120733	INE-1	.	-		3R_RaGOO	3192432	3192540	Helena	.	-		2R_RaGOO	1833152	1840595	Idefix	.	+
4_RaGOO	1124498	1125111	INE-1	.	+		3R_RaGOO	7998311	7998613	Helena	.	+		2R_RaGOO	2726325	2733847	Idefix	.	+
4_RaGOO	1155679	1156183	INE-1	.	-		X_RaGOO	18009183	18009517	Helena	.	-		3L_RaGOO	20022610	20029703	Idefix	.	-
X_RaGOO	145470	146195	INE-1	.	+		X_RaGOO	21234340	21234892	Helena	.	-		3R_RaGOO	1319759	1325844	Idefix	.	-
X_RaGOO	171564	172150	INE-1	.	+		X_RaGOO	21712592	21713466	Helena	.	-		Unmapped_Scaffold_8_D1580_D1567_RaGOO	52641	59815	Idefix	.	+
X_RaGOO	675476	675978	INE-1	.	+		X_RaGOO	21713528	21713937	Helena	.	-		2R_RaGOO	5470042	5474072	invader1	.	+
X_RaGOO	6580511	6581037	INE-1	.	-		X_RaGOO	21713968	21714216	Helena	.	-		3L_RaGOO	25805155	25809769	invader1	.	+
X_RaGOO	18866164	18866844	INE-1	.	-		Y_mapped_Scaffold_5_D1748_D1610_RaGOO	7179	8631	Helena	.	-		3R_RaGOO	848764	852788	invader1	.	+
X_RaGOO	20403346	20403869	INE-1	.	-		Y_RaGOO	171045	171386	Helena	.	+		3R_RaGOO	1973338	1976695	invader1	.	-
X_RaGOO	20775750	20776488	INE-1	.	+		Y_RaGOO	176052	176391	Helena	.	+		4_RaGOO	940130	943889	invader1	.	-
X_RaGOO	20807934	20808454	INE-1	.	+		2L_RaGOO	10119	16332	HeT-A	.	+		2R_RaGOO	1476825	1481831	invader2	.	-
X_RaGOO	21116121	21116752	INE-1	.	+		2R_RaGOO	3447988	3453158	HeT-A	.	-		2R_RaGOO	1601245	1605959	invader2	.	-
X_RaGOO	21485703	21486223	INE-1	.	-		3L_RaGOO	22265	31951	HeT-A	.	+		2R_RaGOO	2299340	2304171	invader2	.	-
X_RaGOO	21503449	21504022	INE-1	.	+		3L_RaGOO	60560	66103	HeT-A	.	+		2R_RaGOO	2506633	2516301	invader2	.	-
X_RaGOO	21600420	21600947	INE-1	.	+		3L_RaGOO	68932	74431	HeT-A	.	+		2R_RaGOO	3119142	3124193	invader2	.	+
X_RaGOO	21636212	21636711	INE-1	.	-		4_RaGOO	1309658	1314922	HeT-A	.	-		2R_RaGOO	3941947	3947030	invader2	.	+
X_RaGOO	21730434	21731145	INE-1	.	-		4_RaGOO	1315474	1320845	HeT-A	.	-		2R_RaGOO	4012216	4017273	invader2	.	+
X_RaGOO	21763352	21763873	INE-1	.	-		X_RaGOO	16571	22831	HeT-A	.	+		2R_RaGOO	4619240	4623600	invader2	.	-
X_RaGOO	21771839	21772376	INE-1	.	-		2L_RaGOO	22923984	22929338	Ivk	.	+		3R_RaGOO	2060180	2064755	invader2	.	-
X_RaGOO	21777632	21778249	INE-1	.	+		2R_RaGOO	1761562	1766316	Ivk	.	+		3R_RaGOO	2774981	2780094	invader2	.	-
X_RaGOO	21816232	21816750	INE-1	.	+		2R_RaGOO	2395589	2400958	Ivk	.	-		3R_RaGOO	3733365	3738082	invader2	.	+
X_RaGOO	21949071	21949612	INE-1	.	-		3L_RaGOO	19647998	19653369	Ivk	.	+		3R_RaGOO	3830670	3835767	invader2	.	-
X_RaGOO	22037900	22038423	INE-1	.	-		3L_RaGOO	25809767	25814388	Ivk	.	-		Y_mapped_Scaffold_9_D1573_RaGOO	76921	81677	invader2	.	-
X_RaGOO	22088400	22088909	INE-1	.	-		3R_RaGOO	1662446	1667148	Ivk	.	-		Y_RaGOO	1601167	1608090	invader2	.	-
X_RaGOO	22096927	22097441	INE-1	.	-		3R_RaGOO	3111095	3116461	Ivk	.	+		2L_RaGOO	22678614	22683603	invader3	.	-
X_RaGOO	22139241	22139741	INE-1	.	+		3R_RaGOO	13823437	13828797	Ivk	.	-		2R_RaGOO	1970667	1976110	invader3	.	-
Y_RaGOO	486216	486717	INE-1	.	+		X_RaGOO	22145184	22149762	Ivk	.	+		2R_RaGOO	5539278	5544750	invader3	.	-
Y_RaGOO	1445236	1446161	INE-1	.	+		2L_RaGOO	3140714	3145609	jockey	.	-		2R_RaGOO	6317033	6322474	invader3	.	+
2R_RaGOO	6311328	6313184	looper1	.	+		2L_RaGOO	9978183	9983198	jockey	.	+		3R_RaGOO	2596498	2601898	invader3	.	-
2L_RaGOO	21834330	21835247	mariner2	.	-		2R_RaGOO	13436943	13441955	jockey	.	+		3R_RaGOO	2703984	2709242	invader3	.	-
2R_RaGOO	1110123	1110971	mariner2	.	-		2R_RaGOO	15561697	15566705	jockey	.	+		X_RaGOO	21426451	21431607	invader3	.	-
4_RaGOO	649639	650393	mariner2	.	+		2R_RaGOO	19083737	19088757	jockey	.	-		Y_mapped_Scaffold_9_D1573_RaGOO	52915	57417	invader3	.	-
X_RaGOO	22036713	22037586	mariner2	.	-		3L_RaGOO	16347085	16352105	jockey	.	+		2L_RaGOO	21241399	21244466	invader4	.	-
211000022280476_RaGOO	1411	3490	pogo	.	-		3R_RaGOO	13313047	13318073	jockey	.	+		2L_RaGOO	22453664	22456373	invader4	.	+
2L_RaGOO	2940421	2942550	pogo	.	-		X_RaGOO	7533721	7540155	jockey	.	-		3L_RaGOO	24516421	24519223	invader4	.	+
3R_RaGOO	12389927	12392061	pogo	.	-		2L_RaGOO	21255794	21259979	Juan	.	-		3L_RaGOO	25310472	25313568	invader4	.	-
3L_RaGOO	25353925	25355631	S2	.	-		2R_RaGOO	2243086	2247293	Juan	.	-		3L_RaGOO	25802496	25805041	invader4	.	+
3R_RaGOO	2854096	2855662	S2	.	+		3R_RaGOO	17774931	17779147	Juan	.	-		3R_RaGOO	1751380	1754396	invader4	.	-
3R_RaGOO	4452876	4454282	S2	.	+		X_RaGOO	7853708	7857942	Juan	.	-		4_RaGOO	943898	946974	invader4	.	-
2R_RaGOO	1458940	1460476	Tc1-2	.	+		X_RaGOO	19342544	19346760	Juan	.	-		3L_RaGOO	25503717	25507885	invader6	.	-
2R_RaGOO	2584581	2586029	Tc1-2	.	-		X_RaGOO	21391333	21395345	Juan	.	-		3L_RaGOO	25572279	25586768	invader6	.	-
2R_RaGOO	6068872	6070246	Tc1-2	.	-		2R_RaGOO	258522	260158	R1-2	.	+		3L_RaGOO	25877247	25882479	invader6	.	-
2R_RaGOO	12134749	12136275	Tc1-2	.	+		2R_RaGOO	5130012	5131348	R1-2	.	-		3R_RaGOO	1504096	1509126	invader6	.	-
3L_RaGOO	23157038	23158589	Tc1-2	.	+		2R_RaGOO	5436730	5438065	R1-2	.	-		2L_RaGOO	1107929	1115299	mdg1	.	+
3L_RaGOO	25715650	25717144	Tc1-2	.	+		3Cen_mapped_Scaffold_1_D1896_D1895_RaGOO	66	1240	R1-2	.	+		2R_RaGOO	4238659	4246022	mdg1	.	-
3R_RaGOO	3839352	3840809	Tc1-2	.	-		3L_RaGOO	23757299	23758431	R1-2	.	-		2R_RaGOO	13060825	13067898	mdg1	.	+
3R_RaGOO	3907236	3908711	Tc1-2	.	-		3L_RaGOO	24659517	24660826	R1-2	.	-		2R_RaGOO	15187951	15195366	mdg1	.	-
4_RaGOO	342464	344062	Tc1-2	.	-		3L_RaGOO	24660879	24661988	R1-2	.	-		3L_RaGOO	1074143	1081491	mdg1	.	-
4_RaGOO	835666	837293	Tc1-2	.	+		3L_RaGOO	26122259	26122944	R1-2	.	-		3L_RaGOO	4651003	4658521	mdg1	.	-
4_RaGOO	1002976	1004415	Tc1-2	.	+		3L_RaGOO	26497822	26499059	R1-2	.	-		3L_RaGOO	20504767	20512119	mdg1	.	-
Unmapped_Scaffold_22_D1753_RaGOO	24773	26371	Tc1-2	.	+		3R_RaGOO	1348102	1349101	R1-2	.	+		3L_RaGOO	24393897	24401095	mdg1	.	+
X_RaGOO	21904036	21905500	Tc1-2	.	-		3R_RaGOO	1943131	1944073	R1-2	.	+		3R_RaGOO	2879103	2885788	mdg1	.	-
2R_RaGOO	1472632	1474035	Tc1	.	+		3R_RaGOO	1952749	1953691	R1-2	.	+		3R_RaGOO	2970119	2977442	mdg1	.	-
2R_RaGOO	4533344	4534957	Tc1	.	+		3R_RaGOO	1964842	1965791	R1-2	.	+		3R_RaGOO	19181692	19189055	mdg1	.	-
2R_RaGOO	5263411	5265052	Tc1	.	-		Y_RaGOO	1244687	1246053	R1-2	.	-		3R_RaGOO	27050948	27058323	mdg1	.	-
3L_RaGOO	23623361	23624734	Tc1	.	-		Y_RaGOO	1249616	1250707	R1-2	.	-		3R_RaGOO	31168764	31175982	mdg1	.	+
3L_RaGOO	24586547	24587974	Tc1	.	+		Y_RaGOO	1254436	1255662	R1-2	.	-		X_RaGOO	3091307	3098731	mdg1	.	-
3L_RaGOO	25548706	25550325	Tc1	.	+		Y_RaGOO	1259420	1260772	R1-2	.	-		X_RaGOO	10493076	10500428	mdg1	.	-
3L_RaGOO	26173305	26174743	Tc1	.	-		2L_RaGOO	22758297	22763406	Rt1a	.	-		X_RaGOO	18413220	18420476	mdg1	.	+
3R_RaGOO	5719300	5720935	Tc1	.	+		2R_RaGOO	1074553	1078757	Rt1a	.	-		Y_RaGOO	1384302	1391508	mdg1	.	+
4_RaGOO	1197603	1199043	Tc1	.	-		2R_RaGOO	2641717	2646799	Rt1a	.	-		2L_RaGOO	20912928	20918448	mdg3	.	-
X_RaGOO	19371764	19373395	Tc1	.	+		2R_RaGOO	3410594	3415736	Rt1a	.	+		3L_RaGOO	23953412	23958541	mdg3	.	-
X_RaGOO	21990642	21992298	Tc1	.	+		2R_RaGOO	6297128	6302171	Rt1a	.	+		3R_RaGOO	2728189	2733660	mdg3	.	+
X_RaGOO	22034153	22035520	Tc1	.	+		3L_RaGOO	9144499	9149604	Rt1a	.	-		3R_RaGOO	5324349	5329864	mdg3	.	-
3R_RaGOO	5321291	5323029	Tc3	.	+		3L_RaGOO	23049627	23053843	Rt1a	.	-		3R_RaGOO	5421137	5427904	mdg3	.	-
3L_RaGOO	23854371	23856448	transib1	.	-		3L_RaGOO	23726141	23731285	Rt1a	.	-		3R_RaGOO	5465519	5471031	mdg3	.	-
3L_RaGOO	24323814	24325649	transib1	.	+		3R_RaGOO	2571767	2576866	Rt1a	.	+		3R_RaGOO	7238305	7243837	mdg3	.	+
2R_RaGOO	4342903	4345318	transib2	.	+		2L_RaGOO	10087222	10092381	Rt1b	.	-		3R_RaGOO	22936587	22942106	mdg3	.	+
3L_RaGOO	24614815	24617314	transib2	.	+		2L_RaGOO	22440340	22444932	Rt1b	.	+		X_RaGOO	12152931	12158440	mdg3	.	+
3R_RaGOO	2471239	2473579	transib2	.	+		2L_RaGOO	22800139	22805022	Rt1b	.	-		X_RaGOO	12298705	12304192	mdg3	.	+
							2R_RaGOO	2948653	2953116	Rt1b	.	+		X_RaGOO	14723971	14729484	mdg3	.	-
							2R_RaGOO	11948337	11952989	Rt1b	.	-		X_RaGOO	15252287	15257771	mdg3	.	+
							3L_RaGOO	24882290	24887337	Rt1b	.	-		X_RaGOO	20095767	20101282	mdg3	.	+
							3R_RaGOO	4081877	4086948	Rt1b	.	+		Y_RaGOO	255651	260930	mdg3	.	-
							3R_RaGOO	4391955	4396720	Rt1b	.	-		Y_RaGOO	266880	272040	mdg3	.	-
							3R_RaGOO	11331470	11336693	Rt1b	.	+		2L_RaGOO	22840742	22846236	micropia	.	-
							3R_RaGOO	23187453	23192657	Rt1b	.	-		3L_RaGOO	23139812	23145345	micropia	.	-
							Y_mapped_Scaffold_5_D1748_D1610_RaGOO	12986	17503	Rt1b	.	-		3R_RaGOO	3998967	4004442	micropia	.	+
							Y_RaGOO	974441	979468	Rt1b	.	+		3R_RaGOO	4308846	4314180	micropia	.	+
							2L_RaGOO	18271	28707	TAHRE	.	+		3R_RaGOO	7866031	7871509	micropia	.	-
							3L_RaGOO	41163	50869	TAHRE	.	+		2L_RaGOO	10893673	10899870	opus	.	+
							3L_RaGOO	50856	60553	TAHRE	.	+		2L_RaGOO	10899871	10906432	opus	.	+
							X_RaGOO	67731	77374	TAHRE	.	+		2R_RaGOO	2402839	2409037	opus	.	-
														2R_RaGOO	21728493	21736115	opus	.	-
														2R_RaGOO	21953344	21959536	opus	.	+
														3L_RaGOO	10250923	10258428	opus	.	+
														3L_RaGOO	12034533	12040744	opus	.	-
														X_RaGOO	14919705	14925891	opus	.	-
														Y_RaGOO	1664921	1671108	opus	.	+
														2L_RaGOO	22308734	22311054	Osvaldo	.	+
														3L_RaGOO	24132728	24135171	Osvaldo	.	+
														3L_RaGOO	24777327	24778719	Osvaldo	.	-
														3R_RaGOO	3745873	3747252	Osvaldo	.	-
														3R_RaGOO	3748017	3750329	Osvaldo	.	-
														2L_RaGOO	6551607	6558983	Quasimodo	.	-
														2L_RaGOO	11451777	11457887	Quasimodo	.	+
														2R_RaGOO	20182019	20189395	Quasimodo	.	+
														2R_RaGOO	21015987	21023368	Quasimodo	.	-
														3L_RaGOO	23731302	23738044	Quasimodo	.	-
														3L_RaGOO	23974530	23981543	Quasimodo	.	+
														3L_RaGOO	24887380	24894369	Quasimodo	.	+
														3R_RaGOO	3025968	3032243	Quasimodo	.	+
														3R_RaGOO	13610028	13617443	Quasimodo	.	+
														3R_RaGOO	19191587	19198948	Quasimodo	.	-
														Y_RaGOO	697795	708356	Quasimodo	.	-
														Y_RaGOO	708367	714775	Quasimodo	.	+
														Y_RaGOO	741790	748729	Quasimodo	.	+
														211000022278273_RaGOO	1607	3462	rooA	.	-
														211000022278515_RaGOO	2	436	rooA	.	-
														211000022278515_RaGOO	795	1184	rooA	.	-
														211000022278744_RaGOO	7530	9123	rooA	.	+
														2L_RaGOO	22707296	22710670	rooA	.	+
														2L_RaGOO	22711121	22712433	rooA	.	+
														2L_RaGOO	22962820	22963785	rooA	.	-
														2R_RaGOO	200670	201043	rooA	.	-
														2R_RaGOO	207508	210291	rooA	.	-
														2R_RaGOO	229919	231292	rooA	.	-
														2R_RaGOO	277750	281106	rooA	.	-
														2R_RaGOO	1241673	1245561	rooA	.	+
														2R_RaGOO	1565321	1565671	rooA	.	-
														2R_RaGOO	1643081	1643444	rooA	.	-
														2R_RaGOO	1863278	1863427	rooA	.	-
														2R_RaGOO	1929881	1932846	rooA	.	+
														2R_RaGOO	1932956	1933455	rooA	.	+
														2R_RaGOO	2432352	2435918	rooA	.	+
														2R_RaGOO	2436061	2436473	rooA	.	+
														2R_RaGOO	2862992	2863234	rooA	.	+
														2R_RaGOO	2863467	2864562	rooA	.	+
														2R_RaGOO	2882241	2882953	rooA	.	+
														2R_RaGOO	3311751	3311952	rooA	.	+
														2R_RaGOO	3311966	3312141	rooA	.	+
														2R_RaGOO	3387271	3388508	rooA	.	-
														2R_RaGOO	3388723	3390386	rooA	.	-
														2R_RaGOO	3390879	3393982	rooA	.	-
														2R_RaGOO	3587300	3587599	rooA	.	-
														2R_RaGOO	3684619	3684970	rooA	.	+
														2R_RaGOO	3752226	3752798	rooA	.	-
														2R_RaGOO	3753297	3758359	rooA	.	-
														2R_RaGOO	3776377	3777747	rooA	.	-
														2R_RaGOO	3778246	3783325	rooA	.	-
														2R_RaGOO	4154493	4154806	rooA	.	-
														2R_RaGOO	4154805	4155985	rooA	.	-
														2R_RaGOO	4184880	4185699	rooA	.	-
														2R_RaGOO	4185941	4191211	rooA	.	-
														2R_RaGOO	4221168	4223601	rooA	.	-
														2R_RaGOO	4223596	4223922	rooA	.	-
														2R_RaGOO	4552410	4552674	rooA	.	+
														2R_RaGOO	4665051	4669170	rooA	.	+
														2R_RaGOO	4671537	4671794	rooA	.	+
														2R_RaGOO	4821268	4821633	rooA	.	+
														2R_RaGOO	5076626	5077651	rooA	.	+
														2R_RaGOO	5077939	5082373	rooA	.	+
														2R_RaGOO	5082545	5082851	rooA	.	+
														2R_RaGOO	5185294	5185654	rooA	.	-
														2R_RaGOO	5386980	5387589	rooA	.	+
														2R_RaGOO	5387896	5392324	rooA	.	+
														2R_RaGOO	5392496	5392802	rooA	.	+
														2R_RaGOO	6234115	6234834	rooA	.	-
														2R_RaGOO	6234933	6235014	rooA	.	-
														2R_RaGOO	6235172	6239855	rooA	.	-
														2R_RaGOO	9594267	9594617	rooA	.	-
														3L_RaGOO	22759863	22760066	rooA	.	-
														3L_RaGOO	23042578	23042960	rooA	.	-
														3L_RaGOO	23238703	23239045	rooA	.	-
														3L_RaGOO	23241620	23243818	rooA	.	-
														3L_RaGOO	23540472	23540824	rooA	.	+
														3L_RaGOO	23921101	23921397	rooA	.	+
														3L_RaGOO	25460926	25461300	rooA	.	-
														3L_RaGOO	25845670	25849240	rooA	.	-
														3L_RaGOO	26475320	26476564	rooA	.	-
														3L_RaGOO	26482953	26484208	rooA	.	+
														3L_RaGOO	26489462	26489686	rooA	.	-
														3L_RaGOO	26493031	26493839	rooA	.	+
														3L_RaGOO	26493974	26494248	rooA	.	+
														3L_RaGOO	26494247	26494360	rooA	.	+
														3R_RaGOO	531181	534518	rooA	.	-
														3R_RaGOO	546443	547551	rooA	.	-
														3R_RaGOO	557486	557733	rooA	.	-
														3R_RaGOO	2093763	2093874	rooA	.	+
														3R_RaGOO	2248628	2248989	rooA	.	-
														3R_RaGOO	2255688	2256049	rooA	.	-
														3R_RaGOO	2466779	2466874	rooA	.	+
														3R_RaGOO	2518271	2518555	rooA	.	-
														3R_RaGOO	2523647	2524805	rooA	.	-
														3R_RaGOO	2635557	2635840	rooA	.	-
														3R_RaGOO	2898164	2900088	rooA	.	+
														3R_RaGOO	2900589	2902338	rooA	.	+
														3R_RaGOO	3166653	3167929	rooA	.	+
														3R_RaGOO	3936145	3941382	rooA	.	+
														3R_RaGOO	3941828	3943244	rooA	.	+
														3R_RaGOO	3943414	3943793	rooA	.	+
														3R_RaGOO	4783557	4783912	rooA	.	+
														4_RaGOO	282831	289581	rooA	.	-
														4_RaGOO	339520	342388	rooA	.	+
														X_RaGOO	21132077	21132273	rooA	.	-
														X_RaGOO	21132267	21133374	rooA	.	-
														Y_RaGOO	89571	89959	rooA	.	-
														Y_RaGOO	90045	92144	rooA	.	-
														Y_RaGOO	470095	473962	rooA	.	-
														Y_RaGOO	678519	678772	rooA	.	+
														Y_RaGOO	678898	680986	rooA	.	+
														Y_RaGOO	681094	681485	rooA	.	+
														Y_RaGOO	1213283	1213377	rooA	.	-
														2L_RaGOO	815430	823123	roo	.	-
														2L_RaGOO	1535777	1544826	roo	.	-
														2L_RaGOO	2195141	2204335	roo	.	-
														2L_RaGOO	8507004	8516071	roo	.	-
														2L_RaGOO	11343572	11352659	roo	.	-
														2R_RaGOO	557152	565978	roo	.	+
														2R_RaGOO	3426856	3435807	roo	.	-
														2R_RaGOO	4924268	4933311	roo	.	-
														2R_RaGOO	12093971	12102233	roo	.	+
														2R_RaGOO	13307575	13316619	roo	.	-
														2R_RaGOO	14690756	14699521	roo	.	+
														2R_RaGOO	15348939	15357676	roo	.	-
														2R_RaGOO	15426966	15435416	roo	.	-
														2R_RaGOO	22291818	22300422	roo	.	+
														2R_RaGOO	22371973	22381057	roo	.	-
														3L_RaGOO	206504	215715	roo	.	+
														3L_RaGOO	25144376	25152702	roo	.	-
														3L_RaGOO	25222609	25230109	roo	.	-
														3L_RaGOO	25834222	25843239	roo	.	+
														3L_RaGOO	26233338	26244427	roo	.	+
														3R_RaGOO	838198	847210	roo	.	-
														3R_RaGOO	2677646	2685666	roo	.	-
														3R_RaGOO	4250078	4258112	roo	.	-
														3R_RaGOO	12420438	12428571	roo	.	+
														3R_RaGOO	25634596	25643642	roo	.	-
														X_RaGOO	11240317	11249020	roo	.	+
														X_RaGOO	11885602	11894726	roo	.	-
														X_RaGOO	12022216	12031311	roo	.	-
														X_RaGOO	16396376	16405453	roo	.	-
														X_RaGOO	16912108	16921079	roo	.	+
														X_RaGOO	17117011	17125957	roo	.	+
														X_RaGOO	19101145	19110062	roo	.	-
														X_RaGOO	21148653	21157507	roo	.	-
														2L_RaGOO	10588863	10596289	rover	.	-
														2R_RaGOO	381408	388189	rover	.	-
														2R_RaGOO	446956	453282	rover	.	+
														2R_RaGOO	4072242	4078607	rover	.	-
														3L_RaGOO	25171502	25178047	rover	.	+
														3L_RaGOO	25178027	25184581	rover	.	+
														3R_RaGOO	1488961	1495761	rover	.	-
														3R_RaGOO	4138952	4145182	rover	.	-
														2R_RaGOO	16262375	16268680	Stalker2	.	+
														2L_RaGOO	21248979	21249434	Stalker3	.	+
														3L_RaGOO	26612560	26613258	Stalker3	.	-
														3R_RaGOO	1426132	1426324	Stalker3	.	-
														3R_RaGOO	2873965	2874147	Stalker3	.	-
														Chr0_RaGOO	158263	158540	Stalker3	.	-
														Chr0_RaGOO	770722	770869	Stalker3	.	+
														Chr0_RaGOO	811922	812143	Stalker3	.	-
														Chr0_RaGOO	859855	860012	Stalker3	.	-
														Y_RaGOO	684553	684904	Stalker3	.	+
														2R_RaGOO	1111643	1117643	Stalker4	.	-
														3L_RaGOO	25816727	25824021	Stalker4	.	-
														3R_RaGOO	1999113	2005361	Stalker4	.	-
														Y_RaGOO	946969	952932	Stalker4	.	-
														2R_RaGOO	2035893	2043161	Tabor	.	+
														2R_RaGOO	2045511	2052721	Tabor	.	+
														2R_RaGOO	2069499	2076183	Tabor	.	+
														3L_RaGOO	4352246	4359548	Tabor	.	+
														3L_RaGOO	9610453	9617676	Tabor	.	+
														3L_RaGOO	15255600	15261933	Tabor	.	-
														3R_RaGOO	4912758	4919379	Tabor	.	+
														X_RaGOO	18420477	18427716	Tabor	.	-
														X_RaGOO	19929450	19936234	Tabor	.	+
														X_RaGOO	21319565	21326776	Tabor	.	-
														2R_RaGOO	4843999	4852612	Tirant	.	-
														3R_RaGOO	23744599	23753006	Tirant	.	-
														211000022278415_RaGOO	330	517	Tom1	.	+
														211000022279592_RaGOO	18	410	Tom1	.	-
														2Cen_mapped_Scaffold_10_D1684_RaGOO	18036	18130	Tom1	.	+
														2R_RaGOO	1909189	1910201	Tom1	.	+
														2R_RaGOO	2052872	2053524	Tom1	.	+
														2R_RaGOO	3280469	3280803	Tom1	.	-
														2R_RaGOO	4183020	4183404	Tom1	.	+
														2R_RaGOO	4631017	4631411	Tom1	.	+
														3L_RaGOO	23564567	23564920	Tom1	.	+
														3R_RaGOO	1038120	1038317	Tom1	.	+
														3R_RaGOO	1058616	1058790	Tom1	.	-
														3R_RaGOO	1113139	1113829	Tom1	.	-
														3R_RaGOO	1113959	1114344	Tom1	.	-
														3R_RaGOO	1328052	1328302	Tom1	.	+
														3R_RaGOO	1451764	1452167	Tom1	.	-
														3R_RaGOO	1468478	1468728	Tom1	.	+
														3R_RaGOO	1642687	1642907	Tom1	.	+
														3R_RaGOO	1918037	1918376	Tom1	.	+
														3R_RaGOO	2475402	2475750	Tom1	.	+
														3R_RaGOO	2492471	2492824	Tom1	.	+
														3R_RaGOO	3808948	3809102	Tom1	.	+
														Unmapped_Scaffold_8_D1580_D1567_RaGOO	69597	69839	Tom1	.	-
														Unmapped_Scaffold_8_D1580_D1567_RaGOO	74599	74788	Tom1	.	-
														X_RaGOO	11372658	11373045	Tom1	.	+
														X_RaGOO	21639613	21639762	Tom1	.	-
														X_RaGOO	21910215	21910450	Tom1	.	+
														Y_mapped_Scaffold_9_D1573_RaGOO	16285	16607	Tom1	.	-
														Y_mapped_Scaffold_9_D1573_RaGOO	68994	69236	Tom1	.	-
														Y_mapped_Scaffold_9_D1573_RaGOO	73785	73890	Tom1	.	-
														Y_mapped_Scaffold_9_D1573_RaGOO	82652	82757	Tom1	.	-
														Y_mapped_Scaffold_9_D1573_RaGOO	86870	86975	Tom1	.	-
														Y_mapped_Scaffold_9_D1573_RaGOO	90928	91033	Tom1	.	-
														Y_mapped_Scaffold_9_D1573_RaGOO	95052	95157	Tom1	.	-
														Y_RaGOO	372192	372692	Tom1	.	+
														Y_RaGOO	372849	372975	Tom1	.	+
														Y_RaGOO	880058	880165	Tom1	.	+
														Y_RaGOO	919854	920399	Tom1	.	+
														Y_RaGOO	920541	920937	Tom1	.	+
														Y_RaGOO	940072	940387	Tom1	.	+
														2L_RaGOO	2205708	2210957	Transpac	.	-
														2L_RaGOO	21396057	21400513	Transpac	.	-
														2R_RaGOO	67174	72422	Transpac	.	+
														2R_RaGOO	242133	247388	Transpac	.	+
														2R_RaGOO	628688	633893	Transpac	.	+
														2R_RaGOO	16269649	16274901	Transpac	.	-
														2R_RaGOO	22523973	22529181	Transpac	.	-
														3L_RaGOO	9898996	9904176	Transpac	.	-
														3L_RaGOO	13289181	13294430	Transpac	.	-
														3R_RaGOO	3682794	3688039	Transpac	.	-
														3R_RaGOO	19702905	19708150	Transpac	.	-
														X_RaGOO	4749699	4754950	Transpac	.	-
														X_RaGOO	17167226	17172480	Transpac	.	-
														X_RaGOO	19673320	19678570	Transpac	.	-
														X_RaGOO	21366307	21371306	Transpac	.	-
														Y_RaGOO	1070153	1075316	Transpac	.	+
														2R_RaGOO	1585942	1594360	ZAM	.	+

## Sheet: dmsj23
DNA							LINE							LTR
3R_RaGOO	1774260	1777659	1360	.	+		2R_RaGOO	139241	143828	baggins	.	-		2R_RaGOO	402229	409035	17.6	.	-
3R_RaGOO	2347732	2351114	1360	.	-		2R_RaGOO	3662583	3667739	baggins	.	+		2R_RaGOO	1337413	1344882	17.6	.	-
3R_RaGOO	2880293	2883691	1360	.	-		2R_RaGOO	3696907	3701544	baggins	.	-		2R_RaGOO	1930782	1938248	17.6	.	-
4_RaGOO	771140	773958	1360	.	-		3L_RaGOO	24237767	24242515	baggins	.	+		3L_RaGOO	9937245	9944753	17.6	.	-
2R_RaGOO	18749271	18755040	3S18	.	+		X_RaGOO	22090030	22095316	baggins	.	-		3L_RaGOO	19427636	19435026	17.6	.	-
3L_RaGOO	180783	186893	3S18	.	+		2L_RaGOO	15762663	15762749	BS3	.	+		3L_RaGOO	24137849	24145370	17.6	.	+
3L_RaGOO	23015944	23033575	3S18	.	-		2L_RaGOO	20839796	20840286	BS3	.	-		3L_RaGOO	25330878	25337222	17.6	.	+
3L_RaGOO	26792455	26797447	3S18	.	+		2L_RaGOO	20978891	20980140	BS3	.	-		3L_RaGOO	25814044	25821178	17.6	.	+
X_RaGOO	12163949	12170068	3S18	.	+		2L_RaGOO	21574966	21575239	BS3	.	-		3R_RaGOO	1084082	1091536	17.6	.	+
2L_RaGOO	2306699	2308419	Bari1	.	-		2R_RaGOO	223495	223600	BS3	.	-		3R_RaGOO	3241737	3249175	17.6	.	-
2L_RaGOO	4043723	4045447	Bari1	.	-		2R_RaGOO	293654	294862	BS3	.	+		X_RaGOO	18546626	18554009	17.6	.	+
2L_RaGOO	13464841	13466555	Bari1	.	-		2R_RaGOO	363898	365222	BS3	.	-		X_RaGOO	19845283	19852728	17.6	.	-
2R_RaGOO	40072	41790	Bari1	.	+		2R_RaGOO	1579481	1580309	BS3	.	-		3L_RaGOO	825679	832622	297	.	+
2R_RaGOO	43508	45224	Bari1	.	+		2R_RaGOO	1765481	1765731	BS3	.	+		3L_RaGOO	22733211	22740190	297	.	+
2R_RaGOO	45225	46942	Bari1	.	+		2R_RaGOO	2066936	2067033	BS3	.	-		3L_RaGOO	22740191	22746415	297	.	-
2R_RaGOO	55122	56832	Bari1	.	+		2R_RaGOO	2650923	2652058	BS3	.	-		X_RaGOO	14732600	14739543	297	.	-
2R_RaGOO	56833	58542	Bari1	.	+		2R_RaGOO	3974240	3974486	BS3	.	+		2L_RaGOO	2026117	2032774	412	.	+
2R_RaGOO	58543	60253	Bari1	.	+		2R_RaGOO	4031141	4031647	BS3	.	-		3L_RaGOO	97697	105202	412	.	+
2R_RaGOO	60254	61966	Bari1	.	+		2R_RaGOO	4033043	4033364	BS3	.	-		3L_RaGOO	7227622	7234382	412	.	-
2R_RaGOO	61967	63679	Bari1	.	+		2R_RaGOO	4155521	4156192	BS3	.	+		3L_RaGOO	7814300	7821789	412	.	-
2R_RaGOO	63680	65392	Bari1	.	+		2R_RaGOO	4458737	4459643	BS3	.	-		3L_RaGOO	10168767	10176279	412	.	-
2R_RaGOO	65393	67111	Bari1	.	+		2R_RaGOO	4515569	4516238	BS3	.	+		3L_RaGOO	10574325	10581747	412	.	-
2R_RaGOO	67112	68829	Bari1	.	+		2R_RaGOO	5143865	5144079	BS3	.	+		3L_RaGOO	10603010	10610502	412	.	-
2R_RaGOO	68830	70549	Bari1	.	+		3L_RaGOO	20637205	20637606	BS3	.	-		3L_RaGOO	13284040	13291545	412	.	-
2R_RaGOO	70550	72264	Bari1	.	+		3L_RaGOO	23232085	23233944	BS3	.	-		3L_RaGOO	14318517	14326024	412	.	-
2R_RaGOO	72265	73991	Bari1	.	+		3L_RaGOO	23239866	23240774	BS3	.	-		3L_RaGOO	17790666	17798159	412	.	+
2R_RaGOO	73992	75712	Bari1	.	+		3L_RaGOO	23371518	23372371	BS3	.	+		3L_RaGOO	19213975	19222766	412	.	+
2R_RaGOO	75713	77431	Bari1	.	+		3L_RaGOO	23516445	23517712	BS3	.	-		3L_RaGOO	20860823	20868304	412	.	-
2R_RaGOO	77432	79150	Bari1	.	+		3L_RaGOO	23566794	23568654	BS3	.	-		3L_RaGOO	24112999	24120499	412	.	+
2R_RaGOO	79151	80871	Bari1	.	+		3L_RaGOO	23600808	23602065	BS3	.	+		3L_RaGOO	24222177	24229669	412	.	+
2R_RaGOO	2889079	2890789	Bari1	.	-		3L_RaGOO	23654878	23655237	BS3	.	-		3R_RaGOO	5226384	5233568	412	.	+
2R_RaGOO	2890790	2892500	Bari1	.	-		3L_RaGOO	23655237	23655354	BS3	.	-		X_RaGOO	1075994	1083460	412	.	+
2R_RaGOO	2892501	2894212	Bari1	.	-		3L_RaGOO	23782232	23782362	BS3	.	-		X_RaGOO	19054190	19061688	412	.	+
2R_RaGOO	2894213	2895927	Bari1	.	-		3L_RaGOO	23787938	23789577	BS3	.	-		X_RaGOO	21006182	21013600	412	.	-
2R_RaGOO	2895928	2897639	Bari1	.	-		3L_RaGOO	23857849	23858474	BS3	.	-		X_RaGOO	21844567	21852045	412	.	-
2R_RaGOO	2897640	2899354	Bari1	.	-		3L_RaGOO	23888123	23888744	BS3	.	+		2R_RaGOO	162837	170200	accord	.	+
2R_RaGOO	2899355	2901067	Bari1	.	-		3L_RaGOO	23915685	23916920	BS3	.	+		3R_RaGOO	957167	963383	accord	.	-
2R_RaGOO	2907825	2909544	Bari1	.	-		3L_RaGOO	24003743	24004133	BS3	.	+		3R_RaGOO	1638091	1652298	accord	.	+
2R_RaGOO	2909605	2911023	Bari1	.	-		3L_RaGOO	24079941	24081116	BS3	.	+		3R_RaGOO	2659619	2665694	accord	.	+
2R_RaGOO	2911024	2912688	Bari1	.	-		3L_RaGOO	24970342	24970456	BS3	.	+		3L_RaGOO	9198661	9206032	blood	.	+
2R_RaGOO	2912689	2914202	Bari1	.	-		3L_RaGOO	25624371	25625405	BS3	.	-		3L_RaGOO	18918522	18925920	blood	.	+
2R_RaGOO	5084410	5086127	Bari1	.	+		3L_RaGOO	26374630	26374813	BS3	.	-		3R_RaGOO	624882	631650	blood	.	+
2R_RaGOO	9811740	9813454	Bari1	.	-		3L_RaGOO	26748375	26749031	BS3	.	+		3R_RaGOO	782191	788808	blood	.	-
3L_RaGOO	17040190	17041913	Bari1	.	+		3L_RaGOO	26756334	26756990	BS3	.	+		3R_RaGOO	802505	809255	blood	.	+
3R_RaGOO	3702230	3703950	Bari1	.	-		3L_RaGOO	26762221	26762877	BS3	.	+		3R_RaGOO	809351	816084	blood	.	+
3R_RaGOO	18294589	18296307	Bari1	.	+		3R_RaGOO	1294357	1294445	BS3	.	-		3R_RaGOO	850897	857611	blood	.	+
3R_RaGOO	22833775	22835492	Bari1	.	-		3R_RaGOO	1305559	1306070	BS3	.	-		3R_RaGOO	14826373	14833774	blood	.	-
X_RaGOO	3972784	3974503	Bari1	.	+		3R_RaGOO	2036076	2036387	BS3	.	+		3R_RaGOO	21984392	21991800	blood	.	+
2L_RaGOO	20975293	20976321	Bari2	.	-		3R_RaGOO	2410817	2410964	BS3	.	+		2R_RaGOO	898453	904334	Burdock	.	-
2R_RaGOO	3695422	3696327	Bari2	.	+		3R_RaGOO	2630661	2631447	BS3	.	+		2R_RaGOO	908657	914536	Burdock	.	-
4_RaGOO	896530	897592	Bari2	.	-		3R_RaGOO	3204648	3205607	BS3	.	-		3L_RaGOO	20672334	20678743	Burdock	.	+
X_RaGOO	21474183	21475441	Bari2	.	+		3R_RaGOO	3207330	3208471	BS3	.	-		3L_RaGOO	21560235	21566640	Burdock	.	+
2L_RaGOO	20190583	20191680	FB	.	+		3R_RaGOO	3208472	3208622	BS3	.	-		3L_RaGOO	24917657	24923819	Burdock	.	+
2L_RaGOO	20192664	20194281	FB	.	-		3R_RaGOO	3630557	3630762	BS3	.	+		3R_RaGOO	11617959	11623333	Burdock	.	+
2L_RaGOO	20533037	20535577	FB	.	-		4_RaGOO	349906	350001	BS3	.	-		X_RaGOO	13945185	13951590	Burdock	.	-
2L_RaGOO	21421255	21422178	FB	.	-		Chr0_RaGOO	1278356	1278444	BS3	.	-		X_RaGOO	14221755	14228167	Burdock	.	+
2L_RaGOO	21506846	21507755	FB	.	-		Chr0_RaGOO	1553485	1554225	BS3	.	+		X_RaGOO	19722655	19729033	Burdock	.	+
2R_RaGOO	4922982	4924928	FB	.	-		Chr0_RaGOO	1606024	1606528	BS3	.	+		2L_RaGOO	22527916	22536651	Circe	.	+
3L_RaGOO	5370	7985	FB	.	+		X_RaGOO	21132719	21132831	BS3	.	+		3L_RaGOO	4988387	4993526	copia	.	-
3L_RaGOO	8243	9935	FB	.	-		X_RaGOO	21650838	21652111	BS3	.	-		3L_RaGOO	8132958	8138012	copia	.	-
3L_RaGOO	18589559	18590717	FB	.	+		X_RaGOO	21868005	21868321	BS3	.	-		3L_RaGOO	9878173	9883316	copia	.	+
3L_RaGOO	18590864	18592004	FB	.	-		X_RaGOO	21869194	21869739	BS3	.	-		3L_RaGOO	10258742	10263803	copia	.	+
3L_RaGOO	22648428	22649406	FB	.	-		X_RaGOO	22045177	22045619	BS3	.	-		3L_RaGOO	13177403	13182546	copia	.	+
3L_RaGOO	22896591	22897808	FB	.	+		Y_mapped_Scaffold_5_D1748_D1610_RaGOO	34906	35180	BS3	.	+		3L_RaGOO	14450143	14454787	copia	.	-
3L_RaGOO	26415285	26416192	FB	.	+		3R_RaGOO	3731809	3732557	BS4	.	+		3L_RaGOO	19289456	19294583	copia	.	+
3L_RaGOO	26416199	26417668	FB	.	-		2R_RaGOO	5187163	5192185	BS	.	-		3R_RaGOO	5160472	5165599	copia	.	-
3R_RaGOO	9141351	9142785	FB	.	-		3L_RaGOO	17072270	17077404	BS	.	+		3R_RaGOO	11649188	11653723	copia	.	+
3R_RaGOO	11624372	11625966	FB	.	-		3L_RaGOO	18477020	18482117	BS	.	+		3R_RaGOO	12654456	12659596	copia	.	+
3R_RaGOO	11628472	11629934	FB	.	+		3R_RaGOO	19092066	19097191	BS	.	+		3R_RaGOO	21363538	21368591	copia	.	+
3R_RaGOO	20743771	20744962	FB	.	+		2R_RaGOO	552250	556422	Cr1a	.	-		3R_RaGOO	28143357	28148387	copia	.	+
3R_RaGOO	25673734	25675675	FB	.	-		2R_RaGOO	1508391	1512319	Cr1a	.	+		3R_RaGOO	28261704	28266852	copia	.	+
X_RaGOO	2580275	2581282	FB	.	+		2R_RaGOO	2551287	2554914	Cr1a	.	+		X_RaGOO	801407	806558	copia	.	+
X_RaGOO	8565782	8566678	FB	.	+		2R_RaGOO	3329054	3332804	Cr1a	.	+		X_RaGOO	21721726	21726864	copia	.	+
X_RaGOO	9206529	9207546	FB	.	+		3L_RaGOO	23773309	23776997	Cr1a	.	+		2R_RaGOO	2883675	2888353	diver2	.	+
X_RaGOO	9992839	9993760	FB	.	-		3L_RaGOO	24576031	24579739	Cr1a	.	+		2R_RaGOO	3145465	3150304	diver2	.	-
Y_mapped_Scaffold_5_D1748_D1610_RaGOO	32034	32999	FB	.	+		3L_RaGOO	24594639	24598316	Cr1a	.	+		2R_RaGOO	1085456	1091506	diver	.	-
2L_RaGOO	21054695	21056294	HB	.	-		3L_RaGOO	26095340	26099613	Cr1a	.	+		2R_RaGOO	1648610	1654123	diver	.	+
2L_RaGOO	21288395	21289838	HB	.	-		3R_RaGOO	588997	592799	Cr1a	.	-		3L_RaGOO	649922	656032	diver	.	-
2L_RaGOO	21502700	21504164	HB	.	-		3R_RaGOO	701185	705023	Cr1a	.	+		3L_RaGOO	12194148	12200262	diver	.	-
2L_RaGOO	22198807	22200161	HB	.	+		3R_RaGOO	1693122	1697135	Cr1a	.	-		3R_RaGOO	4498786	4504898	diver	.	-
2R_RaGOO	1777375	1779009	HB	.	+		3R_RaGOO	1711753	1716157	Cr1a	.	-		X_RaGOO	5542189	5548298	diver	.	+
2R_RaGOO	3221241	3222675	HB	.	-		3R_RaGOO	1720238	1724172	Cr1a	.	+		X_RaGOO	21993051	21999112	diver	.	+
2R_RaGOO	5753057	5754667	HB	.	+		3R_RaGOO	2231662	2235301	Cr1a	.	-		2R_RaGOO	260310	264564	Dm88	.	-
3L_RaGOO	22646913	22648427	HB	.	-		3R_RaGOO	3067776	3071954	Cr1a	.	+		2R_RaGOO	281154	285506	Dm88	.	+
3L_RaGOO	24164619	24166256	HB	.	+		3R_RaGOO	3236815	3241141	Cr1a	.	+		2R_RaGOO	3483687	3491546	Dm88	.	+
3L_RaGOO	26426694	26428144	HB	.	+		Y_mapped_Scaffold_5_D1748_D1610_RaGOO	17741	22108	Cr1a	.	+		3L_RaGOO	23845097	23849491	Dm88	.	-
3R_RaGOO	3361997	3363646	HB	.	+		2L_RaGOO	19989575	19994284	Doc	.	+		X_RaGOO	22062586	22067058	Dm88	.	+
3R_RaGOO	3655973	3657472	HB	.	-		2L_RaGOO	21854330	21858949	Doc	.	-		2L_RaGOO	9422443	9427466	flea	.	-
3R_RaGOO	30909023	30910642	HB	.	-		2L_RaGOO	22251326	22255792	Doc	.	-		2R_RaGOO	2853261	2858231	flea	.	+
4_RaGOO	849760	851157	HB	.	+		2R_RaGOO	571892	576549	Doc	.	-		3L_RaGOO	23967298	23972319	flea	.	+
X_RaGOO	21767546	21769137	HB	.	+		2R_RaGOO	754785	758872	Doc	.	+		3L_RaGOO	26198403	26203366	flea	.	-
X_RaGOO	21809668	21811185	HB	.	+		2R_RaGOO	1736322	1741017	Doc	.	+		3R_RaGOO	20719460	20724507	flea	.	-
3L_RaGOO	17826894	17828547	hopper2	.	-		3L_RaGOO	15450701	15455417	Doc	.	-		3R_RaGOO	27169637	27174658	flea	.	+
3L_RaGOO	17831679	17833331	hopper2	.	-		3L_RaGOO	19367150	19374512	Doc	.	+		3R_RaGOO	30214949	30219969	flea	.	-
3L_RaGOO	17836462	17838202	hopper2	.	-		3L_RaGOO	22655507	22660214	Doc	.	-		2L_RaGOO	21682844	21685308	frogger	.	+
2L_RaGOO	11869997	11871431	hopper	.	-		3L_RaGOO	23590891	23595578	Doc	.	+		3L_RaGOO	25481666	25483678	frogger	.	-
2L_RaGOO	12725546	12726978	hopper	.	-		3L_RaGOO	23672435	23677139	Doc	.	+		2R_RaGOO	15068	23513	GATE	.	+
2L_RaGOO	14582125	14583563	hopper	.	-		3L_RaGOO	23832925	23836947	Doc	.	-		2R_RaGOO	2584518	2593102	GATE	.	+
2L_RaGOO	17129359	17130783	hopper	.	+		3L_RaGOO	24456046	24460709	Doc	.	+		3L_RaGOO	23468876	23476668	GATE	.	-
2R_RaGOO	327465	328884	hopper	.	+		3L_RaGOO	25863847	25868531	Doc	.	-		3L_RaGOO	24844692	24852913	GATE	.	-
2R_RaGOO	873680	874894	hopper	.	-		3L_RaGOO	26916257	26920873	Doc	.	+		3L_RaGOO	24852947	24860542	GATE	.	-
2R_RaGOO	1284294	1285641	hopper	.	-		3R_RaGOO	512212	516913	Doc	.	-		3L_RaGOO	24906847	24915358	GATE	.	-
2R_RaGOO	2181073	2182270	hopper	.	+		3R_RaGOO	2210736	2215432	Doc	.	+		3R_RaGOO	2006535	2015008	GATE	.	-
2R_RaGOO	4227447	4228855	hopper	.	-		3R_RaGOO	2834863	2839360	Doc	.	+		3R_RaGOO	2021517	2029881	GATE	.	-
2R_RaGOO	15393621	15395033	hopper	.	+		3R_RaGOO	3217618	3221994	Doc	.	-		3R_RaGOO	2352272	2359352	GATE	.	+
2R_RaGOO	16982405	16983830	hopper	.	+		3R_RaGOO	10587633	10592344	Doc	.	+		3R_RaGOO	3013740	3022173	GATE	.	+
3L_RaGOO	12229751	12231187	hopper	.	+		3R_RaGOO	17465229	17469687	Doc	.	-		Y_RaGOO	688858	696237	GATE	.	-
3L_RaGOO	17724470	17725895	hopper	.	+		3R_RaGOO	21061993	21066691	Doc	.	+		3L_RaGOO	26865286	26872610	gtwin	.	-
3L_RaGOO	22537906	22539333	hopper	.	+		3R_RaGOO	22340398	22345084	Doc	.	-		2L_RaGOO	21957606	21957845	gypsy10	.	-
3L_RaGOO	23050283	23051675	hopper	.	-		3R_RaGOO	27973659	27978350	Doc	.	+		2L_RaGOO	22071211	22071451	gypsy10	.	+
3L_RaGOO	23113867	23115290	hopper	.	-		3L_RaGOO	25097268	25099604	Fw2	.	+		2L_RaGOO	22114729	22114975	gypsy10	.	+
3L_RaGOO	24071782	24073165	hopper	.	+		3R_RaGOO	2237396	2239816	Fw2	.	+		2R_RaGOO	220914	221663	gypsy10	.	+
3R_RaGOO	1103676	1105074	hopper	.	+		3R_RaGOO	3638804	3642472	Fw2	.	-		2R_RaGOO	221785	221953	gypsy10	.	+
3R_RaGOO	3909879	3911306	hopper	.	+		2R_RaGOO	1180347	1180844	Fw3	.	-		2R_RaGOO	817376	817688	gypsy10	.	-
3R_RaGOO	10641851	10643277	hopper	.	-		2R_RaGOO	1244898	1245395	Fw3	.	+		2R_RaGOO	1179756	1180015	gypsy10	.	-
3R_RaGOO	11291910	11293339	hopper	.	-		2R_RaGOO	1414158	1414665	Fw3	.	+		2R_RaGOO	1245727	1251162	gypsy10	.	+
3R_RaGOO	24721596	24723023	hopper	.	+		2R_RaGOO	1825452	1826561	Fw3	.	+		2R_RaGOO	1251264	1252433	gypsy10	.	+
3R_RaGOO	26950670	26952101	hopper	.	-		2R_RaGOO	1844410	1845517	Fw3	.	-		2R_RaGOO	1252553	1253002	gypsy10	.	+
3R_RaGOO	27986899	27988331	hopper	.	+		2R_RaGOO	3557608	3560313	Fw3	.	-		2R_RaGOO	1377201	1377370	gypsy10	.	+
Unmapped_Scaffold_17_D1756_D1775_RaGOO	1	1234	hopper	.	-		3L_RaGOO	25049682	25050979	Fw3	.	-		2R_RaGOO	1488366	1488937	gypsy10	.	+
X_RaGOO	3219623	3221045	hopper	.	-		3L_RaGOO	25050995	25051567	Fw3	.	-		2R_RaGOO	1491618	1491923	gypsy10	.	+
X_RaGOO	10855394	10856823	hopper	.	+		3L_RaGOO	25179319	25180179	Fw3	.	+		2R_RaGOO	2001549	2001713	gypsy10	.	+
X_RaGOO	17639647	17641076	hopper	.	-		3L_RaGOO	25796309	25798191	Fw3	.	+		2R_RaGOO	2054490	2054825	gypsy10	.	+
X_RaGOO	21352857	21354289	hopper	.	+		3L_RaGOO	25799727	25801304	Fw3	.	+		2R_RaGOO	2131623	2134990	gypsy10	.	-
X_RaGOO	21466828	21468229	hopper	.	-		3L_RaGOO	26905524	26906228	Fw3	.	+		2R_RaGOO	2143880	2144036	gypsy10	.	+
211000022280328_RaGOO	10051	10564	INE-1	.	-		3R_RaGOO	1552326	1554384	Fw3	.	+		2R_RaGOO	2449551	2452616	gypsy10	.	+
2L_RaGOO	16269864	16270403	INE-1	.	-		X_RaGOO	21060507	21061648	Fw3	.	+		2R_RaGOO	2452726	2454332	gypsy10	.	+
2L_RaGOO	17711257	17711831	INE-1	.	+		X_RaGOO	21063071	21064137	Fw3	.	+		2R_RaGOO	2461728	2462725	gypsy10	.	-
2L_RaGOO	20084494	20085024	INE-1	.	-		X_RaGOO	21315960	21316876	Fw3	.	-		2R_RaGOO	2924770	2927515	gypsy10	.	+
2L_RaGOO	20140294	20140822	INE-1	.	-		Y_RaGOO	351221	352231	Fw3	.	+		2R_RaGOO	2927515	2928079	gypsy10	.	+
2L_RaGOO	20424719	20425247	INE-1	.	+		Y_RaGOO	354639	355477	Fw3	.	-		2R_RaGOO	2928194	2928637	gypsy10	.	+
2L_RaGOO	20689018	20689802	INE-1	.	+		2L_RaGOO	19668720	19671473	G2	.	-		2R_RaGOO	3158804	3160672	gypsy10	.	+
2L_RaGOO	20730196	20730725	INE-1	.	-		2L_RaGOO	22007992	22010557	G2	.	+		2R_RaGOO	3722159	3722416	gypsy10	.	+
2L_RaGOO	20778488	20778997	INE-1	.	-		2R_RaGOO	1036281	1039678	G2	.	-		2R_RaGOO	4003636	4003966	gypsy10	.	+
2L_RaGOO	20790595	20791155	INE-1	.	-		3R_RaGOO	5026320	5030497	G2	.	+		2R_RaGOO	4042113	4047270	gypsy10	.	+
2L_RaGOO	20795267	20795923	INE-1	.	-		3R_RaGOO	6065462	6069324	G2	.	+		2R_RaGOO	4047343	4047597	gypsy10	.	+
2L_RaGOO	20818728	20819251	INE-1	.	+		3R_RaGOO	7270215	7273246	G2	.	-		2R_RaGOO	4055070	4055242	gypsy10	.	+
2L_RaGOO	20864146	20864709	INE-1	.	+		3R_RaGOO	9483900	9487997	G2	.	+		3L_RaGOO	23476895	23477573	gypsy10	.	-
2L_RaGOO	20955510	20956035	INE-1	.	-		3L_RaGOO	24698926	24703341	G3	.	-		3L_RaGOO	23477768	23479966	gypsy10	.	-
2L_RaGOO	21000516	21001230	INE-1	.	-		2L_RaGOO	19319922	19320907	G4	.	-		3L_RaGOO	23481104	23482495	gypsy10	.	-
2L_RaGOO	21002048	21002558	INE-1	.	-		2L_RaGOO	21304096	21305149	G4	.	+		3L_RaGOO	23552212	23552427	gypsy10	.	-
2L_RaGOO	21024444	21025043	INE-1	.	+		2R_RaGOO	277251	278410	G4	.	+		3L_RaGOO	23860099	23866805	gypsy10	.	+
2L_RaGOO	21070451	21070977	INE-1	.	+		2R_RaGOO	2917743	2919586	G4	.	-		3L_RaGOO	23866925	23867378	gypsy10	.	+
2L_RaGOO	21143307	21143875	INE-1	.	-		2R_RaGOO	3670352	3672089	G4	.	+		3L_RaGOO	23879255	23879708	gypsy10	.	-
2L_RaGOO	21550261	21550805	INE-1	.	+		2R_RaGOO	3800603	3801810	G4	.	+		3L_RaGOO	23879830	23886495	gypsy10	.	-
2L_RaGOO	21678382	21678883	INE-1	.	+		2R_RaGOO	5247916	5249142	G4	.	+		3L_RaGOO	24036516	24036710	gypsy10	.	+
2L_RaGOO	21736673	21737318	INE-1	.	+		2R_RaGOO	5250995	5253105	G4	.	+		3L_RaGOO	24437756	24438128	gypsy10	.	-
2L_RaGOO	21961779	21962391	INE-1	.	-		3L_RaGOO	23063625	23065449	G4	.	-		3L_RaGOO	26274064	26274425	gypsy10	.	+
2L_RaGOO	21973352	21973868	INE-1	.	-		3L_RaGOO	23542507	23544826	G4	.	-		3L_RaGOO	26547573	26547812	gypsy10	.	-
2L_RaGOO	22221764	22222262	INE-1	.	+		3L_RaGOO	23658041	23660354	G4	.	+		3R_RaGOO	497092	497357	gypsy10	.	-
2L_RaGOO	22236016	22236516	INE-1	.	-		3L_RaGOO	23678898	23681591	G4	.	-		3R_RaGOO	497664	498515	gypsy10	.	-
2R_RaGOO	8431	8972	INE-1	.	+		3L_RaGOO	24308337	24311385	G4	.	-		3R_RaGOO	498652	499424	gypsy10	.	-
2R_RaGOO	84470	85148	INE-1	.	-		3L_RaGOO	24314582	24317708	G4	.	+		3R_RaGOO	499649	503189	gypsy10	.	-
2R_RaGOO	275449	276042	INE-1	.	+		3L_RaGOO	25521099	25522554	G4	.	+		3R_RaGOO	2196023	2197132	gypsy10	.	+
2R_RaGOO	319134	319638	INE-1	.	-		3L_RaGOO	25784923	25786298	G4	.	+		3R_RaGOO	2871726	2872181	gypsy10	.	-
2R_RaGOO	410425	410986	INE-1	.	+		3L_RaGOO	25844782	25847603	G4	.	+		3R_RaGOO	3174650	3175086	gypsy10	.	-
2R_RaGOO	507486	508009	INE-1	.	+		3R_RaGOO	2116931	2117914	G4	.	+		3R_RaGOO	3175206	3176565	gypsy10	.	-
2R_RaGOO	509773	510606	INE-1	.	-		3R_RaGOO	2829455	2833013	G4	.	-		3R_RaGOO	3176569	3176742	gypsy10	.	-
2R_RaGOO	818813	819335	INE-1	.	-		3R_RaGOO	3123486	3126252	G4	.	-		X_RaGOO	21260270	21260384	gypsy10	.	-
2R_RaGOO	928785	929375	INE-1	.	+		X_RaGOO	21027822	21029560	G4	.	+		X_RaGOO	21260461	21260914	gypsy10	.	-
2R_RaGOO	954748	955251	INE-1	.	+		Y_RaGOO	281615	282548	G4	.	+		X_RaGOO	21261034	21262270	gypsy10	.	-
2R_RaGOO	1392127	1392674	INE-1	.	+		211000022280456_RaGOO	1047	1865	G5A	.	+		X_RaGOO	21264458	21267028	gypsy10	.	-
2R_RaGOO	1448866	1449404	INE-1	.	+		2L_RaGOO	20824793	20825972	G5A	.	+		X_RaGOO	21282621	21282779	gypsy10	.	-
2R_RaGOO	1716328	1716873	INE-1	.	+		2L_RaGOO	22283195	22285418	G5A	.	+		X_RaGOO	21287542	21287656	gypsy10	.	-
2R_RaGOO	1731312	1731852	INE-1	.	-		2L_RaGOO	22287512	22288145	G5A	.	+		2L_RaGOO	21767308	21767954	gypsy11	.	+
2R_RaGOO	2005828	2006411	INE-1	.	+		2R_RaGOO	2056701	2059875	G5A	.	+		2R_RaGOO	2052001	2052919	gypsy11	.	-
2R_RaGOO	2035053	2035553	INE-1	.	+		2R_RaGOO	2213172	2214160	G5A	.	-		2R_RaGOO	2052977	2053476	gypsy11	.	-
2R_RaGOO	2115031	2115757	INE-1	.	-		2R_RaGOO	2798152	2798825	G5A	.	-		2R_RaGOO	2054990	2055853	gypsy11	.	-
2R_RaGOO	2124116	2124614	INE-1	.	-		2R_RaGOO	2798824	2800669	G5A	.	-		2R_RaGOO	2456181	2456407	gypsy11	.	-
2R_RaGOO	2209975	2210471	INE-1	.	-		2R_RaGOO	3116728	3119075	G5A	.	+		2R_RaGOO	3924091	3925177	gypsy11	.	-
2R_RaGOO	2406559	2407171	INE-1	.	-		2R_RaGOO	4384888	4385539	G5A	.	-		3L_RaGOO	23632876	23633439	gypsy11	.	+
2R_RaGOO	2667856	2668371	INE-1	.	+		2R_RaGOO	4385660	4386547	G5A	.	-		3L_RaGOO	24178570	24180178	gypsy11	.	+
2R_RaGOO	2919583	2920204	INE-1	.	+		3L_RaGOO	23579504	23580215	G5A	.	+		3L_RaGOO	24180346	24184581	gypsy11	.	+
2R_RaGOO	2981541	2982160	INE-1	.	-		3L_RaGOO	23580206	23581693	G5A	.	+		3L_RaGOO	24184597	24185324	gypsy11	.	+
2R_RaGOO	2997278	2997873	INE-1	.	-		3L_RaGOO	23794627	23796204	G5A	.	-		3L_RaGOO	24185641	24186090	gypsy11	.	+
2R_RaGOO	3101486	3102113	INE-1	.	-		3L_RaGOO	24050655	24051325	G5A	.	-		3L_RaGOO	24794741	24795415	gypsy11	.	-
2R_RaGOO	3152558	3153169	INE-1	.	+		3L_RaGOO	24120507	24121994	G5A	.	+		3L_RaGOO	24795534	24795851	gypsy11	.	-
2R_RaGOO	3155077	3155680	INE-1	.	-		3L_RaGOO	24150485	24151529	G5A	.	+		3L_RaGOO	24980080	24980330	gypsy11	.	+
2R_RaGOO	3178211	3178717	INE-1	.	-		3L_RaGOO	24938404	24939745	G5A	.	-		3L_RaGOO	24986302	24986857	gypsy11	.	+
2R_RaGOO	3357387	3357941	INE-1	.	+		3L_RaGOO	24954124	24955964	G5A	.	-		3R_RaGOO	950820	951060	gypsy11	.	+
2R_RaGOO	3591016	3591563	INE-1	.	-		3L_RaGOO	24955965	24956754	G5A	.	-		3R_RaGOO	979164	979484	gypsy11	.	-
2R_RaGOO	3594467	3595051	INE-1	.	-		3L_RaGOO	25681004	25683177	G5A	.	-		3R_RaGOO	1397787	1398041	gypsy11	.	-
2R_RaGOO	3727078	3727722	INE-1	.	-		3L_RaGOO	25921022	25923188	G5A	.	-		3R_RaGOO	2546866	2549342	gypsy11	.	-
2R_RaGOO	3964934	3965525	INE-1	.	-		3R_RaGOO	486955	488228	G5A	.	-		3R_RaGOO	2550181	2552030	gypsy11	.	-
2R_RaGOO	4001474	4002003	INE-1	.	-		3R_RaGOO	646583	647103	G5A	.	+		X_RaGOO	21195868	21196153	gypsy11	.	-
2R_RaGOO	4011845	4012420	INE-1	.	-		3R_RaGOO	688107	689611	G5A	.	+		Y_RaGOO	17519	18087	gypsy11	.	-
2R_RaGOO	4015514	4016522	INE-1	.	+		3R_RaGOO	1349139	1350647	G5A	.	-		Y_RaGOO	443263	445346	gypsy11	.	+
2R_RaGOO	4079134	4079733	INE-1	.	+		3R_RaGOO	1586639	1587251	G5A	.	-		Y_RaGOO	445353	445868	gypsy11	.	+
2R_RaGOO	4215589	4216145	INE-1	.	+		3R_RaGOO	1594771	1595383	G5A	.	-		Y_RaGOO	483376	483594	gypsy11	.	-
2R_RaGOO	4279961	4280531	INE-1	.	-		3R_RaGOO	1597973	1598585	G5A	.	-		2R_RaGOO	90718	101018	gypsy12	.	-
2R_RaGOO	4328422	4328950	INE-1	.	+		3R_RaGOO	1600787	1601399	G5A	.	-		2R_RaGOO	480600	487255	gypsy2	.	+
2R_RaGOO	4342815	4343365	INE-1	.	+		3R_RaGOO	1603609	1604220	G5A	.	-		3L_RaGOO	23307206	23314700	gypsy2	.	+
2R_RaGOO	4395304	4395809	INE-1	.	+		3R_RaGOO	1606229	1606841	G5A	.	-		2R_RaGOO	4475719	4483019	gypsy3	.	+
2R_RaGOO	4415620	4416176	INE-1	.	-		3R_RaGOO	1987994	1989181	G5A	.	+		2L_RaGOO	21650654	21657295	gypsy4	.	-
2R_RaGOO	4431885	4432468	INE-1	.	-		3R_RaGOO	3374823	3375350	G5A	.	-		2L_RaGOO	22415873	22422125	gypsy4	.	-
2R_RaGOO	4778120	4778621	INE-1	.	-		X_RaGOO	19096539	19097162	G5A	.	+		2R_RaGOO	2086631	2092352	gypsy4	.	+
2R_RaGOO	4826748	4827285	INE-1	.	-		X_RaGOO	20982115	20982826	G5A	.	-		2R_RaGOO	2105322	2111072	gypsy4	.	-
2R_RaGOO	4905907	4906405	INE-1	.	+		X_RaGOO	21644686	21646288	G5A	.	+		2R_RaGOO	2347107	2353820	gypsy4	.	-
2R_RaGOO	4912028	4912631	INE-1	.	-		X_RaGOO	22098701	22099896	G5A	.	-		2R_RaGOO	23681801	23688538	gypsy4	.	+
2R_RaGOO	5379434	5380020	INE-1	.	-		Y_RaGOO	316609	318602	G5A	.	+		3L_RaGOO	25856946	25863636	gypsy4	.	-
2R_RaGOO	5719894	5720411	INE-1	.	-		Y_RaGOO	418313	420149	G5A	.	-		3L_RaGOO	26184479	26190951	gypsy4	.	+
3L_RaGOO	56223	57066	INE-1	.	+		Y_RaGOO	420150	420944	G5A	.	-		3R_RaGOO	602187	608725	gypsy4	.	+
3L_RaGOO	15521177	15521705	INE-1	.	-		Y_RaGOO	816897	817777	G5A	.	-		3R_RaGOO	983020	989754	gypsy4	.	+
3L_RaGOO	19395130	19395627	INE-1	.	+		2R_RaGOO	4198185	4202957	G5	.	+		2Cen_mapped_Scaffold_10_D1684_RaGOO	18402	24614	gypsy5	.	-
3L_RaGOO	20419706	20420301	INE-1	.	-		2L_RaGOO	22051124	22053227	G6	.	+		3R_RaGOO	1953354	1959350	gypsy5	.	-
3L_RaGOO	22683238	22683765	INE-1	.	+		2L_RaGOO	22246009	22248019	G6	.	-		2L_RaGOO	21997604	22004586	gypsy6	.	+
3L_RaGOO	22832254	22832776	INE-1	.	-		2R_RaGOO	3739833	3741832	G6	.	-		3L_RaGOO	26573096	26580712	gypsy6	.	-
3L_RaGOO	22843521	22844094	INE-1	.	+		2R_RaGOO	3742138	3743832	G6	.	-		3R_RaGOO	324566	330929	gypsy6	.	-
3L_RaGOO	22917171	22917836	INE-1	.	-		2R_RaGOO	5175327	5177368	G6	.	+		2R_RaGOO	3440889	3445520	gypsy7	.	+
3L_RaGOO	22943696	22944249	INE-1	.	-		2R_RaGOO	5237329	5239149	G6	.	+		2R_RaGOO	3787157	3792516	gypsy7	.	-
3L_RaGOO	23127115	23127619	INE-1	.	+		3L_RaGOO	23134801	23136617	G6	.	+		3L_RaGOO	26135314	26140003	gypsy7	.	-
3L_RaGOO	23168473	23168980	INE-1	.	-		3L_RaGOO	24957635	24962069	G6	.	-		3L_RaGOO	26140104	26145244	gypsy7	.	-
3L_RaGOO	23274949	23275472	INE-1	.	-		3R_RaGOO	1558016	1559942	G6	.	-		3L_RaGOO	26145340	26150008	gypsy7	.	-
3L_RaGOO	23298179	23298818	INE-1	.	-		X_RaGOO	22076677	22079208	G6	.	-		3L_RaGOO	26150104	26154646	gypsy7	.	-
3L_RaGOO	23837780	23838632	INE-1	.	-		Y_RaGOO	421359	425735	G6	.	-		2R_RaGOO	3747086	3752013	gypsy8	.	+
3L_RaGOO	23981568	23982168	INE-1	.	-		2R_RaGOO	3822514	3823718	G7	.	+		Unmapped_Scaffold_60_D1601_RaGOO	9501	14808	gypsy9	.	+
3L_RaGOO	24045068	24045616	INE-1	.	+		211000022279177_RaGOO	3315	4102	Helena	.	+		2L_RaGOO	22123320	22130666	gypsy	.	+
3L_RaGOO	24103020	24103536	INE-1	.	-		211000022280328_RaGOO	8278	8682	Helena	.	-		3L_RaGOO	25646276	25653785	gypsy	.	-
3L_RaGOO	24329593	24330514	INE-1	.	+		211000022280328_RaGOO	11699	12106	Helena	.	-		3L_RaGOO	25653886	25661152	gypsy	.	-
3L_RaGOO	24581932	24583293	INE-1	.	+		2L_RaGOO	19650574	19651593	Helena	.	+		3L_RaGOO	25924629	25931155	gypsy	.	+
3L_RaGOO	24583303	24584118	INE-1	.	+		2R_RaGOO	2977289	2977408	Helena	.	+		2R_RaGOO	4507485	4514011	HMS-Beagle2	.	-
3L_RaGOO	24600516	24601902	INE-1	.	+		2R_RaGOO	2978004	2978726	Helena	.	+		3L_RaGOO	23330575	23337111	HMS-Beagle2	.	-
3L_RaGOO	24601942	24602617	INE-1	.	+		2R_RaGOO	3522049	3522327	Helena	.	+		3L_RaGOO	23374421	23380934	HMS-Beagle2	.	+
3L_RaGOO	24616395	24617170	INE-1	.	+		2R_RaGOO	3522684	3523375	Helena	.	+		3L_RaGOO	26537211	26544009	HMS-Beagle2	.	-
3L_RaGOO	24678221	24678725	INE-1	.	-		2R_RaGOO	3523590	3524461	Helena	.	+		3R_RaGOO	16234417	16240953	HMS-Beagle2	.	+
3L_RaGOO	24905223	24905724	INE-1	.	-		2R_RaGOO	3524446	3525496	Helena	.	+		Y_RaGOO	611098	617624	HMS-Beagle2	.	-
3L_RaGOO	25018137	25018875	INE-1	.	+		2R_RaGOO	3525766	3526344	Helena	.	+		3L_RaGOO	21329715	21336739	HMS-Beagle	.	-
3L_RaGOO	25031229	25031729	INE-1	.	+		2R_RaGOO	3865532	3866339	Helena	.	-		2R_RaGOO	1516573	1523692	Idefix	.	+
3L_RaGOO	25136086	25136590	INE-1	.	-		3L_RaGOO	23147212	23148468	Helena	.	-		2R_RaGOO	2258145	2265629	Idefix	.	+
3L_RaGOO	25342175	25342885	INE-1	.	-		3L_RaGOO	25549100	25549299	Helena	.	-		2R_RaGOO	2299619	2306974	Idefix	.	+
3L_RaGOO	25430912	25431598	INE-1	.	-		3L_RaGOO	26012938	26014164	Helena	.	-		3L_RaGOO	20255800	20262335	Idefix	.	-
3L_RaGOO	25470370	25470883	INE-1	.	+		3L_RaGOO	26071969	26073203	Helena	.	-		3R_RaGOO	740558	746764	Idefix	.	-
3L_RaGOO	26065114	26065669	INE-1	.	+		3L_RaGOO	26082069	26083303	Helena	.	-		Unmapped_Scaffold_8_D1580_D1567_RaGOO	60757	68035	Idefix	.	+
3L_RaGOO	26120828	26121324	INE-1	.	+		3L_RaGOO	26087946	26089180	Helena	.	-		2L_RaGOO	20915907	20919260	invader1	.	-
3L_RaGOO	26176431	26177030	INE-1	.	-		3R_RaGOO	1904388	1904524	Helena	.	+		2R_RaGOO	1598147	1601700	invader1	.	-
3L_RaGOO	26434208	26434741	INE-1	.	+		3R_RaGOO	1904523	1905753	Helena	.	+		3L_RaGOO	23504568	23508066	invader1	.	-
3L_RaGOO	26448786	26449327	INE-1	.	+		3R_RaGOO	2005175	2006263	Helena	.	-		4_RaGOO	911871	915582	invader1	.	-
3L_RaGOO	26806588	26807130	INE-1	.	-		3R_RaGOO	2016143	2016251	Helena	.	-		2L_RaGOO	21667463	21671615	invader2	.	+
3L_RaGOO	26808046	26808684	INE-1	.	-		3R_RaGOO	6633954	6634232	Helena	.	+		2L_RaGOO	21696400	21701430	invader2	.	-
3L_RaGOO	26828687	26829234	INE-1	.	+		X_RaGOO	17766137	17766471	Helena	.	-		2R_RaGOO	1316990	1321869	invader2	.	-
3R_RaGOO	486339	486906	INE-1	.	+		X_RaGOO	20997874	20998426	Helena	.	-		2R_RaGOO	2039318	2044282	invader2	.	-
3R_RaGOO	491148	491711	INE-1	.	+		X_RaGOO	21076300	21076608	Helena	.	-		2R_RaGOO	2044269	2048588	invader2	.	-
3R_RaGOO	765149	765660	INE-1	.	+		X_RaGOO	21647933	21648769	Helena	.	-		2R_RaGOO	3658213	3662479	invader2	.	+
3R_RaGOO	766781	767295	INE-1	.	-		X_RaGOO	21648831	21649225	Helena	.	-		3L_RaGOO	24552795	24557609	invader2	.	-
3R_RaGOO	1143316	1143829	INE-1	.	+		Y_mapped_Scaffold_5_D1748_D1610_RaGOO	7167	8629	Helena	.	-		3R_RaGOO	2247027	2251580	invader2	.	-
3R_RaGOO	1235256	1235799	INE-1	.	-		Y_RaGOO	76634	76974	Helena	.	+		3R_RaGOO	2557979	2562931	invader2	.	+
3R_RaGOO	1472103	1472627	INE-1	.	-		Y_RaGOO	81609	81950	Helena	.	+		2R_RaGOO	1566345	1576768	invader3	.	-
3R_RaGOO	2202093	2202631	INE-1	.	-		2R_RaGOO	1961228	1968864	HeT-A	.	+		2R_RaGOO	5254860	5260300	invader3	.	+
3R_RaGOO	2849838	2850528	INE-1	.	-		2R_RaGOO	23649238	23654509	HeT-A	.	-		3L_RaGOO	23959662	23965119	invader3	.	+
3R_RaGOO	2874883	2875420	INE-1	.	-		4_RaGOO	1309448	1315455	HeT-A	.	-		X_RaGOO	21327285	21332387	invader3	.	-
3R_RaGOO	2965568	2966158	INE-1	.	-		2L_RaGOO	20131057	20135722	Ivk	.	+		2L_RaGOO	2172467	2175441	invader4	.	+
3R_RaGOO	3085293	3085965	INE-1	.	-		2L_RaGOO	22331557	22336912	Ivk	.	-		2L_RaGOO	21033273	21036384	invader4	.	+
3R_RaGOO	3263735	3264302	INE-1	.	+		2R_RaGOO	1897747	1903107	Ivk	.	-		3L_RaGOO	17823354	17826327	invader4	.	+
3R_RaGOO	3318952	3319482	INE-1	.	+		3L_RaGOO	19887926	19893291	Ivk	.	+		3L_RaGOO	25580061	25583125	invader4	.	-
3R_RaGOO	3428662	3429288	INE-1	.	-		3L_RaGOO	26282955	26287540	Ivk	.	-		3L_RaGOO	25980712	25983794	invader4	.	+
3R_RaGOO	4685308	4685883	INE-1	.	-		3R_RaGOO	1892653	1898011	Ivk	.	+		3L_RaGOO	26249750	26252711	invader4	.	+
3R_RaGOO	4824867	4825377	INE-1	.	+		3R_RaGOO	10024267	10029623	Ivk	.	+		3L_RaGOO	26275697	26278234	invader4	.	+
4_RaGOO	63871	64477	INE-1	.	-		3R_RaGOO	18284807	18290045	Ivk	.	+		4_RaGOO	915591	918665	invader4	.	-
4_RaGOO	130401	130988	INE-1	.	+		2R_RaGOO	850498	854756	jockey	.	-		X_RaGOO	21621051	21624747	invader5	.	-
4_RaGOO	134432	134955	INE-1	.	-		2R_RaGOO	2902346	2907355	jockey	.	+		3L_RaGOO	26015854	26019889	invader6	.	-
4_RaGOO	217419	217964	INE-1	.	-		3L_RaGOO	7168109	7172618	jockey	.	-		3L_RaGOO	26019890	26039159	invader6	.	-
4_RaGOO	238747	239423	INE-1	.	+		3L_RaGOO	7349451	7354461	jockey	.	+		3R_RaGOO	6650130	6655359	invader6	.	-
4_RaGOO	357810	358417	INE-1	.	-		3L_RaGOO	9104586	9109579	jockey	.	+		3L_RaGOO	2319746	2327083	mdg1	.	+
4_RaGOO	375395	376087	INE-1	.	-		3L_RaGOO	22981596	22986294	jockey	.	+		3L_RaGOO	26784089	26791450	mdg1	.	-
4_RaGOO	443334	443846	INE-1	.	-		3R_RaGOO	6674266	6679286	jockey	.	-		3R_RaGOO	2203037	2210218	mdg1	.	+
4_RaGOO	534188	534733	INE-1	.	-		3R_RaGOO	7027832	7032852	jockey	.	+		3R_RaGOO	12065791	12072838	mdg1	.	-
4_RaGOO	986075	986651	INE-1	.	+		3R_RaGOO	7648632	7653647	jockey	.	+		3R_RaGOO	23560604	23567964	mdg1	.	+
4_RaGOO	1007892	1008472	INE-1	.	+		3R_RaGOO	10414277	10419278	jockey	.	-		Y_RaGOO	677691	685023	mdg1	.	-
4_RaGOO	1092528	1093245	INE-1	.	-		3R_RaGOO	17186719	17191742	jockey	.	-		2R_RaGOO	969081	974593	mdg3	.	+
4_RaGOO	1097010	1097625	INE-1	.	+		3R_RaGOO	28489044	28494059	jockey	.	-		2R_RaGOO	3992663	3997144	mdg3	.	-
4_RaGOO	1128149	1128652	INE-1	.	-		X_RaGOO	14043729	14048745	jockey	.	-		3L_RaGOO	9683378	9688885	mdg3	.	-
X_RaGOO	21683	22407	INE-1	.	+		X_RaGOO	14422094	14426552	jockey	.	-		3L_RaGOO	11130584	11136097	mdg3	.	+
X_RaGOO	47741	48328	INE-1	.	+		X_RaGOO	14611203	14616210	jockey	.	+		3L_RaGOO	13551594	13557105	mdg3	.	-
X_RaGOO	6405869	6406393	INE-1	.	-		X_RaGOO	15187819	15192837	jockey	.	+		3L_RaGOO	14805423	14810913	mdg3	.	+
X_RaGOO	18621588	18622280	INE-1	.	-		X_RaGOO	21501955	21506745	jockey	.	-		3L_RaGOO	15029250	15034760	mdg3	.	+
X_RaGOO	20166205	20166732	INE-1	.	-		2L_RaGOO	2177146	2182704	Juan	.	-		3L_RaGOO	20565358	20570866	mdg3	.	+
X_RaGOO	20532651	20533376	INE-1	.	+		2R_RaGOO	3771311	3775536	Juan	.	-		3L_RaGOO	24299686	24304813	mdg3	.	-
X_RaGOO	20879873	20880501	INE-1	.	+		3L_RaGOO	18864770	18868997	Juan	.	-		3L_RaGOO	25806552	25811941	mdg3	.	-
X_RaGOO	21130735	21131251	INE-1	.	+		3L_RaGOO	19712095	19716068	Juan	.	-		3L_RaGOO	25905141	25910424	mdg3	.	+
X_RaGOO	21389426	21389946	INE-1	.	-		3R_RaGOO	5966482	5970708	Juan	.	+		3L_RaGOO	26694357	26699807	mdg3	.	-
X_RaGOO	21407278	21407862	INE-1	.	+		X_RaGOO	7655534	7659674	Juan	.	-		3R_RaGOO	30882294	30887838	mdg3	.	+
X_RaGOO	21533298	21533823	INE-1	.	+		X_RaGOO	17571004	17575161	Juan	.	-		X_RaGOO	4242341	4247849	mdg3	.	-
X_RaGOO	21665696	21666407	INE-1	.	-		2L_RaGOO	20907662	20908617	R1-2	.	+		X_RaGOO	14487759	14493270	mdg3	.	-
X_RaGOO	21706630	21707153	INE-1	.	-		2R_RaGOO	161197	162836	R1-2	.	+		2L_RaGOO	22405281	22410776	micropia	.	-
X_RaGOO	21712424	21713041	INE-1	.	+		2R_RaGOO	4196449	4197783	R1-2	.	-		3R_RaGOO	2821048	2826521	micropia	.	+
X_RaGOO	21763662	21764179	INE-1	.	+		3L_RaGOO	24089869	24091001	R1-2	.	-		Y_RaGOO	402487	407847	micropia	.	+
X_RaGOO	21906864	21907381	INE-1	.	-		3L_RaGOO	26549470	26550133	R1-2	.	-		2L_RaGOO	12850370	12856473	opus	.	-
X_RaGOO	21980620	21981142	INE-1	.	-		3L_RaGOO	26837414	26838660	R1-2	.	-		3L_RaGOO	6678748	6686242	opus	.	-
X_RaGOO	22030697	22031208	INE-1	.	-		3R_RaGOO	767570	768569	R1-2	.	+		3L_RaGOO	16255414	16261603	opus	.	+
X_RaGOO	22039208	22039720	INE-1	.	-		3R_RaGOO	1226919	1227856	R1-2	.	+		3L_RaGOO	18156582	18162764	opus	.	-
X_RaGOO	22096563	22097063	INE-1	.	+		3R_RaGOO	2171618	2172791	R1-2	.	+		3L_RaGOO	23799893	23806081	opus	.	-
Y_RaGOO	281027	281529	INE-1	.	+		X_RaGOO	21127856	21130652	R1-2	.	-		3R_RaGOO	9998026	10005525	opus	.	+
2R_RaGOO	5249143	5250994	looper1	.	+		Y_RaGOO	804523	805795	R1-2	.	-		3R_RaGOO	21462481	21468674	opus	.	-
2L_RaGOO	21376919	21377829	mariner2	.	-		Y_RaGOO	809477	810777	R1-2	.	-		3L_RaGOO	24462103	24464545	Osvaldo	.	+
2R_RaGOO	1404849	1405727	mariner2	.	-		Y_RaGOO	812682	813378	R1-2	.	-		3L_RaGOO	25079297	25080611	Osvaldo	.	-
2R_RaGOO	1605507	1606296	mariner2	.	+		2L_RaGOO	22324905	22330016	Rt1a	.	-		3R_RaGOO	2570480	2571827	Osvaldo	.	-
4_RaGOO	637533	638286	mariner2	.	+		2R_RaGOO	1634811	1639006	Rt1a	.	+		3R_RaGOO	2572592	2574903	Osvaldo	.	-
X_RaGOO	21979462	21980308	mariner2	.	-		2R_RaGOO	2173037	2178117	Rt1a	.	-		2L_RaGOO	21424122	21431454	Quasimodo	.	-
2L_RaGOO	19683966	19686084	pogo	.	+		3L_RaGOO	983078	988211	Rt1a	.	-		2R_RaGOO	3410143	3416846	Quasimodo	.	-
2L_RaGOO	20010987	20012806	pogo	.	-		3L_RaGOO	23401811	23406381	Rt1a	.	-		2R_RaGOO	3568569	3575864	Quasimodo	.	-
3L_RaGOO	14350024	14352151	pogo	.	-		3R_RaGOO	542466	546686	Rt1a	.	+		3L_RaGOO	12938990	12946368	Quasimodo	.	+
3L_RaGOO	25616553	25618252	S2	.	-		3R_RaGOO	1297555	1301807	Rt1a	.	-		3L_RaGOO	22986287	22993219	Quasimodo	.	-
2R_RaGOO	1299243	1300778	Tc1-2	.	+		3R_RaGOO	1435215	1440311	Rt1a	.	+		3L_RaGOO	24061968	24069265	Quasimodo	.	-
2R_RaGOO	2116249	2117695	Tc1-2	.	-		3R_RaGOO	2299717	2304828	Rt1a	.	+		3L_RaGOO	25234963	25241740	Quasimodo	.	-
2R_RaGOO	4406504	4407937	Tc1-2	.	+		3R_RaGOO	8411096	8416231	Rt1a	.	-		3L_RaGOO	25833693	25841029	Quasimodo	.	-
2R_RaGOO	5049237	5050622	Tc1-2	.	-		3R_RaGOO	10558910	10564043	Rt1a	.	+		3L_RaGOO	26552116	26559446	Quasimodo	.	-
3L_RaGOO	23512071	23513610	Tc1-2	.	+		2L_RaGOO	21873739	21878411	Rt1b	.	+		3R_RaGOO	18094408	18101772	Quasimodo	.	+
3L_RaGOO	26174168	26175667	Tc1-2	.	+		2R_RaGOO	3288758	3293664	Rt1b	.	-		XY_mapped_Scaffold_42_D1648_RaGOO	10958	18292	Quasimodo	.	-
3R_RaGOO	2337881	2339478	Tc1-2	.	+		3L_RaGOO	12877397	12882579	Rt1b	.	-		Y_RaGOO	696238	703610	Quasimodo	.	-
3R_RaGOO	2676840	2678295	Tc1-2	.	-		3L_RaGOO	26058857	26063142	Rt1b	.	+		211000022278273_RaGOO	1743	3548	rooA	.	-
3R_RaGOO	2722635	2724103	Tc1-2	.	-		3R_RaGOO	2908244	2913341	Rt1b	.	+		2L_RaGOO	22163454	22163753	rooA	.	+
4_RaGOO	342518	344116	Tc1-2	.	-		3R_RaGOO	16408005	16413208	Rt1b	.	-		2L_RaGOO	22295848	22297478	rooA	.	+
4_RaGOO	807748	809285	Tc1-2	.	+		X_RaGOO	22130805	22135527	Rt1b	.	-		2L_RaGOO	22527430	22527915	rooA	.	-
4_RaGOO	975706	977143	Tc1-2	.	+		Y_mapped_Scaffold_5_D1748_D1610_RaGOO	13002	17519	Rt1b	.	-		2R_RaGOO	110745	111118	rooA	.	-
X_RaGOO	21861429	21862889	Tc1-2	.	-									2R_RaGOO	117554	120322	rooA	.	-
2R_RaGOO	1312934	1314337	Tc1	.	+									2R_RaGOO	137842	139213	rooA	.	-
2R_RaGOO	3612361	3613971	Tc1	.	+									2R_RaGOO	190763	194013	rooA	.	-
2R_RaGOO	4317789	4319457	Tc1	.	-									2R_RaGOO	819516	821259	rooA	.	-
3L_RaGOO	19308104	19309746	Tc1	.	-									2R_RaGOO	821759	823683	rooA	.	-
3L_RaGOO	23982991	23984359	Tc1	.	-									2R_RaGOO	828325	830489	rooA	.	-
3L_RaGOO	25798286	25799726	Tc1	.	+									2R_RaGOO	830484	830810	rooA	.	-
3L_RaGOO	25988987	25990599	Tc1	.	+									2R_RaGOO	976667	979977	rooA	.	+
3R_RaGOO	4298328	4299958	Tc1	.	+									2R_RaGOO	980112	980552	rooA	.	+
4_RaGOO	1174552	1175982	Tc1	.	-									2R_RaGOO	1099735	1103025	rooA	.	+
X_RaGOO	19125384	19126996	Tc1	.	+									2R_RaGOO	1103165	1103605	rooA	.	+
X_RaGOO	21061649	21063070	Tc1	.	+									2R_RaGOO	1403980	1404330	rooA	.	-
X_RaGOO	21947907	21949565	Tc1	.	+									2R_RaGOO	1539113	1539261	rooA	.	-
X_RaGOO	21976901	21978267	Tc1	.	+									2R_RaGOO	1926175	1929781	rooA	.	+
Y_RaGOO	66650	68026	Tc1	.	+									2R_RaGOO	1929924	1930336	rooA	.	+
3R_RaGOO	4085327	4087020	Tc3	.	+									2R_RaGOO	2435710	2435952	rooA	.	+
3L_RaGOO	24187580	24189649	transib1	.	-									2R_RaGOO	2436186	2437282	rooA	.	+
3L_RaGOO	24620943	24622802	transib1	.	+									2R_RaGOO	2455006	2455718	rooA	.	+
2R_RaGOO	3269041	3271671	transib2	.	+									2R_RaGOO	2781057	2781258	rooA	.	+
3R_RaGOO	930354	932690	transib2	.	+									2R_RaGOO	2781272	2781447	rooA	.	+
														2R_RaGOO	2785455	2786568	rooA	.	+
														2R_RaGOO	2836852	2839814	rooA	.	+
														2R_RaGOO	2839923	2840421	rooA	.	+
														2R_RaGOO	2940383	2940734	rooA	.	+
														2R_RaGOO	2999038	2999124	rooA	.	-
														2R_RaGOO	2999283	2999717	rooA	.	-
														2R_RaGOO	3000216	3005299	rooA	.	-
														2R_RaGOO	3028112	3029988	rooA	.	-
														2R_RaGOO	3037968	3039119	rooA	.	-
														2R_RaGOO	3180945	3181258	rooA	.	-
														2R_RaGOO	3181257	3182437	rooA	.	-
														2R_RaGOO	3211340	3212271	rooA	.	-
														2R_RaGOO	3212632	3217925	rooA	.	-
														2R_RaGOO	3631538	3631802	rooA	.	+
														2R_RaGOO	3744304	3744489	rooA	.	+
														2R_RaGOO	3744480	3744653	rooA	.	+
														2R_RaGOO	3764694	3768630	rooA	.	+
														2R_RaGOO	3768883	3770356	rooA	.	+
														2R_RaGOO	3770347	3770520	rooA	.	+
														2R_RaGOO	3905523	3905888	rooA	.	+
														2R_RaGOO	4121713	4122681	rooA	.	+
														2R_RaGOO	4122871	4123177	rooA	.	+
														2R_RaGOO	4249175	4249535	rooA	.	-
														2R_RaGOO	5203175	5203893	rooA	.	-
														2R_RaGOO	5204231	5208283	rooA	.	-
														2R_RaGOO	8545815	8546165	rooA	.	-
														3L_RaGOO	23078263	23078471	rooA	.	-
														3L_RaGOO	23318845	23318982	rooA	.	-
														3L_RaGOO	23390367	23390749	rooA	.	-
														3L_RaGOO	23609550	23609891	rooA	.	-
														3L_RaGOO	23612647	23614844	rooA	.	-
														3L_RaGOO	23899159	23899511	rooA	.	+
														3L_RaGOO	24267684	24267977	rooA	.	+
														3L_RaGOO	24877479	24877845	rooA	.	-
														3L_RaGOO	25832755	25833129	rooA	.	-
														3L_RaGOO	26316893	26320458	rooA	.	-
														3L_RaGOO	26852731	26853949	rooA	.	+
														3L_RaGOO	26856598	26856822	rooA	.	-
														3L_RaGOO	26860164	26860971	rooA	.	+
														3L_RaGOO	26861110	26861382	rooA	.	+
														3L_RaGOO	26861381	26861494	rooA	.	+
														3R_RaGOO	925901	925996	rooA	.	+
														3R_RaGOO	1372668	1372953	rooA	.	-
														3R_RaGOO	1378043	1379199	rooA	.	-
														3R_RaGOO	1466384	1466668	rooA	.	-
														3R_RaGOO	1711569	1711678	rooA	.	-
														3R_RaGOO	1986098	1987374	rooA	.	-
														3R_RaGOO	2268886	2270202	rooA	.	-
														3R_RaGOO	2270417	2272080	rooA	.	-
														3R_RaGOO	2272494	2275686	rooA	.	-
														3R_RaGOO	2718112	2718251	rooA	.	+
														3R_RaGOO	2718320	2718405	rooA	.	+
														3R_RaGOO	2751133	2756385	rooA	.	+
														3R_RaGOO	2756829	2758252	rooA	.	+
														3R_RaGOO	2758420	2758799	rooA	.	+
														3R_RaGOO	3562248	3562603	rooA	.	+
														4_RaGOO	286191	292916	rooA	.	-
														4_RaGOO	339575	342442	rooA	.	+
														Chr0_RaGOO	1348406	1348780	rooA	.	-
														X_RaGOO	20895799	20895995	rooA	.	-
														X_RaGOO	20895989	20897093	rooA	.	-
														Y_RaGOO	268647	269194	rooA	.	-
														Y_RaGOO	441059	442763	rooA	.	+
														Y_RaGOO	442870	443262	rooA	.	+
														Y_RaGOO	744633	744720	rooA	.	+
														2L_RaGOO	22475385	22484172	roo	.	+
														2R_RaGOO	9300650	9309067	roo	.	-
														3L_RaGOO	2165371	2174225	roo	.	+
														3L_RaGOO	4699927	4709000	roo	.	-
														3L_RaGOO	5985594	5994693	roo	.	+
														3L_RaGOO	6957375	6966479	roo	.	+
														3L_RaGOO	10546863	10555642	roo	.	+
														3L_RaGOO	14041904	14050956	roo	.	+
														3L_RaGOO	17212751	17221575	roo	.	-
														3L_RaGOO	17695284	17703969	roo	.	+
														3L_RaGOO	20688338	20695774	roo	.	-
														3L_RaGOO	24419844	24428934	roo	.	+
														3L_RaGOO	25492585	25500090	roo	.	-
														3L_RaGOO	25724520	25733187	roo	.	-
														3L_RaGOO	26305468	26314465	roo	.	+
														3R_RaGOO	1507653	1515226	roo	.	-
														3R_RaGOO	1515227	1524387	roo	.	-
														3R_RaGOO	7148237	7157337	roo	.	+
														3R_RaGOO	7225034	7233008	roo	.	+
														3R_RaGOO	11891643	11899783	roo	.	-
														3R_RaGOO	12084958	12094027	roo	.	-
														3R_RaGOO	12747584	12756323	roo	.	+
														3R_RaGOO	14026772	14035844	roo	.	-
														3R_RaGOO	19303708	19312762	roo	.	-
														3R_RaGOO	26902494	26911571	roo	.	-
														3R_RaGOO	30379379	30388475	roo	.	-
														3R_RaGOO	31045264	31054328	roo	.	+
														X_RaGOO	492946	501632	roo	.	-
														X_RaGOO	784689	793342	roo	.	-
														X_RaGOO	2530519	2538133	roo	.	-
														X_RaGOO	2538771	2547797	roo	.	-
														X_RaGOO	10043224	10052218	roo	.	+
														X_RaGOO	10842813	10851787	roo	.	+
														X_RaGOO	19466683	19475752	roo	.	+
														3L_RaGOO	25442013	25448379	rover	.	+
														2R_RaGOO	561083	568290	springer	.	-
														3L_RaGOO	25971765	25979256	springer	.	+
														3R_RaGOO	29579870	29587396	springer	.	+
														X_RaGOO	19389599	19397092	springer	.	+
														2R_RaGOO	594409	594786	Stalker3	.	-
														Chr0_RaGOO	1597505	1597735	Stalker3	.	-
														Y_RaGOO	446328	446679	Stalker3	.	+
														Y_RaGOO	955055	955158	Stalker3	.	-
														Y_RaGOO	1054147	1054470	Stalker3	.	-
														2L_RaGOO	20941921	20947970	Stalker4	.	-
														2R_RaGOO	1344882	1352013	Stalker4	.	-
														3L_RaGOO	26289426	26296477	Stalker4	.	-
														3R_RaGOO	308626	315588	Stalker4	.	-
														3R_RaGOO	11642071	11649189	Stalker4	.	-
														3R_RaGOO	30547931	30555121	Stalker4	.	-
														X_RaGOO	21020833	21027132	Stalker4	.	-
														2R_RaGOO	1273321	1280539	Tabor	.	-
														2R_RaGOO	5167067	5173659	Tabor	.	+
														2R_RaGOO	7927020	7934244	Tabor	.	-
														3L_RaGOO	19861756	19868977	Tabor	.	+
														3L_RaGOO	23240801	23248123	Tabor	.	+
														3L_RaGOO	24196475	24203798	Tabor	.	+
														3L_RaGOO	24943247	24950461	Tabor	.	-
														X_RaGOO	21219026	21226308	Tabor	.	+
														X_RaGOO	21233931	21241233	Tabor	.	-
														211000022279592_RaGOO	8	400	Tom1	.	-
														2Cen_mapped_Scaffold_10_D1684_RaGOO	14629	14723	Tom1	.	+
														2L_RaGOO	21831688	21831831	Tom1	.	+
														2R_RaGOO	423531	423941	Tom1	.	-
														2R_RaGOO	2747656	2747989	Tom1	.	-
														2R_RaGOO	2816639	2817642	Tom1	.	+
														2R_RaGOO	3209470	3209854	Tom1	.	+
														2R_RaGOO	3720685	3721079	Tom1	.	+
														3L_RaGOO	23922059	23922412	Tom1	.	+
														3R_RaGOO	510500	510697	Tom1	.	+
														3R_RaGOO	530108	530282	Tom1	.	-
														3R_RaGOO	559508	559893	Tom1	.	-
														3R_RaGOO	748972	749222	Tom1	.	+
														3R_RaGOO	868613	868740	Tom1	.	-
														3R_RaGOO	876426	876662	Tom1	.	+
														3R_RaGOO	934512	934860	Tom1	.	+
														3R_RaGOO	951553	951906	Tom1	.	+
														3R_RaGOO	1051628	1051847	Tom1	.	+
														3R_RaGOO	1209361	1209729	Tom1	.	+
														3R_RaGOO	1581161	1581814	Tom1	.	-
														3R_RaGOO	2647090	2647244	Tom1	.	+
														3R_RaGOO	2650330	2650609	Tom1	.	+
														Unmapped_Scaffold_8_D1580_D1567_RaGOO	76516	76758	Tom1	.	-
														Unmapped_Scaffold_8_D1580_D1567_RaGOO	81508	81697	Tom1	.	-
														X_RaGOO	11176060	11176448	Tom1	.	+
														X_RaGOO	21572504	21572653	Tom1	.	-
														X_RaGOO	21867600	21867835	Tom1	.	+
														Y_mapped_Scaffold_9_D1573_RaGOO	11683	12005	Tom1	.	-
														Y_RaGOO	219674	220174	Tom1	.	+
														Y_RaGOO	220328	220454	Tom1	.	+
														Y_RaGOO	273923	274031	Tom1	.	-
														Y_RaGOO	658131	658237	Tom1	.	-
														Y_RaGOO	852184	852515	Tom1	.	-
														Y_RaGOO	852663	853208	Tom1	.	-
														Y_RaGOO	969990	970095	Tom1	.	+
														2L_RaGOO	21355065	21360204	Transpac	.	+
														2R_RaGOO	2944494	2949666	Transpac	.	+
														2R_RaGOO	3431691	3436928	Transpac	.	+
														3L_RaGOO	12811609	12816860	Transpac	.	+
														3R_RaGOO	1361723	1366969	Transpac	.	-
														3R_RaGOO	2441547	2446507	Transpac	.	-
														3R_RaGOO	4781596	4786845	Transpac	.	-
														3R_RaGOO	17413981	17419227	Transpac	.	-
														Unmapped_Scaffold_8_D1580_D1567_RaGOO	82920	88157	Transpac	.	-
														X_RaGOO	14141526	14146768	Transpac	.	-
														X_RaGOO	17937291	17942536	Transpac	.	-
														X_RaGOO	20597419	20602661	Transpac	.	+
														X_RaGOO	21548850	21554091	Transpac	.	+
														2R_RaGOO	1423815	1432373	ZAM	.	+

## Sheet: dmsj7
DNA							LINE							LTR
2R_RaGOO	1457657	1461056	1360	.	+		2R_RaGOO	149224	153809	baggins	.	-		3R_RaGOO	12332440	12336476	1731	.	+
3R_RaGOO	1926469	1929871	1360	.	+		2R_RaGOO	4074550	4079721	baggins	.	+		2R_RaGOO	407083	413913	17.6	.	-
3R_RaGOO	2787329	2790726	1360	.	-		3L_RaGOO	24467902	24472648	baggins	.	+		2R_RaGOO	1330804	1338287	17.6	.	-
2R_RaGOO	20184247	20189571	3S18	.	+		X_RaGOO	21854457	21859744	baggins	.	-		2R_RaGOO	1498854	1506361	17.6	.	+
3L_RaGOO	27172809	27178903	3S18	.	+		2L_RaGOO	15742259	15742345	BS3	.	+		2R_RaGOO	1567120	1574615	17.6	.	+
2L_RaGOO	2281075	2282791	Bari1	.	-		2L_RaGOO	20774210	20774699	BS3	.	-		2R_RaGOO	2378352	2385013	17.6	.	-
2R_RaGOO	50898	52614	Bari1	.	+		2L_RaGOO	20943364	20944602	BS3	.	-		3L_RaGOO	23217069	23224403	17.6	.	-
2R_RaGOO	53011	54625	Bari1	.	+		2L_RaGOO	21275949	21276199	BS3	.	-		3L_RaGOO	23651252	23658349	17.6	.	-
2R_RaGOO	84221	85939	Bari1	.	+		2L_RaGOO	21693192	21694426	BS3	.	+		3L_RaGOO	24380781	24388277	17.6	.	+
2R_RaGOO	85940	87660	Bari1	.	+		2R_RaGOO	222808	222958	BS3	.	-		3L_RaGOO	26352181	26359175	17.6	.	+
2R_RaGOO	87661	89343	Bari1	.	+		2R_RaGOO	295738	296947	BS3	.	+		3R_RaGOO	1205617	1213124	17.6	.	+
2R_RaGOO	2271188	2272895	Bari1	.	+		2R_RaGOO	369425	370737	BS3	.	-		2R_RaGOO	529809	536805	297	.	+
2R_RaGOO	10349704	10351423	Bari1	.	-		2R_RaGOO	1806549	1807380	BS3	.	-		2R_RaGOO	2076801	2082573	297	.	-
3L_RaGOO	17453091	17454808	Bari1	.	+		2R_RaGOO	2024563	2025389	BS3	.	-		2R_RaGOO	22938638	22945603	297	.	+
3R_RaGOO	17896211	17897934	Bari1	.	+		2R_RaGOO	2485645	2485742	BS3	.	-		2R_RaGOO	15982979	15990470	412	.	-
3R_RaGOO	22386960	22388685	Bari1	.	-		2R_RaGOO	3032626	3033761	BS3	.	-		2R_RaGOO	17768759	17776242	412	.	+
X_RaGOO	3944037	3945760	Bari1	.	+		2R_RaGOO	4430899	4431145	BS3	.	+		3L_RaGOO	10962729	10970147	412	.	-
2L_RaGOO	20939764	20940792	Bari2	.	-		2R_RaGOO	4466861	4467103	BS3	.	+		3L_RaGOO	16657100	16664531	412	.	+
2R_RaGOO	4107532	4109082	Bari2	.	+		2R_RaGOO	4533466	4533974	BS3	.	-		3R_RaGOO	10687343	10694822	412	.	-
4_RaGOO	885208	886268	Bari2	.	-		2R_RaGOO	4535349	4535670	BS3	.	-		3R_RaGOO	22665572	22673092	412	.	-
X_RaGOO	21259921	21261198	Bari2	.	+		2R_RaGOO	5040103	5040771	BS3	.	+		3R_RaGOO	23107713	23115191	412	.	+
2L_RaGOO	18100816	18101921	FB	.	-		2R_RaGOO	5675723	5675937	BS3	.	+		X_RaGOO	19008484	19015977	412	.	+
2L_RaGOO	20827274	20829352	FB	.	+		3L_RaGOO	10170770	10171043	BS3	.	-		X_RaGOO	20936711	20944182	412	.	-
2L_RaGOO	20829612	20830785	FB	.	-		3L_RaGOO	20948132	20948533	BS3	.	-		Y_RaGOO	362744	369565	accord2	.	-
2L_RaGOO	20832713	20833930	FB	.	-		3L_RaGOO	23424699	23426578	BS3	.	-		2R_RaGOO	62416	68907	accord	.	+
2R_RaGOO	5449698	5450679	FB	.	+		3L_RaGOO	23598313	23599163	BS3	.	+		2R_RaGOO	172825	181371	accord	.	+
2R_RaGOO	5456481	5458427	FB	.	-		3L_RaGOO	23729297	23730563	BS3	.	-		3R_RaGOO	1949410	1955523	accord	.	+
2R_RaGOO	11722572	11723706	FB	.	-		3L_RaGOO	23800393	23801651	BS3	.	+		2L_RaGOO	20820053	20827173	blood	.	-
2R_RaGOO	17480742	17482124	FB	.	+		3L_RaGOO	23855009	23855368	BS3	.	-		2R_RaGOO	4479772	4487149	blood	.	+
2R_RaGOO	17482207	17485012	FB	.	-		3L_RaGOO	23855368	23855485	BS3	.	-		3L_RaGOO	9092641	9099997	blood	.	+
3L_RaGOO	3955692	3956694	FB	.	-		3L_RaGOO	23974026	23974156	BS3	.	-		3R_RaGOO	959061	966043	blood	.	-
3L_RaGOO	10102759	10103672	FB	.	-		3L_RaGOO	23979702	23980032	BS3	.	-		3R_RaGOO	987571	994334	blood	.	+
3L_RaGOO	11904945	11906037	FB	.	-		3L_RaGOO	23980094	23981371	BS3	.	-		3R_RaGOO	994430	1001163	blood	.	+
3L_RaGOO	17062709	17064177	FB	.	+		3L_RaGOO	23982752	23982894	BS3	.	-		3R_RaGOO	9919072	9926461	blood	.	-
3L_RaGOO	17064602	17065912	FB	.	-		3L_RaGOO	24048102	24049091	BS3	.	-		3R_RaGOO	14450464	14457861	blood	.	-
3L_RaGOO	18946570	18947724	FB	.	+		3L_RaGOO	24074771	24075760	BS3	.	+		X_RaGOO	21905883	21911974	blood	.	-
3L_RaGOO	18947871	18949014	FB	.	-		3L_RaGOO	24099949	24101185	BS3	.	+		2R_RaGOO	574000	580388	Burdock	.	+
3L_RaGOO	22917617	22918602	FB	.	-		3L_RaGOO	24187538	24187924	BS3	.	+		2R_RaGOO	864041	869920	Burdock	.	-
3L_RaGOO	26903857	26904767	FB	.	+		3L_RaGOO	24279729	24280729	BS3	.	-		2R_RaGOO	874246	880128	Burdock	.	-
3L_RaGOO	26904774	26906246	FB	.	-		3L_RaGOO	24331535	24332708	BS3	.	+		2L_RaGOO	22211435	22218720	Circe	.	+
3R_RaGOO	20326614	20327825	FB	.	+		3L_RaGOO	25110510	25110622	BS3	.	+		3R_RaGOO	679179	685908	Circe	.	-
3R_RaGOO	25226936	25230534	FB	.	+		3L_RaGOO	25457211	25457325	BS3	.	+		2L_RaGOO	12832216	12837169	copia	.	+
3R_RaGOO	30623677	30624803	FB	.	-		3L_RaGOO	26137643	26138914	BS3	.	-		2L_RaGOO	19658224	19662621	copia	.	-
4_RaGOO	549694	551060	FB	.	-		3L_RaGOO	26151904	26152656	BS3	.	-		2R_RaGOO	1240262	1244692	copia	.	-
X_RaGOO	36916	38645	FB	.	+		3L_RaGOO	26863647	26863830	BS3	.	-		3L_RaGOO	10655430	10660546	copia	.	+
X_RaGOO	39186	40213	FB	.	-		3L_RaGOO	27138918	27139571	BS3	.	+		3L_RaGOO	14857889	14862246	copia	.	-
X_RaGOO	2822445	2823553	FB	.	+		3L_RaGOO	27146879	27147534	BS3	.	+		3L_RaGOO	19623106	19628233	copia	.	+
X_RaGOO	2823693	2825631	FB	.	-		3L_RaGOO	27154846	27155502	BS3	.	+		3L_RaGOO	26682714	26687857	copia	.	-
X_RaGOO	8538620	8539711	FB	.	+		3L_RaGOO	27191877	27192199	BS3	.	+		3R_RaGOO	27805226	27810369	copia	.	+
X_RaGOO	8540140	8541087	FB	.	-		3L_RaGOO	27192222	27192870	BS3	.	+		X_RaGOO	17433991	17439121	copia	.	+
X_RaGOO	13531602	13532747	FB	.	+		3R_RaGOO	1511962	1512053	BS3	.	-		Y_RaGOO	534402	539505	copia	.	-
X_RaGOO	13533060	13534114	FB	.	-		3R_RaGOO	1518426	1518512	BS3	.	-		2R_RaGOO	3176829	3181508	diver2	.	+
2L_RaGOO	21030281	21031889	HB	.	-		3R_RaGOO	1528101	1528613	BS3	.	-		2R_RaGOO	3619452	3624346	diver2	.	-
2L_RaGOO	21261417	21263058	HB	.	-		3R_RaGOO	1632029	1633107	BS3	.	+		2R_RaGOO	1886805	1892316	diver	.	+
2L_RaGOO	21829767	21831120	HB	.	+		3R_RaGOO	2170702	2171013	BS3	.	+		2R_RaGOO	16470266	16476282	diver	.	+
2R_RaGOO	3695020	3696456	HB	.	-		3R_RaGOO	2358579	2358726	BS3	.	+		3R_RaGOO	690621	696709	diver	.	-
2R_RaGOO	6299259	6300865	HB	.	+		3R_RaGOO	2543814	2544599	BS3	.	+		3R_RaGOO	4242371	4248482	diver	.	-
3L_RaGOO	9901449	9902881	HB	.	-		3R_RaGOO	3388865	3389070	BS3	.	+		X_RaGOO	19882190	19888037	diver	.	+
3L_RaGOO	10098609	10100070	HB	.	-		3R_RaGOO	11233044	11234905	BS3	.	-		2R_RaGOO	262567	266818	Dm88	.	-
3L_RaGOO	22916101	22917616	HB	.	-		4_RaGOO	344789	344883	BS3	.	-		2R_RaGOO	283337	287686	Dm88	.	+
3L_RaGOO	24408366	24410002	HB	.	+		X_RaGOO	20089344	20089495	BS3	.	-		2R_RaGOO	3284332	3288701	Dm88	.	-
3L_RaGOO	26915248	26916707	HB	.	+		X_RaGOO	21412110	21413382	BS3	.	-		2R_RaGOO	3510891	3515316	Dm88	.	-
3R_RaGOO	3119447	3121094	HB	.	+		X_RaGOO	21606949	21607264	BS3	.	-		3L_RaGOO	24035794	24040233	Dm88	.	-
3R_RaGOO	3414334	3415831	HB	.	-		X_RaGOO	21608127	21608608	BS3	.	-		X_RaGOO	21826988	21831523	Dm88	.	+
3R_RaGOO	30419750	30421380	HB	.	-		X_RaGOO	21772394	21772874	BS3	.	-		2R_RaGOO	2314349	2319373	flea	.	+
4_RaGOO	838328	839726	HB	.	+		3R_RaGOO	3481324	3482086	BS4	.	+		3L_RaGOO	24151890	24156909	flea	.	+
X_RaGOO	20915032	20916501	HB	.	+		2R_RaGOO	5729432	5734135	BS	.	-		3L_RaGOO	27183197	27188210	flea	.	+
X_RaGOO	21159006	21160449	HB	.	+		2R_RaGOO	12842801	12847462	BS	.	-		3R_RaGOO	20301522	20306545	flea	.	-
X_RaGOO	21562640	21564158	HB	.	+		3L_RaGOO	18839966	18845109	BS	.	+		Unmapped_Scaffold_4_D1555_D1692_RaGOO	33171	38194	flea	.	+
2L_RaGOO	19671615	19673324	hopper2	.	+		2L_RaGOO	21529401	21533460	Cr1a	.	+		X_RaGOO	10261950	10266919	flea	.	-
3L_RaGOO	18203219	18204872	hopper2	.	-		2R_RaGOO	554340	558515	Cr1a	.	-		2L_RaGOO	21142973	21145434	frogger	.	+
3L_RaGOO	18208003	18209659	hopper2	.	-		2R_RaGOO	1546091	1550104	Cr1a	.	-		3L_RaGOO	25996051	25998064	frogger	.	-
3L_RaGOO	18212787	18214533	hopper2	.	-		2R_RaGOO	1724885	1728777	Cr1a	.	+		2L_RaGOO	21970882	21978511	GATE	.	-
2L_RaGOO	4900807	4902219	hopper	.	-		2R_RaGOO	2260749	2264425	Cr1a	.	+		2R_RaGOO	26827	33882	GATE	.	+
2L_RaGOO	13020360	13021787	hopper	.	-		2R_RaGOO	2929972	2933593	Cr1a	.	+		2R_RaGOO	1448131	1456493	GATE	.	-
2L_RaGOO	14557439	14558865	hopper	.	-		2R_RaGOO	3804175	3807918	Cr1a	.	+		2R_RaGOO	2963886	2972315	GATE	.	+
2L_RaGOO	17111748	17113180	hopper	.	+		3L_RaGOO	24832241	24835919	Cr1a	.	+		3L_RaGOO	23681818	23689613	GATE	.	-
2R_RaGOO	331994	333404	hopper	.	+		3L_RaGOO	26575610	26579884	Cr1a	.	+		3R_RaGOO	2143050	2151444	GATE	.	-
2R_RaGOO	839272	840484	hopper	.	-		3L_RaGOO	26698066	26702356	Cr1a	.	-		3R_RaGOO	2156494	2164959	GATE	.	-
2R_RaGOO	1285347	1286686	hopper	.	-		3R_RaGOO	897090	900805	Cr1a	.	+		3R_RaGOO	2894504	2902878	GATE	.	+
2R_RaGOO	2001358	2002733	hopper	.	+		Y_RaGOO	439907	443705	Cr1a	.	-		2L_RaGOO	21616121	21616361	gypsy10	.	+
2R_RaGOO	2608419	2609625	hopper	.	+		2L_RaGOO	21676418	21681112	Doc	.	+		2L_RaGOO	21721635	21723188	gypsy10	.	+
2R_RaGOO	4750483	4751939	hopper	.	-		2L_RaGOO	21882640	21887105	Doc	.	-		2L_RaGOO	21723308	21723744	gypsy10	.	+
2R_RaGOO	12149924	12151354	hopper	.	+		2R_RaGOO	566813	571491	Doc	.	-		2L_RaGOO	21741293	21741529	gypsy10	.	+
2R_RaGOO	16011221	16012641	hopper	.	+		2R_RaGOO	1974240	1978911	Doc	.	+		2R_RaGOO	144773	146996	gypsy10	.	+
3L_RaGOO	18106561	18107988	hopper	.	+		2R_RaGOO	3363307	3368001	Doc	.	-		2R_RaGOO	214622	217536	gypsy10	.	+
3L_RaGOO	22806347	22807774	hopper	.	+		2R_RaGOO	4213258	4217867	Doc	.	+		2R_RaGOO	217931	220215	gypsy10	.	+
3L_RaGOO	23307235	23308673	hopper	.	-		2R_RaGOO	4305024	4309608	Doc	.	-		2R_RaGOO	220277	221027	gypsy10	.	+
3L_RaGOO	24323400	24324778	hopper	.	+		2R_RaGOO	11919295	11923985	Doc	.	+		2R_RaGOO	221149	221317	gypsy10	.	+
3R_RaGOO	1225115	1226514	hopper	.	+		3L_RaGOO	15861668	15866340	Doc	.	-		2R_RaGOO	795419	795648	gypsy10	.	-
3R_RaGOO	3653400	3654826	hopper	.	+		3L_RaGOO	19702103	19709462	Doc	.	+		2R_RaGOO	1226240	1231661	gypsy10	.	+
3R_RaGOO	27537057	27538479	hopper	.	+		3L_RaGOO	23790489	23795170	Doc	.	+		2R_RaGOO	1231763	1232928	gypsy10	.	+
Unmapped_Scaffold_17_D1756_D1775_RaGOO	45058	46345	hopper	.	-		3L_RaGOO	24023669	24027693	Doc	.	-		2R_RaGOO	1233050	1233499	gypsy10	.	+
X_RaGOO	3198535	3199955	hopper	.	-		3L_RaGOO	24726830	24731467	Doc	.	+		2R_RaGOO	1371307	1371476	gypsy10	.	+
X_RaGOO	7455501	7456928	hopper	.	-		3L_RaGOO	25142504	25147199	Doc	.	+		2R_RaGOO	1704972	1705543	gypsy10	.	+
X_RaGOO	10823851	10825281	hopper	.	+		3L_RaGOO	26401752	26406430	Doc	.	-		2R_RaGOO	1708225	1708527	gypsy10	.	+
X_RaGOO	17599409	17600832	hopper	.	-		3L_RaGOO	27291157	27295853	Doc	.	+		2R_RaGOO	2420750	2420913	gypsy10	.	+
X_RaGOO	21140242	21141668	hopper	.	+		3R_RaGOO	2741900	2746394	Doc	.	+		2R_RaGOO	2474034	2474369	gypsy10	.	+
X_RaGOO	21252596	21253995	hopper	.	-		3R_RaGOO	24054786	24059303	Doc	.	-		2R_RaGOO	2559850	2563222	gypsy10	.	-
2L_RaGOO	16252412	16252959	INE-1	.	-		Y_RaGOO	770761	774746	Doc	.	+		2R_RaGOO	2572124	2572280	gypsy10	.	+
2L_RaGOO	17694374	17694959	INE-1	.	+		3L_RaGOO	26840170	26842541	Fw2	.	-		2R_RaGOO	2813748	2816810	gypsy10	.	+
2L_RaGOO	20085009	20085540	INE-1	.	-		3R_RaGOO	3397100	3400769	Fw2	.	-		2R_RaGOO	2816920	2818528	gypsy10	.	+
2L_RaGOO	20358196	20358731	INE-1	.	+		Y_RaGOO	730758	733794	Fw2	.	+		2R_RaGOO	2825911	2826908	gypsy10	.	-
2L_RaGOO	20621599	20622383	INE-1	.	+		2R_RaGOO	1225411	1225908	Fw3	.	+		2R_RaGOO	3190525	3193278	gypsy10	.	+
2L_RaGOO	20662816	20663345	INE-1	.	-		2R_RaGOO	1408232	1408740	Fw3	.	+		2R_RaGOO	3193278	3193841	gypsy10	.	+
2L_RaGOO	20712357	20712866	INE-1	.	-		2R_RaGOO	2288159	2289268	Fw3	.	-		2R_RaGOO	3193958	3194403	gypsy10	.	+
2L_RaGOO	20724488	20725051	INE-1	.	-		2R_RaGOO	3371867	3374205	Fw3	.	+		2R_RaGOO	3632842	3634694	gypsy10	.	+
2L_RaGOO	20729163	20729821	INE-1	.	-		3L_RaGOO	23235156	23236455	Fw3	.	-		2R_RaGOO	4117275	4117532	gypsy10	.	+
2L_RaGOO	20752637	20753162	INE-1	.	+		3L_RaGOO	23236471	23237045	Fw3	.	-		2R_RaGOO	4506241	4506567	gypsy10	.	+
2L_RaGOO	20798706	20799268	INE-1	.	+		3L_RaGOO	25037623	25038767	Fw3	.	+		2R_RaGOO	4544574	4549721	gypsy10	.	+
2L_RaGOO	20964864	20965572	INE-1	.	-		3L_RaGOO	25040192	25041258	Fw3	.	+		2R_RaGOO	4549794	4550048	gypsy10	.	+
2L_RaGOO	20966389	20966900	INE-1	.	-		3L_RaGOO	25643399	25644258	Fw3	.	+		3L_RaGOO	13975475	13976842	gypsy10	.	-
2L_RaGOO	20988709	20989308	INE-1	.	+		3L_RaGOO	26334450	26336338	Fw3	.	+		3L_RaGOO	23689840	23690518	gypsy10	.	-
2L_RaGOO	21001368	21001894	INE-1	.	-		3L_RaGOO	26337873	26339450	Fw3	.	+		3L_RaGOO	23690713	23692913	gypsy10	.	-
2L_RaGOO	21046064	21046594	INE-1	.	+		3L_RaGOO	27280711	27281414	Fw3	.	+		3L_RaGOO	23694050	23695444	gypsy10	.	-
2L_RaGOO	21138470	21138972	INE-1	.	+		3R_RaGOO	1802855	1804911	Fw3	.	+		3L_RaGOO	23764337	23764557	gypsy10	.	-
2L_RaGOO	21196727	21197373	INE-1	.	+		Chr0_RaGOO	1661377	1661897	Fw3	.	+		3L_RaGOO	24065878	24066331	gypsy10	.	-
2L_RaGOO	21513571	21514185	INE-1	.	-		X_RaGOO	21089746	21090662	Fw3	.	-		3L_RaGOO	24066453	24067618	gypsy10	.	-
2L_RaGOO	21525123	21525631	INE-1	.	-		Y_RaGOO	464705	465205	Fw3	.	+		3L_RaGOO	24067720	24073146	gypsy10	.	-
2L_RaGOO	21852726	21853227	INE-1	.	+		Y_RaGOO	467632	468475	Fw3	.	-		3L_RaGOO	24220376	24220570	gypsy10	.	+
2L_RaGOO	21867356	21867855	INE-1	.	-		2L_RaGOO	19645304	19647983	G2	.	-		3L_RaGOO	24699085	24699456	gypsy10	.	-
2R_RaGOO	19240	19782	INE-1	.	+		2L_RaGOO	19696103	19698764	G2	.	-		3L_RaGOO	25156539	25160074	gypsy10	.	+
2R_RaGOO	92287	92964	INE-1	.	-		2L_RaGOO	21552949	21555466	G2	.	+		3L_RaGOO	25160299	25161070	gypsy10	.	+
2R_RaGOO	277689	278282	INE-1	.	+		2R_RaGOO	1001687	1005060	G2	.	-		3L_RaGOO	25161208	25162360	gypsy10	.	+
2R_RaGOO	322767	323272	INE-1	.	-		3R_RaGOO	4748056	4752124	G2	.	+		3L_RaGOO	25162440	25162850	gypsy10	.	+
2R_RaGOO	414837	415397	INE-1	.	+		XY_mapped_Scaffold_7_D1574_RaGOO	25787	28358	G2	.	-		3L_RaGOO	26749903	26750264	gypsy10	.	+
2R_RaGOO	503031	503554	INE-1	.	+		3L_RaGOO	24975114	24979571	G3	.	-		3L_RaGOO	27038820	27039059	gypsy10	.	-
2R_RaGOO	505320	506153	INE-1	.	-		2L_RaGOO	5340	6520	G4	.	-		3R_RaGOO	2533429	2533902	gypsy10	.	-
2R_RaGOO	796797	797315	INE-1	.	-		2L_RaGOO	19292062	19293061	G4	.	-		3R_RaGOO	2804079	2804472	gypsy10	.	-
2R_RaGOO	894384	894975	INE-1	.	+		2R_RaGOO	279494	280656	G4	.	+		X_RaGOO	21049148	21049369	gypsy10	.	-
2R_RaGOO	925673	926179	INE-1	.	+		2R_RaGOO	3183497	3185337	G4	.	-		2R_RaGOO	2276577	2276800	gypsy11	.	-
2R_RaGOO	1386197	1386745	INE-1	.	+		2R_RaGOO	4082334	4084056	G4	.	+		2R_RaGOO	2471552	2472470	gypsy11	.	-
2R_RaGOO	1634529	1635068	INE-1	.	+		2R_RaGOO	4191600	4192808	G4	.	+		2R_RaGOO	2472528	2473028	gypsy11	.	-
2R_RaGOO	1952451	1952996	INE-1	.	+		2R_RaGOO	5790836	5792081	G4	.	+		2R_RaGOO	2474421	2475142	gypsy11	.	-
2R_RaGOO	1968874	1969414	INE-1	.	-		2R_RaGOO	5793936	5796043	G4	.	+		2R_RaGOO	2820374	2820600	gypsy11	.	-
2R_RaGOO	2127479	2128057	INE-1	.	-		3L_RaGOO	9917106	9918159	G4	.	+		2R_RaGOO	4222765	4223215	gypsy11	.	-
2R_RaGOO	2448239	2448750	INE-1	.	+		3L_RaGOO	23256051	23257916	G4	.	-		2R_RaGOO	4326134	4327090	gypsy11	.	-
2R_RaGOO	2540562	2541289	INE-1	.	-		3L_RaGOO	23754656	23756964	G4	.	-		3L_RaGOO	23832732	23833294	gypsy11	.	+
2R_RaGOO	2771833	2772448	INE-1	.	-		3L_RaGOO	23858170	23860502	G4	.	+		3L_RaGOO	24422319	24423932	gypsy11	.	+
2R_RaGOO	3050559	3051129	INE-1	.	+		3L_RaGOO	23873857	23876564	G4	.	-		3L_RaGOO	24424098	24427883	gypsy11	.	+
2R_RaGOO	3185334	3185955	INE-1	.	+		3L_RaGOO	24265981	24268644	G4	.	-		3L_RaGOO	24428347	24429073	gypsy11	.	+
2R_RaGOO	3247630	3248250	INE-1	.	-		3L_RaGOO	24538555	24541601	G4	.	-		3L_RaGOO	24429391	24429840	gypsy11	.	+
2R_RaGOO	3263590	3264185	INE-1	.	-		3L_RaGOO	24544794	24547915	G4	.	+		3L_RaGOO	25286138	25286807	gypsy11	.	-
2R_RaGOO	3570435	3571060	INE-1	.	-		3L_RaGOO	25004914	25006650	G4	.	+		3L_RaGOO	25286943	25287259	gypsy11	.	-
2R_RaGOO	3629114	3629718	INE-1	.	-		3L_RaGOO	26034023	26035769	G4	.	+		3L_RaGOO	25473880	25474434	gypsy11	.	+
2R_RaGOO	3652260	3652757	INE-1	.	-		3L_RaGOO	26323937	26325312	G4	.	+		3L_RaGOO	26301533	26301773	gypsy11	.	+
2R_RaGOO	3683821	3684398	INE-1	.	+		3L_RaGOO	26383338	26386193	G4	.	+		3R_RaGOO	1121404	1121725	gypsy11	.	-
2R_RaGOO	3870674	3871224	INE-1	.	+		3R_RaGOO	2242836	2244139	G4	.	+		3R_RaGOO	1686678	1687833	gypsy11	.	+
2R_RaGOO	4004164	4004709	INE-1	.	-		3R_RaGOO	2736494	2740046	G4	.	-		3R_RaGOO	1687935	1688386	gypsy11	.	+
2R_RaGOO	4007620	4008166	INE-1	.	-		3R_RaGOO	2975034	2977802	G4	.	-		3R_RaGOO	2483272	2485739	gypsy11	.	-
2R_RaGOO	4122321	4122834	INE-1	.	-		X_RaGOO	20959902	20961634	G4	.	+		3R_RaGOO	2486578	2488431	gypsy11	.	-
2R_RaGOO	4421594	4422182	INE-1	.	-		Y_RaGOO	407346	408280	G4	.	+		Chr0_RaGOO	1403370	1403623	gypsy11	.	-
2R_RaGOO	4457535	4458170	INE-1	.	-		211000022280456_RaGOO	1877	2697	G5A	.	+		X_RaGOO	21005998	21006284	gypsy11	.	-
2R_RaGOO	4503794	4504324	INE-1	.	-		2L_RaGOO	20758973	20760033	G5A	.	+		Y_RaGOO	44629	45195	gypsy11	.	-
2R_RaGOO	4514539	4515117	INE-1	.	-		2L_RaGOO	21925494	21927715	G5A	.	+		Y_RaGOO	48877	49445	gypsy11	.	-
2R_RaGOO	4518191	4519190	INE-1	.	+		2L_RaGOO	21929802	21930435	G5A	.	+		Y_RaGOO	257044	258119	gypsy11	.	+
2R_RaGOO	4580712	4581307	INE-1	.	+		2R_RaGOO	2475556	2478729	G5A	.	+		Y_RaGOO	258202	258567	gypsy11	.	+
2R_RaGOO	4737762	4738354	INE-1	.	+		2R_RaGOO	2640429	2641416	G5A	.	-		Y_RaGOO	499783	501862	gypsy11	.	+
2R_RaGOO	4745851	4746554	INE-1	.	-		2R_RaGOO	3298402	3298922	G5A	.	+		Y_RaGOO	501872	502379	gypsy11	.	+
2R_RaGOO	4811114	4811688	INE-1	.	-		2R_RaGOO	3585686	3588038	G5A	.	+		Y_RaGOO	554957	555176	gypsy11	.	-
2R_RaGOO	4861125	4861663	INE-1	.	+		2R_RaGOO	4917648	4918329	G5A	.	-		2R_RaGOO	98978	108867	gypsy12	.	-
2R_RaGOO	4928440	4928945	INE-1	.	+		2R_RaGOO	4918414	4919709	G5A	.	-		2R_RaGOO	5718926	5728963	gypsy12	.	-
2R_RaGOO	4935971	4936613	INE-1	.	+		3L_RaGOO	23779012	23779723	G5A	.	+		3R_RaGOO	668288	676982	gypsy12	.	+
2R_RaGOO	4948740	4949298	INE-1	.	-		3L_RaGOO	23779714	23781201	G5A	.	+		2R_RaGOO	476137	482791	gypsy2	.	+
2R_RaGOO	4965081	4965673	INE-1	.	-		3L_RaGOO	23986411	23987989	G5A	.	-		3L_RaGOO	23546625	23554135	gypsy2	.	+
2R_RaGOO	5311638	5312138	INE-1	.	-		3L_RaGOO	24250476	24251200	G5A	.	+		3R_RaGOO	977762	985204	gypsy2	.	-
2R_RaGOO	5360239	5360777	INE-1	.	-		3L_RaGOO	24302009	24302682	G5A	.	-		2R_RaGOO	5007313	5014506	gypsy3	.	+
2R_RaGOO	5439439	5439941	INE-1	.	+		3L_RaGOO	24364571	24366063	G5A	.	+		2L_RaGOO	21104875	21111510	gypsy4	.	-
2R_RaGOO	5445562	5446174	INE-1	.	-		3L_RaGOO	24394240	24395263	G5A	.	+		2L_RaGOO	22109483	22116070	gypsy4	.	-
2R_RaGOO	5926594	5927178	INE-1	.	-		3L_RaGOO	25177493	25178766	G5A	.	+		2R_RaGOO	2509970	2516692	gypsy4	.	+
2R_RaGOO	6266244	6266762	INE-1	.	-		3L_RaGOO	25426294	25427635	G5A	.	-		2R_RaGOO	2530883	2536606	gypsy4	.	-
3L_RaGOO	34519	35190	INE-1	.	+		3L_RaGOO	25441853	25443692	G5A	.	-		3L_RaGOO	26395194	26401541	gypsy4	.	-
3L_RaGOO	51540	52382	INE-1	.	+		3L_RaGOO	25443693	25444446	G5A	.	-		3L_RaGOO	26667349	26673861	gypsy4	.	+
3L_RaGOO	6014364	6014891	INE-1	.	+		3L_RaGOO	26172027	26174207	G5A	.	-		3R_RaGOO	827787	834580	gypsy4	.	+
3L_RaGOO	9757433	9758022	INE-1	.	-		3R_RaGOO	884010	885513	G5A	.	+		X_RaGOO	21016887	21023725	gypsy5	.	-
3L_RaGOO	10050866	10051394	INE-1	.	-		3R_RaGOO	1572064	1573587	G5A	.	-		2L_RaGOO	21542351	21549659	gypsy6	.	+
3L_RaGOO	10146077	10146620	INE-1	.	+		3R_RaGOO	1839023	1839634	G5A	.	-		2R_RaGOO	1138020	1145838	gypsy6	.	-
3L_RaGOO	13969991	13970529	INE-1	.	+		3R_RaGOO	1841830	1842440	G5A	.	-		2R_RaGOO	3327161	3331785	gypsy7	.	-
3L_RaGOO	15931595	15932124	INE-1	.	-		3R_RaGOO	1844666	1845276	G5A	.	-		2R_RaGOO	4178107	4183529	gypsy7	.	-
3L_RaGOO	18216552	18217052	INE-1	.	+		3R_RaGOO	1847299	1847912	G5A	.	-		3L_RaGOO	26618298	26623009	gypsy7	.	-
3L_RaGOO	19730095	19730591	INE-1	.	+		3R_RaGOO	2124759	2125945	G5A	.	+		3L_RaGOO	26623094	26628079	gypsy7	.	-
3L_RaGOO	20738352	20738949	INE-1	.	-		3R_RaGOO	3132285	3132811	G5A	.	-		3L_RaGOO	26628175	26632854	gypsy7	.	-
3L_RaGOO	22948643	22949172	INE-1	.	+		Unmapped_Scaffold_4_D1555_D1692_RaGOO	54318	56159	G5A	.	+		3L_RaGOO	26632950	26637545	gypsy7	.	-
3L_RaGOO	23083978	23084500	INE-1	.	-		Unmapped_Scaffold_4_D1555_D1692_RaGOO	56158	56831	G5A	.	+		2R_RaGOO	4157499	4162422	gypsy8	.	+
3L_RaGOO	23167404	23168070	INE-1	.	-		X_RaGOO	19050346	19050966	G5A	.	+		2R_RaGOO	2069080	2074387	gypsy9	.	-
3L_RaGOO	23194044	23194597	INE-1	.	-		X_RaGOO	20912294	20912969	G5A	.	-		2L_RaGOO	21754871	21761849	gypsy	.	+
3L_RaGOO	23320530	23321033	INE-1	.	+		X_RaGOO	21405958	21407560	G5A	.	+		Y_RaGOO	182945	190274	gypsy	.	+
3L_RaGOO	23355476	23355982	INE-1	.	-		X_RaGOO	21863126	21864327	G5A	.	-		2R_RaGOO	4135576	4141831	HMS-Beagle2	.	+
3L_RaGOO	23513405	23513919	INE-1	.	-		Y_RaGOO	197125	199326	G5A	.	+		2R_RaGOO	11341821	11348348	HMS-Beagle2	.	+
3L_RaGOO	23537256	23537781	INE-1	.	-		Y_RaGOO	455272	457022	G5A	.	+		3L_RaGOO	23601228	23607746	HMS-Beagle2	.	+
3L_RaGOO	23925417	23925912	INE-1	.	-		Y_RaGOO	879815	880698	G5A	.	-		3L_RaGOO	27028454	27035252	HMS-Beagle2	.	-
3L_RaGOO	24028529	24029042	INE-1	.	-		2R_RaGOO	4713117	4717890	G5	.	+		3R_RaGOO	15858441	15864728	HMS-Beagle2	.	+
3L_RaGOO	24228921	24229473	INE-1	.	+		2L_RaGOO	21596052	21598150	G6	.	+		X_RaGOO	12206377	12212904	HMS-Beagle2	.	+
3L_RaGOO	24354899	24355415	INE-1	.	-		2L_RaGOO	21877324	21879348	G6	.	-		X_RaGOO	21369110	21375455	HMS-Beagle2	.	+
3L_RaGOO	24819515	24820891	INE-1	.	+		2R_RaGOO	4150706	4152680	G6	.	-		2R_RaGOO	11634760	11641794	HMS-Beagle	.	+
3L_RaGOO	24820901	24821715	INE-1	.	+		2R_RaGOO	4152786	4154581	G6	.	-		2R_RaGOO	1733147	1740555	Idefix	.	+
3L_RaGOO	24838135	24839492	INE-1	.	+		2R_RaGOO	5816098	5818129	G6	.	+		3L_RaGOO	25963142	25969281	Idefix	.	+
3L_RaGOO	24839502	24840208	INE-1	.	+		3L_RaGOO	23328305	23330116	G6	.	+		3L_RaGOO	26484602	26490762	Idefix	.	-
3L_RaGOO	24853988	24854754	INE-1	.	+		3L_RaGOO	24789911	24791933	G6	.	-		Unmapped_Scaffold_8_D1580_D1567_RaGOO	34105	41436	Idefix	.	+
3L_RaGOO	24909192	24909702	INE-1	.	-		3L_RaGOO	25445188	25449609	G6	.	-		X_RaGOO	20879348	20886574	Idefix	.	-
3L_RaGOO	25108521	25109038	INE-1	.	+		3R_RaGOO	1808539	1810411	G6	.	-		2R_RaGOO	4673619	4677223	invader1	.	+
3L_RaGOO	25174013	25174575	INE-1	.	-		2R_RaGOO	4218870	4220058	G7	.	+		2R_RaGOO	4980165	4984132	invader1	.	+
3L_RaGOO	25400135	25400635	INE-1	.	-		2R_RaGOO	4410300	4411501	G7	.	+		3L_RaGOO	23717541	23721046	invader1	.	-
3L_RaGOO	25505707	25506441	INE-1	.	+		211000022279177_RaGOO	3334	4134	Helena	.	+		3L_RaGOO	26754193	26758797	invader1	.	+
3L_RaGOO	25569611	25570113	INE-1	.	-		2L_RaGOO	19623499	19624518	Helena	.	+		3R_RaGOO	1417119	1420475	invader1	.	-
3L_RaGOO	25655066	25655570	INE-1	.	-		2L_RaGOO	19663951	19664970	Helena	.	+		2L_RaGOO	21156188	21161206	invader2	.	-
3L_RaGOO	25855034	25855744	INE-1	.	-		2L_RaGOO	19667261	19668275	Helena	.	+		2R_RaGOO	1309267	1314122	invader2	.	-
3L_RaGOO	25944123	25944810	INE-1	.	-		2R_RaGOO	3243381	3243500	Helena	.	+		2R_RaGOO	2229846	2234644	invader2	.	-
3L_RaGOO	25984766	25985278	INE-1	.	+		2R_RaGOO	3244096	3244817	Helena	.	+		2R_RaGOO	2453705	2468134	invader2	.	-
3L_RaGOO	26184703	26185210	INE-1	.	-		2R_RaGOO	3478827	3479406	Helena	.	-		2R_RaGOO	3421539	3426640	invader2	.	+
3L_RaGOO	26561335	26561892	INE-1	.	+		2R_RaGOO	3479676	3480630	Helena	.	-		3L_RaGOO	23401207	23405532	invader2	.	+
3L_RaGOO	26603768	26604266	INE-1	.	+		2R_RaGOO	3480635	3481584	Helena	.	-		3R_RaGOO	2494348	2499092	invader2	.	+
3L_RaGOO	26659298	26659897	INE-1	.	-		2R_RaGOO	3481799	3482491	Helena	.	-		3R_RaGOO	2582998	2588126	invader2	.	-
3L_RaGOO	26922808	26923343	INE-1	.	+		2R_RaGOO	3482848	3483126	Helena	.	-		X_RaGOO	21109441	21113749	invader2	.	-
3L_RaGOO	27201699	27202246	INE-1	.	-		2R_RaGOO	4264351	4265173	Helena	.	-		2R_RaGOO	1793246	1803823	invader3	.	-
3L_RaGOO	27203164	27203804	INE-1	.	-		3L_RaGOO	23340865	23342092	Helena	.	-		2R_RaGOO	2012566	2021840	invader3	.	-
3L_RaGOO	27218579	27219125	INE-1	.	+		3L_RaGOO	25054909	25055217	Helena	.	-		2R_RaGOO	5046441	5051872	invader3	.	-
3L_RaGOO	27307835	27308401	INE-1	.	-		3L_RaGOO	26062313	26062512	Helena	.	-		2R_RaGOO	5797795	5803248	invader3	.	+
3R_RaGOO	942017	942529	INE-1	.	+		3L_RaGOO	26568202	26569437	Helena	.	-		3L_RaGOO	24144840	24150314	invader3	.	+
3R_RaGOO	943650	944167	INE-1	.	-		3L_RaGOO	26845036	26846271	Helena	.	-		3L_RaGOO	25688174	25692678	invader3	.	-
3R_RaGOO	1280706	1281456	INE-1	.	+		3R_RaGOO	2061218	2061476	Helena	.	+		X_RaGOO	21117447	21122817	invader3	.	-
3R_RaGOO	1709185	1709706	INE-1	.	-		3R_RaGOO	2061796	2061935	Helena	.	+		Y_mapped_Scaffold_5_D1748_D1610_RaGOO	12292	17715	invader3	.	+
3R_RaGOO	2756872	2757554	INE-1	.	-		3R_RaGOO	2062128	2062298	Helena	.	+		3L_RaGOO	18199675	18202649	invader4	.	+
3R_RaGOO	2781920	2782457	INE-1	.	-		3R_RaGOO	2062297	2063526	Helena	.	+		3L_RaGOO	24972177	24975113	invader4	.	+
3R_RaGOO	2846434	2847024	INE-1	.	-		3R_RaGOO	2140510	2141593	Helena	.	-		3L_RaGOO	26093347	26096418	invader4	.	-
3R_RaGOO	2946911	2947573	INE-1	.	-		3R_RaGOO	2152311	2152419	Helena	.	-		3L_RaGOO	26490765	26493843	invader4	.	+
3R_RaGOO	3023108	3023670	INE-1	.	+		3R_RaGOO	6306750	6307041	Helena	.	+		3L_RaGOO	26751541	26754079	invader4	.	+
3R_RaGOO	3073784	3074315	INE-1	.	+		X_RaGOO	29738	30199	Helena	.	+		4_RaGOO	900970	903993	invader4	.	-
3R_RaGOO	3186866	3187491	INE-1	.	-		X_RaGOO	32842	33303	Helena	.	+		X_RaGOO	21385180	21388870	invader5	.	-
3R_RaGOO	4422233	4422807	INE-1	.	-		X_RaGOO	36279	36683	Helena	.	+		2R_RaGOO	2702335	2707379	invader6	.	-
3R_RaGOO	4547766	4548276	INE-1	.	+		X_RaGOO	17725912	17726246	Helena	.	-		3L_RaGOO	26520936	26534825	invader6	.	-
4_RaGOO	57555	58162	INE-1	.	-		X_RaGOO	20928215	20928667	Helena	.	-		3L_RaGOO	13962690	13969864	mdg1	.	-
4_RaGOO	123964	124553	INE-1	.	+		X_RaGOO	21409206	21410039	Helena	.	-		3R_RaGOO	9877797	9885122	mdg1	.	+
4_RaGOO	129188	129683	INE-1	.	-		X_RaGOO	21410101	21410510	Helena	.	-		X_RaGOO	5126246	5133597	mdg1	.	+
4_RaGOO	212126	212671	INE-1	.	-		Y_mapped_Scaffold_5_D1748_D1610_RaGOO	31257	32708	Helena	.	-		2R_RaGOO	4444668	4450146	mdg3	.	-
4_RaGOO	233638	234314	INE-1	.	+		Y_RaGOO	130797	131138	Helena	.	+		2R_RaGOO	16316030	16321531	mdg3	.	-
4_RaGOO	322457	322963	INE-1	.	-		Y_RaGOO	135809	136150	Helena	.	+		2R_RaGOO	17358596	17364158	mdg3	.	-
4_RaGOO	352717	353309	INE-1	.	-		2R_RaGOO	4385905	4391885	HeT-A	.	+		3L_RaGOO	9586019	9591486	mdg3	.	-
4_RaGOO	370221	370909	INE-1	.	-		2R_RaGOO	302569	306962	Ivk	.	+		3L_RaGOO	24529914	24535036	mdg3	.	-
4_RaGOO	438809	439322	INE-1	.	-		2R_RaGOO	1661958	1666479	Ivk	.	+		3L_RaGOO	26344695	26350079	mdg3	.	-
4_RaGOO	524117	524650	INE-1	.	-		2R_RaGOO	1766153	1771146	Ivk	.	+		3R_RaGOO	12362942	12368451	mdg3	.	-
4_RaGOO	531339	531882	INE-1	.	-		2R_RaGOO	2343979	2349349	Ivk	.	-		3R_RaGOO	25844720	25850222	mdg3	.	-
4_RaGOO	969619	970197	INE-1	.	+		2R_RaGOO	11994686	12000038	Ivk	.	-		Y_RaGOO	209926	215202	mdg3	.	-
4_RaGOO	991274	991854	INE-1	.	+		3L_RaGOO	20215357	20220726	Ivk	.	+		3R_RaGOO	2728952	2734401	micropia	.	+
4_RaGOO	1033616	1034157	INE-1	.	-		3L_RaGOO	26758795	26763413	Ivk	.	-		2L_RaGOO	2239907	2246092	opus	.	+
4_RaGOO	1076560	1077277	INE-1	.	-		3R_RaGOO	1182200	1186894	Ivk	.	-		3L_RaGOO	23991588	23997764	opus	.	-
4_RaGOO	1081043	1081640	INE-1	.	+		3R_RaGOO	2050384	2055742	Ivk	.	+		3R_RaGOO	2245667	2251789	opus	.	+
4_RaGOO	1111960	1112464	INE-1	.	-		3R_RaGOO	9864151	9869512	Ivk	.	-		X_RaGOO	6949441	6955637	opus	.	-
X_RaGOO	34402	34915	INE-1	.	+		3R_RaGOO	17886029	17891393	Ivk	.	+		Y_RaGOO	433730	439905	opus	.	+
X_RaGOO	66574	67297	INE-1	.	+		X_RaGOO	21866925	21871494	Ivk	.	+		3L_RaGOO	24732793	24735238	Osvaldo	.	+
X_RaGOO	92628	93215	INE-1	.	+		2R_RaGOO	18737747	18742768	jockey	.	-		3L_RaGOO	25525084	25526474	Osvaldo	.	-
X_RaGOO	584520	585017	INE-1	.	+		2R_RaGOO	20300498	20305466	jockey	.	+		3R_RaGOO	2506859	2508226	Osvaldo	.	-
X_RaGOO	6374868	6375387	INE-1	.	-		3R_RaGOO	7269924	7274937	jockey	.	+		3R_RaGOO	2508988	2511299	Osvaldo	.	-
X_RaGOO	18575291	18575970	INE-1	.	-		3R_RaGOO	10082800	10087806	jockey	.	-		2R_RaGOO	2385014	2392369	Quasimodo	.	+
X_RaGOO	20112027	20112549	INE-1	.	-		3R_RaGOO	16809278	16814325	jockey	.	-		2R_RaGOO	3351598	3358887	Quasimodo	.	+
X_RaGOO	20496050	20496592	INE-1	.	+		3R_RaGOO	24101271	24106288	jockey	.	+		2R_RaGOO	3385373	3392633	Quasimodo	.	+
X_RaGOO	20808216	20808848	INE-1	.	+		4_RaGOO	1246507	1251519	jockey	.	+		3L_RaGOO	13282836	13290201	Quasimodo	.	+
X_RaGOO	21176914	21177432	INE-1	.	-		X_RaGOO	19958854	19963876	jockey	.	-		3L_RaGOO	24313608	24320881	Quasimodo	.	-
X_RaGOO	21194629	21195197	INE-1	.	+		2R_RaGOO	649671	653917	Juan	.	+		3L_RaGOO	24550902	24558241	Quasimodo	.	+
X_RaGOO	21293612	21294140	INE-1	.	+		2R_RaGOO	1130933	1135142	Juan	.	+		3L_RaGOO	25617039	25623924	Quasimodo	.	+
X_RaGOO	21426965	21427653	INE-1	.	-		3L_RaGOO	19221635	19225838	Juan	.	-		3L_RaGOO	25745304	25752083	Quasimodo	.	-
X_RaGOO	21460184	21460692	INE-1	.	-		3L_RaGOO	20040156	20044127	Juan	.	-		3L_RaGOO	26372259	26379597	Quasimodo	.	-
X_RaGOO	21468697	21469233	INE-1	.	-		3R_RaGOO	10411411	10415638	Juan	.	+		3R_RaGOO	1963952	1970209	Quasimodo	.	+
X_RaGOO	21474484	21475101	INE-1	.	+		3R_RaGOO	11241509	11245735	Juan	.	+		Unmapped_Scaffold_17_D1756_D1775_RaGOO	31966	39330	Quasimodo	.	-
X_RaGOO	21517467	21517983	INE-1	.	+		X_RaGOO	7637194	7641440	Juan	.	-		211000022278273_RaGOO	1905	3757	rooA	.	-
X_RaGOO	21715401	21715925	INE-1	.	-		X_RaGOO	17530802	17534956	Juan	.	-		211000022278515_RaGOO	29	457	rooA	.	-
X_RaGOO	21757913	21758427	INE-1	.	-		X_RaGOO	21079530	21083774	Juan	.	-		211000022278515_RaGOO	808	1189	rooA	.	-
X_RaGOO	21766425	21766940	INE-1	.	-		2R_RaGOO	171186	172824	R1-2	.	+		211000022278744_RaGOO	7530	9120	rooA	.	+
X_RaGOO	21860992	21861491	INE-1	.	+		2R_RaGOO	4711378	4712716	R1-2	.	-		211000022278744_RaGOO	9803	10302	rooA	.	+
Y_RaGOO	406760	407260	INE-1	.	+		3L_RaGOO	13961782	13962686	R1-2	.	-		2L_RaGOO	21794420	21794719	rooA	.	+
2R_RaGOO	5792082	5793935	looper1	.	+		3L_RaGOO	24341462	24342594	R1-2	.	-		2L_RaGOO	21938140	21941512	rooA	.	+
2R_RaGOO	1835494	1836284	mariner2	.	+		3L_RaGOO	25105646	25106954	R1-2	.	-		2L_RaGOO	21941962	21943252	rooA	.	+
3L_RaGOO	9984877	9985788	mariner2	.	-		3L_RaGOO	25107008	25108438	R1-2	.	-		2L_RaGOO	22209840	22210224	rooA	.	-
X_RaGOO	21714217	21715088	mariner2	.	-		3L_RaGOO	27040715	27041403	R1-2	.	-		2L_RaGOO	22242487	22244336	rooA	.	-
2L_RaGOO	19648298	19650327	pogo	.	-		3R_RaGOO	944440	945439	R1-2	.	+		2L_RaGOO	22245045	22245273	rooA	.	-
2R_RaGOO	17420764	17422882	pogo	.	+		3R_RaGOO	1398925	1399867	R1-2	.	+		2R_RaGOO	75938	78848	rooA	.	-
3L_RaGOO	14757952	14760075	pogo	.	-		3R_RaGOO	1408551	1409507	R1-2	.	+		2R_RaGOO	118621	118994	rooA	.	-
3L_RaGOO	26941369	26943495	pogo	.	-		Y_RaGOO	226383	227627	R1-2	.	-		2R_RaGOO	125439	128206	rooA	.	-
3L_RaGOO	26129838	26131541	S2	.	-		Y_RaGOO	860269	861634	R1-2	.	-		2R_RaGOO	147824	149196	rooA	.	-
3R_RaGOO	1873556	1875152	S2	.	+		Y_RaGOO	865197	866288	R1-2	.	-		2R_RaGOO	194711	197962	rooA	.	-
2R_RaGOO	1292238	1293774	Tc1-2	.	+		Y_RaGOO	870019	871246	R1-2	.	-		2R_RaGOO	797504	799248	rooA	.	-
2R_RaGOO	1469359	1470961	Tc1-2	.	-		Y_RaGOO	874997	876347	R1-2	.	-		2R_RaGOO	799749	801446	rooA	.	-
2R_RaGOO	2541777	2543227	Tc1-2	.	-		2L_RaGOO	22028629	22033748	Rt1a	.	-		2R_RaGOO	806125	808172	rooA	.	-
2R_RaGOO	4939615	4941030	Tc1-2	.	+		2R_RaGOO	2600417	2605464	Rt1a	.	-		2R_RaGOO	808167	808493	rooA	.	-
2R_RaGOO	5582854	5584227	Tc1-2	.	-		3L_RaGOO	26141880	26146187	Rt1a	.	-		2R_RaGOO	942087	945397	rooA	.	+
2R_RaGOO	11501758	11503321	Tc1-2	.	+		3R_RaGOO	1675624	1680728	Rt1a	.	+		2R_RaGOO	945532	945972	rooA	.	+
3L_RaGOO	23724970	23726459	Tc1-2	.	+		3R_RaGOO	2312689	2317471	Rt1a	.	-		2R_RaGOO	1086118	1089276	rooA	.	+
3L_RaGOO	26657039	26658533	Tc1-2	.	+		3R_RaGOO	10277089	10282126	Rt1a	.	-		2R_RaGOO	1089415	1089721	rooA	.	+
3R_RaGOO	2591391	2592848	Tc1-2	.	-		2L_RaGOO	21426987	21431584	Rt1b	.	+		2R_RaGOO	1258235	1258598	rooA	.	-
3R_RaGOO	2637940	2639409	Tc1-2	.	-		2R_RaGOO	3763738	3768639	Rt1b	.	-		2R_RaGOO	1398057	1398407	rooA	.	-
4_RaGOO	337414	339011	Tc1-2	.	-		3L_RaGOO	13220073	13225291	Rt1b	.	-		2R_RaGOO	1765605	1765754	rooA	.	-
4_RaGOO	796129	797744	Tc1-2	.	+		3L_RaGOO	25611945	25616993	Rt1b	.	-		2R_RaGOO	2373791	2377351	rooA	.	+
4_RaGOO	959228	960663	Tc1-2	.	+		3L_RaGOO	26555150	26559538	Rt1b	.	+		2R_RaGOO	2377494	2377906	rooA	.	+
2R_RaGOO	1305887	1307285	Tc1	.	+		3R_RaGOO	8044879	8049315	Rt1b	.	-		2R_RaGOO	2799918	2800160	rooA	.	+
2R_RaGOO	4025171	4026768	Tc1	.	+		3R_RaGOO	16030584	16035769	Rt1b	.	-		2R_RaGOO	2800392	2801488	rooA	.	+
2R_RaGOO	4850454	4852099	Tc1	.	-		Y_RaGOO	57139	61407	Rt1b	.	-		2R_RaGOO	2819200	2819911	rooA	.	+
3L_RaGOO	19643050	19644694	Tc1	.	-		Y_RaGOO	592921	597231	Rt1b	.	+		2R_RaGOO	3131037	3131238	rooA	.	+
3L_RaGOO	24166857	24168229	Tc1	.	-		Y_RaGOO	652777	657650	Rt1b	.	+		2R_RaGOO	3131252	3131427	rooA	.	+
3L_RaGOO	25038768	25040191	Tc1	.	+									2R_RaGOO	3206134	3206483	rooA	.	+
3L_RaGOO	26336433	26337872	Tc1	.	+									2R_RaGOO	3467879	3469256	rooA	.	-
3L_RaGOO	26499046	26500661	Tc1	.	+									2R_RaGOO	3469750	3474833	rooA	.	-
3R_RaGOO	4042251	4043876	Tc1	.	+									2R_RaGOO	3654997	3655310	rooA	.	-
4_RaGOO	1154084	1155507	Tc1	.	-									2R_RaGOO	3655309	3656489	rooA	.	-
X_RaGOO	19079183	19080800	Tc1	.	+									2R_RaGOO	3685292	3686125	rooA	.	-
X_RaGOO	21682843	21684500	Tc1	.	+									2R_RaGOO	3686425	3691706	rooA	.	-
X_RaGOO	21711661	21713029	Tc1	.	+									2R_RaGOO	4044241	4044505	rooA	.	+
Y_RaGOO	120802	122179	Tc1	.	+									2R_RaGOO	4143044	4143314	rooA	.	+
3R_RaGOO	3828834	3830522	Tc3	.	+									2R_RaGOO	4154716	4154901	rooA	.	+
3L_RaGOO	24431334	24433414	transib1	.	-									2R_RaGOO	4154892	4155065	rooA	.	+
3L_RaGOO	24858581	24860432	transib1	.	+									2R_RaGOO	4163764	4165168	rooA	.	+
2R_RaGOO	3747054	3749665	transib2	.	+									2R_RaGOO	4165159	4165333	rooA	.	+
3L_RaGOO	25067099	25069604	transib2	.	+									2R_RaGOO	4304514	4304879	rooA	.	+
3L_RaGOO	26281069	26283407	transib2	.	+									2R_RaGOO	4608399	4609430	rooA	.	+
														2R_RaGOO	4609750	4613711	rooA	.	+
														2R_RaGOO	4613883	4614189	rooA	.	+
														2R_RaGOO	4646485	4647577	rooA	.	+
														2R_RaGOO	4648656	4649750	rooA	.	+
														2R_RaGOO	4772857	4773217	rooA	.	-
														2R_RaGOO	5748719	5749437	rooA	.	-
														2R_RaGOO	5749536	5749617	rooA	.	-
														2R_RaGOO	5749775	5749855	rooA	.	-
														2R_RaGOO	5759873	5761990	rooA	.	-
														2R_RaGOO	9084364	9084714	rooA	.	-
														3L_RaGOO	23271670	23271875	rooA	.	-
														3L_RaGOO	23559183	23559320	rooA	.	-
														3L_RaGOO	23617184	23617566	rooA	.	-
														3L_RaGOO	23809132	23809474	rooA	.	-
														3L_RaGOO	23812077	23814268	rooA	.	-
														3L_RaGOO	24085906	24086258	rooA	.	+
														3L_RaGOO	24497794	24498087	rooA	.	+
														3L_RaGOO	25370894	25371256	rooA	.	-
														3L_RaGOO	26276606	26276701	rooA	.	+
														3L_RaGOO	26371324	26371697	rooA	.	-
														3L_RaGOO	26792969	26796539	rooA	.	-
														3L_RaGOO	27230752	27231970	rooA	.	+
														3R_RaGOO	1643160	1643444	rooA	.	-
														3R_RaGOO	1882176	1882287	rooA	.	-
														3R_RaGOO	2122864	2124139	rooA	.	-
														3R_RaGOO	2666520	2671745	rooA	.	+
														3R_RaGOO	2672190	2673608	rooA	.	+
														3R_RaGOO	2673776	2674155	rooA	.	+
														3R_RaGOO	3320556	3320911	rooA	.	+
														3R_RaGOO	30634296	30635532	rooA	.	+
														4_RaGOO	280500	287345	rooA	.	-
														4_RaGOO	334342	337337	rooA	.	+
														Chr0_RaGOO	1617471	1617858	rooA	.	-
														Chr0_RaGOO	1699523	1699917	rooA	.	-
														Unmapped_Scaffold_4_D1555_D1692_RaGOO	9256	9754	rooA	.	-
														Unmapped_Scaffold_4_D1555_D1692_RaGOO	9863	12830	rooA	.	-
														X_RaGOO	20824148	20824344	rooA	.	-
														X_RaGOO	20824338	20825444	rooA	.	-
														Y_RaGOO	17597	17983	rooA	.	-
														Y_RaGOO	18067	20168	rooA	.	-
														Y_RaGOO	218026	218250	rooA	.	-
														Y_RaGOO	221595	222402	rooA	.	+
														Y_RaGOO	222537	222810	rooA	.	+
														Y_RaGOO	222809	222922	rooA	.	+
														Y_RaGOO	381791	385651	rooA	.	-
														Y_RaGOO	499395	499782	rooA	.	+
														Y_RaGOO	724491	724577	rooA	.	+
														2R_RaGOO	4655085	4663369	roo	.	-
														2R_RaGOO	4779132	4787999	roo	.	-
														2R_RaGOO	8509795	8518378	roo	.	-
														3L_RaGOO	3958676	3966323	roo	.	-
														3L_RaGOO	26006495	26013923	roo	.	-
														3R_RaGOO	1760848	1768871	roo	.	-
														3R_RaGOO	7651088	7660158	roo	.	+
														3R_RaGOO	9748009	9755608	roo	.	-
														3R_RaGOO	13651028	13660098	roo	.	-
														3R_RaGOO	22735939	22744579	roo	.	+
														3R_RaGOO	23135127	23142612	roo	.	-
														3R_RaGOO	29706569	29715645	roo	.	+
														X_RaGOO	9524092	9532617	roo	.	+
														X_RaGOO	15502928	15511023	roo	.	+
														X_RaGOO	16654393	16663391	roo	.	+
														X_RaGOO	19698483	19706022	roo	.	+
														X_RaGOO	20376487	20385131	roo	.	+
														3L_RaGOO	25956203	25963136	rover	.	+
														3R_RaGOO	1094373	1101762	rover	.	-
														Unmapped_Scaffold_17_D1756_D1775_RaGOO	19504	25483	rover	.	+
														3R_RaGOO	1037415	1044757	springer	.	+
														3L_RaGOO	27354471	27354861	Stalker3	.	-
														Chr0_RaGOO	4620	4902	Stalker3	.	+
														Chr0_RaGOO	1626277	1626594	Stalker3	.	-
														Y_RaGOO	502840	503191	Stalker3	.	+
														Y_RaGOO	1056767	1057089	Stalker3	.	-
														2R_RaGOO	3606870	3613147	Stalker4	.	+
														3L_RaGOO	24996377	25003539	Stalker4	.	-
														3L_RaGOO	26765441	26772603	Stalker4	.	-
														3R_RaGOO	571431	577846	Stalker4	.	+
														3R_RaGOO	1442062	1448283	Stalker4	.	-
														X_RaGOO	20951862	20958449	Stalker4	.	-
														2L_RaGOO	20846961	20853186	Tabor	.	+
														2R_RaGOO	1023553	1030896	Tabor	.	+
														2R_RaGOO	1845369	1852629	Tabor	.	+
														2R_RaGOO	16683411	16690402	Tabor	.	-
														3L_RaGOO	20189661	20196811	Tabor	.	+
														3L_RaGOO	25362467	25368877	Tabor	.	+
														3L_RaGOO	25431134	25438436	Tabor	.	-
														211000022279592_RaGOO	1	381	Tom1	.	-
														211000022280566_RaGOO	1538	1945	Tom1	.	+
														211000022280566_RaGOO	2348	2467	Tom1	.	+
														211000022280566_RaGOO	6037	6337	Tom1	.	+
														2R_RaGOO	3113581	3113915	Tom1	.	-
														2R_RaGOO	3271456	3271550	Tom1	.	-
														2R_RaGOO	3683418	3683801	Tom1	.	+
														2R_RaGOO	4115776	4116172	Tom1	.	+
														3L_RaGOO	24106310	24106663	Tom1	.	+
														3L_RaGOO	24625685	24625833	Tom1	.	-
														3L_RaGOO	25128384	25128558	Tom1	.	+
														3L_RaGOO	25149038	25149235	Tom1	.	-
														3L_RaGOO	25704267	25704385	Tom1	.	-
														3L_RaGOO	26285227	26285574	Tom1	.	+
														3L_RaGOO	26302266	26302617	Tom1	.	+
														3R_RaGOO	795273	795664	Tom1	.	-
														3R_RaGOO	1058303	1058706	Tom1	.	-
														3R_RaGOO	1074993	1075243	Tom1	.	+
														3R_RaGOO	1162467	1162687	Tom1	.	+
														3R_RaGOO	1380269	1380635	Tom1	.	+
														3R_RaGOO	1661844	1662087	Tom1	.	-
														3R_RaGOO	1829861	1830259	Tom1	.	-
														3R_RaGOO	2560287	2560441	Tom1	.	+
														3R_RaGOO	2576617	2576927	Tom1	.	+
														Unmapped_Scaffold_4_D1555_D1692_RaGOO	29655	29784	Tom1	.	-
														Unmapped_Scaffold_4_D1555_D1692_RaGOO	30820	31434	Tom1	.	-
														Unmapped_Scaffold_4_D1555_D1692_RaGOO	31761	33186	Tom1	.	-
														Unmapped_Scaffold_8_D1580_D1567_RaGOO	51289	51531	Tom1	.	-
														Unmapped_Scaffold_8_D1580_D1567_RaGOO	56283	56471	Tom1	.	-
														X_RaGOO	11142751	11143138	Tom1	.	+
														X_RaGOO	21329554	21329703	Tom1	.	-
														X_RaGOO	21606544	21606779	Tom1	.	+
														Y_mapped_Scaffold_9_D1573_RaGOO	11756	12292	Tom1	.	-
														Y_RaGOO	321582	322082	Tom1	.	+
														Y_RaGOO	322236	322362	Tom1	.	+
														Y_RaGOO	714167	714273	Tom1	.	-
														Y_RaGOO	748357	748462	Tom1	.	+
														Y_RaGOO	800872	801004	Tom1	.	+
														Y_RaGOO	897248	897790	Tom1	.	-
														3L_RaGOO	13157453	13162704	Transpac	.	+
														3R_RaGOO	848067	853268	Transpac	.	-
														3R_RaGOO	26291249	26296490	Transpac	.	-
														Unmapped_Scaffold_8_D1580_D1567_RaGOO	57695	62940	Transpac	.	-
														X_RaGOO	17898080	17903322	Transpac	.	-

## Sheet: dsgoth31
DNA							LINE							LTR
Scf_2L_RaGOO	19108788	19110502	Bari1	.	+		Scf_2L_RaGOO	24014353	24018649	BS	.	+		Chr0_RaGOO	3482177	3489399	Idefix	.	-
Scf_2R_RaGOO	3317707	3319430	Bari1	.	-		Chr0_RaGOO	2725532	2730227	Doc	.	-		Scf_2R_RaGOO	3035183	3041789	Idefix	.	-
Scf_2R_RaGOO	13037389	13039111	Bari1	.	-		Chr0_RaGOO	4590883	4595609	Doc	.	-		Scf_3L_RaGOO	24405100	24412170	Idefix	.	-
Scf_X_RaGOO	3863726	3865447	Bari1	.	+		Scf_2L_RaGOO	43579	48280	Doc	.	+		Scf_2L_RaGOO	13915395	13919590	1731	.	+
Chr0_RaGOO	511987	512944	FB	.	+		Scf_2L_RaGOO	6642100	6646793	Doc	.	+		Scf_2L_RaGOO	23261059	23265339	1731	.	-
Chr0_RaGOO	513049	514289	FB	.	-		Scf_2L_RaGOO	13140787	13145508	Doc	.	+		Scf_3L_RaGOO	19951379	19955573	1731	.	+
Scf_2L_RaGOO	2784443	2786164	FB	.	+		Scf_2L_RaGOO	14125590	14130283	Doc	.	-		Scf_2L_RaGOO	20238940	20245235	297	.	+
Scf_2L_RaGOO	2786389	2788361	FB	.	-		Scf_2L_RaGOO	22796461	22801159	Doc	.	+		Scf_2L_RaGOO	20335498	20341545	297	.	-
Scf_2L_RaGOO	6409703	6411046	FB	.	+		Scf_2R_RaGOO	6775813	6780450	Doc	.	-		Scf_2L_RaGOO	22137062	22144081	297	.	-
Scf_2L_RaGOO	6411269	6412596	FB	.	-		Scf_2R_RaGOO	11698620	11703309	Doc	.	+		Scf_2L_RaGOO	23035896	23042803	297	.	+
Scf_2L_RaGOO	12256446	12258536	FB	.	+		Scf_2R_RaGOO	20674546	20679218	Doc	.	-		Scf_2R_RaGOO	2478113	2484438	297	.	+
Scf_2L_RaGOO	12258641	12260387	FB	.	-		Scf_3L_RaGOO	1087451	1092129	Doc	.	-		Scf_2R_RaGOO	3085601	3092357	297	.	+
Scf_2L_RaGOO	19705543	19707181	FB	.	+		Scf_3L_RaGOO	4494837	4499547	Doc	.	-		Scf_2R_RaGOO	5481232	5486924	297	.	+
Scf_2L_RaGOO	19707801	19708723	FB	.	-		Scf_3R_RaGOO	6210347	6215056	Doc	.	+		Scf_2R_RaGOO	9023476	9029180	297	.	-
Scf_2R_RaGOO	25123418	25124596	FB	.	+		Scf_3R_RaGOO	12004782	12009202	Doc	.	+		Scf_NODE_42816_RaGOO	1	6378	297	.	-
Scf_2R_RaGOO	25124637	25125630	FB	.	-		Scf_NODE_103476_RaGOO	9878	14583	Doc	.	+		Scf_X_RaGOO	20886820	20893720	297	.	+
Scf_2R_RaGOO	25343349	25344518	FB	.	+		Chr0_RaGOO	572112	576634	F-element	.	+		Chr0_RaGOO	464900	470631	3S18	.	-
Scf_3L_RaGOO	9790092	9792014	FB	.	+		Chr0_RaGOO	3657692	3661753	F-element	.	+		Chr0_RaGOO	4490221	4498943	3S18	.	+
Scf_3L_RaGOO	10348444	10350896	FB	.	+		Chr0_RaGOO	3749806	3754452	F-element	.	+		Scf_2L_RaGOO	20012453	20018578	3S18	.	+
Scf_3L_RaGOO	10351120	10352784	FB	.	-		Chr0_RaGOO	3976304	3980126	F-element	.	-		Scf_2L_RaGOO	20153825	20159668	3S18	.	+
Scf_3L_RaGOO	14439240	14440553	FB	.	-		Scf_2L_RaGOO	22151049	22155386	F-element	.	+		Scf_2L_RaGOO	22106010	22112118	3S18	.	+
Scf_X_RaGOO	12304169	12307297	FB	.	+		Scf_2L_RaGOO	22156969	22161498	F-element	.	-		Scf_2R_RaGOO	863696	869813	3S18	.	-
Scf_X_RaGOO	12307419	12309524	FB	.	-		Scf_2L_RaGOO	25276270	25280693	F-element	.	-		Scf_3L_RaGOO	23258256	23264367	3S18	.	-
Scf_X_RaGOO	18262826	18263744	FB	.	+		Scf_2L_RaGOO	26136443	26140931	F-element	.	+		Scf_3L_RaGOO	23364996	23371126	3S18	.	+
Scf_X_RaGOO	18264242	18267292	FB	.	-		Scf_2R_RaGOO	2351700	2356202	F-element	.	+		Chr0_RaGOO	164260	170878	412	.	-
Scf_X_RaGOO	19724834	19726103	FB	.	+		Scf_2R_RaGOO	2456400	2460721	F-element	.	+		Chr0_RaGOO	810575	817624	412	.	-
Scf_X_RaGOO	19726277	19727467	FB	.	-		Scf_2R_RaGOO	3228582	3233203	F-element	.	+		Chr0_RaGOO	1357586	1365085	412	.	-
Chr0_RaGOO	2800421	2802085	HB	.	-		Scf_3L_RaGOO	24322297	24326378	F-element	.	+		Chr0_RaGOO	4058690	4066246	412	.	-
Scf_2L_RaGOO	141	1771	HB	.	-		Scf_NODE_22709_RaGOO	12998	16854	F-element	.	+		Chr0_RaGOO	4642977	4649425	412	.	+
Scf_2L_RaGOO	19717222	19718872	HB	.	-		Scf_X_RaGOO	20918915	20923475	F-element	.	-		Chr0_RaGOO	4686722	4694285	412	.	+
Scf_2L_RaGOO	19937822	19939461	HB	.	-		TT00_mitochondrion_RaGOO	76459	80274	F-element	.	+		Scf_2L_RaGOO	20136299	20142543	412	.	+
Scf_2L_RaGOO	19956797	19958426	HB	.	-		Chr0_RaGOO	23078	28641	HeT-A	.	+		Scf_2L_RaGOO	23290951	23297972	412	.	+
Scf_2L_RaGOO	19971749	19973365	HB	.	+		Chr0_RaGOO	28734	34626	HeT-A	.	+		Scf_2R_RaGOO	1612705	1619564	412	.	+
Scf_2L_RaGOO	20048412	20050021	HB	.	-		Scf_2R_RaGOO	25345115	25350935	HeT-A	.	-		Scf_2R_RaGOO	2943790	2950980	412	.	+
Scf_2L_RaGOO	20580533	20582171	HB	.	+		Chr0_RaGOO	3099674	3105025	I-element	.	-		Scf_2R_RaGOO	12261821	12269328	412	.	-
Scf_2L_RaGOO	22732705	22734214	HB	.	-		Scf_2L_RaGOO	5485405	5490767	I-element	.	-		Scf_2R_RaGOO	22910170	22917727	412	.	+
Scf_2L_RaGOO	23830359	23831767	HB	.	+		Scf_2L_RaGOO	10096116	10101468	I-element	.	+		Scf_3L_RaGOO	5767545	5774754	412	.	+
Scf_2L_RaGOO	26564046	26565672	HB	.	+		Scf_2L_RaGOO	13512846	13518215	I-element	.	+		Scf_3L_RaGOO	19744674	19752235	412	.	-
Scf_2R_RaGOO	2563801	2565438	HB	.	+		Scf_2L_RaGOO	20493801	20498335	I-element	.	-		Scf_3L_RaGOO	23932157	23938453	412	.	-
Scf_2R_RaGOO	5557127	5558510	HB	.	+		Scf_2L_RaGOO	22856921	22861358	I-element	.	-		Scf_3L_RaGOO	24313188	24320047	412	.	-
Scf_2R_RaGOO	5625658	5627070	HB	.	+		Scf_2R_RaGOO	1256349	1261048	I-element	.	+		Scf_3R_RaGOO	5260548	5268124	412	.	+
Scf_3L_RaGOO	16947673	16949324	HB	.	-		Scf_2R_RaGOO	2760230	2765519	I-element	.	+		Scf_3R_RaGOO	6820608	6827644	412	.	+
Scf_3L_RaGOO	17547934	17549564	HB	.	-		Scf_2R_RaGOO	12968132	12973496	I-element	.	-		Scf_X_RaGOO	12893261	12900873	412	.	-
Scf_3L_RaGOO	17614362	17616003	HB	.	-		Scf_2R_RaGOO	14789170	14794526	I-element	.	+		Chr0_RaGOO	523441	528643	Burdock	.	+
Scf_3L_RaGOO	21083650	21085290	HB	.	-		Scf_3L_RaGOO	20866047	20871400	I-element	.	+		Chr0_RaGOO	4144753	4151026	Burdock	.	-
Scf_3L_RaGOO	23178846	23180478	HB	.	-		Scf_3R_RaGOO	4573359	4578725	I-element	.	+		Scf_2L_RaGOO	20646037	20652317	Burdock	.	+
Scf_3L_RaGOO	23443197	23444644	HB	.	+		Scf_3R_RaGOO	5530076	5535442	I-element	.	+		Scf_2L_RaGOO	21051038	21057445	Burdock	.	+
Scf_3R_RaGOO	26726287	26727933	HB	.	+		Scf_3R_RaGOO	8344066	8348922	I-element	.	+		Scf_2L_RaGOO	25441247	25447050	Burdock	.	+
Scf_3R_RaGOO	27235087	27236726	HB	.	+		Scf_3R_RaGOO	13375305	13380671	I-element	.	+		Scf_2L_RaGOO	25563032	25569357	Burdock	.	-
Scf_4_RaGOO	101204	102751	HB	.	+		Scf_3R_RaGOO	20110766	20116131	I-element	.	-		Scf_2L_RaGOO	25614501	25620642	Burdock	.	-
Scf_4_RaGOO	902367	904005	HB	.	-		Scf_X_RaGOO	8261090	8265957	I-element	.	-		Scf_2R_RaGOO	26087	31424	Burdock	.	-
Scf_4_RaGOO	1043141	1044787	HB	.	-		Scf_X_RaGOO	20490911	20495763	I-element	.	+		Scf_2R_RaGOO	22211007	22217416	Burdock	.	-
Scf_4_RaGOO	1112453	1113982	HB	.	+		Scf_X_RaGOO	21533086	21538407	I-element	.	-		Scf_3L_RaGOO	6524668	6531076	Burdock	.	+
Scf_NODE_4459_RaGOO	7	1605	HB	.	-		Scf_2L_RaGOO	18686764	18691739	jockey	.	+		Scf_3R_RaGOO	808421	814825	Burdock	.	+
Scf_X_RaGOO	3389126	3390776	HB	.	+		Scf_2L_RaGOO	18791524	18795887	jockey	.	+		Scf_3R_RaGOO	6880944	6887349	Burdock	.	+
Scf_X_RaGOO	5729392	5731039	HB	.	-		Scf_2L_RaGOO	25013154	25017711	jockey	.	+		Scf_3R_RaGOO	18291654	18298058	Burdock	.	+
Scf_X_RaGOO	6651899	6653546	HB	.	-		Scf_2R_RaGOO	4133792	4138482	jockey	.	+		Scf_3R_RaGOO	19195518	19201923	Burdock	.	-
Scf_X_RaGOO	12700871	12702497	HB	.	-		Scf_3R_RaGOO	868591	873582	jockey	.	-		Scf_3R_RaGOO	23430115	23436526	Burdock	.	-
Scf_X_RaGOO	19039084	19040724	HB	.	+		Scf_3R_RaGOO	26546136	26551135	jockey	.	-		Scf_NODE_80906_RaGOO	498	5724	Burdock	.	-
Scf_X_RaGOO	19610902	19612351	HB	.	-		Scf_2R_RaGOO	703597	706872	R2-element	.	+		Scf_X_RaGOO	13698106	13704515	Burdock	.	+
Scf_X_RaGOO	20412469	20414110	HB	.	+		Scf_3L_RaGOO	22952003	22955342	R2-element	.	-		Chr0_RaGOO	4235148	4239511	copia	.	-
Scf_X_RaGOO	20605776	20607222	HB	.	-		Chr0_RaGOO	3910934	3914824	X-element	.	+		Scf_2L_RaGOO	23365573	23369875	copia	.	-
Scf_X_RaGOO	21644228	21645584	HB	.	+		Chr0_RaGOO	3941558	3945483	X-element	.	-		Scf_2L_RaGOO	24424111	24428416	copia	.	-
Scf_2L_RaGOO	20536785	20538168	hopper	.	+		Chr0_RaGOO	4531813	4536470	X-element	.	-		Scf_2L_RaGOO	26626511	26631653	copia	.	+
Scf_2R_RaGOO	1504973	1506275	hopper	.	-		Scf_2L_RaGOO	20106231	20110564	X-element	.	+		Scf_2R_RaGOO	1102534	1107577	copia	.	+
Scf_2R_RaGOO	6782371	6783793	hopper	.	-		Scf_2L_RaGOO	21313373	21317507	X-element	.	-		Scf_2R_RaGOO	1955184	1959365	copia	.	+
Scf_2R_RaGOO	8414572	8415997	hopper	.	-		Scf_2L_RaGOO	22846603	22851329	X-element	.	+		Scf_2R_RaGOO	2023909	2029990	copia	.	-
Scf_3L_RaGOO	5854199	5855630	hopper	.	+		Scf_2L_RaGOO	24622635	24627340	X-element	.	-		Scf_2R_RaGOO	4049022	4054142	copia	.	+
Scf_3L_RaGOO	21694733	21696166	hopper	.	-		Scf_2L_RaGOO	25837094	25841800	X-element	.	+		Chr0_RaGOO	120104	126537	gypsy	.	-
Scf_3L_RaGOO	22697561	22698988	hopper	.	-		Scf_2R_RaGOO	1342339	1346503	X-element	.	-		Scf_2L_RaGOO	3738234	3744943	gypsy	.	-
Scf_3L_RaGOO	22782378	22783579	hopper	.	-		Scf_2R_RaGOO	2427509	2432093	X-element	.	+		Scf_2L_RaGOO	24930747	24937423	gypsy	.	+
Scf_3L_RaGOO	23241225	23242502	hopper	.	-		Scf_2R_RaGOO	5882628	5887347	X-element	.	+		Scf_2R_RaGOO	5799587	5805975	gypsy	.	+
Scf_3L_RaGOO	23243673	23245096	hopper	.	+		Scf_2R_RaGOO	9008379	9013095	X-element	.	-		Scf_2R_RaGOO	16113613	16120321	gypsy	.	+
Scf_3L_RaGOO	23414480	23415884	hopper	.	-		Scf_3L_RaGOO	23761988	23766351	X-element	.	+		Scf_3L_RaGOO	20701281	20707989	gypsy	.	+
Scf_3L_RaGOO	23456755	23458181	hopper	.	+		Scf_3L_RaGOO	24047524	24052246	X-element	.	-		Scf_3R_RaGOO	8349380	8356295	mdg1	.	-
Scf_3L_RaGOO	23579806	23581037	hopper	.	+		Scf_3L_RaGOO	24102397	24107121	X-element	.	-		Chr0_RaGOO	2812667	2818074	mdg3	.	-
Scf_3R_RaGOO	508069	509321	hopper	.	-		Scf_NODE_32712_RaGOO	4305	8979	X-element	.	+		Scf_2L_RaGOO	23685356	23695716	mdg3	.	+
Scf_3R_RaGOO	7360608	7362034	hopper	.	+		Chr0_RaGOO	4537931	4543091	Rt1b	.	+		Scf_2L_RaGOO	23847991	23853407	mdg3	.	+
Scf_3R_RaGOO	11294863	11296287	hopper	.	+		Scf_2L_RaGOO	21281170	21286302	Rt1b	.	-		Scf_2R_RaGOO	203694	208945	mdg3	.	-
Scf_3R_RaGOO	21389014	21390422	hopper	.	-		Scf_2L_RaGOO	21864260	21869245	Rt1b	.	+		Scf_2R_RaGOO	4206267	4211488	mdg3	.	-
Scf_X_RaGOO	20724947	20726375	hopper	.	+		Scf_2L_RaGOO	22811698	22816203	Rt1b	.	+		Scf_3L_RaGOO	24393874	24399371	mdg3	.	-
Chr0_RaGOO	5019993	5022723	P-element	.	-		Scf_2L_RaGOO	25831669	25836893	Rt1b	.	+		Scf_3R_RaGOO	5268125	5272748	mdg3	.	-
Scf_2R_RaGOO	5087303	5090200	P-element	.	+		Scf_2R_RaGOO	2772457	2777471	Rt1b	.	+		Scf_2L_RaGOO	23048411	23053073	micropia	.	-
Scf_2R_RaGOO	5167634	5170537	P-element	.	+		Scf_2R_RaGOO	3875601	3880158	Rt1b	.	-		Scf_2L_RaGOO	24890131	24895637	micropia	.	+
Scf_2R_RaGOO	6417764	6420667	P-element	.	+		Scf_3L_RaGOO	9855583	9860752	Rt1b	.	-		Scf_2R_RaGOO	1178809	1184145	micropia	.	+
Scf_2R_RaGOO	12944105	12947010	P-element	.	+		Scf_NODE_11282_RaGOO	11785	16411	Rt1b	.	+		Scf_2R_RaGOO	1807846	1813298	micropia	.	-
Scf_3L_RaGOO	4173353	4175930	P-element	.	+		Chr0_RaGOO	2255095	2258918	G2	.	-		Scf_2R_RaGOO	2443975	2449464	micropia	.	-
Scf_3L_RaGOO	8542790	8545692	P-element	.	-		Chr0_RaGOO	2266501	2270298	G2	.	-		Scf_2R_RaGOO	4753708	4758721	micropia	.	-
Scf_3L_RaGOO	11031139	11034040	P-element	.	-		Chr0_RaGOO	2271530	2274286	G2	.	-		Scf_2R_RaGOO	10513092	10518420	micropia	.	-
Scf_3L_RaGOO	15758987	15761904	P-element	.	-		Chr0_RaGOO	2315650	2318293	G2	.	-		Scf_3L_RaGOO	4304396	4309883	micropia	.	+
Scf_3R_RaGOO	1209216	1212119	P-element	.	-		Chr0_RaGOO	4566981	4570774	G2	.	-		Scf_2L_RaGOO	23737560	23743898	springer	.	-
Scf_3R_RaGOO	15999262	16002161	P-element	.	-		Chr0_RaGOO	4572254	4576007	G2	.	-		Scf_2L_RaGOO	24079779	24087341	springer	.	+
Scf_3R_RaGOO	17363002	17365901	P-element	.	+		Scf_2R_RaGOO	304729	307549	G2	.	+		Scf_2L_RaGOO	25729249	25736753	springer	.	+
Scf_3R_RaGOO	18987336	18990240	P-element	.	-		Scf_2R_RaGOO	444756	447293	G2	.	-		Scf_X_RaGOO	16487897	16495563	springer	.	-
Scf_X_RaGOO	5458023	5460925	P-element	.	-		Scf_2R_RaGOO	451859	454681	G2	.	-		Scf_2L_RaGOO	20367729	20375726	Tirant	.	+
Scf_X_RaGOO	8566170	8569072	P-element	.	+		Scf_2R_RaGOO	1471921	1475181	G2	.	-		Scf_2R_RaGOO	2954614	2961994	Tirant	.	+
Scf_X_RaGOO	12127509	12130413	P-element	.	-		Chr0_RaGOO	53253	57651	Cr1a	.	-		Chr0_RaGOO	3776547	3781560	flea	.	-
Scf_X_RaGOO	14840624	14843525	P-element	.	+		Chr0_RaGOO	785517	789969	Cr1a	.	-		Scf_2L_RaGOO	22244785	22249808	flea	.	-
Scf_X_RaGOO	19538097	19540998	P-element	.	+		Chr0_RaGOO	891757	896200	Cr1a	.	-		Scf_2L_RaGOO	25360341	25365364	flea	.	-
Chr0_RaGOO	538702	539257	INE-1	.	-		Chr0_RaGOO	2665109	2668958	Cr1a	.	+		Scf_2R_RaGOO	2154269	2159225	flea	.	+
Chr0_RaGOO	2586173	2586780	INE-1	.	+		Chr0_RaGOO	3088714	3093044	Cr1a	.	+		Scf_2R_RaGOO	5716951	5721976	flea	.	+
Chr0_RaGOO	3766858	3767387	INE-1	.	+		Chr0_RaGOO	3435191	3439650	Cr1a	.	-		Scf_2R_RaGOO	8978024	8983043	flea	.	-
Chr0_RaGOO	3825537	3826183	INE-1	.	+		Chr0_RaGOO	3906475	3910388	Cr1a	.	-		Scf_3L_RaGOO	19200062	19205088	flea	.	-
Chr0_RaGOO	3835964	3836533	INE-1	.	+		Chr0_RaGOO	4073822	4078164	Cr1a	.	-		Scf_3R_RaGOO	21047648	21052667	flea	.	-
Chr0_RaGOO	3867557	3868151	INE-1	.	-		Chr0_RaGOO	4168578	4173042	Cr1a	.	-		Chr0_RaGOO	1676513	1682703	opus	.	-
Chr0_RaGOO	3931092	3931627	INE-1	.	+		Chr0_RaGOO	4200706	4205113	Cr1a	.	+		Scf_2R_RaGOO	3280862	3287080	opus	.	-
Chr0_RaGOO	4104468	4104993	INE-1	.	+		Chr0_RaGOO	4743417	4747719	Cr1a	.	-		Scf_2L_RaGOO	6495171	6503117	roo	.	+
Chr0_RaGOO	4211813	4212333	INE-1	.	+		Scf_2L_RaGOO	20206525	20210852	Cr1a	.	-		Scf_2L_RaGOO	7404408	7412271	roo	.	+
Scf_2L_RaGOO	17677138	17677670	INE-1	.	+		Scf_2L_RaGOO	20246278	20250189	Cr1a	.	+		Scf_2R_RaGOO	6358120	6365919	roo	.	+
Scf_2L_RaGOO	19550350	19550865	INE-1	.	-		Scf_2L_RaGOO	21766370	21770094	Cr1a	.	-		Scf_2R_RaGOO	22937038	22944971	roo	.	+
Scf_2L_RaGOO	19885849	19886407	INE-1	.	-		Scf_2L_RaGOO	22207563	22211841	Cr1a	.	-		Scf_3L_RaGOO	6534580	6541978	roo	.	-
Scf_2L_RaGOO	19892239	19892734	INE-1	.	+		Scf_2L_RaGOO	22974462	22978915	Cr1a	.	-		Scf_3L_RaGOO	19539790	19547247	roo	.	-
Scf_2L_RaGOO	19949896	19950514	INE-1	.	-		Scf_2L_RaGOO	23116710	23121094	Cr1a	.	+		Scf_3L_RaGOO	20027316	20034969	roo	.	+
Scf_2L_RaGOO	19993612	19994159	INE-1	.	+		Scf_2L_RaGOO	23137325	23141252	Cr1a	.	+		Scf_3L_RaGOO	21202146	21209600	roo	.	+
Scf_2L_RaGOO	20050998	20051729	INE-1	.	+		Scf_2L_RaGOO	23161770	23165990	Cr1a	.	+		Scf_3L_RaGOO	21717564	21726544	roo	.	-
Scf_2L_RaGOO	20068212	20068948	INE-1	.	-		Scf_2L_RaGOO	23594069	23597978	Cr1a	.	-		Scf_3R_RaGOO	24730654	24738361	roo	.	-
Scf_2L_RaGOO	20075953	20076669	INE-1	.	+		Scf_2L_RaGOO	23711178	23715645	Cr1a	.	+		Chr0_RaGOO	2924396	2931548	blood	.	-
Scf_2L_RaGOO	20399416	20399986	INE-1	.	+		Scf_2L_RaGOO	23995527	23999977	Cr1a	.	+		Scf_2L_RaGOO	26565673	26572142	blood	.	-
Scf_2L_RaGOO	20479753	20480340	INE-1	.	+		Scf_2L_RaGOO	24445520	24449855	Cr1a	.	-		Scf_2R_RaGOO	1302381	1309782	blood	.	-
Scf_2L_RaGOO	20483216	20483720	INE-1	.	-		Scf_2L_RaGOO	24802088	24806533	Cr1a	.	-		Scf_2R_RaGOO	3972906	3980091	blood	.	-
Scf_2L_RaGOO	20484543	20485209	INE-1	.	-		Scf_2L_RaGOO	25289203	25293655	Cr1a	.	+		Scf_3R_RaGOO	360421	367836	blood	.	+
Scf_2L_RaGOO	20571853	20572372	INE-1	.	+		Scf_2L_RaGOO	25841813	25845607	Cr1a	.	+		Chr0_RaGOO	150748	157800	ZAM	.	+
Scf_2L_RaGOO	20602305	20602942	INE-1	.	+		Scf_2L_RaGOO	25878290	25882249	Cr1a	.	+		Chr0_RaGOO	2896253	2903185	ZAM	.	-
Scf_2L_RaGOO	20615482	20616022	INE-1	.	-		Scf_2L_RaGOO	25991489	25995442	Cr1a	.	+		Scf_2L_RaGOO	12332321	12340786	GATE	.	-
Scf_2L_RaGOO	20720962	20721503	INE-1	.	+		Scf_2L_RaGOO	26093320	26097711	Cr1a	.	+		Scf_2L_RaGOO	23583222	23590354	GATE	.	+
Scf_2L_RaGOO	20833981	20834535	INE-1	.	+		Scf_2R_RaGOO	253959	257938	Cr1a	.	+		Scf_2L_RaGOO	25066189	25073096	GATE	.	+
Scf_2L_RaGOO	20890020	20890741	INE-1	.	-		Scf_2R_RaGOO	860050	863695	Cr1a	.	-		Scf_2L_RaGOO	25707378	25714640	GATE	.	-
Scf_2L_RaGOO	20893789	20894297	INE-1	.	-		Scf_2R_RaGOO	1068316	1072765	Cr1a	.	+		Scf_2L_RaGOO	26033089	26041508	GATE	.	+
Scf_2L_RaGOO	20894873	20895369	INE-1	.	-		Scf_2R_RaGOO	1174092	1178548	Cr1a	.	-		Scf_2R_RaGOO	84064	91949	GATE	.	+
Scf_2L_RaGOO	20982555	20983076	INE-1	.	-		Scf_2R_RaGOO	1209304	1213337	Cr1a	.	+		Scf_2R_RaGOO	274033	281863	GATE	.	+
Scf_2L_RaGOO	21061677	21062294	INE-1	.	+		Scf_2R_RaGOO	1318214	1321916	Cr1a	.	+		Scf_2R_RaGOO	333698	342081	GATE	.	+
Scf_2L_RaGOO	21149356	21149928	INE-1	.	-		Scf_2R_RaGOO	1623945	1628180	Cr1a	.	+		Scf_2R_RaGOO	434650	443124	GATE	.	+
Scf_2L_RaGOO	21230238	21230772	INE-1	.	+		Scf_2R_RaGOO	1798671	1803089	Cr1a	.	-		Scf_2R_RaGOO	3238409	3245898	GATE	.	-
Scf_2L_RaGOO	21531148	21531729	INE-1	.	-		Scf_2R_RaGOO	1858395	1862249	Cr1a	.	+		Scf_2R_RaGOO	3724835	3733301	GATE	.	+
Scf_2L_RaGOO	21682114	21682650	INE-1	.	-		Scf_2R_RaGOO	2389253	2393675	Cr1a	.	+		Scf_2R_RaGOO	4026759	4033953	GATE	.	-
Scf_2L_RaGOO	21884394	21885082	INE-1	.	-		Scf_2R_RaGOO	3784962	3788709	Cr1a	.	+		Scf_2R_RaGOO	8998609	9006291	GATE	.	-
Scf_2L_RaGOO	21929316	21929827	INE-1	.	-		Scf_2R_RaGOO	3788979	3793414	Cr1a	.	-		Scf_2R_RaGOO	16508125	16516618	GATE	.	-
Scf_2L_RaGOO	21939084	21939676	INE-1	.	+		Scf_2R_RaGOO	4112039	4115884	Cr1a	.	+		Scf_2R_RaGOO	18567092	18575531	GATE	.	-
Scf_2L_RaGOO	22010829	22011403	INE-1	.	-		Scf_2R_RaGOO	4724183	4728627	Cr1a	.	+		Scf_2R_RaGOO	18916627	18925058	GATE	.	-
Scf_2L_RaGOO	22011722	22012241	INE-1	.	+		Scf_2R_RaGOO	4764155	4768604	Cr1a	.	+		Scf_2R_RaGOO	19378596	19387087	GATE	.	-
Scf_2L_RaGOO	22281712	22282250	INE-1	.	+		Scf_2R_RaGOO	5368242	5372696	Cr1a	.	-		Scf_3L_RaGOO	16301746	16310231	GATE	.	-
Scf_2L_RaGOO	22285635	22286167	INE-1	.	+		Scf_2R_RaGOO	5420963	5424875	Cr1a	.	+		Scf_3L_RaGOO	18944036	18952075	GATE	.	+
Scf_2L_RaGOO	22289171	22289707	INE-1	.	+		Scf_2R_RaGOO	5575085	5579533	Cr1a	.	-		Scf_3R_RaGOO	12355021	12363483	GATE	.	-
Scf_2L_RaGOO	22293090	22293626	INE-1	.	+		Scf_2R_RaGOO	5860640	5864286	Cr1a	.	-		Scf_3R_RaGOO	12692045	12700456	GATE	.	+
Scf_2L_RaGOO	22295119	22295640	INE-1	.	+		Scf_2R_RaGOO	9081600	9086038	Cr1a	.	-		Chr0_RaGOO	3846670	3851894	Transpac	.	+
Scf_2L_RaGOO	22299085	22299621	INE-1	.	+		Scf_2R_RaGOO	9183671	9187664	Cr1a	.	-		Scf_2L_RaGOO	23927529	23932773	Transpac	.	-
Scf_2L_RaGOO	22302437	22302972	INE-1	.	+		Scf_3L_RaGOO	22933525	22937942	Cr1a	.	+		Scf_2L_RaGOO	25488013	25493254	Transpac	.	-
Scf_2L_RaGOO	22306353	22306881	INE-1	.	+		Scf_3L_RaGOO	23345579	23349673	Cr1a	.	+		Scf_2R_RaGOO	3898485	3903728	Transpac	.	-
Scf_2L_RaGOO	22308378	22308915	INE-1	.	+		Scf_3L_RaGOO	23564285	23568736	Cr1a	.	+		Scf_3L_RaGOO	21935619	21940863	Transpac	.	+
Scf_2L_RaGOO	22312547	22313082	INE-1	.	+		Scf_3L_RaGOO	23574169	23578336	Cr1a	.	+		Scf_NODE_103476_RaGOO	100882	106115	Transpac	.	+
Scf_2L_RaGOO	22326923	22327459	INE-1	.	-		Scf_3L_RaGOO	24127703	24132151	Cr1a	.	+		Scf_3R_RaGOO	9157874	9163694	HMS-Beagle	.	-
Scf_2L_RaGOO	22446114	22446615	INE-1	.	+		Scf_3R_RaGOO	2861443	2865903	Cr1a	.	-		Chr0_RaGOO	4048557	4054717	diver	.	+
Scf_2L_RaGOO	22503072	22503570	INE-1	.	-		Chr0_RaGOO	627008	631706	Doc2-element	.	-		Scf_2L_RaGOO	21237412	21243520	diver	.	+
Scf_2L_RaGOO	22505126	22505651	INE-1	.	+		Chr0_RaGOO	4279755	4284065	Doc2-element	.	+		Scf_2L_RaGOO	21833818	21839980	diver	.	-
Scf_2L_RaGOO	22766518	22767014	INE-1	.	+		Chr0_RaGOO	4503119	4507585	Doc2-element	.	+		Scf_2R_RaGOO	2471797	2477910	diver	.	-
Scf_2L_RaGOO	22801852	22802523	INE-1	.	-		Chr0_RaGOO	4695005	4699721	Doc2-element	.	+		Scf_NODE_47470_RaGOO	2927	8600	diver	.	+
Scf_2L_RaGOO	23453816	23454462	INE-1	.	+		Scf_2L_RaGOO	20229596	20234006	Doc2-element	.	-		Scf_2R_RaGOO	586420	593830	Tabor	.	-
Scf_2L_RaGOO	23467118	23467681	INE-1	.	+		Scf_2L_RaGOO	21574354	21579038	Doc2-element	.	+		Scf_3L_RaGOO	8483662	8491061	Tabor	.	+
Scf_2L_RaGOO	23510449	23510997	INE-1	.	-		Scf_2L_RaGOO	21652025	21656724	Doc2-element	.	+		Scf_3L_RaGOO	16925965	16933373	Tabor	.	-
Scf_2L_RaGOO	23598230	23598801	INE-1	.	-		Scf_2L_RaGOO	21659689	21664380	Doc2-element	.	-		Scf_3L_RaGOO	17206955	17214371	Tabor	.	-
Scf_2L_RaGOO	23645973	23646639	INE-1	.	-		Scf_2L_RaGOO	23128769	23133089	Doc2-element	.	+		Scf_3R_RaGOO	3911853	3919266	Tabor	.	-
Scf_2L_RaGOO	23678231	23678773	INE-1	.	-		Scf_2L_RaGOO	23156849	23161546	Doc2-element	.	+		Scf_NODE_2610_RaGOO	1	7199	Tabor	.	+
Scf_2L_RaGOO	23989109	23989632	INE-1	.	+		Scf_2L_RaGOO	23972623	23977221	Doc2-element	.	-		Chr0_RaGOO	262835	270152	accord	.	+
Scf_2L_RaGOO	24594068	24594569	INE-1	.	-		Scf_2L_RaGOO	24034887	24038781	Doc2-element	.	-		Scf_2L_RaGOO	23886842	23894209	accord	.	+
Scf_2L_RaGOO	24636743	24637286	INE-1	.	+		Scf_2L_RaGOO	25463773	25468131	Doc2-element	.	+		Scf_2R_RaGOO	4062271	4068396	accord	.	-
Scf_2L_RaGOO	24650778	24651458	INE-1	.	-		Scf_2R_RaGOO	985290	989990	Doc2-element	.	+		Scf_2R_RaGOO	10444343	10451444	accord	.	+
Scf_2L_RaGOO	24652998	24653678	INE-1	.	-		Scf_2R_RaGOO	1096031	1100735	Doc2-element	.	+		Scf_2L_RaGOO	21819857	21825262	invader1	.	-
Scf_2L_RaGOO	24667979	24668605	INE-1	.	-		Scf_2R_RaGOO	1371813	1376307	Doc2-element	.	-		Scf_2R_RaGOO	1332943	1338349	invader1	.	+
Scf_2L_RaGOO	24848367	24848919	INE-1	.	+		Scf_2R_RaGOO	1732425	1736891	Doc2-element	.	+		Chr0_RaGOO	2882370	2886609	invader2	.	+
Scf_2L_RaGOO	24884620	24885188	INE-1	.	+		Scf_2R_RaGOO	2251061	2255764	Doc2-element	.	-		Scf_2L_RaGOO	25570964	25575842	invader2	.	-
Scf_2L_RaGOO	24885779	24886518	INE-1	.	-		Scf_2R_RaGOO	3382107	3386464	Doc2-element	.	+		Scf_2R_RaGOO	104165	109166	invader2	.	-
Scf_2L_RaGOO	25652416	25652929	INE-1	.	-		Scf_2R_RaGOO	3684406	3688650	Doc2-element	.	-		Scf_2R_RaGOO	151470	156566	invader2	.	-
Scf_2L_RaGOO	25667248	25667884	INE-1	.	+		Scf_2R_RaGOO	9141938	9146336	Doc2-element	.	+		Scf_3L_RaGOO	24219961	24225086	invader2	.	+
Scf_2L_RaGOO	25803116	25803639	INE-1	.	-		Scf_2R_RaGOO	10423422	10427462	Doc2-element	.	+		Chr0_RaGOO	528658	533817	invader3	.	-
Scf_2L_RaGOO	25817295	25817799	INE-1	.	+		Scf_3L_RaGOO	22939414	22943745	Doc2-element	.	+		Scf_2L_RaGOO	21305192	21310699	invader3	.	+
Scf_2L_RaGOO	25817949	25818544	INE-1	.	+		Scf_X_RaGOO	20946821	20951044	Doc2-element	.	+		Scf_2R_RaGOO	3620717	3626331	invader3	.	-
Scf_2L_RaGOO	25820265	25820896	INE-1	.	-		TT00_mitochondrion_RaGOO	34462	38982	Doc2-element	.	-		Scf_3L_RaGOO	23839831	23845289	invader3	.	-
Scf_2L_RaGOO	25849595	25850191	INE-1	.	+		Scf_2R_RaGOO	2177708	2182034	Doc3-element	.	+		Scf_3L_RaGOO	23871169	23876717	invader3	.	-
Scf_2L_RaGOO	25907282	25907780	INE-1	.	+		Scf_2R_RaGOO	5558871	5562837	Doc3-element	.	-		Scf_3R_RaGOO	17400245	17405812	invader3	.	+
Scf_2L_RaGOO	26185258	26186173	INE-1	.	+		Scf_2R_RaGOO	8988332	8992264	Doc3-element	.	+		Chr0_RaGOO	144647	150747	gypsy4	.	+
Scf_2L_RaGOO	26314832	26315582	INE-1	.	+		Scf_2R_RaGOO	9206922	9211068	Doc3-element	.	-		Scf_2R_RaGOO	4000153	4007009	gypsy4	.	-
Scf_2R_RaGOO	1310267	1310936	INE-1	.	-		Scf_2L_RaGOO	22756207	22761558	Ivk	.	+		Scf_2R_RaGOO	2361207	2364448	invader4	.	+
Scf_2R_RaGOO	1506365	1506861	INE-1	.	-		Scf_2R_RaGOO	878664	884007	Ivk	.	-		Scf_2L_RaGOO	20379456	20386301	gypsy5	.	+
Scf_2R_RaGOO	2119815	2120352	INE-1	.	+		Scf_2R_RaGOO	5336675	5341189	Ivk	.	+		Scf_2L_RaGOO	21133796	21140328	gypsy5	.	-
Scf_2R_RaGOO	2173664	2174249	INE-1	.	-		Scf_NODE_103476_RaGOO	160617	165984	Ivk	.	+		Scf_2L_RaGOO	22119111	22131209	gypsy6	.	+
Scf_2R_RaGOO	2468751	2469295	INE-1	.	-		Scf_X_RaGOO	6430664	6436035	Ivk	.	-		Scf_2R_RaGOO	2031437	2035723	Dm88	.	+
Scf_2R_RaGOO	2598123	2598638	INE-1	.	+		Scf_2L_RaGOO	20447264	20451710	baggins	.	+		Scf_2R_RaGOO	2637965	2641840	Dm88	.	+
Scf_2R_RaGOO	2599970	2600504	INE-1	.	+		Scf_2L_RaGOO	22560478	22565677	baggins	.	-		Scf_2R_RaGOO	5327638	5331772	Dm88	.	+
Scf_2R_RaGOO	2606081	2606703	INE-1	.	+		Scf_2L_RaGOO	23545406	23550646	baggins	.	+		Scf_2R_RaGOO	5927166	5930869	Dm88	.	+
Scf_2R_RaGOO	3394913	3395498	INE-1	.	-		Scf_2L_RaGOO	25205492	25210265	baggins	.	+		Chr0_RaGOO	3754773	3754948	Tom1	.	+
Scf_2R_RaGOO	3421744	3422288	INE-1	.	-		Scf_2L_RaGOO	25481739	25486756	baggins	.	-		Chr0_RaGOO	3890023	3890431	Tom1	.	-
Scf_2R_RaGOO	3562555	3563170	INE-1	.	+		Scf_2L_RaGOO	26294180	26298647	baggins	.	+		Chr0_RaGOO	3891971	3892379	Tom1	.	-
Scf_2R_RaGOO	3925882	3926499	INE-1	.	-		Scf_2R_RaGOO	3079965	3084839	baggins	.	-		Chr0_RaGOO	4017355	4017531	Tom1	.	+
Scf_2R_RaGOO	3928216	3928824	INE-1	.	-		Scf_2R_RaGOO	3173349	3178250	baggins	.	+		Chr0_RaGOO	4240648	4241022	Tom1	.	+
Scf_2R_RaGOO	4093228	4093845	INE-1	.	-		Scf_2R_RaGOO	3759645	3764653	baggins	.	+		Scf_2L_RaGOO	17677694	17678103	Tom1	.	+
Scf_2R_RaGOO	4392983	4393546	INE-1	.	+		Scf_2R_RaGOO	5565860	5570718	baggins	.	+		Scf_2L_RaGOO	20616566	20616915	Tom1	.	-
Scf_2R_RaGOO	4419841	4420400	INE-1	.	+		Scf_2R_RaGOO	8966661	8971767	baggins	.	+		Scf_2L_RaGOO	21101186	21101565	Tom1	.	-
Scf_2R_RaGOO	4446424	4446988	INE-1	.	-		Scf_2R_RaGOO	9148032	9153416	baggins	.	-		Scf_2L_RaGOO	21207900	21208007	Tom1	.	-
Scf_2R_RaGOO	4678492	4679139	INE-1	.	-		Scf_X_RaGOO	20380600	20385648	baggins	.	-		Scf_2L_RaGOO	21344000	21344286	Tom1	.	-
Scf_2R_RaGOO	4712960	4713520	INE-1	.	+		Scf_2L_RaGOO	21951082	21955333	Juan	.	-		Scf_2L_RaGOO	22074345	22074771	Tom1	.	-
Scf_2R_RaGOO	4784356	4784958	INE-1	.	-		Scf_2R_RaGOO	6257816	6262065	Juan	.	-		Scf_2L_RaGOO	23111575	23111982	Tom1	.	-
Scf_2R_RaGOO	4883381	4883951	INE-1	.	+		Scf_2R_RaGOO	12407396	12410913	Juan	.	-		Scf_2L_RaGOO	23112026	23112571	Tom1	.	-
Scf_2R_RaGOO	4961374	4961984	INE-1	.	-		Scf_3R_RaGOO	14452565	14456811	Juan	.	+		Scf_2L_RaGOO	23112720	23112801	Tom1	.	-
Scf_2R_RaGOO	5247404	5247938	INE-1	.	+		Scf_3R_RaGOO	23285042	23289293	Juan	.	+		Scf_2L_RaGOO	23112985	23114431	Tom1	.	-
Scf_2R_RaGOO	5256486	5256986	INE-1	.	-		Scf_NODE_109412_RaGOO	1	4208	Juan	.	-		Scf_2L_RaGOO	24060300	24060679	Tom1	.	+
Scf_2R_RaGOO	5285702	5286293	INE-1	.	+		Scf_X_RaGOO	2055072	2059314	Juan	.	+		Scf_2L_RaGOO	24873428	24873790	Tom1	.	-
Scf_2R_RaGOO	5307383	5307941	INE-1	.	+		Scf_X_RaGOO	21412103	21416347	Juan	.	+		Scf_2L_RaGOO	24917568	24917977	Tom1	.	+
Scf_2R_RaGOO	5313989	5314510	INE-1	.	+		Scf_2L_RaGOO	18708223	18712584	G5	.	-		Scf_2L_RaGOO	24923108	24923240	Tom1	.	-
Scf_2R_RaGOO	5346833	5347439	INE-1	.	-		Scf_2L_RaGOO	21690304	21694780	G5	.	-		Scf_2L_RaGOO	25026783	25028161	Tom1	.	-
Scf_2R_RaGOO	5382134	5382712	INE-1	.	-		Scf_2L_RaGOO	25284638	25289097	G5	.	-		Scf_2L_RaGOO	25028198	25028429	Tom1	.	-
Scf_2R_RaGOO	5487767	5488365	INE-1	.	-		Scf_2R_RaGOO	4499783	4501278	G4	.	+		Scf_2L_RaGOO	25348059	25348638	Tom1	.	-
Scf_2R_RaGOO	5647057	5647640	INE-1	.	-		Scf_2R_RaGOO	4769352	4770817	G4	.	+		Scf_2L_RaGOO	26182017	26182225	Tom1	.	-
Scf_2R_RaGOO	5727766	5728321	INE-1	.	+		Scf_2R_RaGOO	5113536	5114507	G4	.	+		Scf_2L_RaGOO	26182378	26183056	Tom1	.	-
Scf_2R_RaGOO	5740470	5741102	INE-1	.	-		Scf_2R_RaGOO	5653583	5655392	G4	.	-		Scf_2L_RaGOO	26183268	26183718	Tom1	.	-
Scf_2R_RaGOO	5822953	5823604	INE-1	.	+		Scf_3L_RaGOO	22977894	22981351	G4	.	-		Scf_2L_RaGOO	26384834	26385062	Tom1	.	+
Scf_2R_RaGOO	5999264	5999831	INE-1	.	-		Scf_NODE_42816_RaGOO	17480	19070	G4	.	-		Scf_2R_RaGOO	118724	118942	Tom1	.	-
Scf_2R_RaGOO	6000619	6001175	INE-1	.	+		Scf_X_RaGOO	21489972	21493202	G4	.	-		Scf_2R_RaGOO	751303	752502	Tom1	.	+
Scf_2R_RaGOO	6208475	6208983	INE-1	.	+		Scf_2L_RaGOO	26024739	26027526	jockey2	.	+		Scf_2R_RaGOO	760883	761103	Tom1	.	+
Scf_2R_RaGOO	6567810	6568403	INE-1	.	+		Scf_2R_RaGOO	2704797	2707931	jockey2	.	+		Scf_2R_RaGOO	1089250	1089386	Tom1	.	-
Scf_2R_RaGOO	9116499	9117037	INE-1	.	+		Scf_2R_RaGOO	3477430	3481165	jockey2	.	-		Scf_2R_RaGOO	1623183	1623507	Tom1	.	-
Scf_2R_RaGOO	25305480	25306039	INE-1	.	+		Scf_2R_RaGOO	17511652	17515964	G6	.	+		Scf_2R_RaGOO	2141504	2141882	Tom1	.	+
Scf_3L_RaGOO	17620385	17620935	INE-1	.	+		Chr0_RaGOO	612651	612783	BS3	.	+		Scf_2R_RaGOO	2748442	2748825	Tom1	.	+
Scf_3L_RaGOO	17627973	17628536	INE-1	.	+		Scf_2L_RaGOO	20521179	20521296	BS3	.	-		Scf_2R_RaGOO	3144056	3144751	Tom1	.	+
Scf_3L_RaGOO	19362452	19363062	INE-1	.	-		Scf_2L_RaGOO	21298970	21299474	BS3	.	+		Scf_2R_RaGOO	3717109	3717396	Tom1	.	-
Scf_3L_RaGOO	21442603	21443100	INE-1	.	+		Scf_2L_RaGOO	21615038	21615955	BS3	.	-		Scf_2R_RaGOO	5442630	5443056	Tom1	.	+
Scf_3L_RaGOO	21570942	21571465	INE-1	.	-		Scf_2L_RaGOO	21622450	21624013	BS3	.	+		Scf_2R_RaGOO	5693333	5693466	Tom1	.	-
Scf_3L_RaGOO	22432853	22433481	INE-1	.	-		Scf_2L_RaGOO	25809310	25810131	BS3	.	+		Scf_3L_RaGOO	7634258	7634561	Tom1	.	+
Scf_3L_RaGOO	22651835	22652386	INE-1	.	+		Scf_2L_RaGOO	26173966	26174849	BS3	.	-		Scf_3L_RaGOO	22459933	22460312	Tom1	.	+
Scf_3L_RaGOO	22664079	22664805	INE-1	.	+		Scf_2R_RaGOO	2131311	2133182	BS3	.	-		Scf_3L_RaGOO	23163502	23163582	Tom1	.	-
Scf_3L_RaGOO	22673757	22674399	INE-1	.	+		Scf_2R_RaGOO	3613629	3615024	BS3	.	-		Scf_3L_RaGOO	23849766	23850331	Tom1	.	-
Scf_3L_RaGOO	22677256	22677829	INE-1	.	-		Scf_2R_RaGOO	3999003	3999404	BS3	.	+		Scf_3L_RaGOO	23854070	23854634	Tom1	.	-
Scf_3L_RaGOO	22686630	22687260	INE-1	.	+		Scf_2R_RaGOO	4389512	4390314	BS3	.	-		Scf_3L_RaGOO	23859251	23859816	Tom1	.	-
Scf_3L_RaGOO	22705546	22706158	INE-1	.	-		Scf_2R_RaGOO	9245191	9246772	BS3	.	+		Scf_3L_RaGOO	23864417	23864982	Tom1	.	-
Scf_3L_RaGOO	22765923	22766467	INE-1	.	-		Scf_3L_RaGOO	22789263	22789710	BS3	.	-		Scf_3L_RaGOO	24239422	24239829	Tom1	.	-
Scf_3L_RaGOO	22869624	22870282	INE-1	.	-		Scf_3L_RaGOO	22932492	22933415	BS3	.	-		Scf_3R_RaGOO	4812152	4812340	Tom1	.	+
Scf_3L_RaGOO	22908931	22909537	INE-1	.	-		Scf_3L_RaGOO	23238392	23239107	BS3	.	-		Scf_3R_RaGOO	4813196	4813359	Tom1	.	+
Scf_3L_RaGOO	23214937	23215500	INE-1	.	+		Scf_3R_RaGOO	440596	440795	BS3	.	+		Scf_NODE_15408_RaGOO	2738	3127	Tom1	.	+
Scf_3L_RaGOO	23410018	23410543	INE-1	.	+		Scf_X_RaGOO	3477218	3477353	BS3	.	-		Scf_X_RaGOO	20942765	20942985	Tom1	.	-
Scf_3R_RaGOO	75164	75668	INE-1	.	+		Scf_X_RaGOO	14823837	14823926	BS3	.	+		Chr0_RaGOO	95444	96469	rooA	.	+
Scf_3R_RaGOO	82541	83229	INE-1	.	+		Scf_X_RaGOO	16592688	16592869	BS3	.	-		Chr0_RaGOO	96468	96751	rooA	.	+
Scf_3R_RaGOO	92995	93622	INE-1	.	+		Scf_X_RaGOO	21287430	21288632	BS3	.	-		Chr0_RaGOO	228465	228652	rooA	.	-
Scf_3R_RaGOO	102467	103106	INE-1	.	-		Scf_2L_RaGOO	18360268	18361049	BS4	.	-		Chr0_RaGOO	541394	541668	rooA	.	-
Scf_3R_RaGOO	112631	113135	INE-1	.	+		Scf_2L_RaGOO	21773937	21774553	BS4	.	-		Chr0_RaGOO	542335	543173	rooA	.	-
Scf_3R_RaGOO	134029	134588	INE-1	.	+		Scf_2L_RaGOO	21802087	21803494	BS4	.	-		Chr0_RaGOO	547652	547926	rooA	.	-
Scf_3R_RaGOO	137873	138494	INE-1	.	+		Scf_2L_RaGOO	21806953	21808236	BS4	.	-		Chr0_RaGOO	548549	549688	rooA	.	-
Scf_3R_RaGOO	140551	141075	INE-1	.	+		Scf_2L_RaGOO	21811658	21812941	BS4	.	-		Chr0_RaGOO	555013	556744	rooA	.	-
Scf_3R_RaGOO	151842	152426	INE-1	.	+		Scf_2L_RaGOO	21816366	21817649	BS4	.	-		Chr0_RaGOO	557026	558511	rooA	.	-
Scf_3R_RaGOO	316634	317136	INE-1	.	+		Scf_2L_RaGOO	23020056	23021134	BS4	.	-		Chr0_RaGOO	560250	560413	rooA	.	-
Scf_3R_RaGOO	435793	436353	INE-1	.	+		Scf_2R_RaGOO	1527671	1528453	BS4	.	+		Chr0_RaGOO	570748	571052	rooA	.	-
Scf_3R_RaGOO	540955	541460	INE-1	.	-		Scf_4_RaGOO	363171	364250	BS4	.	+		Chr0_RaGOO	704973	705653	rooA	.	+
Scf_4_RaGOO	30715	31459	INE-1	.	-		Scf_2L_RaGOO	21234166	21236066	Doc4-element	.	-		Chr0_RaGOO	1042862	1043683	rooA	.	+
Scf_4_RaGOO	73614	74151	INE-1	.	-		Scf_2L_RaGOO	25578084	25581773	Fw2	.	-		Chr0_RaGOO	1043831	1044045	rooA	.	+
Scf_4_RaGOO	104458	104961	INE-1	.	-		Scf_2L_RaGOO	26229275	26232405	Fw2	.	+		Chr0_RaGOO	1044044	1044327	rooA	.	+
Scf_4_RaGOO	171788	172308	INE-1	.	-		Scf_2R_RaGOO	2679358	2681706	Fw2	.	-		Chr0_RaGOO	3530131	3530530	rooA	.	-
Scf_4_RaGOO	181451	182111	INE-1	.	-		Scf_2R_RaGOO	5597672	5600892	Fw2	.	-		Chr0_RaGOO	3551355	3551756	rooA	.	-
Scf_4_RaGOO	213672	214201	INE-1	.	+		Scf_2R_RaGOO	5892087	5895414	Fw2	.	-		Chr0_RaGOO	3575605	3577093	rooA	.	-
Scf_4_RaGOO	753967	754508	INE-1	.	+		Scf_2L_RaGOO	23944812	23945378	Fw3	.	-		Chr0_RaGOO	3577570	3578525	rooA	.	-
Scf_4_RaGOO	808883	809382	INE-1	.	-		Scf_2L_RaGOO	25171577	25172926	Fw3	.	-		Chr0_RaGOO	3585230	3588826	rooA	.	-
Scf_4_RaGOO	873871	874427	INE-1	.	-		Scf_2R_RaGOO	3109795	3111345	Fw3	.	-		Chr0_RaGOO	3864229	3864561	rooA	.	-
Scf_4_RaGOO	894581	895093	INE-1	.	-		Scf_2R_RaGOO	3438319	3441919	Fw3	.	-		Chr0_RaGOO	3898864	3899227	rooA	.	+
Scf_4_RaGOO	904899	905724	INE-1	.	+		Scf_2R_RaGOO	5545402	5546607	Fw3	.	+		Chr0_RaGOO	4134699	4134801	rooA	.	-
Scf_4_RaGOO	919910	920437	INE-1	.	+		Scf_2R_RaGOO	5663607	5664922	Fw3	.	+		Chr0_RaGOO	4181304	4181602	rooA	.	+
Scf_4_RaGOO	920984	921590	INE-1	.	+		Scf_3L_RaGOO	23051737	23054879	Fw3	.	+		Chr0_RaGOO	4215560	4215957	rooA	.	-
Scf_4_RaGOO	934891	935439	INE-1	.	-		Scf_4_RaGOO	1069895	1070797	Fw3	.	+		Chr0_RaGOO	4216034	4218749	rooA	.	-
Scf_4_RaGOO	965548	966048	INE-1	.	-		Chr0_RaGOO	250787	251621	R1-2	.	-		Scf_2L_RaGOO	20314522	20314652	rooA	.	+
Scf_4_RaGOO	971235	971768	INE-1	.	-		Scf_2L_RaGOO	23884883	23886307	R1-2	.	+		Scf_2L_RaGOO	20386679	20389156	rooA	.	-
Scf_4_RaGOO	1000611	1001212	INE-1	.	+		Scf_2L_RaGOO	24819160	24820169	R1-2	.	+		Scf_2L_RaGOO	20390254	20391885	rooA	.	-
Scf_4_RaGOO	1021266	1021823	INE-1	.	-		Scf_2R_RaGOO	750369	751145	R1-2	.	+		Scf_2L_RaGOO	20392559	20393129	rooA	.	-
Scf_4_RaGOO	1040634	1041158	INE-1	.	-		Scf_2R_RaGOO	784658	785439	R1-2	.	+		Scf_2L_RaGOO	20425623	20425802	rooA	.	+
Scf_4_RaGOO	1122284	1122915	INE-1	.	-		Scf_2R_RaGOO	785671	786398	R1-2	.	+		Scf_2L_RaGOO	20542571	20542945	rooA	.	-
Scf_X_RaGOO	8955	9551	INE-1	.	+		Scf_3L_RaGOO	21477653	21478832	R1-2	.	+		Scf_2L_RaGOO	20543192	20546518	rooA	.	-
Scf_X_RaGOO	14025	14737	INE-1	.	+		Scf_3L_RaGOO	24351838	24352635	R1-2	.	-		Scf_2L_RaGOO	20622472	20622630	rooA	.	-
Scf_X_RaGOO	14089790	14090615	INE-1	.	+		Scf_3L_RaGOO	24375702	24376454	R1-2	.	-		Scf_2L_RaGOO	20622624	20622751	rooA	.	-
Scf_X_RaGOO	17684299	17684819	INE-1	.	+		Scf_3L_RaGOO	24412247	24412906	R1-2	.	-		Scf_2L_RaGOO	21143077	21143435	rooA	.	+
Scf_X_RaGOO	17740687	17741187	INE-1	.	+		Chr0_RaGOO	105296	106295	G5A	.	-		Scf_2L_RaGOO	21416634	21421184	rooA	.	-
Scf_X_RaGOO	18127618	18128203	INE-1	.	+		Chr0_RaGOO	117468	119533	G5A	.	-		Scf_2L_RaGOO	21579060	21579237	rooA	.	+
Scf_X_RaGOO	19356431	19357071	INE-1	.	-		Chr0_RaGOO	131810	132811	G5A	.	-		Scf_2L_RaGOO	21579235	21580494	rooA	.	+
Scf_X_RaGOO	19416544	19417181	INE-1	.	+		Chr0_RaGOO	133609	134686	G5A	.	-		Scf_2L_RaGOO	21585668	21588548	rooA	.	+
Scf_X_RaGOO	20358780	20359331	INE-1	.	+		Scf_2L_RaGOO	22037497	22038218	G5A	.	-		Scf_2L_RaGOO	21901475	21901925	rooA	.	-
Scf_X_RaGOO	20744222	20744867	INE-1	.	+		Scf_2L_RaGOO	22365400	22366728	G5A	.	-		Scf_2L_RaGOO	21902220	21906922	rooA	.	-
Scf_X_RaGOO	20876701	20877560	INE-1	.	+		Scf_2R_RaGOO	1929409	1929953	G5A	.	-		Scf_2L_RaGOO	21930750	21931302	rooA	.	-
Scf_X_RaGOO	20885187	20885696	INE-1	.	+		Scf_2R_RaGOO	2880507	2881686	G5A	.	+		Scf_2L_RaGOO	21931828	21936484	rooA	.	-
Scf_X_RaGOO	21117399	21117967	INE-1	.	+		Scf_2R_RaGOO	3575769	3577665	G5A	.	+		Scf_2L_RaGOO	21970028	21970441	rooA	.	+
Scf_X_RaGOO	21127466	21127990	INE-1	.	+		Scf_2R_RaGOO	3866754	3867359	G5A	.	+		Scf_2L_RaGOO	22194762	22199862	rooA	.	+
Scf_X_RaGOO	21195438	21196025	INE-1	.	-		Scf_2R_RaGOO	5475562	5477015	G5A	.	-		Scf_2L_RaGOO	22204961	22205324	rooA	.	-
Scf_X_RaGOO	21197666	21198171	INE-1	.	+		Scf_2R_RaGOO	5806070	5806756	G5A	.	+		Scf_2L_RaGOO	22234487	22234754	rooA	.	-
Scf_X_RaGOO	21222013	21222590	INE-1	.	+		Scf_3L_RaGOO	22867476	22868122	G5A	.	-		Scf_2L_RaGOO	22256450	22257308	rooA	.	+
Scf_X_RaGOO	21285048	21285575	INE-1	.	-		Scf_NODE_105063_RaGOO	36357	36885	G5A	.	-		Scf_2L_RaGOO	22257442	22257884	rooA	.	+
Scf_X_RaGOO	21323871	21324477	INE-1	.	-		Scf_X_RaGOO	20817883	20819662	G5A	.	+		Scf_2L_RaGOO	22261633	22262493	rooA	.	+
Scf_X_RaGOO	21409196	21409703	INE-1	.	-		Scf_X_RaGOO	20848643	20850750	G5A	.	+		Scf_2L_RaGOO	22262627	22263063	rooA	.	+
Scf_X_RaGOO	21519344	21520008	INE-1	.	+		Scf_X_RaGOO	20855676	20857734	G5A	.	+		Scf_2L_RaGOO	22272338	22272763	rooA	.	-
Scf_X_RaGOO	21522672	21523234	INE-1	.	+		Chr0_RaGOO	228652	229724	Helena	.	+		Scf_2L_RaGOO	22272892	22278123	rooA	.	-
Scf_X_RaGOO	21528631	21529183	INE-1	.	-		Chr0_RaGOO	1281481	1282119	Helena	.	-		Scf_2L_RaGOO	22413206	22417606	rooA	.	+
Scf_X_RaGOO	21576808	21577332	INE-1	.	-		Chr0_RaGOO	2467257	2469477	Helena	.	-		Scf_2L_RaGOO	22417754	22418186	rooA	.	+
Scf_X_RaGOO	21586622	21587142	INE-1	.	-		Chr0_RaGOO	3694976	3695353	Helena	.	+		Scf_2L_RaGOO	22418562	22418654	rooA	.	-
Chr0_RaGOO	317265	318924	Tc1	.	-		Chr0_RaGOO	4039236	4039562	Helena	.	-		Scf_2L_RaGOO	22418655	22420923	rooA	.	-
Chr0_RaGOO	3759532	3761200	Tc1	.	+		Chr0_RaGOO	4241031	4242663	Helena	.	+		Scf_2L_RaGOO	22425085	22429214	rooA	.	-
Scf_2L_RaGOO	15965892	15967550	Tc1	.	-		Chr0_RaGOO	5904812	5905266	Helena	.	+		Scf_2L_RaGOO	22660547	22660830	rooA	.	+
Scf_2L_RaGOO	16761334	16762997	Tc1	.	-		Chr0_RaGOO	5905599	5906282	Helena	.	+		Scf_2L_RaGOO	22722110	22722495	rooA	.	+
Scf_2L_RaGOO	22239971	22241603	Tc1	.	+		Chr0_RaGOO	5906507	5908170	Helena	.	+		Scf_2L_RaGOO	22876820	22877174	rooA	.	+
Scf_2L_RaGOO	23323041	23324667	Tc1	.	-		Scf_2L_RaGOO	2017835	2018269	Helena	.	+		Scf_2L_RaGOO	23072432	23077684	rooA	.	+
Scf_2L_RaGOO	23535704	23537368	Tc1	.	+		Scf_2L_RaGOO	11016419	11017119	Helena	.	+		Scf_2L_RaGOO	23078197	23078998	rooA	.	+
Scf_2L_RaGOO	25228713	25230367	Tc1	.	+		Scf_2L_RaGOO	11017334	11020293	Helena	.	+		Scf_2L_RaGOO	23079400	23079508	rooA	.	+
Scf_2R_RaGOO	2526850	2528406	Tc1	.	-		Scf_2L_RaGOO	11157323	11157626	Helena	.	+		Scf_2L_RaGOO	23321634	23321997	rooA	.	-
Scf_2R_RaGOO	4814982	4816632	Tc1	.	-		Scf_2L_RaGOO	13881605	13882205	Helena	.	-		Scf_2L_RaGOO	23541209	23541543	rooA	.	+
Scf_2R_RaGOO	6248403	6250053	Tc1	.	-		Scf_2L_RaGOO	21344461	21344953	Helena	.	-		Scf_2L_RaGOO	23655038	23656554	rooA	.	+
Scf_2R_RaGOO	7495653	7497309	Tc1	.	+		Scf_2L_RaGOO	21348253	21348555	Helena	.	-		Scf_2L_RaGOO	23794301	23794460	rooA	.	+
Scf_2R_RaGOO	13251121	13252790	Tc1	.	+		Scf_2L_RaGOO	22748440	22749048	Helena	.	-		Scf_2L_RaGOO	23837519	23837882	rooA	.	-
Scf_2R_RaGOO	19325345	19327005	Tc1	.	+		Scf_2L_RaGOO	22842060	22843884	Helena	.	+		Scf_2L_RaGOO	24030772	24031204	rooA	.	-
Scf_2R_RaGOO	20537999	20539674	Tc1	.	-		Scf_2L_RaGOO	23007942	23008303	Helena	.	-		Scf_2L_RaGOO	24031346	24034882	rooA	.	-
Scf_3L_RaGOO	6519231	6520886	Tc1	.	+		Scf_2L_RaGOO	23913966	23914201	Helena	.	+		Scf_2L_RaGOO	24789785	24789922	rooA	.	+
Scf_3L_RaGOO	8013598	8015258	Tc1	.	-		Scf_2L_RaGOO	24714672	24715244	Helena	.	-		Scf_2L_RaGOO	24950280	24951116	rooA	.	-
Scf_3L_RaGOO	12320262	12321919	Tc1	.	+		Scf_2L_RaGOO	25005405	25006147	Helena	.	+		Scf_2L_RaGOO	24951259	24953017	rooA	.	-
Scf_3L_RaGOO	13246905	13248543	Tc1	.	-		Scf_2L_RaGOO	25017859	25019022	Helena	.	+		Scf_2L_RaGOO	24954147	24956661	rooA	.	-
Scf_3L_RaGOO	20209759	20211353	Tc1	.	+		Scf_2L_RaGOO	25025633	25026799	Helena	.	-		Scf_2L_RaGOO	25112584	25112717	rooA	.	-
Scf_3L_RaGOO	23042947	23044302	Tc1	.	-		Scf_2L_RaGOO	25350797	25351785	Helena	.	-		Scf_2L_RaGOO	25118891	25119812	rooA	.	-
Scf_3L_RaGOO	23171344	23172999	Tc1	.	-		Scf_2L_RaGOO	25768961	25769271	Helena	.	-		Scf_2L_RaGOO	25585368	25587531	rooA	.	+
Scf_3R_RaGOO	8593824	8595485	Tc1	.	+		Scf_2L_RaGOO	26002882	26003054	Helena	.	+		Scf_2L_RaGOO	25587995	25589402	rooA	.	+
Scf_3R_RaGOO	10095531	10097190	Tc1	.	+		Scf_2L_RaGOO	26003556	26004248	Helena	.	+		Scf_2L_RaGOO	25773480	25773660	rooA	.	-
Scf_3R_RaGOO	13644072	13645745	Tc1	.	+		Scf_2L_RaGOO	26004463	26007337	Helena	.	+		Scf_2L_RaGOO	25773796	25774251	rooA	.	-
Scf_3R_RaGOO	15837154	15838817	Tc1	.	-		Scf_2L_RaGOO	26100246	26101066	Helena	.	-		Scf_2L_RaGOO	25936081	25936368	rooA	.	-
Scf_4_RaGOO	169128	170792	Tc1	.	+		Scf_2L_RaGOO	26136269	26136430	Helena	.	-		Scf_2L_RaGOO	25936367	25936940	rooA	.	-
Scf_4_RaGOO	570189	571841	Tc1	.	-		Scf_2L_RaGOO	26140934	26141673	Helena	.	-		Scf_2L_RaGOO	26145194	26145582	rooA	.	+
Scf_4_RaGOO	1047342	1048814	Tc1	.	+		Scf_2L_RaGOO	26379701	26380868	Helena	.	+		Scf_2L_RaGOO	26518273	26520415	rooA	.	-
Scf_NODE_42816_RaGOO	14541	15953	Tc1	.	+		Scf_2L_RaGOO	26385046	26386213	Helena	.	+		Scf_2L_RaGOO	26521856	26524053	rooA	.	-
Scf_X_RaGOO	703164	704833	Tc1	.	-		Scf_2R_RaGOO	92551	95212	Helena	.	-		Scf_2L_RaGOO	26544479	26546174	rooA	.	+
Scf_X_RaGOO	1071943	1073604	Tc1	.	+		Scf_2R_RaGOO	95427	96048	Helena	.	-		Scf_2L_RaGOO	26577229	26578922	rooA	.	+
Scf_X_RaGOO	5032931	5034589	Tc1	.	-		Scf_2R_RaGOO	657837	659356	Helena	.	-		Scf_2L_RaGOO	26592718	26593288	rooA	.	+
Scf_X_RaGOO	14183512	14185169	Tc1	.	+		Scf_2R_RaGOO	681947	683161	Helena	.	-		Scf_2L_RaGOO	26595754	26597936	rooA	.	+
Scf_X_RaGOO	16203243	16204901	Tc1	.	-		Scf_2R_RaGOO	1916980	1917214	Helena	.	+		Scf_2L_RaGOO	26599399	26601871	rooA	.	+
Scf_X_RaGOO	18679290	18680949	Tc1	.	+		Scf_2R_RaGOO	1917567	1918258	Helena	.	+		Scf_2L_RaGOO	26603537	26606005	rooA	.	+
Scf_X_RaGOO	20220712	20222375	Tc1	.	+		Scf_2R_RaGOO	1918378	1920434	Helena	.	+		Scf_2R_RaGOO	684075	687113	rooA	.	-
Scf_X_RaGOO	20320118	20321762	Tc1	.	+		Scf_2R_RaGOO	1986147	1986928	Helena	.	-		Scf_2R_RaGOO	812791	813290	rooA	.	+
Scf_X_RaGOO	20410548	20412203	Tc1	.	+		Scf_2R_RaGOO	1987643	1989707	Helena	.	-		Scf_2R_RaGOO	1169631	1169911	rooA	.	-
Scf_X_RaGOO	20760353	20762015	Tc1	.	+		Scf_2R_RaGOO	2002329	2004393	Helena	.	-		Scf_2R_RaGOO	1184263	1184382	rooA	.	-
Scf_2R_RaGOO	2523809	2524577	mariner2	.	+		Scf_2R_RaGOO	2006025	2006788	Helena	.	-		Scf_2R_RaGOO	1572575	1572739	rooA	.	+
Scf_2L_RaGOO	19321124	19323145	transib1	.	+		Scf_2R_RaGOO	2631648	2631953	Helena	.	+		Scf_2R_RaGOO	2193938	2194357	rooA	.	-
Scf_2L_RaGOO	24770551	24773047	transib1	.	-		Scf_2R_RaGOO	4140079	4142574	Helena	.	+		Scf_2R_RaGOO	2194484	2197269	rooA	.	-
Scf_2R_RaGOO	1324813	1327677	transib2	.	-		Scf_2R_RaGOO	4366570	4367558	Helena	.	+		Scf_2R_RaGOO	2258256	2261068	rooA	.	+
Scf_2R_RaGOO	1662630	1665442	transib2	.	+		Scf_2R_RaGOO	5634166	5637268	Helena	.	+		Scf_2R_RaGOO	2261195	2261613	rooA	.	+
Scf_2R_RaGOO	5378161	5380974	transib2	.	+		Scf_2R_RaGOO	5700301	5701349	Helena	.	+		Scf_2R_RaGOO	2304416	2304954	rooA	.	-
Scf_2R_RaGOO	9622026	9624888	transib2	.	-		Scf_2R_RaGOO	6584267	6585250	Helena	.	+		Scf_2R_RaGOO	2467421	2467805	rooA	.	+
Scf_2L_RaGOO	20622746	20624212	Tc1-2	.	+		Scf_2R_RaGOO	9092586	9093284	Helena	.	+		Scf_2R_RaGOO	2542394	2542494	rooA	.	+
Scf_2L_RaGOO	22678875	22680266	Tc1-2	.	+		Scf_2R_RaGOO	9093499	9096442	Helena	.	+		Scf_2R_RaGOO	2567890	2573747	rooA	.	-
Scf_2R_RaGOO	1223911	1225505	Tc1-2	.	+		Scf_2R_RaGOO	10919203	10919771	Helena	.	-		Scf_2R_RaGOO	2644342	2647163	rooA	.	+
Scf_2R_RaGOO	5227967	5229461	Tc1-2	.	+		Scf_2R_RaGOO	11886306	11889091	Helena	.	-		Scf_2R_RaGOO	2647321	2647737	rooA	.	+
Scf_3L_RaGOO	22561208	22562647	Tc1-2	.	-		Scf_2R_RaGOO	13850015	13850659	Helena	.	+		Scf_2R_RaGOO	2659386	2662064	rooA	.	+
Scf_4_RaGOO	366592	368232	Tc1-2	.	-		Scf_2R_RaGOO	24447227	24447949	Helena	.	+		Scf_2R_RaGOO	2662084	2662271	rooA	.	+
							Scf_3L_RaGOO	4913797	4914224	Helena	.	-		Scf_2R_RaGOO	2925498	2925676	rooA	.	+
							Scf_3L_RaGOO	4914226	4914726	Helena	.	+		Scf_2R_RaGOO	3111347	3116680	rooA	.	+
							Scf_3L_RaGOO	14245470	14246006	Helena	.	-		Scf_2R_RaGOO	3303421	3303640	rooA	.	+
							Scf_3L_RaGOO	15097686	15098120	Helena	.	-		Scf_2R_RaGOO	3305895	3305976	rooA	.	+
							Scf_3L_RaGOO	20842800	20845590	Helena	.	+		Scf_2R_RaGOO	3306513	3306637	rooA	.	+
							Scf_3L_RaGOO	22823306	22823786	Helena	.	+		Scf_2R_RaGOO	3306656	3308727	rooA	.	+
							Scf_3L_RaGOO	24225096	24225684	Helena	.	+		Scf_2R_RaGOO	3627175	3627539	rooA	.	+
							Scf_3L_RaGOO	24225686	24225805	Helena	.	+		Scf_2R_RaGOO	3747724	3748014	rooA	.	+
							Scf_3L_RaGOO	24225837	24227704	Helena	.	+		Scf_2R_RaGOO	3748358	3749677	rooA	.	+
							Scf_3R_RaGOO	11598736	11601692	Helena	.	-		Scf_2R_RaGOO	3749702	3749785	rooA	.	+
							Scf_3R_RaGOO	18606815	18606949	Helena	.	-		Scf_2R_RaGOO	3751921	3754877	rooA	.	-
							Scf_3R_RaGOO	23122979	23125938	Helena	.	-		Scf_2R_RaGOO	3766587	3770154	rooA	.	+
							Scf_NODE_27217_RaGOO	501	1888	Helena	.	+		Scf_2R_RaGOO	3770155	3772368	rooA	.	+
							Scf_NODE_78629_RaGOO	3787	6630	Helena	.	+		Scf_2R_RaGOO	4090653	4090783	rooA	.	+
							Scf_NODE_78629_RaGOO	8857	11403	Helena	.	+		Scf_2R_RaGOO	5200637	5206357	rooA	.	+
							Scf_NODE_78629_RaGOO	15494	16824	Helena	.	+		Scf_2R_RaGOO	5436300	5442202	rooA	.	-
							Scf_X_RaGOO	20486889	20487477	Helena	.	+		Scf_2R_RaGOO	5501452	5504445	rooA	.	-
														Scf_2R_RaGOO	5538876	5542600	rooA	.	+
														Scf_2R_RaGOO	5542884	5544544	rooA	.	+
														Scf_2R_RaGOO	5544558	5544675	rooA	.	+
														Scf_2R_RaGOO	9229105	9229255	rooA	.	-
														Scf_2R_RaGOO	9229262	9231616	rooA	.	-
														Scf_2R_RaGOO	9232299	9232631	rooA	.	-
														Scf_2R_RaGOO	9234157	9236317	rooA	.	-
														Scf_2R_RaGOO	9975984	9976090	rooA	.	-
														Scf_2R_RaGOO	9976232	9976618	rooA	.	+
														Scf_2R_RaGOO	10522464	10526624	rooA	.	+
														Scf_2R_RaGOO	10526626	10526775	rooA	.	+
														Scf_3L_RaGOO	17308288	17308962	rooA	.	-
														Scf_3L_RaGOO	19550237	19550369	rooA	.	-
														Scf_3L_RaGOO	19550637	19550984	rooA	.	-
														Scf_3L_RaGOO	19552440	19554089	rooA	.	-
														Scf_3L_RaGOO	24300863	24301517	rooA	.	-
														Scf_3R_RaGOO	532976	533324	rooA	.	+
														Scf_4_RaGOO	715753	719164	rooA	.	+
														Scf_4_RaGOO	719341	719579	rooA	.	+
														Scf_4_RaGOO	899393	899654	rooA	.	-
														Scf_NODE_10868_RaGOO	464	690	rooA	.	-
														Scf_NODE_10868_RaGOO	691	1874	rooA	.	-
														Scf_NODE_10868_RaGOO	2271	3062	rooA	.	-
														Scf_NODE_114503_RaGOO	3085	3534	rooA	.	-
														Scf_NODE_78629_RaGOO	14433	14596	rooA	.	+
														Scf_X_RaGOO	8120164	8120374	rooA	.	-
														Scf_X_RaGOO	13278076	13278408	rooA	.	-
														Scf_X_RaGOO	13278409	13279732	rooA	.	-
														Scf_X_RaGOO	20869592	20869947	rooA	.	-
														Scf_X_RaGOO	20870014	20872794	rooA	.	-
														Scf_X_RaGOO	20872879	20873003	rooA	.	-
														Scf_X_RaGOO	21646580	21647330	rooA	.	+
														Scf_2L_RaGOO	13355012	13360937	McClintock-int	.	-
														Scf_2L_RaGOO	13656052	13661988	McClintock-int	.	-
														Scf_2L_RaGOO	20211556	20217138	McClintock-int	.	-
														Scf_2L_RaGOO	21245174	21251424	McClintock-int	.	-
														Scf_2L_RaGOO	23416756	23423132	McClintock-int	.	+
														Scf_2L_RaGOO	23660591	23666527	McClintock-int	.	+
														Scf_2R_RaGOO	1231431	1237321	McClintock-int	.	+
														Scf_2R_RaGOO	1681349	1687263	McClintock-int	.	+
														Scf_2R_RaGOO	5783169	5789595	McClintock-int	.	-
														Scf_3L_RaGOO	253995	259923	McClintock-int	.	+
														Scf_3L_RaGOO	11896085	11902005	McClintock-int	.	-
														Scf_3L_RaGOO	16248445	16254368	McClintock-int	.	+
														Scf_3R_RaGOO	12724908	12730824	McClintock-int	.	-
														Scf_3R_RaGOO	13476660	13482585	McClintock-int	.	-
														Scf_NODE_112234_RaGOO	237	6161	McClintock-int	.	-
														Scf_NODE_22709_RaGOO	6918	12702	McClintock-int	.	+
														TT00_mitochondrion_RaGOO	16995	22764	McClintock-int	.	-
														Chr0_RaGOO	2677493	2684424	Max-element	.	+
														Chr0_RaGOO	3515761	3522895	Max-element	.	+
														Scf_2L_RaGOO	1855234	1864245	Max-element	.	-
														Scf_2L_RaGOO	14688782	14697660	Max-element	.	-
														Scf_2L_RaGOO	19151544	19160784	Max-element	.	-
														Scf_2L_RaGOO	24461079	24468018	Max-element	.	+
														Scf_2L_RaGOO	25374738	25383610	Max-element	.	-
														Scf_2L_RaGOO	26270353	26277617	Max-element	.	+
														Scf_2R_RaGOO	70031	77186	Max-element	.	-
														Scf_2R_RaGOO	1409794	1417289	Max-element	.	+
														Scf_2R_RaGOO	1491646	1499545	Max-element	.	+
														Scf_2R_RaGOO	2071664	2079198	Max-element	.	-
														Scf_2R_RaGOO	2492127	2499583	Max-element	.	+
														Scf_2R_RaGOO	10410831	10418878	Max-element	.	-
														Scf_2R_RaGOO	12704702	12713571	Max-element	.	-
														Scf_2R_RaGOO	14644663	14653422	Max-element	.	-
														Scf_3L_RaGOO	11938849	11945906	Max-element	.	+
														Scf_3L_RaGOO	13397366	13406232	Max-element	.	+
														Scf_3L_RaGOO	14822816	14831576	Max-element	.	+
														Scf_3L_RaGOO	20948345	20955357	Max-element	.	-
														Scf_3L_RaGOO	20955358	20963922	Max-element	.	-
														Scf_3L_RaGOO	22259627	22268494	Max-element	.	-
														Scf_3R_RaGOO	3296052	3304929	Max-element	.	-
														Scf_3R_RaGOO	4023438	4032304	Max-element	.	+
														Scf_3R_RaGOO	21201224	21210090	Max-element	.	+
														Scf_3R_RaGOO	23146870	23155736	Max-element	.	+
														Scf_X_RaGOO	432466	441153	Max-element	.	-
														Scf_X_RaGOO	4797007	4805837	Max-element	.	-
														Scf_X_RaGOO	8252211	8261089	Max-element	.	-
														Scf_X_RaGOO	16393670	16402506	Max-element	.	+
														Chr0_RaGOO	3591116	3591349	gypsy10	.	-
														Chr0_RaGOO	3626514	3626631	gypsy10	.	-
														Chr0_RaGOO	3626631	3626756	gypsy10	.	-
														Chr0_RaGOO	3626878	3627769	gypsy10	.	-
														Chr0_RaGOO	3627958	3628816	gypsy10	.	-
														Chr0_RaGOO	3628817	3629015	gypsy10	.	-
														Chr0_RaGOO	3633608	3635407	gypsy10	.	-
														Chr0_RaGOO	3644981	3645406	gypsy10	.	-
														Chr0_RaGOO	3788948	3789665	gypsy10	.	+
														Scf_2L_RaGOO	489975	490427	gypsy10	.	-
														Scf_2L_RaGOO	490547	491785	gypsy10	.	-
														Scf_2L_RaGOO	491876	497299	gypsy10	.	-
														Scf_2L_RaGOO	21530260	21530605	gypsy10	.	+
														Scf_2L_RaGOO	22343599	22344044	gypsy10	.	-
														Scf_2L_RaGOO	22344155	22345755	gypsy10	.	-
														Scf_2L_RaGOO	22352229	22353091	gypsy10	.	-
														Scf_2L_RaGOO	22439717	22439838	gypsy10	.	+
														Scf_2L_RaGOO	22914123	22914453	gypsy10	.	-
														Scf_2L_RaGOO	23756694	23756900	gypsy10	.	-
														Scf_2L_RaGOO	23756879	23756991	gypsy10	.	-
														Scf_2L_RaGOO	23757108	23758093	gypsy10	.	-
														Scf_2L_RaGOO	24779942	24780087	gypsy10	.	-
														Scf_2L_RaGOO	24784635	24784918	gypsy10	.	-
														Scf_2L_RaGOO	24787142	24787259	gypsy10	.	-
														Scf_2L_RaGOO	24787793	24788991	gypsy10	.	-
														Scf_2L_RaGOO	24790712	24791144	gypsy10	.	-
														Scf_2L_RaGOO	25680236	25680689	gypsy10	.	-
														Scf_2L_RaGOO	25680811	25681854	gypsy10	.	-
														Scf_2L_RaGOO	25681909	25682568	gypsy10	.	-
														Scf_2L_RaGOO	25694166	25694629	gypsy10	.	-
														Scf_2L_RaGOO	25698490	25701430	gypsy10	.	-
														Scf_2L_RaGOO	25741043	25741460	gypsy10	.	-
														Scf_2L_RaGOO	25979378	25979821	gypsy10	.	-
														Scf_2R_RaGOO	3824518	3829943	gypsy10	.	+
														Scf_2R_RaGOO	3830036	3831273	gypsy10	.	+
														Scf_2R_RaGOO	3831393	3831846	gypsy10	.	+
														Scf_2R_RaGOO	5469725	5470157	gypsy10	.	-
														Scf_2R_RaGOO	11935771	11936223	gypsy10	.	-
														Scf_2R_RaGOO	11936343	11937581	gypsy10	.	-
														Scf_2R_RaGOO	11937672	11943094	gypsy10	.	-
														Scf_3L_RaGOO	23288012	23288440	gypsy10	.	+
														Scf_3L_RaGOO	23288623	23289678	gypsy10	.	+
														Scf_3R_RaGOO	15637491	15642919	gypsy10	.	+
														Scf_3R_RaGOO	15643012	15644250	gypsy10	.	+
														Scf_3R_RaGOO	15644370	15644822	gypsy10	.	+
														Scf_NODE_31058_RaGOO	1431	1748	gypsy10	.	-
														Scf_X_RaGOO	2267159	2272582	gypsy10	.	+
														Scf_X_RaGOO	2272675	2273913	gypsy10	.	+
														Scf_X_RaGOO	2274033	2274486	gypsy10	.	+
														Scf_X_RaGOO	20991246	20991699	gypsy10	.	-
														Scf_X_RaGOO	20991819	20992986	gypsy10	.	-
														Scf_X_RaGOO	20993147	20998579	gypsy10	.	-
														Chr0_RaGOO	437385	437624	gypsy11	.	-
														Chr0_RaGOO	1280824	1281364	gypsy11	.	-
														Chr0_RaGOO	1638815	1639262	gypsy11	.	-
														Chr0_RaGOO	2103689	2103939	gypsy11	.	+
														Chr0_RaGOO	2554482	2555669	gypsy11	.	-
														Chr0_RaGOO	2561867	2562133	gypsy11	.	-
														Chr0_RaGOO	2562918	2563936	gypsy11	.	-
														Chr0_RaGOO	2567993	2568608	gypsy11	.	-
														Chr0_RaGOO	2568925	2569307	gypsy11	.	-
														Chr0_RaGOO	2569374	2569959	gypsy11	.	-
														Chr0_RaGOO	3117817	3118118	gypsy11	.	-
														Chr0_RaGOO	3121171	3121581	gypsy11	.	-
														Chr0_RaGOO	3123035	3124747	gypsy11	.	-
														Chr0_RaGOO	3124828	3125695	gypsy11	.	-
														Chr0_RaGOO	4099608	4100061	gypsy11	.	-
														Scf_2L_RaGOO	21255696	21258364	gypsy11	.	+
														Scf_2L_RaGOO	21258440	21259473	gypsy11	.	+
														Scf_2L_RaGOO	21672615	21676017	gypsy11	.	+
														Scf_2L_RaGOO	21679689	21680335	gypsy11	.	+
														Scf_2L_RaGOO	22462553	22462874	gypsy11	.	+
														Scf_2L_RaGOO	22821600	22822444	gypsy11	.	-
														Scf_2L_RaGOO	22832391	22835127	gypsy11	.	-
														Scf_2L_RaGOO	22945951	22946991	gypsy11	.	+
														Scf_2L_RaGOO	22950192	22951244	gypsy11	.	+
														Scf_2L_RaGOO	23401943	23403173	gypsy11	.	-
														Scf_2L_RaGOO	23403837	23407629	gypsy11	.	-
														Scf_2L_RaGOO	23993606	23995453	gypsy11	.	+
														Scf_2L_RaGOO	23999976	24000796	gypsy11	.	+
														Scf_2L_RaGOO	24444360	24445484	gypsy11	.	-
														Scf_2L_RaGOO	24449903	24450998	gypsy11	.	-
														Scf_2L_RaGOO	25077843	25078276	gypsy11	.	-
														Scf_2L_RaGOO	26445263	26445678	gypsy11	.	-
														Scf_2L_RaGOO	26455592	26457300	gypsy11	.	-
														Scf_2R_RaGOO	197679	198645	gypsy11	.	+
														Scf_2R_RaGOO	202019	202443	gypsy11	.	+
														Scf_2R_RaGOO	607599	607946	gypsy11	.	-
														Scf_2R_RaGOO	801787	802737	gypsy11	.	-
														Scf_2R_RaGOO	805414	807113	gypsy11	.	-
														Scf_2R_RaGOO	1129282	1129579	gypsy11	.	+
														Scf_2R_RaGOO	1439479	1439745	gypsy11	.	-
														Scf_2R_RaGOO	1440511	1441524	gypsy11	.	-
														Scf_2R_RaGOO	1441972	1443747	gypsy11	.	-
														Scf_2R_RaGOO	1446356	1447795	gypsy11	.	-
														Scf_2R_RaGOO	1448686	1449694	gypsy11	.	-
														Scf_2R_RaGOO	1450566	1452065	gypsy11	.	-
														Scf_2R_RaGOO	1452967	1453978	gypsy11	.	-
														Scf_2R_RaGOO	1454846	1456973	gypsy11	.	-
														Scf_2R_RaGOO	1459604	1460691	gypsy11	.	-
														Scf_2R_RaGOO	1593723	1594701	gypsy11	.	+
														Scf_2R_RaGOO	2108417	2108812	gypsy11	.	+
														Scf_2R_RaGOO	2400591	2402065	gypsy11	.	-
														Scf_2R_RaGOO	2404037	2404259	gypsy11	.	-
														Scf_2R_RaGOO	2414157	2415619	gypsy11	.	-
														Scf_2R_RaGOO	2417907	2418184	gypsy11	.	-
														Scf_2R_RaGOO	3520330	3522216	gypsy11	.	-
														Scf_2R_RaGOO	3522217	3523856	gypsy11	.	-
														Scf_2R_RaGOO	3523857	3527264	gypsy11	.	-
														Scf_2R_RaGOO	5926230	5927104	gypsy11	.	-
														Scf_3L_RaGOO	23197785	23198054	gypsy11	.	+
														Scf_3L_RaGOO	24213433	24214763	gypsy11	.	-
														Scf_NODE_102078_RaGOO	2418	2785	gypsy11	.	-
														Scf_X_RaGOO	21041782	21043207	gypsy11	.	+
														TT00_mitochondrion_RaGOO	33961	34310	gypsy11	.	+
														Scf_2L_RaGOO	24002474	24012526	gypsy12	.	+
														Scf_2L_RaGOO	21505943	21510224	invader6	.	+
														Scf_2L_RaGOO	23010682	23015918	invader6	.	+
														Scf_2R_RaGOO	4579873	4584959	invader6	.	-
														Chr0_RaGOO	4029858	4031708	Osvaldo	.	+
														Scf_2R_RaGOO	643685	645401	Osvaldo	.	-
														Scf_2R_RaGOO	670473	672174	Osvaldo	.	-
														Scf_2R_RaGOO	794608	796212	Osvaldo	.	-
														Scf_2R_RaGOO	819212	820509	Osvaldo	.	-
														Scf_2R_RaGOO	2096333	2097755	Osvaldo	.	+
														Scf_2R_RaGOO	3693601	3694920	Osvaldo	.	+
														Scf_2R_RaGOO	4334777	4336115	Osvaldo	.	-
														Scf_2R_RaGOO	9280727	9282442	Osvaldo	.	-
														Scf_3L_RaGOO	23146761	23148654	Osvaldo	.	+
														Scf_3L_RaGOO	23154805	23156697	Osvaldo	.	+
														Scf_NODE_103476_RaGOO	106116	107564	Osvaldo	.	+

## Sheet: dsgoth613
DNA							LINE							LTR
Scf_2R_RaGOO	834778	840732	3S18	.	-		Chr0_RaGOO	2919171	2924559	baggins	.	+		Scf_2L_RaGOO	24355705	24360057	1731	.	-
Scf_2R_RaGOO	1826837	1832955	3S18	.	-		Chr0_RaGOO	3092568	3097677	baggins	.	-		Scf_3L_RaGOO	15148058	15152257	1731	.	+
Scf_2R_RaGOO	3152211	3158328	3S18	.	+		Scf_2L_RaGOO	21032361	21036812	baggins	.	+		Chr0_RaGOO	3044514	3050235	297	.	+
Scf_2R_RaGOO	5767111	5773190	3S18	.	-		Scf_2L_RaGOO	22611049	22615952	baggins	.	+		Scf_2L_RaGOO	23459280	23466324	297	.	+
Scf_3L_RaGOO	23134705	23140759	3S18	.	-		Scf_2L_RaGOO	23746575	23751777	baggins	.	-		Scf_2L_RaGOO	25322411	25329370	297	.	-
Scf_2R_RaGOO	4353834	4355557	Bari1	.	-		Scf_2L_RaGOO	24038251	24042995	baggins	.	-		Scf_2R_RaGOO	606972	613943	297	.	-
Scf_3L_RaGOO	6113680	6115399	Bari1	.	+		Scf_2L_RaGOO	24553300	24558559	baggins	.	+		Scf_2R_RaGOO	5453878	5459615	297	.	+
Scf_X_RaGOO	2366978	2368698	Bari1	.	+		Scf_2L_RaGOO	25273379	25278153	baggins	.	+		Scf_3L_RaGOO	23475765	23481831	297	.	+
Scf_X_RaGOO	12257148	12258868	Bari1	.	+		Scf_2L_RaGOO	25690100	25694567	baggins	.	+		Chr0_RaGOO	1092020	1099573	412	.	+
Scf_X_RaGOO	15011076	15012787	Bari1	.	-		Scf_2R_RaGOO	1699729	1704750	baggins	.	-		Chr0_RaGOO	1903973	1910663	412	.	-
Scf_X_RaGOO	17931487	17933209	Bari1	.	-		Scf_2R_RaGOO	2033764	2038469	baggins	.	+		Chr0_RaGOO	2499534	2506600	412	.	-
Chr0_RaGOO	5380557	5381506	FB	.	+		Scf_2R_RaGOO	3370192	3375205	baggins	.	+		Chr0_RaGOO	3241114	3247918	412	.	-
Chr0_RaGOO	5381543	5382851	FB	.	-		Scf_2R_RaGOO	5538818	5543921	baggins	.	+		Chr0_RaGOO	3288448	3294671	412	.	+
Scf_2L_RaGOO	2803970	2804886	FB	.	+		Scf_X_RaGOO	20657084	20661939	baggins	.	-		Scf_2L_RaGOO	22007773	22014863	412	.	+
Scf_2L_RaGOO	2805143	2806523	FB	.	-		Chr0_RaGOO	2825760	2827342	BS3	.	-		Scf_2R_RaGOO	1886619	1893667	412	.	+
Scf_2L_RaGOO	7871554	7873089	FB	.	+		Chr0_RaGOO	5481711	5481843	BS3	.	+		Scf_3L_RaGOO	19021059	19028632	412	.	+
Scf_2L_RaGOO	7873291	7875502	FB	.	-		Scf_2L_RaGOO	21108867	21109026	BS3	.	-		Scf_3L_RaGOO	23301039	23308095	412	.	+
Scf_2L_RaGOO	8326949	8329540	FB	.	+		Scf_2L_RaGOO	21846189	21846693	BS3	.	-		Scf_X_RaGOO	7328951	7336514	412	.	+
Scf_2L_RaGOO	8329637	8331035	FB	.	-		Scf_2L_RaGOO	23134950	23135773	BS3	.	-		Scf_2L_RaGOO	10787889	10795177	accord	.	+
Scf_2L_RaGOO	9956240	9957389	FB	.	+		Scf_2L_RaGOO	25571414	25572300	BS3	.	-		Scf_2R_RaGOO	2487474	2494855	accord	.	+
Scf_2L_RaGOO	9957531	9958548	FB	.	-		Scf_2R_RaGOO	315491	315708	BS3	.	+		Scf_2R_RaGOO	7916012	7923266	accord	.	-
Scf_2L_RaGOO	20896768	20898062	FB	.	+		Scf_2R_RaGOO	315956	316911	BS3	.	+		Scf_X_RaGOO	11867	19043	accord	.	-
Scf_2L_RaGOO	20900250	20901589	FB	.	-		Scf_2R_RaGOO	316906	318707	BS3	.	+		Scf_2L_RaGOO	24887880	24894916	blood	.	+
Scf_2R_RaGOO	8557141	8559140	FB	.	+		Scf_2R_RaGOO	3069533	3071100	BS3	.	-		Scf_2L_RaGOO	26054322	26061129	blood	.	-
Scf_2R_RaGOO	8559970	8562426	FB	.	-		Scf_2R_RaGOO	3077592	3078509	BS3	.	+		Scf_2R_RaGOO	3600278	3607790	blood	.	-
Scf_2R_RaGOO	13808746	13809660	FB	.	+		Scf_2R_RaGOO	3226519	3227956	BS3	.	-		Scf_3R_RaGOO	17799019	17806464	blood	.	-
Scf_2R_RaGOO	13809700	13811221	FB	.	-		Scf_2R_RaGOO	3618725	3619127	BS3	.	+		Scf_X_RaGOO	13858848	13866271	blood	.	+
Scf_2R_RaGOO	18771599	18772964	FB	.	+		Scf_2R_RaGOO	3927006	3927663	BS3	.	-		Chr0_RaGOO	3120935	3127085	Burdock	.	+
Scf_2R_RaGOO	18773000	18774334	FB	.	-		Scf_3L_RaGOO	22524478	22524925	BS3	.	-		Chr0_RaGOO	5392050	5397259	Burdock	.	+
Scf_2R_RaGOO	24693285	24694485	FB	.	+		Scf_3L_RaGOO	22734498	22735658	BS3	.	-		Scf_2L_RaGOO	21233736	21240048	Burdock	.	+
Scf_3L_RaGOO	4255	5393	FB	.	+		Scf_3L_RaGOO	23114805	23115514	BS3	.	-		Scf_2L_RaGOO	23325355	23331496	Burdock	.	+
Scf_3L_RaGOO	9757	10849	FB	.	-		Scf_3R_RaGOO	414334	414533	BS3	.	+		Scf_2L_RaGOO	23376685	23383009	Burdock	.	+
Scf_3L_RaGOO	12956451	12957600	FB	.	-		Scf_4_RaGOO	369313	369688	BS3	.	+		Scf_2R_RaGOO	66219	71985	Burdock	.	-
Scf_3L_RaGOO	18205530	18206765	FB	.	+		Scf_X_RaGOO	3534408	3534508	BS3	.	-		Scf_2R_RaGOO	3784065	3789869	Burdock	.	-
Scf_3R_RaGOO	4458120	4459457	FB	.	+		Scf_X_RaGOO	14817611	14817700	BS3	.	+		Scf_3L_RaGOO	4925348	4931754	Burdock	.	+
Scf_3R_RaGOO	4459642	4460848	FB	.	-		Scf_X_RaGOO	16585417	16585597	BS3	.	-		Scf_X_RaGOO	13672899	13679310	Burdock	.	+
Scf_3R_RaGOO	5002694	5004076	FB	.	+		Scf_X_RaGOO	21444918	21446202	BS3	.	-		Scf_2L_RaGOO	22519961	22524864	copia	.	-
Scf_3R_RaGOO	5004113	5006181	FB	.	-		Scf_2L_RaGOO	19297826	19298618	BS4	.	-		Scf_2L_RaGOO	25879802	25884853	copia	.	+
Scf_3R_RaGOO	5006282	5007536	FB	.	+		Scf_2L_RaGOO	22560086	22561462	BS4	.	-		Scf_2L_RaGOO	26095290	26100443	copia	.	+
Scf_3R_RaGOO	5007643	5009410	FB	.	-		Scf_2L_RaGOO	22564931	22566215	BS4	.	-		Scf_2R_RaGOO	411787	416855	copia	.	+
Scf_3R_RaGOO	5351008	5352412	FB	.	+		Scf_2L_RaGOO	22569639	22570922	BS4	.	-		Scf_2R_RaGOO	959302	964231	copia	.	+
Scf_3R_RaGOO	6523430	6524476	FB	.	+		Scf_2L_RaGOO	22574350	22575635	BS4	.	-		Scf_2R_RaGOO	1637769	1641977	copia	.	-
Scf_3R_RaGOO	6524738	6525766	FB	.	-		Scf_2L_RaGOO	25342559	25343638	BS4	.	+		Scf_3L_RaGOO	23284484	23289629	copia	.	-
Scf_3R_RaGOO	19676633	19677715	FB	.	+		Scf_2R_RaGOO	563094	563879	BS4	.	+		Scf_3R_RaGOO	851796	856417	copia	.	+
Scf_3R_RaGOO	19677890	19679167	FB	.	-		Scf_4_RaGOO	367634	368714	BS4	.	+		Scf_3R_RaGOO	16981773	16986543	copia	.	+
Scf_3R_RaGOO	21185416	21187050	FB	.	+		Scf_NODE_25520_RaGOO	6544	7213	BS4	.	+		Scf_X_RaGOO	19668233	19673376	copia	.	-
Scf_3R_RaGOO	21187221	21188658	FB	.	-		Scf_2L_RaGOO	24781938	24786266	BS	.	+		Scf_NODE_11980_RaGOO	19	5978	diver	.	-
Scf_3R_RaGOO	26870996	26872231	FB	.	+		Chr0_RaGOO	62296	66695	Cr1a	.	+		Scf_2R_RaGOO	407467	411756	Dm88	.	-
Scf_3R_RaGOO	26872436	26873746	FB	.	-		Chr0_RaGOO	639326	643015	Cr1a	.	-		Scf_2R_RaGOO	1078909	1082659	Dm88	.	+
Scf_X_RaGOO	19977709	19978979	FB	.	+		Chr0_RaGOO	737086	741352	Cr1a	.	-		Scf_2R_RaGOO	1084079	1087807	Dm88	.	+
Scf_X_RaGOO	19979154	19980346	FB	.	-		Chr0_RaGOO	774250	778628	Cr1a	.	+		Scf_2R_RaGOO	2862055	2865925	Dm88	.	-
Chr0_RaGOO	1321049	1322710	HB	.	+		Chr0_RaGOO	2220816	2224731	Cr1a	.	+		Scf_2R_RaGOO	2921248	2925110	Dm88	.	+
Scf_2L_RaGOO	20632105	20633745	HB	.	-		Chr0_RaGOO	2490319	2494481	Cr1a	.	-		Scf_2R_RaGOO	5306026	5310099	Dm88	.	+
Scf_2L_RaGOO	20651101	20652730	HB	.	-		Chr0_RaGOO	2884924	2888919	Cr1a	.	+		Chr0_RaGOO	87478	92500	flea	.	-
Scf_2L_RaGOO	20731042	20732597	HB	.	-		Chr0_RaGOO	2987617	2992069	Cr1a	.	+		Chr0_RaGOO	542579	547243	flea	.	+
Scf_2L_RaGOO	23934704	23936233	HB	.	-		Chr0_RaGOO	3231042	3235274	Cr1a	.	-		Chr0_RaGOO	1038863	1043864	flea	.	+
Scf_2L_RaGOO	26052694	26054321	HB	.	+		Scf_2L_RaGOO	22787703	22791506	Cr1a	.	+		Chr0_RaGOO	4332382	4337406	flea	.	+
Scf_2R_RaGOO	2431231	2432640	HB	.	+		Scf_2L_RaGOO	23063032	23066985	Cr1a	.	-		Scf_2L_RaGOO	21813477	21818504	flea	.	-
Scf_2R_RaGOO	5529159	5530545	HB	.	+		Scf_2L_RaGOO	23099701	23103495	Cr1a	.	-		Scf_2L_RaGOO	22440244	22445267	flea	.	-
Scf_2R_RaGOO	23127181	23128824	HB	.	-		Scf_2L_RaGOO	23791314	23795476	Cr1a	.	+		Scf_2R_RaGOO	286513	291497	flea	.	-
Scf_3L_RaGOO	1175403	1177053	HB	.	-		Scf_2L_RaGOO	23889528	23893991	Cr1a	.	-		Scf_2R_RaGOO	564282	568863	flea	.	-
Scf_3L_RaGOO	17363408	17365040	HB	.	-		Scf_2L_RaGOO	24601820	24605722	Cr1a	.	-		Chr0_RaGOO	2709138	2716959	GATE	.	+
Scf_3L_RaGOO	17385952	17387590	HB	.	-		Scf_2L_RaGOO	24931952	24935934	Cr1a	.	+		Chr0_RaGOO	3527545	3535562	GATE	.	-
Scf_3L_RaGOO	17656422	17658069	HB	.	+		Scf_2L_RaGOO	25114761	25118839	Cr1a	.	-		Chr0_RaGOO	5040179	5047411	GATE	.	-
Scf_3L_RaGOO	22976032	22977482	HB	.	+		Scf_2L_RaGOO	25227510	25231976	Cr1a	.	+		Scf_2L_RaGOO	21924259	21932450	GATE	.	+
Scf_3R_RaGOO	8590107	8591748	HB	.	-		Scf_2L_RaGOO	25492610	25497007	Cr1a	.	+		Scf_2L_RaGOO	23230498	23237626	GATE	.	+
Scf_3R_RaGOO	14720731	14722368	HB	.	+		Scf_2L_RaGOO	25954403	25958568	Cr1a	.	-		Scf_2L_RaGOO	24223219	24230546	GATE	.	+
Scf_3R_RaGOO	26667884	26669542	HB	.	+		Scf_2L_RaGOO	25963739	25968089	Cr1a	.	-		Scf_2L_RaGOO	24590786	24598056	GATE	.	+
Scf_4_RaGOO	104418	105974	HB	.	+		Scf_2R_RaGOO	152887	157279	Cr1a	.	+		Scf_2L_RaGOO	25434889	25443351	GATE	.	+
Scf_4_RaGOO	904156	905772	HB	.	-		Scf_2R_RaGOO	488747	493209	Cr1a	.	+		Scf_2R_RaGOO	502149	509641	GATE	.	+
Scf_4_RaGOO	1113217	1114744	HB	.	+		Scf_2R_RaGOO	513475	517622	Cr1a	.	-		Scf_2R_RaGOO	872121	879687	GATE	.	+
Scf_X_RaGOO	674177	675820	HB	.	+		Scf_2R_RaGOO	601456	605383	Cr1a	.	-		Scf_2R_RaGOO	3142240	3150701	GATE	.	-
Scf_X_RaGOO	3439532	3441174	HB	.	+		Scf_2R_RaGOO	899177	903642	Cr1a	.	-		Scf_2R_RaGOO	3643943	3652401	GATE	.	-
Scf_X_RaGOO	5776367	5778021	HB	.	-		Scf_2R_RaGOO	1119649	1123503	Cr1a	.	+		Scf_2R_RaGOO	18314641	18323067	GATE	.	-
Scf_X_RaGOO	6675360	6677011	HB	.	-		Scf_2R_RaGOO	1480052	1484481	Cr1a	.	+		Scf_2L_RaGOO	22269442	22269889	gypsy10	.	+
Scf_X_RaGOO	10040541	10042197	HB	.	+		Scf_2R_RaGOO	1570950	1575422	Cr1a	.	-		Scf_2L_RaGOO	22635181	22636944	gypsy10	.	+
Scf_X_RaGOO	18674647	18676293	HB	.	-		Scf_2R_RaGOO	1603174	1607584	Cr1a	.	+		Scf_2L_RaGOO	22642381	22642578	gypsy10	.	+
Scf_X_RaGOO	19865107	19866583	HB	.	-		Scf_2R_RaGOO	2850335	2854794	Cr1a	.	+		Scf_2L_RaGOO	22642579	22643437	gypsy10	.	+
Scf_X_RaGOO	20882227	20883665	HB	.	-		Scf_2R_RaGOO	3395517	3399277	Cr1a	.	+		Scf_2L_RaGOO	22643625	22644517	gypsy10	.	+
Scf_X_RaGOO	21652937	21654440	HB	.	+		Scf_2R_RaGOO	3399543	3403979	Cr1a	.	-		Scf_2L_RaGOO	22644639	22644764	gypsy10	.	+
Chr0_RaGOO	2263702	2265116	hopper	.	+		Scf_2R_RaGOO	3975078	3979505	Cr1a	.	-		Scf_2L_RaGOO	22644764	22644881	gypsy10	.	+
Scf_2L_RaGOO	17085909	17087333	hopper	.	+		Scf_2R_RaGOO	4308106	4312505	Cr1a	.	+		Scf_2L_RaGOO	22670547	22670780	gypsy10	.	+
Scf_2L_RaGOO	17251632	17253060	hopper	.	-		Scf_2R_RaGOO	5548593	5553063	Cr1a	.	-		Scf_2L_RaGOO	23203638	23204055	gypsy10	.	+
Scf_2L_RaGOO	19658075	19659381	hopper	.	+		Scf_2R_RaGOO	5821174	5824827	Cr1a	.	-		Scf_2L_RaGOO	23243578	23245942	gypsy10	.	+
Scf_2L_RaGOO	25951710	25952943	hopper	.	-		Scf_3L_RaGOO	17377111	17381198	Cr1a	.	-		Scf_2L_RaGOO	23250399	23250853	gypsy10	.	+
Scf_2R_RaGOO	8474710	8476137	hopper	.	-		Scf_3L_RaGOO	23391862	23396332	Cr1a	.	-		Scf_2L_RaGOO	23262451	23263015	gypsy10	.	+
Scf_3L_RaGOO	5819773	5821211	hopper	.	+		Scf_3L_RaGOO	23408252	23412675	Cr1a	.	-		Scf_2L_RaGOO	23263165	23264208	gypsy10	.	+
Scf_3L_RaGOO	9993383	9994807	hopper	.	-		Scf_3L_RaGOO	23546613	23550560	Cr1a	.	-		Scf_2L_RaGOO	23264330	23264785	gypsy10	.	+
Scf_3L_RaGOO	22429413	22430842	hopper	.	-		Scf_3L_RaGOO	23820018	23824420	Cr1a	.	-		Scf_2L_RaGOO	23529801	23530939	gypsy10	.	-
Scf_3L_RaGOO	22517597	22518794	hopper	.	-		Scf_3L_RaGOO	23825856	23830209	Cr1a	.	-		Scf_2L_RaGOO	23531049	23531389	gypsy10	.	-
Scf_3L_RaGOO	22947335	22948710	hopper	.	-		Scf_2L_RaGOO	13600831	13605525	Doc	.	-		Scf_2L_RaGOO	23538492	23539353	gypsy10	.	-
Scf_3L_RaGOO	23117636	23118909	hopper	.	-		Scf_2R_RaGOO	2109264	2113937	Doc	.	+		Scf_2L_RaGOO	23626202	23626315	gypsy10	.	+
Scf_3L_RaGOO	23120098	23121517	hopper	.	+		Scf_2R_RaGOO	3255565	3260272	Doc	.	+		Scf_2L_RaGOO	24120935	24121266	gypsy10	.	-
Scf_3R_RaGOO	481747	483002	hopper	.	-		Scf_3R_RaGOO	16995689	17000283	Doc	.	-		Scf_2L_RaGOO	24149320	24149746	gypsy10	.	-
Scf_3R_RaGOO	2922066	2923350	hopper	.	+		Scf_3R_RaGOO	25010647	25015281	Doc	.	-		Scf_2R_RaGOO	183706	183912	gypsy10	.	-
Scf_3R_RaGOO	9749443	9750856	hopper	.	-		Scf_NODE_117782_RaGOO	1	3966	Doc	.	-		Scf_2R_RaGOO	183891	184003	gypsy10	.	-
Scf_3R_RaGOO	14746268	14747700	hopper	.	-		Scf_NODE_25414_RaGOO	5143	9843	Doc	.	-		Scf_2R_RaGOO	184120	185106	gypsy10	.	-
Scf_3R_RaGOO	27520589	27522012	hopper	.	+		Scf_X_RaGOO	12350612	12355315	Doc	.	+		Scf_2R_RaGOO	1949538	1949966	gypsy10	.	+
Scf_3R_RaGOO	27522424	27523846	hopper	.	+		Scf_X_RaGOO	20732195	20736876	Doc	.	-		Scf_2R_RaGOO	1950148	1951204	gypsy10	.	+
Scf_3R_RaGOO	27524258	27525723	hopper	.	+		Scf_2L_RaGOO	23364259	23367950	Fw2	.	+		Scf_2R_RaGOO	2357096	2357302	gypsy10	.	-
Scf_3R_RaGOO	27526135	27527558	hopper	.	+		Scf_2L_RaGOO	25626768	25629900	Fw2	.	+		Scf_2R_RaGOO	2357273	2357393	gypsy10	.	-
Scf_3R_RaGOO	27527970	27529232	hopper	.	+		Scf_2R_RaGOO	2817055	2819401	Fw2	.	+		Scf_2R_RaGOO	2357510	2358498	gypsy10	.	-
Scf_3R_RaGOO	27539581	27540991	hopper	.	-		Scf_2R_RaGOO	5570933	5574530	Fw2	.	-		Scf_2R_RaGOO	5442391	5442823	gypsy10	.	-
Scf_X_RaGOO	9184643	9186064	hopper	.	-		Scf_2R_RaGOO	5852662	5855991	Fw2	.	-		Scf_2R_RaGOO	6060084	6060229	gypsy10	.	-
Scf_X_RaGOO	14941433	14942860	hopper	.	+		Scf_2R_RaGOO	771412	772939	Fw3	.	+		Scf_2R_RaGOO	6064786	6065067	gypsy10	.	-
Scf_X_RaGOO	21419037	21420459	hopper	.	+		Scf_2R_RaGOO	1903433	1904781	Fw3	.	-		Scf_2R_RaGOO	6067283	6067400	gypsy10	.	-
Chr0_RaGOO	2263073	2263688	INE-1	.	+		Scf_2R_RaGOO	2539990	2541083	Fw3	.	-		Scf_2R_RaGOO	6067934	6069133	gypsy10	.	-
Chr0_RaGOO	2291116	2291685	INE-1	.	-		Scf_2R_RaGOO	3654167	3657759	Fw3	.	+		Scf_2R_RaGOO	6070858	6071293	gypsy10	.	-
Chr0_RaGOO	2301494	2302143	INE-1	.	-		Scf_2R_RaGOO	5518241	5519444	Fw3	.	+		Scf_3L_RaGOO	23200963	23201230	gypsy10	.	-
Chr0_RaGOO	2955577	2956115	INE-1	.	-		Scf_2R_RaGOO	5641542	5642859	Fw3	.	+		Scf_3L_RaGOO	23854456	23854800	gypsy10	.	-
Chr0_RaGOO	4349399	4350259	INE-1	.	+		Scf_3L_RaGOO	22844920	22848049	Fw3	.	+		Scf_3L_RaGOO	23854920	23856088	gypsy10	.	-
Chr0_RaGOO	4357881	4358397	INE-1	.	+		Scf_4_RaGOO	1070158	1071038	Fw3	.	+		Scf_3L_RaGOO	23856251	23861608	gypsy10	.	-
Chr0_RaGOO	5214363	5214990	INE-1	.	+		Chr0_RaGOO	514072	517816	G2	.	+		Scf_NODE_24296_RaGOO	168	358	gypsy10	.	+
Chr0_RaGOO	5407331	5407886	INE-1	.	-		Chr0_RaGOO	530888	534680	G2	.	+		Scf_NODE_24296_RaGOO	359	1221	gypsy10	.	+
Scf_2L_RaGOO	16214744	16215302	INE-1	.	-		Chr0_RaGOO	556159	559834	G2	.	-		Scf_NODE_24296_RaGOO	1409	2297	gypsy10	.	+
Scf_2L_RaGOO	18606051	18606593	INE-1	.	+		Chr0_RaGOO	566703	569408	G2	.	-		Scf_NODE_24296_RaGOO	2419	2544	gypsy10	.	+
Scf_2L_RaGOO	19657487	19657985	INE-1	.	+		Chr0_RaGOO	570351	574125	G2	.	-		Scf_NODE_24296_RaGOO	2544	2661	gypsy10	.	+
Scf_2L_RaGOO	20580113	20580671	INE-1	.	-		Chr0_RaGOO	575316	579087	G2	.	-		Chr0_RaGOO	780640	780878	gypsy11	.	+
Scf_2L_RaGOO	20644190	20644814	INE-1	.	-		Chr0_RaGOO	580240	583035	G2	.	-		Chr0_RaGOO	850361	850709	gypsy11	.	-
Scf_2L_RaGOO	20686873	20687421	INE-1	.	+		Chr0_RaGOO	1045004	1048559	G2	.	+		Chr0_RaGOO	970223	970466	gypsy11	.	+
Scf_2L_RaGOO	20733567	20734115	INE-1	.	+		Chr0_RaGOO	4199446	4202363	G2	.	+		Chr0_RaGOO	970546	971480	gypsy11	.	+
Scf_2L_RaGOO	20750797	20751535	INE-1	.	-		Chr0_RaGOO	4213522	4216345	G2	.	+		Chr0_RaGOO	3255215	3255882	gypsy11	.	+
Scf_2L_RaGOO	20758546	20759267	INE-1	.	+		Scf_NODE_93228_RaGOO	31882	34704	G2	.	-		Chr0_RaGOO	3256131	3256393	gypsy11	.	+
Scf_2L_RaGOO	20981529	20982099	INE-1	.	+		Scf_NODE_93228_RaGOO	56348	60115	G2	.	-		Chr0_RaGOO	5256312	5256922	gypsy11	.	+
Scf_2L_RaGOO	21057617	21058143	INE-1	.	-		Scf_2R_RaGOO	4071301	4072780	G4	.	+		Scf_2L_RaGOO	19703276	19704363	gypsy11	.	+
Scf_2L_RaGOO	21058892	21059479	INE-1	.	+		Scf_2R_RaGOO	4471487	4472877	G4	.	+		Scf_2L_RaGOO	19706998	19709125	gypsy11	.	+
Scf_2L_RaGOO	21062367	21062870	INE-1	.	-		Scf_2R_RaGOO	5631236	5633317	G4	.	-		Scf_2L_RaGOO	19709990	19711006	gypsy11	.	+
Scf_2L_RaGOO	21063691	21064358	INE-1	.	-		Scf_3L_RaGOO	22765711	22769379	G4	.	-		Scf_2L_RaGOO	19711909	19712525	gypsy11	.	+
Scf_2L_RaGOO	21161618	21162138	INE-1	.	+		Scf_NODE_42816_RaGOO	9299	10888	G4	.	-		Scf_2L_RaGOO	19712629	19713352	gypsy11	.	+
Scf_2L_RaGOO	21183187	21183902	INE-1	.	+		Scf_X_RaGOO	21651826	21652936	G4	.	-		Scf_2L_RaGOO	19716016	19717845	gypsy11	.	+
Scf_2L_RaGOO	21190450	21191093	INE-1	.	+		Chr0_RaGOO	794578	795370	G5A	.	+		Scf_2L_RaGOO	19718183	19719152	gypsy11	.	+
Scf_2L_RaGOO	21203567	21204108	INE-1	.	-		Chr0_RaGOO	807080	809181	G5A	.	+		Scf_2L_RaGOO	20939954	20940222	gypsy11	.	+
Scf_2L_RaGOO	21308469	21309010	INE-1	.	+		Chr0_RaGOO	814125	816165	G5A	.	+		Scf_2L_RaGOO	21712204	21712455	gypsy11	.	+
Scf_2L_RaGOO	21420035	21420569	INE-1	.	+		Chr0_RaGOO	1870336	1871413	G5A	.	-		Scf_2L_RaGOO	21871441	21872618	gypsy11	.	-
Scf_2L_RaGOO	21476334	21477058	INE-1	.	-		Chr0_RaGOO	4770594	4771773	G5A	.	-		Scf_2L_RaGOO	21872622	21874820	gypsy11	.	-
Scf_2L_RaGOO	21480093	21480597	INE-1	.	-		Scf_2L_RaGOO	22889045	22889865	G5A	.	-		Scf_2L_RaGOO	23647823	23648146	gypsy11	.	+
Scf_2L_RaGOO	21481173	21481672	INE-1	.	-		Scf_2L_RaGOO	23552303	23553629	G5A	.	-		Scf_2L_RaGOO	24020849	24021699	gypsy11	.	-
Scf_2L_RaGOO	21574122	21574644	INE-1	.	-		Scf_2R_RaGOO	2681397	2682406	G5A	.	+		Scf_2L_RaGOO	24032172	24034898	gypsy11	.	-
Scf_2L_RaGOO	21644559	21645176	INE-1	.	+		Scf_2R_RaGOO	3189824	3191721	G5A	.	+		Scf_2L_RaGOO	24145087	24146163	gypsy11	.	+
Scf_2L_RaGOO	22270333	22270917	INE-1	.	-		Scf_2R_RaGOO	4777858	4778565	G5A	.	+		Scf_2L_RaGOO	24417816	24419049	gypsy11	.	-
Scf_2L_RaGOO	22727468	22728159	INE-1	.	-		Scf_2R_RaGOO	5448206	5449659	G5A	.	-		Scf_2L_RaGOO	24419039	24423506	gypsy11	.	-
Scf_2L_RaGOO	22773097	22773612	INE-1	.	-		Scf_3L_RaGOO	23739852	23740397	G5A	.	-		Scf_2L_RaGOO	24762549	24764211	gypsy11	.	+
Scf_2L_RaGOO	22782046	22782639	INE-1	.	+		Scf_NODE_42816_RaGOO	17963	18957	G5A	.	-		Scf_2L_RaGOO	24767223	24767979	gypsy11	.	+
Scf_2L_RaGOO	22852012	22852586	INE-1	.	-		Scf_X_RaGOO	21090173	21091953	G5A	.	+		Scf_2L_RaGOO	24946498	24947247	gypsy11	.	-
Scf_2L_RaGOO	22995133	22995630	INE-1	.	+		Scf_X_RaGOO	21120927	21123034	G5A	.	+		Scf_2L_RaGOO	24947253	24947471	gypsy11	.	-
Scf_2L_RaGOO	23095112	23095708	INE-1	.	-		Scf_X_RaGOO	21127976	21130046	G5A	.	+		Scf_2L_RaGOO	24951498	24952755	gypsy11	.	-
Scf_2L_RaGOO	23124184	23124818	INE-1	.	+		Scf_2L_RaGOO	22387112	22391536	G5	.	-		Scf_2L_RaGOO	24957973	24958239	gypsy11	.	-
Scf_2L_RaGOO	23127283	23127791	INE-1	.	-		Scf_NODE_80707_RaGOO	27031	31463	G6	.	-		Scf_2L_RaGOO	24959056	24960029	gypsy11	.	-
Scf_2L_RaGOO	23141446	23141971	INE-1	.	+		Chr0_RaGOO	944325	945452	Helena	.	-		Scf_2L_RaGOO	24990120	24991274	gypsy11	.	-
Scf_2L_RaGOO	23277153	23277789	INE-1	.	-		Chr0_RaGOO	1785434	1786179	Helena	.	-		Scf_2L_RaGOO	24997814	24998951	gypsy11	.	-
Scf_2L_RaGOO	23292131	23292646	INE-1	.	+		Chr0_RaGOO	2031112	2033177	Helena	.	+		Scf_2L_RaGOO	25096116	25096488	gypsy11	.	+
Scf_2L_RaGOO	23482884	23483420	INE-1	.	+		Chr0_RaGOO	2091498	2091855	Helena	.	+		Scf_2L_RaGOO	25099580	25099926	gypsy11	.	+
Scf_2L_RaGOO	23486758	23487295	INE-1	.	+		Chr0_RaGOO	2977196	2980139	Helena	.	-		Scf_2L_RaGOO	25175204	25175651	gypsy11	.	-
Scf_2L_RaGOO	23488799	23489336	INE-1	.	+		Chr0_RaGOO	3523437	3524048	Helena	.	+		Scf_2R_RaGOO	55351	56408	gypsy11	.	-
Scf_2L_RaGOO	23492755	23493288	INE-1	.	+		Chr0_RaGOO	3524280	3526943	Helena	.	+		Scf_2R_RaGOO	59659	60710	gypsy11	.	-
Scf_2L_RaGOO	23495861	23496400	INE-1	.	+		Chr0_RaGOO	4286976	4287353	Helena	.	-		Scf_2R_RaGOO	339946	340340	gypsy11	.	-
Scf_2L_RaGOO	23499803	23500338	INE-1	.	+		Chr0_RaGOO	5116185	5116420	Helena	.	-		Scf_2R_RaGOO	707900	708873	gypsy11	.	-
Scf_2L_RaGOO	23503977	23504513	INE-1	.	+		Scf_2L_RaGOO	9925220	9927169	Helena	.	+		Scf_2R_RaGOO	711344	712122	gypsy11	.	-
Scf_2L_RaGOO	23513021	23513557	INE-1	.	-		Scf_2L_RaGOO	14780650	14781250	Helena	.	-		Scf_2R_RaGOO	1078009	1078881	gypsy11	.	-
Scf_2L_RaGOO	23691611	23692118	INE-1	.	+		Scf_2L_RaGOO	15444956	15445232	Helena	.	-		Scf_2R_RaGOO	1083178	1084051	gypsy11	.	-
Scf_2L_RaGOO	23968263	23968759	INE-1	.	+		Scf_2L_RaGOO	21752421	21752865	Helena	.	-		Scf_2R_RaGOO	1491055	1492520	gypsy11	.	-
Scf_2L_RaGOO	24000849	24001519	INE-1	.	-		Scf_2L_RaGOO	21755051	21755353	Helena	.	-		Scf_2R_RaGOO	1494488	1494711	gypsy11	.	-
Scf_2L_RaGOO	24462662	24463308	INE-1	.	+		Scf_2L_RaGOO	21792338	21792834	Helena	.	-		Scf_2R_RaGOO	1504645	1506123	gypsy11	.	-
Scf_2L_RaGOO	24475904	24476468	INE-1	.	+		Scf_2L_RaGOO	21803984	21804972	Helena	.	-		Scf_2R_RaGOO	1508416	1508693	gypsy11	.	-
Scf_2L_RaGOO	24518324	24518870	INE-1	.	-		Scf_2L_RaGOO	23175831	23176141	Helena	.	+		Scf_2R_RaGOO	1790531	1790986	gypsy11	.	+
Scf_2L_RaGOO	24605974	24606547	INE-1	.	-		Scf_2L_RaGOO	23950606	23951216	Helena	.	-		Scf_2R_RaGOO	1982080	1982495	gypsy11	.	-
Scf_2L_RaGOO	24617431	24617956	INE-1	.	-		Scf_2L_RaGOO	24216457	24218122	Helena	.	-		Scf_2R_RaGOO	1990476	1991022	gypsy11	.	-
Scf_2L_RaGOO	24653857	24654523	INE-1	.	-		Scf_2L_RaGOO	25355387	25355748	Helena	.	+		Scf_2R_RaGOO	1993095	1994814	gypsy11	.	-
Scf_2L_RaGOO	24684905	24685446	INE-1	.	-		Scf_2L_RaGOO	25404609	25404781	Helena	.	+		Scf_2R_RaGOO	2020951	2022694	gypsy11	.	-
Scf_2L_RaGOO	24758051	24758574	INE-1	.	+		Scf_2L_RaGOO	25405283	25405973	Helena	.	+		Scf_2R_RaGOO	2022706	2023073	gypsy11	.	-
Scf_2L_RaGOO	25582701	25583618	INE-1	.	+		Scf_2L_RaGOO	25406188	25409062	Helena	.	+		Scf_2R_RaGOO	2621611	2623119	gypsy11	.	+
Scf_2L_RaGOO	25710776	25711529	INE-1	.	+		Scf_2L_RaGOO	25499737	25500353	Helena	.	-		Scf_2R_RaGOO	3013293	3013807	gypsy11	.	-
Scf_2L_RaGOO	25801275	25801811	INE-1	.	-		Scf_2L_RaGOO	25535571	25535732	Helena	.	-		Scf_2R_RaGOO	3017477	3019834	gypsy11	.	-
Scf_2L_RaGOO	25864885	25865457	INE-1	.	+		Scf_2L_RaGOO	25540245	25540984	Helena	.	-		Scf_2R_RaGOO	3019888	3020895	gypsy11	.	-
Scf_2R_RaGOO	330525	331057	INE-1	.	-		Scf_2R_RaGOO	436623	437386	Helena	.	+		Scf_2R_RaGOO	3434928	3435318	gypsy11	.	-
Scf_2R_RaGOO	574031	574533	INE-1	.	-		Scf_2R_RaGOO	439018	441082	Helena	.	+		Scf_2R_RaGOO	3438708	3439673	gypsy11	.	-
Scf_2R_RaGOO	1379687	1380200	INE-1	.	+		Scf_2R_RaGOO	453566	453678	Helena	.	+		Scf_3L_RaGOO	23077149	23077418	gypsy11	.	+
Scf_2R_RaGOO	1614294	1614815	INE-1	.	+		Scf_2R_RaGOO	453715	455779	Helena	.	+		Scf_3L_RaGOO	23141368	23141619	gypsy11	.	+
Scf_2R_RaGOO	1674719	1675240	INE-1	.	-		Scf_2R_RaGOO	456496	457277	Helena	.	+		Scf_NODE_102078_RaGOO	2402	2766	gypsy11	.	-
Scf_2R_RaGOO	1785588	1786116	INE-1	.	-		Scf_2R_RaGOO	850799	853201	Helena	.	+		Scf_NODE_29146_RaGOO	911	1842	gypsy11	.	+
Scf_2R_RaGOO	2893366	2893990	INE-1	.	-		Scf_2R_RaGOO	1279666	1282068	Helena	.	-		Scf_NODE_29146_RaGOO	1918	2569	gypsy11	.	+
Scf_2R_RaGOO	2899573	2900107	INE-1	.	-		Scf_2R_RaGOO	1643498	1645130	Helena	.	+		Scf_NODE_72150_RaGOO	3398	4476	gypsy11	.	-
Scf_2R_RaGOO	3176605	3177224	INE-1	.	+		Scf_2R_RaGOO	2150804	2152340	Helena	.	-		Scf_X_RaGOO	21211838	21213265	gypsy11	.	+
Scf_2R_RaGOO	3554883	3555501	INE-1	.	-		Scf_2R_RaGOO	2167184	2168399	Helena	.	-		Scf_2L_RaGOO	24769722	24779892	gypsy12	.	+
Scf_2R_RaGOO	3557226	3557825	INE-1	.	-		Scf_2R_RaGOO	2514382	2514617	Helena	.	+		Chr0_RaGOO	1884332	1890436	gypsy4	.	+
Scf_2R_RaGOO	3674862	3675405	INE-1	.	+		Scf_2R_RaGOO	2871945	2872250	Helena	.	-		Scf_2R_RaGOO	3619276	3626026	gypsy4	.	-
Scf_2R_RaGOO	3747522	3748140	INE-1	.	-		Scf_2R_RaGOO	3904015	3905004	Helena	.	+		Chr0_RaGOO	903297	910008	gypsy5	.	-
Scf_2R_RaGOO	3918290	3918888	INE-1	.	+		Scf_2R_RaGOO	5594492	5595038	Helena	.	-		Chr0_RaGOO	1991443	1997970	gypsy5	.	+
Scf_2R_RaGOO	3930342	3930907	INE-1	.	+		Scf_2R_RaGOO	5675440	5676455	Helena	.	+		Scf_2L_RaGOO	21090141	21096995	gypsy5	.	-
Scf_2R_RaGOO	4014964	4015524	INE-1	.	-		Scf_2R_RaGOO	6001178	6001752	Helena	.	-		Scf_2R_RaGOO	6206326	6212717	gypsy	.	+
Scf_2R_RaGOO	4267856	4268483	INE-1	.	-		Scf_2R_RaGOO	18291454	18292603	Helena	.	-		Scf_3L_RaGOO	22579276	22585986	gypsy	.	-
Scf_2R_RaGOO	4297795	4298337	INE-1	.	+		Scf_2R_RaGOO	23792285	23793007	Helena	.	+		Scf_3R_RaGOO	13720063	13726145	gypsy	.	-
Scf_2R_RaGOO	4485281	4485883	INE-1	.	-		Scf_3L_RaGOO	14035198	14035696	Helena	.	+		Scf_2L_RaGOO	24259995	24274165	HMS-Beagle	.	-
Scf_2R_RaGOO	4532041	4532662	INE-1	.	-		Scf_3L_RaGOO	17173412	17173834	Helena	.	-		Scf_2R_RaGOO	2823121	2830141	HMS-Beagle	.	-
Scf_2R_RaGOO	4581644	4582250	INE-1	.	+		Scf_3L_RaGOO	22558531	22558859	Helena	.	+		Scf_2R_RaGOO	1224486	1231720	Idefix	.	+
Scf_2R_RaGOO	4588769	4589311	INE-1	.	+		Scf_3L_RaGOO	22598375	22601369	Helena	.	-		Scf_2L_RaGOO	20964462	20969411	invader1	.	+
Scf_2R_RaGOO	4632909	4633538	INE-1	.	+		Scf_3L_RaGOO	23727446	23727696	Helena	.	+		Scf_2L_RaGOO	22576858	22582179	invader1	.	-
Scf_2R_RaGOO	4656408	4657193	INE-1	.	-		Scf_3L_RaGOO	23728030	23728738	Helena	.	+		Chr0_RaGOO	3463906	3469049	invader2	.	+
Scf_2R_RaGOO	4788283	4788876	INE-1	.	-		Scf_3L_RaGOO	23728895	23730966	Helena	.	+		Chr0_RaGOO	3509957	3515071	invader2	.	+
Scf_2R_RaGOO	4807291	4807789	INE-1	.	+		Scf_3R_RaGOO	6801514	6803142	Helena	.	-		Scf_2L_RaGOO	23370196	23375079	invader2	.	+
Scf_2R_RaGOO	4869245	4869814	INE-1	.	-		Scf_3R_RaGOO	13726152	13726698	Helena	.	+		Scf_2R_RaGOO	4440303	4444679	invader2	.	-
Scf_2R_RaGOO	4870599	4871192	INE-1	.	+		Scf_3R_RaGOO	16068261	16069576	Helena	.	+		Chr0_RaGOO	5397274	5402441	invader3	.	-
Scf_2R_RaGOO	5216973	5217507	INE-1	.	+		Scf_3R_RaGOO	26098329	26101289	Helena	.	+		Scf_2R_RaGOO	887674	893200	invader3	.	-
Scf_2R_RaGOO	5220298	5220901	INE-1	.	-		Scf_3R_RaGOO	26369019	26369304	Helena	.	+		Scf_2R_RaGOO	3233649	3239260	invader3	.	-
Scf_2R_RaGOO	5255934	5256528	INE-1	.	+		Scf_3R_RaGOO	26369519	26372480	Helena	.	+		Scf_2R_RaGOO	5761165	5766443	invader3	.	-
Scf_2R_RaGOO	5279586	5280136	INE-1	.	+		Scf_3R_RaGOO	27455586	27456109	Helena	.	+		Scf_3L_RaGOO	22744282	22750019	invader3	.	-
Scf_2R_RaGOO	5286156	5286677	INE-1	.	+		Scf_NODE_25414_RaGOO	73244	73661	Helena	.	+		Scf_3L_RaGOO	23266317	23271868	invader3	.	-
Scf_2R_RaGOO	5325035	5325642	INE-1	.	-		Scf_NODE_25414_RaGOO	73661	73782	Helena	.	+		Scf_2R_RaGOO	1452003	1455219	invader4	.	+
Scf_2R_RaGOO	5367909	5368487	INE-1	.	-		Scf_NODE_25414_RaGOO	73814	75681	Helena	.	+		Scf_2L_RaGOO	22243981	22248722	invader6	.	+
Scf_2R_RaGOO	5460459	5461055	INE-1	.	-		Scf_NODE_35677_RaGOO	5326	6492	Helena	.	-		Scf_2L_RaGOO	25347777	25353022	invader6	.	-
Scf_2R_RaGOO	5581332	5581891	INE-1	.	+		Scf_NODE_78629_RaGOO	12	1820	Helena	.	+		Scf_2R_RaGOO	4167123	4172207	invader6	.	-
Scf_2R_RaGOO	5585594	5586214	INE-1	.	+		Scf_NODE_78629_RaGOO	3962	5298	Helena	.	+		Scf_2L_RaGOO	25141929	25148673	mdg1	.	+
Scf_2R_RaGOO	5619050	5619633	INE-1	.	-		Scf_NODE_78629_RaGOO	5973	7133	Helena	.	+		Scf_2R_RaGOO	2607560	2614771	mdg1	.	-
Scf_2R_RaGOO	5701633	5702140	INE-1	.	+		Scf_X_RaGOO	21523801	21525283	Helena	.	-		Scf_3L_RaGOO	23508428	23515715	mdg1	.	-
Scf_2R_RaGOO	5714271	5714903	INE-1	.	-		Scf_2L_RaGOO	22922257	22928110	HeT-A	.	-		Chr0_RaGOO	1305033	1310449	mdg3	.	+
Scf_2R_RaGOO	5915262	5915809	INE-1	.	+		Scf_2L_RaGOO	22928178	22934055	HeT-A	.	-		Scf_2L_RaGOO	13827754	13833142	mdg3	.	+
Scf_2R_RaGOO	5929306	5929986	INE-1	.	-		Scf_4_RaGOO	47	5882	HeT-A	.	+		Scf_2L_RaGOO	21046344	21050895	mdg3	.	+
Scf_2R_RaGOO	5931527	5932206	INE-1	.	-		Scf_X_RaGOO	5984	11860	HeT-A	.	+		Scf_2L_RaGOO	25926511	25931933	mdg3	.	-
Scf_2R_RaGOO	5936222	5936723	INE-1	.	+		Scf_2L_RaGOO	23957948	23963313	Ivk	.	+		Scf_2R_RaGOO	2448854	2454272	mdg3	.	+
Scf_2R_RaGOO	5946510	5947135	INE-1	.	-		Scf_2R_RaGOO	5315032	5319551	Ivk	.	+		Scf_2R_RaGOO	3428434	3433626	mdg3	.	+
Scf_2R_RaGOO	6124433	6124985	INE-1	.	+		Scf_NODE_103476_RaGOO	7	5299	Ivk	.	+		Scf_2R_RaGOO	3526149	3536816	mdg3	.	+
Scf_2R_RaGOO	6160709	6161279	INE-1	.	+		Scf_2L_RaGOO	25426627	25429417	jockey2	.	+		Chr0_RaGOO	768682	773988	micropia	.	-
Scf_2R_RaGOO	6161995	6162617	INE-1	.	-		Scf_2R_RaGOO	2767288	2771021	jockey2	.	+		Scf_2L_RaGOO	21707362	21711931	micropia	.	-
Scf_2R_RaGOO	6615517	6616104	INE-1	.	+		Scf_2R_RaGOO	2791496	2794629	jockey2	.	-		Scf_2L_RaGOO	24800563	24806051	micropia	.	+
Scf_3L_RaGOO	17455052	17455574	INE-1	.	+		Scf_2L_RaGOO	24900812	24905204	jockey	.	-		Scf_2L_RaGOO	25940950	25946432	micropia	.	-
Scf_3L_RaGOO	17459780	17460332	INE-1	.	+		Scf_2L_RaGOO	24905323	24910014	jockey	.	-		Scf_2R_RaGOO	914429	923567	micropia	.	-
Scf_3L_RaGOO	17463901	17464452	INE-1	.	+		Scf_3R_RaGOO	26494873	26499867	jockey	.	-		Scf_2R_RaGOO	6166222	6171710	micropia	.	+
Scf_3L_RaGOO	19203652	19204269	INE-1	.	-		Scf_2L_RaGOO	24113358	24117613	Juan	.	-		Scf_3L_RaGOO	12684828	12690316	micropia	.	+
Scf_3L_RaGOO	21202532	21203029	INE-1	.	+		Scf_2R_RaGOO	219904	224150	Juan	.	-		Scf_NODE_96897_RaGOO	7468	12383	micropia	.	-
Scf_3L_RaGOO	21327113	21327636	INE-1	.	-		Scf_3R_RaGOO	5131647	5135899	Juan	.	-		Chr0_RaGOO	4777545	4783642	opus	.	-
Scf_3L_RaGOO	22163231	22163864	INE-1	.	-		Scf_3R_RaGOO	7165656	7169897	Juan	.	+		Chr0_RaGOO	4783732	4790780	opus	.	-
Scf_3L_RaGOO	22382363	22382916	INE-1	.	+		Scf_X_RaGOO	20853349	20857591	Juan	.	-		Chr0_RaGOO	921819	923367	Osvaldo	.	-
Scf_3L_RaGOO	22407729	22408259	INE-1	.	-		Scf_2R_RaGOO	655112	655888	R1-2	.	+		Chr0_RaGOO	2099390	2101241	Osvaldo	.	-
Scf_3L_RaGOO	22414863	22415362	INE-1	.	-		Scf_2R_RaGOO	691868	692649	R1-2	.	+		Chr0_RaGOO	2790198	2791800	Osvaldo	.	+
Scf_3L_RaGOO	22497663	22498276	INE-1	.	-		Scf_2R_RaGOO	692881	693608	R1-2	.	+		Chr0_RaGOO	5318527	5320217	Osvaldo	.	+
Scf_3L_RaGOO	22674084	22674745	INE-1	.	-		Scf_2R_RaGOO	2485785	2487211	R1-2	.	+		Scf_2R_RaGOO	350960	352475	Osvaldo	.	-
Scf_3L_RaGOO	22942762	22943285	INE-1	.	+		Scf_2R_RaGOO	6094999	6096152	R1-2	.	+		Scf_2R_RaGOO	701386	703103	Osvaldo	.	-
Scf_3L_RaGOO	23037853	23038454	INE-1	.	+		Scf_3L_RaGOO	21238756	21239945	R1-2	.	+		Scf_2R_RaGOO	721149	722544	Osvaldo	.	-
Scf_3L_RaGOO	23091379	23091943	INE-1	.	+		Scf_3L_RaGOO	23788774	23789553	R1-2	.	-		Scf_2R_RaGOO	3005979	3007275	Osvaldo	.	+
Scf_3R_RaGOO	61530	62034	INE-1	.	+		Scf_3L_RaGOO	23805657	23806329	R1-2	.	-		Scf_2R_RaGOO	3311249	3312570	Osvaldo	.	+
Scf_3R_RaGOO	69118	69618	INE-1	.	+		Scf_2L_RaGOO	22306089	22311116	Rt1b	.	-		Scf_3L_RaGOO	23044166	23046069	Osvaldo	.	+
Scf_3R_RaGOO	79219	79861	INE-1	.	+		Scf_2L_RaGOO	22707474	22712337	Rt1b	.	+		Scf_3L_RaGOO	23458193	23459641	Osvaldo	.	-
Scf_3R_RaGOO	88567	89075	INE-1	.	-		Scf_2L_RaGOO	22951428	22956557	Rt1b	.	+		Chr0_RaGOO	109948	112020	rooA	.	-
Scf_3R_RaGOO	98752	99257	INE-1	.	+		Scf_2L_RaGOO	22966113	22971274	Rt1b	.	+		Chr0_RaGOO	112039	112163	rooA	.	-
Scf_3R_RaGOO	109189	109746	INE-1	.	+		Scf_2L_RaGOO	23108415	23113655	Rt1b	.	-		Chr0_RaGOO	768444	768563	rooA	.	+
Scf_3R_RaGOO	113030	113651	INE-1	.	+		Scf_2L_RaGOO	24010849	24015605	Rt1b	.	+		Chr0_RaGOO	781237	781635	rooA	.	-
Scf_3R_RaGOO	126866	127450	INE-1	.	+		Scf_2R_RaGOO	2690197	2694849	Rt1b	.	-		Chr0_RaGOO	945452	945640	rooA	.	+
Scf_3R_RaGOO	330540	331243	INE-1	.	+		Scf_2R_RaGOO	2809993	2814858	Rt1b	.	-		Chr0_RaGOO	2231988	2232351	rooA	.	-
Scf_3R_RaGOO	409590	410095	INE-1	.	+		Scf_3L_RaGOO	23340786	23345002	Rt1b	.	-		Chr0_RaGOO	2268316	2268651	rooA	.	+
Scf_4_RaGOO	33851	34595	INE-1	.	-		Scf_3L_RaGOO	23346356	23351229	Rt1b	.	-		Chr0_RaGOO	2836214	2838376	rooA	.	+
Scf_4_RaGOO	76797	77334	INE-1	.	-									Chr0_RaGOO	2839902	2840233	rooA	.	+
Scf_4_RaGOO	107684	108187	INE-1	.	-									Chr0_RaGOO	2840914	2843265	rooA	.	+
Scf_4_RaGOO	175817	176337	INE-1	.	-									Chr0_RaGOO	2843272	2843422	rooA	.	+
Scf_4_RaGOO	185443	186150	INE-1	.	-									Chr0_RaGOO	3409904	3410800	rooA	.	-
Scf_4_RaGOO	217737	218266	INE-1	.	+									Chr0_RaGOO	4342286	4342641	rooA	.	-
Scf_4_RaGOO	649663	650233	INE-1	.	-									Chr0_RaGOO	4342729	4345489	rooA	.	-
Scf_4_RaGOO	734530	735053	INE-1	.	-									Chr0_RaGOO	4345574	4345698	rooA	.	-
Scf_4_RaGOO	753595	754135	INE-1	.	+									Chr0_RaGOO	5410022	5410296	rooA	.	-
Scf_4_RaGOO	809177	809723	INE-1	.	-									Chr0_RaGOO	5410963	5411803	rooA	.	-
Scf_4_RaGOO	874581	875126	INE-1	.	-									Chr0_RaGOO	5416280	5416553	rooA	.	-
Scf_4_RaGOO	896361	896877	INE-1	.	-									Chr0_RaGOO	5417176	5418313	rooA	.	-
Scf_4_RaGOO	906664	907488	INE-1	.	+									Chr0_RaGOO	5423636	5425368	rooA	.	-
Scf_4_RaGOO	921675	922220	INE-1	.	+									Chr0_RaGOO	5425552	5427135	rooA	.	-
Scf_4_RaGOO	922763	923371	INE-1	.	+									Chr0_RaGOO	5428879	5429042	rooA	.	-
Scf_4_RaGOO	967557	968057	INE-1	.	-									Chr0_RaGOO	5439777	5440081	rooA	.	-
Scf_4_RaGOO	973245	973779	INE-1	.	-									Scf_2L_RaGOO	19844523	19844656	rooA	.	-
Scf_4_RaGOO	1002373	1002971	INE-1	.	+									Scf_2L_RaGOO	20961838	20962062	rooA	.	-
Scf_4_RaGOO	1023076	1023634	INE-1	.	-									Scf_2L_RaGOO	20962052	20963235	rooA	.	-
Scf_4_RaGOO	1042509	1043032	INE-1	.	-									Scf_2L_RaGOO	20963632	20964461	rooA	.	-
Scf_4_RaGOO	1123057	1123689	INE-1	.	-									Scf_2L_RaGOO	20969414	20971894	rooA	.	-
Scf_X_RaGOO	42453	43048	INE-1	.	+									Scf_2L_RaGOO	20973102	20974734	rooA	.	-
Scf_X_RaGOO	47521	48235	INE-1	.	+									Scf_2L_RaGOO	20975388	20975959	rooA	.	-
Scf_X_RaGOO	14081235	14082012	INE-1	.	+									Scf_2L_RaGOO	21007498	21007677	rooA	.	+
Scf_X_RaGOO	17670748	17671270	INE-1	.	+									Scf_2L_RaGOO	21131569	21131943	rooA	.	-
Scf_X_RaGOO	18116104	18116691	INE-1	.	+									Scf_2L_RaGOO	21132190	21135503	rooA	.	-
Scf_X_RaGOO	18668694	18669204	INE-1	.	+									Scf_2L_RaGOO	21210543	21210699	rooA	.	-
Scf_X_RaGOO	18763345	18763856	INE-1	.	-									Scf_2L_RaGOO	21210693	21210820	rooA	.	-
Scf_X_RaGOO	19610132	19610773	INE-1	.	-									Scf_2L_RaGOO	21896721	21897075	rooA	.	+
Scf_X_RaGOO	19667061	19667695	INE-1	.	+									Scf_2L_RaGOO	22152414	22156964	rooA	.	-
Scf_X_RaGOO	20623538	20624091	INE-1	.	+									Scf_2L_RaGOO	22673119	22673506	rooA	.	+
Scf_X_RaGOO	20934621	20935145	INE-1	.	+									Scf_2L_RaGOO	22745140	22745589	rooA	.	-
Scf_X_RaGOO	20991744	20992376	INE-1	.	-									Scf_2L_RaGOO	22745884	22750647	rooA	.	-
Scf_X_RaGOO	21016347	21016998	INE-1	.	+									Scf_2L_RaGOO	22774537	22775122	rooA	.	-
Scf_X_RaGOO	21268341	21268909	INE-1	.	+									Scf_2L_RaGOO	22775600	22779771	rooA	.	-
Scf_X_RaGOO	21278417	21278942	INE-1	.	+									Scf_2L_RaGOO	22809270	22809704	rooA	.	+
Scf_X_RaGOO	21346680	21347269	INE-1	.	-									Scf_2L_RaGOO	23006882	23007455	rooA	.	+
Scf_X_RaGOO	21348915	21349428	INE-1	.	+									Scf_2L_RaGOO	23007454	23007742	rooA	.	+
Scf_X_RaGOO	21373179	21373759	INE-1	.	+									Scf_2L_RaGOO	23170848	23171305	rooA	.	+
Scf_X_RaGOO	21433486	21434459	INE-1	.	+									Scf_2L_RaGOO	23171440	23171620	rooA	.	+
Scf_X_RaGOO	21442537	21443062	INE-1	.	-									Scf_2L_RaGOO	23356623	23358031	rooA	.	-
Scf_X_RaGOO	21464270	21464818	INE-1	.	-									Scf_2L_RaGOO	23358495	23360659	rooA	.	-
Scf_X_RaGOO	21481228	21481769	INE-1	.	-									Scf_2L_RaGOO	23599911	23604324	rooA	.	+
Scf_X_RaGOO	21559050	21559550	INE-1	.	-									Scf_2L_RaGOO	23604472	23604904	rooA	.	+
Scf_X_RaGOO	21570506	21571021	INE-1	.	-									Scf_2L_RaGOO	23605280	23605369	rooA	.	-
Scf_X_RaGOO	21684149	21684791	INE-1	.	+									Scf_2L_RaGOO	23605370	23607643	rooA	.	-
Scf_X_RaGOO	21693222	21693776	INE-1	.	-									Scf_2L_RaGOO	23611803	23615930	rooA	.	-
Scf_X_RaGOO	21739275	21739801	INE-1	.	-									Scf_2L_RaGOO	23850663	23850946	rooA	.	+
Scf_2R_RaGOO	2973105	2973869	mariner2	.	-									Scf_2L_RaGOO	23917144	23917529	rooA	.	+
Scf_3L_RaGOO	5394	9756	NOF	.	+									Scf_2L_RaGOO	24076181	24076535	rooA	.	+
Chr0_RaGOO	726723	728305	Tc1-2	.	-									Scf_2L_RaGOO	24252951	24253100	rooA	.	-
Scf_2L_RaGOO	21210815	21212281	Tc1-2	.	+									Scf_2L_RaGOO	24253102	24257271	rooA	.	-
Scf_2L_RaGOO	23869018	23870411	Tc1-2	.	+									Scf_2L_RaGOO	24549097	24549431	rooA	.	+
Scf_2R_RaGOO	5202669	5204164	Tc1-2	.	+									Scf_2L_RaGOO	24662942	24664463	rooA	.	+
Scf_3L_RaGOO	22291651	22293079	Tc1-2	.	-									Scf_2L_RaGOO	24798407	24798838	rooA	.	-
Scf_4_RaGOO	371053	372696	Tc1-2	.	-									Scf_2L_RaGOO	24798901	24799469	rooA	.	-
Chr0_RaGOO	2361557	2363231	Tc1	.	-									Scf_2L_RaGOO	25544508	25544896	rooA	.	+
Scf_2L_RaGOO	5979666	5981324	Tc1	.	+									Scf_2L_RaGOO	25871340	25871698	rooA	.	-
Scf_2L_RaGOO	16056547	16058209	Tc1	.	-									Scf_2L_RaGOO	26007205	26009349	rooA	.	-
Scf_2L_RaGOO	18839719	18841371	Tc1	.	-									Scf_2L_RaGOO	26010786	26012987	rooA	.	-
Scf_2L_RaGOO	24543599	24545265	Tc1	.	+									Scf_2L_RaGOO	26032878	26034875	rooA	.	+
Scf_2L_RaGOO	25299944	25301598	Tc1	.	+									Scf_2L_RaGOO	26066235	26068680	rooA	.	+
Scf_2R_RaGOO	4191	5828	Tc1	.	+									Scf_2L_RaGOO	26071155	26073340	rooA	.	+
Scf_2R_RaGOO	2969317	2970878	Tc1	.	+									Scf_2L_RaGOO	26074802	26077275	rooA	.	+
Scf_2R_RaGOO	3479707	3481342	Tc1	.	+									Scf_2L_RaGOO	26078941	26081404	rooA	.	+
Scf_2R_RaGOO	4185222	4186885	Tc1	.	+									Scf_2R_RaGOO	6872	7235	rooA	.	+
Scf_2R_RaGOO	4607031	4608665	Tc1	.	-									Scf_2R_RaGOO	226758	227117	rooA	.	+
Scf_2R_RaGOO	4902228	4903890	Tc1	.	+									Scf_2R_RaGOO	257525	257888	rooA	.	-
Scf_2R_RaGOO	5029134	5030800	Tc1	.	-									Scf_2R_RaGOO	1091763	1092046	rooA	.	-
Scf_2R_RaGOO	9249833	9251509	Tc1	.	+									Scf_2R_RaGOO	1092045	1093241	rooA	.	-
Scf_2R_RaGOO	11422130	11423760	Tc1	.	-									Scf_2R_RaGOO	1295653	1296077	rooA	.	-
Scf_2R_RaGOO	17934841	17936500	Tc1	.	-									Scf_2R_RaGOO	1296204	1298993	rooA	.	-
Scf_3L_RaGOO	9079235	9080894	Tc1	.	-									Scf_2R_RaGOO	1354068	1354445	rooA	.	+
Scf_3L_RaGOO	10972010	10973673	Tc1	.	+									Scf_2R_RaGOO	1397053	1397589	rooA	.	-
Scf_3L_RaGOO	11776814	11778479	Tc1	.	-									Scf_2R_RaGOO	1553118	1553503	rooA	.	+
Scf_3L_RaGOO	13126391	13128030	Tc1	.	-									Scf_2R_RaGOO	1583759	1584056	rooA	.	+
Scf_3L_RaGOO	13463722	13465383	Tc1	.	+									Scf_2R_RaGOO	1618045	1618436	rooA	.	-
Scf_3L_RaGOO	15954204	15955868	Tc1	.	+									Scf_2R_RaGOO	1618532	1621232	rooA	.	-
Scf_3L_RaGOO	16424036	16425697	Tc1	.	-									Scf_2R_RaGOO	1755760	1755862	rooA	.	+
Scf_3L_RaGOO	19464920	19466589	Tc1	.	+									Scf_2R_RaGOO	2013626	2014227	rooA	.	+
Scf_3L_RaGOO	20022825	20024416	Tc1	.	+									Scf_2R_RaGOO	2169311	2172352	rooA	.	-
Scf_3L_RaGOO	20096426	20098086	Tc1	.	-									Scf_2R_RaGOO	2195120	2198712	rooA	.	-
Scf_3L_RaGOO	20631822	20633485	Tc1	.	-									Scf_2R_RaGOO	2201495	2201716	rooA	.	-
Scf_3R_RaGOO	9134657	9136312	Tc1	.	-									Scf_2R_RaGOO	2395157	2395316	rooA	.	+
Scf_3R_RaGOO	11546180	11547829	Tc1	.	-									Scf_2R_RaGOO	2438386	2438749	rooA	.	-
Scf_3R_RaGOO	16348771	16350419	Tc1	.	+									Scf_2R_RaGOO	2836641	2836841	rooA	.	-
Scf_3R_RaGOO	16638776	16640447	Tc1	.	-									Scf_2R_RaGOO	2836861	2839990	rooA	.	-
Scf_3R_RaGOO	18415073	18416733	Tc1	.	-									Scf_2R_RaGOO	2856180	2856596	rooA	.	-
Scf_4_RaGOO	173155	174819	Tc1	.	+									Scf_2R_RaGOO	2856754	2859556	rooA	.	-
Scf_4_RaGOO	576394	578060	Tc1	.	-									Scf_2R_RaGOO	2927608	2933397	rooA	.	+
Scf_4_RaGOO	1047576	1049055	Tc1	.	+									Scf_2R_RaGOO	2957758	2957858	rooA	.	-
Scf_NODE_42816_RaGOO	6356	7770	Tc1	.	+									Scf_2R_RaGOO	2997360	2997974	rooA	.	-
Scf_X_RaGOO	730313	731982	Tc1	.	-									Scf_2R_RaGOO	2998043	2999399	rooA	.	-
Scf_X_RaGOO	1080865	1082527	Tc1	.	-									Scf_2R_RaGOO	3105000	3107882	rooA	.	-
Scf_X_RaGOO	1104665	1106321	Tc1	.	+									Scf_2R_RaGOO	3113061	3114320	rooA	.	-
Scf_X_RaGOO	5080221	5081889	Tc1	.	-									Scf_2R_RaGOO	3114318	3114495	rooA	.	-
Scf_X_RaGOO	14168450	14170112	Tc1	.	+									Scf_2R_RaGOO	3240106	3240470	rooA	.	+
Scf_X_RaGOO	14920514	14922173	Tc1	.	-									Scf_2R_RaGOO	3358271	3358559	rooA	.	+
Scf_X_RaGOO	17052556	17054228	Tc1	.	+									Scf_2R_RaGOO	3358903	3360222	rooA	.	+
Scf_X_RaGOO	18908985	18910643	Tc1	.	+									Scf_2R_RaGOO	3360218	3360330	rooA	.	+
Scf_X_RaGOO	18933679	18935341	Tc1	.	+									Scf_2R_RaGOO	3362464	3365420	rooA	.	-
Scf_X_RaGOO	20584972	20586621	Tc1	.	+									Scf_2R_RaGOO	3377138	3380706	rooA	.	+
Scf_X_RaGOO	21032489	21034157	Tc1	.	+									Scf_2R_RaGOO	3380707	3382923	rooA	.	+
Scf_X_RaGOO	21603040	21604710	Tc1	.	+									Scf_2R_RaGOO	3466852	3467119	rooA	.	-
Scf_X_RaGOO	21757350	21759009	Tc1	.	-									Scf_2R_RaGOO	3473977	3474341	rooA	.	-
Scf_2R_RaGOO	6051295	6053186	transib1	.	-									Scf_2R_RaGOO	3490938	3491797	rooA	.	+
Scf_NODE_80395_RaGOO	24190	26236	transib1	.	-									Scf_2R_RaGOO	3491931	3492374	rooA	.	+
Scf_2R_RaGOO	5360282	5363112	transib2	.	+									Scf_2R_RaGOO	3501458	3501882	rooA	.	-
Scf_NODE_7313_RaGOO	507	3148	transib2	.	+									Scf_2R_RaGOO	3502011	3507247	rooA	.	-
														Scf_2R_RaGOO	3512450	3513926	rooA	.	-
														Scf_2R_RaGOO	3744941	3745071	rooA	.	+
														Scf_2R_RaGOO	5175475	5181208	rooA	.	+
														Scf_2R_RaGOO	5402078	5407980	rooA	.	-
														Scf_2R_RaGOO	5473930	5476920	rooA	.	-
														Scf_2R_RaGOO	5511705	5515575	rooA	.	+
														Scf_2R_RaGOO	5515806	5517294	rooA	.	+
														Scf_2R_RaGOO	5517286	5517515	rooA	.	+
														Scf_2R_RaGOO	6069927	6070064	rooA	.	+
														Scf_2R_RaGOO	6225074	6225914	rooA	.	-
														Scf_2R_RaGOO	6226057	6227814	rooA	.	-
														Scf_2R_RaGOO	6228942	6231456	rooA	.	-
														Scf_2R_RaGOO	9668160	9668280	rooA	.	-
														Scf_2R_RaGOO	9668428	9668821	rooA	.	+
														Scf_3L_RaGOO	17125043	17125867	rooA	.	-
														Scf_3L_RaGOO	19385379	19385605	rooA	.	-
														Scf_3L_RaGOO	19386788	19388498	rooA	.	-
														Scf_3L_RaGOO	23981843	23982080	rooA	.	+
														Scf_3R_RaGOO	511994	512345	rooA	.	+
														Scf_4_RaGOO	720703	724111	rooA	.	+
														Scf_4_RaGOO	724288	724526	rooA	.	+
														Scf_4_RaGOO	901180	901441	rooA	.	-
														Scf_NODE_108971_RaGOO	8	1247	rooA	.	+
														Scf_NODE_114503_RaGOO	2781	3236	rooA	.	-
														Scf_NODE_60852_RaGOO	3982	4345	rooA	.	+
														Scf_NODE_78629_RaGOO	2904	3065	rooA	.	+
														Scf_X_RaGOO	8139370	8139588	rooA	.	-
														Scf_X_RaGOO	13259742	13260077	rooA	.	-
														Scf_X_RaGOO	13260078	13261391	rooA	.	-
														Scf_X_RaGOO	21821249	21822023	rooA	.	+
														Scf_2L_RaGOO	17073050	17081316	roo	.	-
														Scf_2L_RaGOO	23922499	23929914	roo	.	-
														Scf_3L_RaGOO	91199	99288	roo	.	-
														Scf_3R_RaGOO	13567843	13576899	roo	.	+
														Scf_X_RaGOO	3332487	3340851	roo	.	-
														Scf_X_RaGOO	13890598	13899696	roo	.	-
														Scf_X_RaGOO	21137829	21145479	springer	.	-
														Chr0_RaGOO	51246	57755	Stalker4	.	-
														Chr0_RaGOO	830289	837719	Tabor	.	-
														Scf_3R_RaGOO	1692116	1698335	Tabor	.	+
														Scf_NODE_2610_RaGOO	12018	19452	Tabor	.	+
														Chr0_RaGOO	912812	920440	Tirant	.	-
														Scf_2L_RaGOO	22018221	22025606	Tirant	.	+
														Chr0_RaGOO	2113572	2113748	Tom1	.	-
														Chr0_RaGOO	2238837	2239269	Tom1	.	+
														Chr0_RaGOO	2240787	2241219	Tom1	.	+
														Chr0_RaGOO	2367833	2368008	Tom1	.	-
														Chr0_RaGOO	3235712	3236037	Tom1	.	+
														Chr0_RaGOO	3500664	3500882	Tom1	.	+
														Chr0_RaGOO	5320269	5320386	Tom1	.	-
														Scf_2L_RaGOO	18100094	18102294	Tom1	.	-
														Scf_2L_RaGOO	18606617	18607030	Tom1	.	+
														Scf_2L_RaGOO	21204651	21205000	Tom1	.	-
														Scf_2L_RaGOO	21683342	21683721	Tom1	.	-
														Scf_2L_RaGOO	21751908	21752194	Tom1	.	-
														Scf_2L_RaGOO	21791877	21792163	Tom1	.	-
														Scf_2L_RaGOO	21801244	21801825	Tom1	.	-
														Scf_2L_RaGOO	22334753	22335136	Tom1	.	-
														Scf_2L_RaGOO	22509224	22509792	Tom1	.	+
														Scf_2L_RaGOO	24186094	24187122	Tom1	.	-
														Scf_2L_RaGOO	24187304	24188832	Tom1	.	-
														Scf_2L_RaGOO	24822981	24823219	Tom1	.	+
														Scf_2L_RaGOO	24825864	24826948	Tom1	.	+
														Scf_2L_RaGOO	25579470	25579678	Tom1	.	-
														Scf_2L_RaGOO	25579831	25580476	Tom1	.	-
														Scf_2L_RaGOO	25580721	25581168	Tom1	.	-
														Scf_2L_RaGOO	25773392	25773785	Tom1	.	+
														Scf_2R_RaGOO	147758	148165	Tom1	.	-
														Scf_2R_RaGOO	148209	148796	Tom1	.	-
														Scf_2R_RaGOO	148900	150610	Tom1	.	-
														Scf_2R_RaGOO	306626	306914	Tom1	.	-
														Scf_2R_RaGOO	656043	657244	Tom1	.	+
														Scf_2R_RaGOO	946940	947084	Tom1	.	-
														Scf_2R_RaGOO	1643115	1643489	Tom1	.	+
														Scf_2R_RaGOO	3334743	3335057	Tom1	.	-
														Scf_2R_RaGOO	5408416	5408644	Tom1	.	+
														Scf_2R_RaGOO	5409814	5409974	Tom1	.	+
														Scf_2R_RaGOO	5668411	5668544	Tom1	.	-
														Scf_2R_RaGOO	6149519	6149881	Tom1	.	-
														Scf_2R_RaGOO	6193645	6194054	Tom1	.	+
														Scf_2R_RaGOO	6199189	6199321	Tom1	.	-
														Scf_3L_RaGOO	2964527	2964948	Tom1	.	+
														Scf_3L_RaGOO	22190236	22190613	Tom1	.	+
														Scf_3L_RaGOO	23039002	23039401	Tom1	.	+
														Scf_3L_RaGOO	23052898	23052978	Tom1	.	-
														Scf_3R_RaGOO	4765216	4765404	Tom1	.	+
														Scf_3R_RaGOO	4766258	4766421	Tom1	.	+
														Scf_NODE_25414_RaGOO	87451	87858	Tom1	.	-
														Scf_NODE_35677_RaGOO	6476	7853	Tom1	.	-
														Scf_NODE_35677_RaGOO	7890	8123	Tom1	.	-
														Scf_NODE_86169_RaGOO	1358	1783	Tom1	.	+
														Scf_X_RaGOO	21182927	21183147	Tom1	.	-
														Scf_2R_RaGOO	1706008	1711247	Transpac	.	-
														Scf_2R_RaGOO	5329150	5334401	Transpac	.	-
														Scf_3L_RaGOO	23459642	23464827	Transpac	.	-
														Scf_X_RaGOO	2130929	2136175	Transpac	.	+
														Chr0_RaGOO	1890437	1897494	ZAM	.	+

## Sheet: dssj27
DNA							LINE							LTR
Scf_2L_RaGOO	22809923	22815166	3S18	.	-		Chr0_RaGOO	174482	179871	baggins	.	-		Scf_2L_RaGOO	23939807	23944372	1731	.	+
Scf_2L_RaGOO	25811297	25816683	3S18	.	+		Chr0_RaGOO	3245648	3250754	baggins	.	+		Scf_3R_RaGOO	21876010	21880331	1731	.	+
Scf_2R_RaGOO	1010801	1016643	3S18	.	-		Chr0_RaGOO	5004648	5009115	baggins	.	-		Scf_X_RaGOO	14274266	14278454	1731	.	-
Scf_2R_RaGOO	1073609	1079451	3S18	.	-		Scf_2L_RaGOO	21321831	21326274	baggins	.	+		Scf_2L_RaGOO	21006064	21012081	297	.	+
Scf_2R_RaGOO	1084360	1090203	3S18	.	-		Scf_2L_RaGOO	23482121	23487322	baggins	.	-		Scf_2L_RaGOO	23834129	23840940	297	.	+
Scf_2R_RaGOO	1140252	1146439	3S18	.	+		Scf_2L_RaGOO	24113068	24118085	baggins	.	-		Scf_2R_RaGOO	2314207	2321184	297	.	+
Scf_2R_RaGOO	1146464	1151523	3S18	.	+		Scf_2L_RaGOO	24578197	24583449	baggins	.	+		Scf_2R_RaGOO	3718828	3725780	297	.	+
Scf_2R_RaGOO	4379501	4385618	3S18	.	+		Scf_2L_RaGOO	25655317	25660023	baggins	.	-		Scf_2R_RaGOO	4031386	4037690	297	.	-
Scf_3L_RaGOO	38677	44796	3S18	.	+		Scf_2R_RaGOO	2461612	2466624	baggins	.	+		Scf_2R_RaGOO	5900901	5906602	297	.	+
Scf_3L_RaGOO	455984	462110	3S18	.	+		Scf_2R_RaGOO	3094016	3098919	baggins	.	+		Scf_NODE_77409_RaGOO	12463	18220	297	.	-
Scf_3L_RaGOO	23260072	23266174	3S18	.	-		Scf_2R_RaGOO	5986455	5991316	baggins	.	+		Chr0_RaGOO	994022	1001064	412	.	+
Scf_3L_RaGOO	23371221	23377329	3S18	.	+		Scf_X_RaGOO	17687	22136	baggins	.	+		Chr0_RaGOO	2461090	2467744	412	.	-
Scf_3R_RaGOO	16077498	16083625	3S18	.	-		Scf_X_RaGOO	20425507	20430554	baggins	.	-		Chr0_RaGOO	3056938	3064100	412	.	-
Scf_2R_RaGOO	1115508	1117228	Bari1	.	+		Chr0_RaGOO	272532	274113	BS3	.	+		Chr0_RaGOO	5878181	5890594	412	.	+
Scf_2L_RaGOO	2823449	2824364	FB	.	+		Chr0_RaGOO	5127180	5128064	BS3	.	+		Scf_2L_RaGOO	16583609	16591170	412	.	-
Scf_2L_RaGOO	2824619	2825996	FB	.	-		Scf_2L_RaGOO	21392102	21392220	BS3	.	-		Scf_2L_RaGOO	22828453	22835536	412	.	-
Scf_2L_RaGOO	7850416	7851452	FB	.	+		Scf_2L_RaGOO	22064222	22064727	BS3	.	+		Scf_2L_RaGOO	25283300	25289811	412	.	-
Scf_2L_RaGOO	7851626	7852909	FB	.	-		Scf_2L_RaGOO	23018539	23019364	BS3	.	-		Scf_2R_RaGOO	2283249	2290488	412	.	-
Scf_2L_RaGOO	8360344	8361711	FB	.	+		Scf_2R_RaGOO	2561797	2561929	BS3	.	-		Scf_2R_RaGOO	4960817	4967824	412	.	+
Scf_2L_RaGOO	8361808	8362968	FB	.	-		Scf_2R_RaGOO	4303039	4304604	BS3	.	-		Scf_2R_RaGOO	6185130	6192193	412	.	-
Scf_2L_RaGOO	20195565	20197211	FB	.	+		Scf_2R_RaGOO	4311085	4312002	BS3	.	+		Scf_3R_RaGOO	19318777	19326349	412	.	-
Scf_2L_RaGOO	20197302	20198513	FB	.	-		Scf_2R_RaGOO	4457097	4457851	BS3	.	-		Scf_X_RaGOO	11716657	11724216	412	.	+
Scf_2L_RaGOO	20658057	20659192	FB	.	+		Scf_2R_RaGOO	5047090	5047747	BS3	.	-		Scf_X_RaGOO	11782164	11788490	412	.	+
Scf_2L_RaGOO	20659322	20660445	FB	.	-		Scf_2R_RaGOO	5523149	5523372	BS3	.	+		Scf_2L_RaGOO	22549004	22555158	accord	.	+
Scf_2R_RaGOO	2660276	2661582	FB	.	+		Scf_2R_RaGOO	5523620	5524576	BS3	.	+		Scf_2L_RaGOO	24919086	24926412	accord	.	+
Scf_2R_RaGOO	2661620	2662570	FB	.	-		Scf_2R_RaGOO	5524571	5526449	BS3	.	+		Scf_2R_RaGOO	13370704	13377555	accord	.	+
Scf_2R_RaGOO	13733839	13735883	FB	.	+		Scf_2R_RaGOO	13446370	13446774	BS3	.	+		Scf_3L_RaGOO	23798899	23805959	accord	.	+
Scf_2R_RaGOO	13736711	13739166	FB	.	-		Scf_3L_RaGOO	22553303	22553750	BS3	.	-		Scf_3R_RaGOO	24748742	24756108	accord	.	+
Scf_2R_RaGOO	15286786	15288308	FB	.	-		Scf_3L_RaGOO	22696487	22697427	BS3	.	-		Chr0_RaGOO	687916	695234	blood	.	-
Scf_2R_RaGOO	22578996	22580421	FB	.	+		Scf_3L_RaGOO	23028381	23029097	BS3	.	-		Scf_2L_RaGOO	6907734	6915078	blood	.	-
Scf_2R_RaGOO	22580592	22583468	FB	.	-		Scf_3R_RaGOO	463269	463516	BS3	.	+		Scf_X_RaGOO	14613448	14620340	blood	.	-
Scf_2R_RaGOO	23876517	23877943	FB	.	+		Scf_4_RaGOO	450581	450956	BS3	.	+		Chr0_RaGOO	2858409	2864551	Burdock	.	+
Scf_2R_RaGOO	23877982	23880098	FB	.	-		Scf_X_RaGOO	3529713	3529848	BS3	.	-		Chr0_RaGOO	2909683	2916008	Burdock	.	+
Scf_2R_RaGOO	26276694	26277892	FB	.	+		Scf_X_RaGOO	14866011	14866100	BS3	.	+		Chr0_RaGOO	3215416	3221557	Burdock	.	-
Scf_3L_RaGOO	10150053	10151510	FB	.	+		Scf_X_RaGOO	16625250	16625430	BS3	.	-		Scf_2L_RaGOO	21525003	21531306	Burdock	.	+
Scf_3L_RaGOO	10151644	10153188	FB	.	-		Scf_X_RaGOO	21317652	21318857	BS3	.	-		Scf_2L_RaGOO	25640321	25646123	Burdock	.	+
Scf_3L_RaGOO	18208436	18209671	FB	.	+		Chr0_RaGOO	2765671	2766470	BS4	.	+		Scf_2R_RaGOO	32457	38224	Burdock	.	-
Scf_3R_RaGOO	5833	7606	FB	.	+		Scf_2L_RaGOO	19362286	19363076	BS4	.	-		Scf_2R_RaGOO	5849449	5855858	Burdock	.	+
Scf_3R_RaGOO	7809	9651	FB	.	-		Scf_2L_RaGOO	21053250	21054032	BS4	.	-		Scf_2R_RaGOO	13487482	13493797	Burdock	.	+
Scf_3R_RaGOO	9752	11979	FB	.	+		Scf_2L_RaGOO	21072895	21073527	BS4	.	-		Scf_3R_RaGOO	6833278	6839683	Burdock	.	+
Scf_3R_RaGOO	12201	13324	FB	.	-		Scf_2L_RaGOO	22627533	22628880	BS4	.	-		Chr0_RaGOO	5370433	5375333	copia	.	+
Scf_3R_RaGOO	13837	15363	FB	.	+		Scf_2L_RaGOO	22632337	22633619	BS4	.	-		Scf_2L_RaGOO	21092731	21097545	copia	.	+
Scf_3R_RaGOO	15580	17738	FB	.	-		Scf_2L_RaGOO	22637042	22638326	BS4	.	-		Scf_2L_RaGOO	22507193	22512246	copia	.	+
Scf_3R_RaGOO	17839	19785	FB	.	+		Scf_2L_RaGOO	22641748	22643030	BS4	.	-		Scf_2L_RaGOO	22563858	22568627	copia	.	-
Scf_3R_RaGOO	19990	21137	FB	.	-		Scf_2L_RaGOO	23818268	23819347	BS4	.	-		Scf_2L_RaGOO	24051066	24055278	copia	.	-
Scf_3R_RaGOO	21238	22336	FB	.	+		Scf_4_RaGOO	448903	449982	BS4	.	+		Scf_2L_RaGOO	26152722	26157846	copia	.	+
Scf_3R_RaGOO	22537	24930	FB	.	-		Scf_2L_RaGOO	25148709	25153037	BS	.	+		Scf_2R_RaGOO	1892453	1897092	copia	.	+
Scf_3R_RaGOO	24988	26072	FB	.	-		Chr0_RaGOO	108007	112448	Cr1a	.	-		Scf_2R_RaGOO	2057752	2062143	copia	.	+
Scf_3R_RaGOO	446320	447588	FB	.	+		Chr0_RaGOO	210122	214110	Cr1a	.	-		Scf_2R_RaGOO	2241813	2246440	copia	.	-
Scf_3R_RaGOO	449391	450661	FB	.	-		Chr0_RaGOO	608850	613304	Cr1a	.	-		Scf_3R_RaGOO	892878	897582	copia	.	+
Scf_3R_RaGOO	1268566	1269934	FB	.	+		Chr0_RaGOO	3297373	3301789	Cr1a	.	+		Scf_X_RaGOO	19457302	19462440	copia	.	-
Scf_3R_RaGOO	1269966	1271071	FB	.	-		Chr0_RaGOO	4852238	4856669	Cr1a	.	-		Scf_2L_RaGOO	25174068	25180088	diver	.	-
Scf_3R_RaGOO	4048379	4049473	FB	.	+		Chr0_RaGOO	5204340	5208733	Cr1a	.	-		Scf_2R_RaGOO	2187164	2190882	Dm88	.	+
Scf_3R_RaGOO	5053205	5054415	FB	.	+		Scf_2L_RaGOO	484899	489359	Cr1a	.	-		Scf_2R_RaGOO	2192341	2196036	Dm88	.	+
Scf_3R_RaGOO	5054709	5055914	FB	.	-		Scf_2L_RaGOO	21012740	21016700	Cr1a	.	+		Scf_2R_RaGOO	3879458	3883319	Dm88	.	-
Scf_3R_RaGOO	6987645	6988751	FB	.	+		Scf_2L_RaGOO	22539073	22543465	Cr1a	.	-		Scf_2R_RaGOO	3938388	3942211	Dm88	.	+
Scf_3R_RaGOO	10356992	10358050	FB	.	+		Scf_2L_RaGOO	22769659	22774011	Cr1a	.	-		Scf_2R_RaGOO	5281096	5284914	Dm88	.	+
Scf_3R_RaGOO	10358291	10359789	FB	.	-		Scf_2L_RaGOO	22946552	22950510	Cr1a	.	-		Chr0_RaGOO	5612294	5617288	flea	.	+
Scf_X_RaGOO	10151747	10153477	FB	.	-		Scf_2L_RaGOO	22983225	22986856	Cr1a	.	-		Scf_2L_RaGOO	21048268	21052850	flea	.	+
Scf_2L_RaGOO	11532143	11533789	HB	.	+		Scf_2L_RaGOO	23169615	23174083	Cr1a	.	+		Scf_2L_RaGOO	25431734	25435928	flea	.	+
Scf_2L_RaGOO	20792265	20793880	HB	.	-		Scf_2L_RaGOO	23514515	23518746	Cr1a	.	+		Scf_2L_RaGOO	25520309	25525328	flea	.	-
Scf_2L_RaGOO	20871996	20873604	HB	.	-		Scf_2L_RaGOO	23523771	23527924	Cr1a	.	+		Scf_2R_RaGOO	201838	206855	flea	.	+
Scf_2L_RaGOO	21228610	21230110	HB	.	+		Scf_2L_RaGOO	23984628	23988877	Cr1a	.	-		Scf_2R_RaGOO	8363528	8368542	flea	.	+
Scf_2L_RaGOO	23661055	23662571	HB	.	-		Scf_2L_RaGOO	24016459	24020871	Cr1a	.	+		Scf_2R_RaGOO	14809457	14814543	flea	.	-
Scf_2L_RaGOO	24863122	24864537	HB	.	+		Scf_2L_RaGOO	24626992	24630905	Cr1a	.	-		Scf_X_RaGOO	9972863	9977880	flea	.	-
Scf_2R_RaGOO	110350	111763	HB	.	+		Scf_2L_RaGOO	24744186	24748653	Cr1a	.	+		Scf_X_RaGOO	21508370	21513342	flea	.	-
Scf_2R_RaGOO	5977690	5979062	HB	.	+		Scf_2L_RaGOO	25238814	25242791	Cr1a	.	+		Chr0_RaGOO	2059264	2066481	GATE	.	-
Scf_2R_RaGOO	18765904	18767548	HB	.	+		Scf_2L_RaGOO	26079541	26083772	Cr1a	.	-		Chr0_RaGOO	5261856	5270315	GATE	.	-
Scf_3L_RaGOO	15148433	15150074	HB	.	+		Scf_2R_RaGOO	348759	352408	Cr1a	.	-		Chr0_RaGOO	5830496	5837928	GATE	.	-
Scf_3L_RaGOO	17372135	17373768	HB	.	-		Scf_2R_RaGOO	1164214	1168676	Cr1a	.	-		Scf_2L_RaGOO	25864638	25872891	GATE	.	+
Scf_3L_RaGOO	17394591	17396227	HB	.	-		Scf_2R_RaGOO	1353159	1357491	Cr1a	.	-		Scf_2R_RaGOO	1288336	1295359	GATE	.	-
Scf_3L_RaGOO	22972064	22973706	HB	.	-		Scf_2R_RaGOO	1796174	1800010	Cr1a	.	-		Scf_2R_RaGOO	2006891	2014217	GATE	.	-
Scf_3L_RaGOO	23452507	23453957	HB	.	+		Scf_2R_RaGOO	1926804	1931035	Cr1a	.	+		Scf_2R_RaGOO	4789493	4797348	GATE	.	-
Scf_3R_RaGOO	28568	30204	HB	.	+		Scf_2R_RaGOO	2223112	2227560	Cr1a	.	-		Chr0_RaGOO	605639	606064	gypsy10	.	+
Scf_3R_RaGOO	6855983	6857621	HB	.	-		Scf_2R_RaGOO	2389298	2393707	Cr1a	.	-		Chr0_RaGOO	613481	615285	gypsy10	.	+
Scf_3R_RaGOO	16434252	16435833	HB	.	-		Scf_2R_RaGOO	2486932	2490686	Cr1a	.	+		Chr0_RaGOO	619941	620139	gypsy10	.	+
Scf_4_RaGOO	184318	185867	HB	.	+		Scf_2R_RaGOO	2490950	2495385	Cr1a	.	-		Chr0_RaGOO	620140	621001	gypsy10	.	+
Scf_4_RaGOO	982639	984255	HB	.	-		Scf_2R_RaGOO	2931686	2936109	Cr1a	.	+		Chr0_RaGOO	621190	622082	gypsy10	.	+
Scf_4_RaGOO	1191331	1192859	HB	.	+		Scf_2R_RaGOO	3287743	3291659	Cr1a	.	-		Chr0_RaGOO	622204	622329	gypsy10	.	+
Scf_X_RaGOO	2612386	2614026	HB	.	-		Scf_2R_RaGOO	4109728	4114138	Cr1a	.	-		Chr0_RaGOO	622329	622446	gypsy10	.	+
Scf_X_RaGOO	3433885	3435529	HB	.	+		Scf_2R_RaGOO	4603073	4607537	Cr1a	.	+		Chr0_RaGOO	646859	647092	gypsy10	.	+
Scf_X_RaGOO	6671570	6673219	HB	.	-		Scf_2R_RaGOO	5835811	5839720	Cr1a	.	+		Chr0_RaGOO	2212650	2213037	gypsy10	.	-
Scf_X_RaGOO	10597918	10599559	HB	.	-		Scf_2R_RaGOO	6772993	6777376	Cr1a	.	+		Chr0_RaGOO	2796428	2796992	gypsy10	.	+
Scf_X_RaGOO	19652758	19654228	HB	.	-		Scf_2R_RaGOO	6818514	6822969	Cr1a	.	+		Chr0_RaGOO	2797142	2798185	gypsy10	.	+
Scf_X_RaGOO	20457882	20459533	HB	.	+		Scf_2R_RaGOO	13542655	13546339	Cr1a	.	-		Chr0_RaGOO	2798307	2798762	gypsy10	.	+
Scf_X_RaGOO	20650492	20651928	HB	.	-		Scf_2R_RaGOO	13659261	13663534	Cr1a	.	-		Chr0_RaGOO	3285115	3285522	gypsy10	.	+
Scf_X_RaGOO	21521330	21522829	HB	.	+		Scf_3L_RaGOO	17385853	17389934	Cr1a	.	-		Scf_2L_RaGOO	22279700	22280015	gypsy10	.	+
Scf_2L_RaGOO	13309371	13310797	hopper	.	-		Scf_3L_RaGOO	22748090	22752446	Cr1a	.	+		Scf_2L_RaGOO	23087372	23087789	gypsy10	.	+
Scf_2L_RaGOO	17157390	17158817	hopper	.	+		Scf_3L_RaGOO	22757344	22761506	Cr1a	.	+		Scf_2L_RaGOO	23268724	23269169	gypsy10	.	-
Scf_2R_RaGOO	1588590	1589894	hopper	.	-		Scf_3L_RaGOO	23351655	23355750	Cr1a	.	+		Scf_2L_RaGOO	23269291	23270382	gypsy10	.	-
Scf_2R_RaGOO	3247390	3248799	hopper	.	-		Scf_3L_RaGOO	23532636	23536583	Cr1a	.	-		Scf_2L_RaGOO	23277485	23278343	gypsy10	.	-
Scf_3L_RaGOO	5834687	5836123	hopper	.	+		Scf_4_RaGOO	244056	248516	Cr1a	.	-		Scf_2L_RaGOO	24789719	24789926	gypsy10	.	-
Scf_3L_RaGOO	10448162	10449552	hopper	.	+		Scf_X_RaGOO	9253807	9258273	Cr1a	.	-		Scf_2L_RaGOO	24789905	24790017	gypsy10	.	-
Scf_3L_RaGOO	18032358	18033779	hopper	.	-		Scf_X_RaGOO	21309748	21314203	Cr1a	.	-		Scf_2L_RaGOO	24790134	24791119	gypsy10	.	-
Scf_3L_RaGOO	22546413	22547614	hopper	.	-		Chr0_RaGOO	864187	868887	Doc	.	+		Scf_2L_RaGOO	25080846	25081177	gypsy10	.	-
Scf_3L_RaGOO	22762984	22764216	hopper	.	+		Scf_2R_RaGOO	5664172	5668863	Doc	.	-		Scf_2R_RaGOO	586101	586269	gypsy10	.	-
Scf_3L_RaGOO	23031216	23032491	hopper	.	-		Scf_2R_RaGOO	10052931	10057627	Doc	.	-		Scf_2R_RaGOO	590819	591100	gypsy10	.	-
Scf_3L_RaGOO	23245496	23246922	hopper	.	+		Scf_2R_RaGOO	24901829	24906480	Doc	.	-		Scf_2R_RaGOO	593316	593433	gypsy10	.	-
Scf_3L_RaGOO	23422610	23424015	hopper	.	-		Scf_2R_RaGOO	25412143	25417009	Doc	.	+		Scf_2R_RaGOO	593967	595167	gypsy10	.	-
Scf_3L_RaGOO	23466073	23467499	hopper	.	+		Scf_3L_RaGOO	3833006	3837708	Doc	.	-		Scf_2R_RaGOO	596890	597322	gypsy10	.	-
Scf_3R_RaGOO	530718	531952	hopper	.	-		Scf_3L_RaGOO	20098037	20102727	Doc	.	-		Scf_2R_RaGOO	4191502	4191660	gypsy10	.	-
Scf_3R_RaGOO	10618588	10620024	hopper	.	-		Scf_3R_RaGOO	14181916	14186633	Doc	.	+		Scf_2R_RaGOO	5889387	5889819	gypsy10	.	-
Scf_3R_RaGOO	27376626	27378044	hopper	.	+		Scf_3R_RaGOO	19281388	19286093	Doc	.	+		Scf_2R_RaGOO	13596077	13596527	gypsy10	.	+
Scf_3R_RaGOO	27378456	27379876	hopper	.	+		Scf_3R_RaGOO	22598513	22602671	Doc	.	+		Scf_3L_RaGOO	23289808	23290236	gypsy10	.	+
Scf_3R_RaGOO	27380288	27381715	hopper	.	+		Scf_X_RaGOO	12143546	12147623	Doc	.	+		Scf_3L_RaGOO	23290417	23291474	gypsy10	.	+
Scf_3R_RaGOO	27382127	27383552	hopper	.	+		Scf_X_RaGOO	19333342	19338040	Doc	.	-		Scf_3R_RaGOO	15414974	15421735	gypsy10	.	+
Scf_X_RaGOO	21483393	21484811	hopper	.	-		Chr0_RaGOO	2897268	2900956	Fw2	.	+		Scf_3R_RaGOO	15421855	15422307	gypsy10	.	+
Chr0_RaGOO	142935	143472	INE-1	.	+		Chr0_RaGOO	5069592	5072723	Fw2	.	-		Scf_NODE_26025_RaGOO	3156	5510	gypsy10	.	-
Chr0_RaGOO	728730	729419	INE-1	.	-		Scf_2R_RaGOO	82344	85940	Fw2	.	-		Scf_NODE_68180_RaGOO	18564	18748	gypsy10	.	+
Chr0_RaGOO	774214	774726	INE-1	.	-		Scf_2R_RaGOO	380235	383568	Fw2	.	-		Scf_X_RaGOO	21007746	21007893	gypsy10	.	-
Chr0_RaGOO	783990	784583	INE-1	.	+		Scf_2R_RaGOO	3819332	3821676	Fw2	.	+		Scf_X_RaGOO	21011674	21012116	gypsy10	.	-
Chr0_RaGOO	853976	854549	INE-1	.	-		Scf_2L_RaGOO	24428916	24430265	Fw3	.	-		Scf_X_RaGOO	21012236	21013404	gypsy10	.	-
Chr0_RaGOO	854868	855388	INE-1	.	+		Scf_2L_RaGOO	24975792	24976357	Fw3	.	-		Scf_X_RaGOO	21013566	21018968	gypsy10	.	-
Chr0_RaGOO	942291	942827	INE-1	.	+		Scf_2R_RaGOO	148696	150012	Fw3	.	+		Chr0_RaGOO	433635	434572	gypsy11	.	-
Chr0_RaGOO	2731788	2732397	INE-1	.	+		Scf_2R_RaGOO	2974408	2975959	Fw3	.	-		Chr0_RaGOO	434622	434838	gypsy11	.	-
Chr0_RaGOO	2811116	2811753	INE-1	.	-		Scf_2R_RaGOO	5965905	5967127	Fw3	.	+		Chr0_RaGOO	1075413	1076004	gypsy11	.	+
Chr0_RaGOO	2826072	2826585	INE-1	.	+		Scf_2R_RaGOO	13482906	13486478	Fw3	.	+		Chr0_RaGOO	2148752	2148994	gypsy11	.	+
Chr0_RaGOO	5115860	5116775	INE-1	.	-		Scf_3L_RaGOO	22877669	22880809	Fw3	.	+		Chr0_RaGOO	2166940	2167190	gypsy11	.	-
Scf_2L_RaGOO	16283055	16283606	INE-1	.	-		Scf_4_RaGOO	1148549	1149427	Fw3	.	+		Chr0_RaGOO	2410395	2410810	gypsy11	.	-
Scf_2L_RaGOO	17736725	17737276	INE-1	.	+		Chr0_RaGOO	3780070	3782761	G2	.	-		Chr0_RaGOO	3011556	3012990	gypsy11	.	+
Scf_2L_RaGOO	18671666	18672218	INE-1	.	+		Chr0_RaGOO	3784052	3786782	G2	.	-		Chr0_RaGOO	3095224	3095485	gypsy11	.	-
Scf_2L_RaGOO	20377940	20378455	INE-1	.	-		Chr0_RaGOO	3788041	3790780	G2	.	-		Chr0_RaGOO	3095813	3096386	gypsy11	.	-
Scf_2L_RaGOO	20716010	20716577	INE-1	.	-		Chr0_RaGOO	3792062	3794788	G2	.	-		Chr0_RaGOO	3763772	3767562	gypsy11	.	+
Scf_2L_RaGOO	20785532	20786149	INE-1	.	-		Chr0_RaGOO	3799742	3803266	G2	.	-		Chr0_RaGOO	3768240	3769456	gypsy11	.	+
Scf_2L_RaGOO	20827828	20828377	INE-1	.	+		Chr0_RaGOO	4434632	4437456	G2	.	-		Chr0_RaGOO	5896005	5897428	gypsy11	.	-
Scf_2L_RaGOO	20874573	20875130	INE-1	.	+		Chr0_RaGOO	5514478	5518215	G2	.	+		Scf_2L_RaGOO	21231500	21231713	gypsy11	.	+
Scf_2L_RaGOO	20891795	20892530	INE-1	.	-		Chr0_RaGOO	5523502	5527328	G2	.	+		Scf_2L_RaGOO	22018715	22021270	gypsy11	.	+
Scf_2L_RaGOO	20899542	20900264	INE-1	.	+		Chr0_RaGOO	5575500	5579332	G2	.	-		Scf_2L_RaGOO	22021274	22022450	gypsy11	.	+
Scf_2L_RaGOO	21276672	21277243	INE-1	.	+		Chr0_RaGOO	5585091	5588842	G2	.	-		Scf_2L_RaGOO	23381706	23382018	gypsy11	.	+
Scf_2L_RaGOO	21349229	21349755	INE-1	.	-		Chr0_RaGOO	5594798	5598215	G2	.	-		Scf_2L_RaGOO	23746720	23747499	gypsy11	.	-
Scf_2L_RaGOO	21353975	21354481	INE-1	.	-		Chr0_RaGOO	5663719	5666375	G2	.	-		Scf_2L_RaGOO	23750790	23753517	gypsy11	.	-
Scf_2L_RaGOO	21355302	21355969	INE-1	.	-		Scf_2L_RaGOO	19660941	19663869	G2	.	+		Scf_2L_RaGOO	23914288	23915154	gypsy11	.	+
Scf_2L_RaGOO	21448690	21449210	INE-1	.	+		Scf_2L_RaGOO	20965608	20969004	G2	.	+		Scf_2L_RaGOO	23915240	23917006	gypsy11	.	+
Scf_2L_RaGOO	21476381	21477025	INE-1	.	+		Scf_2L_RaGOO	20969925	20972880	G2	.	+		Scf_2L_RaGOO	23918411	23918784	gypsy11	.	+
Scf_2L_RaGOO	21489492	21490032	INE-1	.	-		Scf_2L_RaGOO	20974043	20976825	G2	.	+		Scf_2L_RaGOO	25306587	25307738	gypsy11	.	-
Scf_2L_RaGOO	21600038	21600579	INE-1	.	+		Scf_2L_RaGOO	21058382	21062183	G2	.	+		Scf_2L_RaGOO	25314088	25315226	gypsy11	.	-
Scf_2L_RaGOO	21711545	21712077	INE-1	.	+		Scf_2R_RaGOO	1213633	1217418	G2	.	-		Scf_2L_RaGOO	25670664	25671079	gypsy11	.	+
Scf_2L_RaGOO	21767825	21768549	INE-1	.	-		Scf_NODE_103476_RaGOO	50601	54304	G2	.	+		Scf_2L_RaGOO	25671091	25672834	gypsy11	.	+
Scf_2L_RaGOO	21771583	21772087	INE-1	.	-		Scf_NODE_103476_RaGOO	58800	61621	G2	.	+		Scf_2R_RaGOO	990917	991885	gypsy11	.	-
Scf_2L_RaGOO	21772663	21773164	INE-1	.	-		Scf_NODE_93228_RaGOO	68375	71192	G2	.	-		Scf_2R_RaGOO	1523405	1523671	gypsy11	.	-
Scf_2L_RaGOO	21860185	21860708	INE-1	.	-		Scf_2R_RaGOO	138669	140478	G4	.	-		Scf_2R_RaGOO	1524449	1525468	gypsy11	.	-
Scf_2L_RaGOO	21935907	21936524	INE-1	.	+		Scf_2R_RaGOO	6543810	6545290	G4	.	+		Scf_2R_RaGOO	1525980	1527718	gypsy11	.	-
Scf_2L_RaGOO	22280580	22281163	INE-1	.	-		Scf_2R_RaGOO	6823720	6825186	G4	.	+		Scf_2R_RaGOO	1528492	1529511	gypsy11	.	-
Scf_2L_RaGOO	22305504	22306041	INE-1	.	+		Scf_3L_RaGOO	22800631	22804093	G4	.	-		Scf_2R_RaGOO	1530549	1531063	gypsy11	.	-
Scf_2L_RaGOO	22368460	22368995	INE-1	.	-		Scf_NODE_42816_RaGOO	6911	8500	G4	.	-		Scf_2R_RaGOO	1531159	1531886	gypsy11	.	-
Scf_2L_RaGOO	22978622	22979220	INE-1	.	-		Scf_X_RaGOO	21520218	21521329	G4	.	-		Scf_2R_RaGOO	1532652	1533662	gypsy11	.	-
Scf_2L_RaGOO	23007768	23008401	INE-1	.	+		Chr0_RaGOO	885404	886125	G5A	.	-		Scf_2R_RaGOO	1534535	1535296	gypsy11	.	-
Scf_2L_RaGOO	23010866	23011376	INE-1	.	-		Scf_2L_RaGOO	23293073	23294399	G5A	.	-		Scf_2R_RaGOO	1535391	1536018	gypsy11	.	-
Scf_2L_RaGOO	23025052	23025576	INE-1	.	+		Scf_2L_RaGOO	24238481	24239009	G5A	.	-		Scf_2R_RaGOO	1536920	1537937	gypsy11	.	-
Scf_2L_RaGOO	23251919	23252467	INE-1	.	-		Scf_2R_RaGOO	294251	294865	G5A	.	+		Scf_2R_RaGOO	1538804	1540933	gypsy11	.	-
Scf_2L_RaGOO	23421721	23422221	INE-1	.	-		Scf_2R_RaGOO	2032287	2032832	G5A	.	-		Scf_2R_RaGOO	1543566	1544652	gypsy11	.	-
Scf_2L_RaGOO	23423795	23424301	INE-1	.	+		Scf_2R_RaGOO	2795263	2796440	G5A	.	+		Scf_2R_RaGOO	1911856	1915268	gypsy11	.	+
Scf_2L_RaGOO	23724936	23725608	INE-1	.	-		Scf_2R_RaGOO	4419711	4421609	G5A	.	+		Scf_2R_RaGOO	1915269	1916908	gypsy11	.	+
Scf_2L_RaGOO	24027569	24028090	INE-1	.	+		Scf_2R_RaGOO	4522668	4523677	G5A	.	+		Scf_2R_RaGOO	1916909	1918120	gypsy11	.	+
Scf_2L_RaGOO	24088011	24088532	INE-1	.	-		Scf_2R_RaGOO	5895233	5896686	G5A	.	-		Scf_2R_RaGOO	2186218	2187102	gypsy11	.	-
Scf_2L_RaGOO	24486646	24487294	INE-1	.	+		Scf_NODE_6885_RaGOO	22158	23235	G5A	.	+		Scf_2R_RaGOO	2191401	2192279	gypsy11	.	-
Scf_2L_RaGOO	24499961	24500524	INE-1	.	+		Scf_X_RaGOO	20856597	20858377	G5A	.	+		Scf_2R_RaGOO	3414976	3415429	gypsy11	.	+
Scf_2L_RaGOO	24543301	24543850	INE-1	.	-		Scf_X_RaGOO	20885412	20887434	G5A	.	+		Scf_2R_RaGOO	3435935	3436968	gypsy11	.	+
Scf_2L_RaGOO	24631157	24631729	INE-1	.	-		Scf_X_RaGOO	20892395	20894404	G5A	.	+		Scf_2R_RaGOO	3440205	3441134	gypsy11	.	+
Scf_2L_RaGOO	24642598	24643122	INE-1	.	-		Scf_2L_RaGOO	25911394	25915767	G6	.	-		Scf_2R_RaGOO	4085979	4086256	gypsy11	.	+
Scf_2L_RaGOO	24678908	24679575	INE-1	.	-		Chr0_RaGOO	118194	118380	Helena	.	+		Scf_2R_RaGOO	4088540	4089036	gypsy11	.	+
Scf_2L_RaGOO	24711222	24711766	INE-1	.	-		Chr0_RaGOO	118991	119690	Helena	.	+		Scf_2R_RaGOO	4098649	4099033	gypsy11	.	+
Scf_2L_RaGOO	25776275	25776847	INE-1	.	+		Chr0_RaGOO	119905	122848	Helena	.	+		Scf_2R_RaGOO	4101826	4103298	gypsy11	.	+
Scf_2R_RaGOO	76354	77043	INE-1	.	+		Chr0_RaGOO	322121	323391	Helena	.	-		Scf_2R_RaGOO	4251459	4252108	gypsy11	.	-
Scf_2R_RaGOO	96442	97061	INE-1	.	+		Chr0_RaGOO	553211	553588	Helena	.	-		Scf_2R_RaGOO	4255775	4258129	gypsy11	.	-
Scf_2R_RaGOO	132134	132716	INE-1	.	-		Chr0_RaGOO	2384212	2384962	Helena	.	+		Scf_2R_RaGOO	4258189	4259179	gypsy11	.	-
Scf_2R_RaGOO	215531	216046	INE-1	.	+		Chr0_RaGOO	2540625	2540982	Helena	.	-		Scf_2R_RaGOO	4835035	4835485	gypsy11	.	+
Scf_2R_RaGOO	228236	228868	INE-1	.	-		Chr0_RaGOO	4253212	4254735	Helena	.	-		Scf_2R_RaGOO	5192032	5192457	gypsy11	.	-
Scf_2R_RaGOO	442821	443365	INE-1	.	+		Chr0_RaGOO	5160353	5161092	Helena	.	+		Scf_2R_RaGOO	5195837	5196806	gypsy11	.	-
Scf_2R_RaGOO	456880	457559	INE-1	.	-		Chr0_RaGOO	5165597	5165757	Helena	.	+		Scf_2R_RaGOO	5548838	5549232	gypsy11	.	-
Scf_2R_RaGOO	459099	459779	INE-1	.	-		Chr0_RaGOO	5200989	5201606	Helena	.	+		Scf_3L_RaGOO	22990978	22991247	gypsy11	.	+
Scf_2R_RaGOO	474063	474689	INE-1	.	-		Chr0_RaGOO	5296126	5299007	Helena	.	-		Scf_NODE_102078_RaGOO	2418	2781	gypsy11	.	-
Scf_2R_RaGOO	650336	650886	INE-1	.	+		Scf_2L_RaGOO	2619781	2620616	Helena	.	-		Scf_NODE_17437_RaGOO	10080	10425	gypsy11	.	+
Scf_2R_RaGOO	686578	687148	INE-1	.	+		Scf_2L_RaGOO	4793314	4795898	Helena	.	+		Scf_NODE_6062_RaGOO	6730	8578	gypsy11	.	+
Scf_2R_RaGOO	687741	688484	INE-1	.	-		Scf_2L_RaGOO	14845774	14846374	Helena	.	-		Scf_NODE_72150_RaGOO	184	1882	gypsy11	.	-
Scf_2R_RaGOO	1589984	1590480	INE-1	.	-		Scf_2L_RaGOO	15519197	15519701	Helena	.	+		Scf_X_RaGOO	20973508	20974062	gypsy11	.	-
Scf_2R_RaGOO	2296089	2296706	INE-1	.	-		Scf_2L_RaGOO	22119570	22120062	Helena	.	-		Scf_X_RaGOO	20976135	20977840	gypsy11	.	-
Scf_2R_RaGOO	2635693	2636247	INE-1	.	+		Scf_2L_RaGOO	22123612	22123914	Helena	.	-		Scf_X_RaGOO	21066557	21067401	gypsy11	.	+
Scf_2R_RaGOO	3197895	3198759	INE-1	.	+		Scf_2L_RaGOO	22229335	22230976	Helena	.	+		Scf_2L_RaGOO	25132890	25147051	gypsy12	.	+
Scf_2R_RaGOO	3208340	3208910	INE-1	.	+		Scf_2L_RaGOO	23059469	23059779	Helena	.	+		Chr0_RaGOO	2441652	2447559	gypsy4	.	+
Scf_2R_RaGOO	3248813	3249428	INE-1	.	-		Scf_2L_RaGOO	23676841	23677449	Helena	.	-		Scf_2R_RaGOO	13446918	13453306	gypsy4	.	-
Scf_2R_RaGOO	3410039	3410563	INE-1	.	-		Scf_2L_RaGOO	23767383	23769201	Helena	.	+		Scf_NODE_6885_RaGOO	6098	12198	gypsy4	.	-
Scf_2R_RaGOO	3513881	3514681	INE-1	.	+		Scf_2L_RaGOO	23806154	23806515	Helena	.	-		Scf_NODE_5674_RaGOO	18239	24781	gypsy5	.	+
Scf_2R_RaGOO	3522362	3522872	INE-1	.	+		Scf_2L_RaGOO	24056802	24058434	Helena	.	+		Scf_2R_RaGOO	56664	63091	gypsy6	.	+
Scf_2R_RaGOO	3910478	3911102	INE-1	.	-		Scf_2L_RaGOO	24944952	24945187	Helena	.	+		Scf_2R_RaGOO	4700483	4708072	gypsy6	.	+
Scf_2R_RaGOO	3916684	3917217	INE-1	.	-		Scf_2L_RaGOO	25510899	25511887	Helena	.	-		Scf_2R_RaGOO	287824	294172	gypsy	.	+
Scf_2R_RaGOO	4040369	4040911	INE-1	.	+		Scf_2R_RaGOO	119240	122197	Helena	.	+		Scf_2R_RaGOO	732677	739359	gypsy	.	+
Scf_2R_RaGOO	4403887	4404506	INE-1	.	+		Scf_2R_RaGOO	185386	186434	Helena	.	+		Scf_3R_RaGOO	20304122	20310802	gypsy	.	-
Scf_2R_RaGOO	4667707	4668325	INE-1	.	-		Scf_2R_RaGOO	527466	528038	Helena	.	-		Scf_2L_RaGOO	24154545	24163885	HMS-Beagle	.	+
Scf_2R_RaGOO	4670040	4670642	INE-1	.	-		Scf_2R_RaGOO	2020370	2022434	Helena	.	+		Scf_2L_RaGOO	24164887	24181812	HMS-Beagle	.	-
Scf_2R_RaGOO	5038386	5038983	INE-1	.	+		Scf_2R_RaGOO	2089319	2090100	Helena	.	-		Scf_2R_RaGOO	2519165	2525920	HMS-Beagle	.	+
Scf_2R_RaGOO	5050409	5050972	INE-1	.	+		Scf_2R_RaGOO	2090817	2092882	Helena	.	-		Scf_2R_RaGOO	3824876	3836805	HMS-Beagle	.	-
Scf_2R_RaGOO	5339756	5340269	INE-1	.	+		Scf_2R_RaGOO	2092919	2093031	Helena	.	-		Scf_2R_RaGOO	3836806	3843452	HMS-Beagle	.	-
Scf_2R_RaGOO	5344872	5345466	INE-1	.	-		Scf_2R_RaGOO	2105525	2107589	Helena	.	-		Scf_2L_RaGOO	21259624	21264564	invader1	.	+
Scf_2R_RaGOO	5537364	5537902	INE-1	.	-		Scf_2R_RaGOO	2109222	2109985	Helena	.	-		Scf_2L_RaGOO	22644937	22650258	invader1	.	-
Scf_2R_RaGOO	5659146	5659678	INE-1	.	+		Scf_2R_RaGOO	2759679	2762082	Helena	.	+		Chr0_RaGOO	2903199	2908071	invader2	.	+
Scf_2R_RaGOO	5662584	5663183	INE-1	.	-		Scf_2R_RaGOO	3014508	3015921	Helena	.	-		Scf_2L_RaGOO	23888046	23893064	invader2	.	-
Scf_2R_RaGOO	5672248	5672747	INE-1	.	-		Scf_2R_RaGOO	3064459	3066328	Helena	.	-		Scf_3L_RaGOO	23621561	23625833	invader2	.	+
Scf_2R_RaGOO	5710278	5710869	INE-1	.	+		Scf_2R_RaGOO	3066360	3066477	Helena	.	-		Scf_NODE_25883_RaGOO	26933	32048	invader2	.	-
Scf_2R_RaGOO	5731632	5732200	INE-1	.	+		Scf_2R_RaGOO	3066809	3066949	Helena	.	-		Scf_2L_RaGOO	22069887	22085815	invader3	.	+
Scf_2R_RaGOO	5738239	5738762	INE-1	.	+		Scf_2R_RaGOO	3067095	3067770	Helena	.	-		Scf_2R_RaGOO	6050162	6055768	invader3	.	+
Scf_2R_RaGOO	5767051	5767657	INE-1	.	-		Scf_2R_RaGOO	3889345	3889650	Helena	.	-		Scf_3L_RaGOO	23166363	23171564	invader3	.	-
Scf_2R_RaGOO	5817809	5818380	INE-1	.	+		Scf_2R_RaGOO	4230637	4231945	Helena	.	+		Scf_X_RaGOO	18797687	18803254	invader3	.	-
Scf_2R_RaGOO	5825810	5826386	INE-1	.	+		Scf_2R_RaGOO	5024116	5025104	Helena	.	+		Scf_2L_RaGOO	25802209	25805414	invader4	.	-
Scf_2R_RaGOO	5907440	5908038	INE-1	.	-		Scf_2R_RaGOO	5293259	5293494	Helena	.	+		Scf_2L_RaGOO	22347500	22352752	invader6	.	+
Scf_2R_RaGOO	6138698	6139222	INE-1	.	+		Scf_2R_RaGOO	7508060	7508173	Helena	.	+		Scf_2L_RaGOO	22659670	22664937	invader6	.	-
Scf_2R_RaGOO	6485053	6485577	INE-1	.	-		Scf_2R_RaGOO	12553534	12553765	Helena	.	-		Scf_2L_RaGOO	23808882	23814129	invader6	.	+
Scf_2R_RaGOO	6487826	6488384	INE-1	.	-		Scf_2R_RaGOO	14793712	14794760	Helena	.	+		Scf_2R_RaGOO	6629794	6634884	invader6	.	-
Scf_2R_RaGOO	6730590	6731236	INE-1	.	-		Scf_2R_RaGOO	22530177	22531491	Helena	.	+		Scf_X_RaGOO	20878238	20882298	invader6	.	+
Scf_2R_RaGOO	6733698	6734193	INE-1	.	-		Scf_3L_RaGOO	2137748	2138892	Helena	.	+		Chr0_RaGOO	2747246	2754534	mdg1	.	+
Scf_2R_RaGOO	6762695	6763233	INE-1	.	+		Scf_3L_RaGOO	19758206	19758754	Helena	.	+		Scf_2L_RaGOO	21335710	21341141	mdg3	.	+
Scf_2R_RaGOO	6838718	6839327	INE-1	.	-		Scf_3L_RaGOO	20804691	20805165	Helena	.	-		Scf_2L_RaGOO	21490046	21495462	mdg3	.	+
Scf_2R_RaGOO	6887280	6887832	INE-1	.	-		Scf_3L_RaGOO	22002857	22003005	Helena	.	-		Scf_2L_RaGOO	24718350	24728714	mdg3	.	+
Scf_2R_RaGOO	6936641	6937229	INE-1	.	+		Scf_3L_RaGOO	22587359	22587687	Helena	.	+		Scf_2L_RaGOO	24880749	24886164	mdg3	.	+
Scf_2R_RaGOO	6941176	6941701	INE-1	.	+		Scf_3L_RaGOO	23175971	23177195	Helena	.	-		Scf_2R_RaGOO	4644165	4649623	mdg3	.	+
Scf_2R_RaGOO	6943627	6944164	INE-1	.	+		Scf_3R_RaGOO	16418975	16419200	Helena	.	-		Scf_2R_RaGOO	4855836	4861427	mdg3	.	+
Scf_2R_RaGOO	6987754	6988382	INE-1	.	+		Scf_3R_RaGOO	25880774	25881256	Helena	.	+		Scf_2R_RaGOO	5185559	5190781	mdg3	.	+
Scf_2R_RaGOO	7010867	7011451	INE-1	.	-		Scf_3R_RaGOO	25881583	25882289	Helena	.	+		Scf_2R_RaGOO	5375460	5380442	mdg3	.	+
Scf_2R_RaGOO	7231072	7231641	INE-1	.	-		Scf_3R_RaGOO	25882503	25885464	Helena	.	+		Scf_3L_RaGOO	21706292	21711714	mdg3	.	+
Scf_2R_RaGOO	7232424	7232976	INE-1	.	+		Scf_NODE_35677_RaGOO	3578	4748	Helena	.	-		Chr0_RaGOO	48122	52983	micropia	.	+
Scf_2R_RaGOO	7448686	7449191	INE-1	.	+		Scf_NODE_78629_RaGOO	1190	2525	Helena	.	+		Scf_2L_RaGOO	13946961	13952446	micropia	.	-
Scf_2R_RaGOO	7792352	7792929	INE-1	.	+		Scf_X_RaGOO	6977493	6977972	Helena	.	+		Scf_2L_RaGOO	21151920	21156410	micropia	.	+
Scf_2R_RaGOO	13509073	13509616	INE-1	.	+		Scf_X_RaGOO	6978301	6979006	Helena	.	+		Scf_2L_RaGOO	22004662	22011782	micropia	.	-
Scf_2R_RaGOO	13553657	13554326	INE-1	.	+		Scf_X_RaGOO	6979221	6982179	Helena	.	+		Scf_2L_RaGOO	23196183	23200658	micropia	.	+
Scf_2R_RaGOO	16605433	16605987	INE-1	.	+		Scf_X_RaGOO	9445208	9445633	Helena	.	+		Scf_2L_RaGOO	23847971	23852885	micropia	.	-
Scf_3L_RaGOO	17463584	17464134	INE-1	.	+		Chr0_RaGOO	396077	401401	HeT-A	.	-		Scf_2R_RaGOO	692093	697578	micropia	.	+
Scf_3L_RaGOO	17467692	17468242	INE-1	.	+		Chr0_RaGOO	3318958	3324763	HeT-A	.	-		Scf_2R_RaGOO	2921396	2926937	micropia	.	+
Scf_3L_RaGOO	19201433	19202048	INE-1	.	-		Scf_2R_RaGOO	26296456	26302351	HeT-A	.	-		Scf_2R_RaGOO	6808301	6813316	micropia	.	-
Scf_3L_RaGOO	21223377	21223882	INE-1	.	+		Scf_2R_RaGOO	26302447	26309028	HeT-A	.	-		Scf_2R_RaGOO	13691559	13696860	micropia	.	-
Scf_3L_RaGOO	21347186	21347710	INE-1	.	-		Scf_3R_RaGOO	27389047	27394376	HeT-A	.	-		Scf_3L_RaGOO	4298073	4303561	micropia	.	+
Scf_3L_RaGOO	22192646	22193280	INE-1	.	-		Scf_2L_RaGOO	23683886	23689258	Ivk	.	+		Scf_NODE_105604_RaGOO	1	5159	micropia	.	+
Scf_3L_RaGOO	22412464	22413005	INE-1	.	+		Scf_2R_RaGOO	5756964	5761477	Ivk	.	+		Chr0_RaGOO	2531251	2533102	Osvaldo	.	+
Scf_3L_RaGOO	22417092	22417594	INE-1	.	+		Chr0_RaGOO	5275786	5278579	jockey2	.	-		Scf_2R_RaGOO	825447	827152	Osvaldo	.	-
Scf_3L_RaGOO	22424683	22425407	INE-1	.	+		Scf_2R_RaGOO	3780115	3784009	jockey2	.	+		Scf_2R_RaGOO	902588	904178	Osvaldo	.	-
Scf_3L_RaGOO	22437657	22438187	INE-1	.	-		Scf_2R_RaGOO	3799522	3803448	jockey2	.	-		Scf_2R_RaGOO	944207	946107	Osvaldo	.	-
Scf_3L_RaGOO	22444983	22445483	INE-1	.	-		Scf_2L_RaGOO	19704272	19708631	jockey	.	+		Scf_2R_RaGOO	970222	971690	Osvaldo	.	+
Scf_3L_RaGOO	22448328	22448956	INE-1	.	+		Scf_2L_RaGOO	21111192	21115883	jockey	.	+		Scf_2R_RaGOO	983903	985631	Osvaldo	.	-
Scf_3L_RaGOO	22525919	22526535	INE-1	.	-		Scf_2R_RaGOO	5285323	5289581	jockey	.	-		Scf_2R_RaGOO	994468	996181	Osvaldo	.	-
Scf_3L_RaGOO	22633438	22634096	INE-1	.	-		Scf_2L_RaGOO	12920477	12924727	Juan	.	+		Scf_2R_RaGOO	5369182	5370933	Osvaldo	.	-
Scf_3L_RaGOO	22672938	22673545	INE-1	.	-		Scf_2L_RaGOO	25419154	25423267	Juan	.	-		Chr0_RaGOO	256451	256601	rooA	.	-
Scf_3L_RaGOO	23004934	23005498	INE-1	.	+		Scf_3L_RaGOO	23291736	23295985	Juan	.	-		Chr0_RaGOO	256608	258958	rooA	.	-
Scf_3L_RaGOO	23418151	23418674	INE-1	.	+		Scf_3R_RaGOO	15548760	15553011	Juan	.	+		Chr0_RaGOO	259639	259971	rooA	.	-
Scf_3R_RaGOO	113401	113905	INE-1	.	+		Scf_3R_RaGOO	17092888	17097137	Juan	.	-		Chr0_RaGOO	261497	263659	rooA	.	-
Scf_3R_RaGOO	120990	121486	INE-1	.	+		Scf_3R_RaGOO	20311487	20315062	Juan	.	+		Chr0_RaGOO	323391	323578	rooA	.	+
Scf_3R_RaGOO	131069	131709	INE-1	.	+		Scf_3R_RaGOO	25613140	25617025	Juan	.	+		Chr0_RaGOO	464253	464537	rooA	.	-
Scf_3R_RaGOO	140401	140929	INE-1	.	-		Scf_X_RaGOO	1628411	1632647	Juan	.	+		Chr0_RaGOO	464536	465709	rooA	.	-
Scf_3R_RaGOO	150609	151114	INE-1	.	+		Scf_X_RaGOO	5213201	5217447	Juan	.	-		Chr0_RaGOO	479429	479828	rooA	.	-
Scf_3R_RaGOO	161032	161590	INE-1	.	+		Scf_X_RaGOO	17475878	17480124	Juan	.	-		Chr0_RaGOO	500906	501308	rooA	.	-
Scf_3R_RaGOO	164877	165503	INE-1	.	+		Chr0_RaGOO	2170770	2171603	R1-2	.	-		Chr0_RaGOO	649437	652991	rooA	.	+
Scf_3R_RaGOO	178745	179329	INE-1	.	+		Scf_2L_RaGOO	24917662	24918977	R1-2	.	+		Chr0_RaGOO	659925	660881	rooA	.	+
Scf_3R_RaGOO	375104	375805	INE-1	.	+		Scf_2L_RaGOO	25005659	25007100	R1-2	.	-		Chr0_RaGOO	661387	662843	rooA	.	+
Scf_3R_RaGOO	458411	458907	INE-1	.	+		Scf_2R_RaGOO	620988	622141	R1-2	.	+		Chr0_RaGOO	746766	747216	rooA	.	-
Scf_4_RaGOO	113835	114576	INE-1	.	-		Scf_2R_RaGOO	855356	856133	R1-2	.	+		Chr0_RaGOO	747511	752229	rooA	.	-
Scf_4_RaGOO	156729	157265	INE-1	.	-		Scf_2R_RaGOO	892043	892824	R1-2	.	+		Chr0_RaGOO	775650	776201	rooA	.	-
Scf_4_RaGOO	187567	188070	INE-1	.	-		Scf_2R_RaGOO	893056	893783	R1-2	.	+		Chr0_RaGOO	776713	781380	rooA	.	-
Scf_4_RaGOO	257745	258264	INE-1	.	-		Scf_2R_RaGOO	4861795	4862487	R1-2	.	+		Chr0_RaGOO	810649	811062	rooA	.	+
Scf_4_RaGOO	267364	268071	INE-1	.	-		Scf_2R_RaGOO	4914087	4914884	R1-2	.	+		Chr0_RaGOO	2154513	2154637	rooA	.	+
Scf_4_RaGOO	299261	299785	INE-1	.	+		Scf_3L_RaGOO	21258297	21259541	R1-2	.	+		Chr0_RaGOO	2154656	2156730	rooA	.	+
Scf_4_RaGOO	723133	723702	INE-1	.	-		Chr0_RaGOO	708913	713888	Rt1b	.	+		Chr0_RaGOO	2187979	2188557	rooA	.	+
Scf_4_RaGOO	833721	834268	INE-1	.	+		Scf_2L_RaGOO	22043990	22048773	Rt1b	.	-		Chr0_RaGOO	2889643	2891048	rooA	.	-
Scf_4_RaGOO	888864	889412	INE-1	.	-		Scf_2L_RaGOO	22383958	22388986	Rt1b	.	-		Chr0_RaGOO	2891512	2893672	rooA	.	-
Scf_4_RaGOO	954075	954619	INE-1	.	-		Scf_2L_RaGOO	22776564	22781723	Rt1b	.	+		Chr0_RaGOO	5156445	5156833	rooA	.	-
Scf_4_RaGOO	974860	975371	INE-1	.	-		Scf_2L_RaGOO	22991764	22996992	Rt1b	.	-		Scf_2L_RaGOO	21143522	21145662	rooA	.	-
Scf_4_RaGOO	985148	985963	INE-1	.	+		Scf_2L_RaGOO	23208468	23213337	Rt1b	.	+		Scf_2L_RaGOO	21147103	21149305	rooA	.	-
Scf_4_RaGOO	1000118	1000667	INE-1	.	+		Scf_2L_RaGOO	23736743	23741461	Rt1b	.	+		Scf_2L_RaGOO	21256986	21257206	rooA	.	-
Scf_4_RaGOO	1001209	1001816	INE-1	.	+		Scf_2R_RaGOO	1192951	1198291	Rt1b	.	+		Scf_2L_RaGOO	21257213	21258398	rooA	.	-
Scf_4_RaGOO	1046077	1046577	INE-1	.	-		Scf_2R_RaGOO	3812314	3817128	Rt1b	.	-		Scf_2L_RaGOO	21258795	21259623	rooA	.	-
Scf_4_RaGOO	1051776	1052310	INE-1	.	-		Scf_2R_RaGOO	4535351	4540013	Rt1b	.	-		Scf_2L_RaGOO	21264567	21267043	rooA	.	-
Scf_4_RaGOO	1080910	1081512	INE-1	.	+		Scf_2R_RaGOO	2959225	2963887	Rt1c	.	+		Scf_2L_RaGOO	21268249	21269878	rooA	.	-
Scf_4_RaGOO	1101578	1102135	INE-1	.	-									Scf_2L_RaGOO	21270531	21271099	rooA	.	-
Scf_4_RaGOO	1120937	1121461	INE-1	.	-									Scf_2L_RaGOO	21300207	21300289	rooA	.	+
Scf_4_RaGOO	1201164	1201794	INE-1	.	-									Scf_2L_RaGOO	21418759	21419133	rooA	.	-
Scf_NODE_6062_RaGOO	2236	2760	INE-1	.	+									Scf_2L_RaGOO	21419380	21422693	rooA	.	-
Scf_X_RaGOO	43732	44329	INE-1	.	+									Scf_2L_RaGOO	21501885	21502041	rooA	.	-
Scf_X_RaGOO	48799	49513	INE-1	.	+									Scf_2L_RaGOO	21502035	21502162	rooA	.	-
Scf_X_RaGOO	14112083	14112910	INE-1	.	+									Scf_2L_RaGOO	22195699	22200249	rooA	.	-
Scf_X_RaGOO	17707066	17707587	INE-1	.	+									Scf_2L_RaGOO	22891884	22892458	rooA	.	+
Scf_X_RaGOO	17763565	17764067	INE-1	.	+									Scf_2L_RaGOO	22892457	22892745	rooA	.	+
Scf_X_RaGOO	18150960	18151547	INE-1	.	+									Scf_2L_RaGOO	23054481	23054936	rooA	.	+
Scf_X_RaGOO	19398931	19399572	INE-1	.	-									Scf_2L_RaGOO	23055073	23055253	rooA	.	+
Scf_X_RaGOO	19456128	19456763	INE-1	.	+									Scf_2L_RaGOO	23341323	23346391	rooA	.	+
Scf_X_RaGOO	20405833	20406385	INE-1	.	+									Scf_2L_RaGOO	23346392	23346484	rooA	.	+
Scf_X_RaGOO	20447247	20447766	INE-1	.	+									Scf_2L_RaGOO	23346858	23347290	rooA	.	-
Scf_X_RaGOO	20704665	20705175	INE-1	.	+									Scf_2L_RaGOO	23347438	23348984	rooA	.	-
Scf_X_RaGOO	20759733	20760371	INE-1	.	-									Scf_2L_RaGOO	23353148	23357258	rooA	.	-
Scf_X_RaGOO	20784453	20785096	INE-1	.	+									Scf_2L_RaGOO	23598407	23598690	rooA	.	+
Scf_X_RaGOO	20837715	20838210	INE-1	.	-									Scf_2L_RaGOO	23650722	23651107	rooA	.	+
Scf_X_RaGOO	21142798	21143364	INE-1	.	+									Scf_2L_RaGOO	23997062	23997360	rooA	.	+
Scf_X_RaGOO	21152866	21153391	INE-1	.	+									Scf_2L_RaGOO	24031332	24031729	rooA	.	-
Scf_X_RaGOO	21221091	21221680	INE-1	.	-									Scf_2L_RaGOO	24031806	24034518	rooA	.	-
Scf_X_RaGOO	21247773	21248353	INE-1	.	+									Scf_2L_RaGOO	24574001	24574335	rooA	.	+
Scf_X_RaGOO	21302376	21302883	INE-1	.	+									Scf_2L_RaGOO	24687978	24689498	rooA	.	+
Scf_X_RaGOO	21315269	21315796	INE-1	.	-									Scf_2L_RaGOO	24827054	24827213	rooA	.	+
Scf_X_RaGOO	21351475	21352077	INE-1	.	-									Scf_2L_RaGOO	24870282	24870645	rooA	.	-
Scf_X_RaGOO	21425092	21425592	INE-1	.	-									Scf_2L_RaGOO	25043534	25043888	rooA	.	+
Scf_X_RaGOO	21549458	21550100	INE-1	.	+									Scf_2L_RaGOO	25120036	25122696	rooA	.	-
Scf_X_RaGOO	21558526	21559078	INE-1	.	-									Scf_2L_RaGOO	25445573	25445936	rooA	.	-
Scf_2R_RaGOO	3994221	3994970	mariner2	.	-									Scf_2L_RaGOO	25543598	25548133	rooA	.	+
Scf_2L_RaGOO	21502157	21503615	Tc1-2	.	+									Scf_2L_RaGOO	26123758	26124327	rooA	.	+
Scf_2L_RaGOO	23611087	23612475	Tc1-2	.	+									Scf_2L_RaGOO	26125994	26128458	rooA	.	+
Scf_2R_RaGOO	5644832	5646331	Tc1-2	.	+									Scf_2L_RaGOO	26130934	26133117	rooA	.	+
Scf_2R_RaGOO	13645915	13647503	Tc1-2	.	-									Scf_2L_RaGOO	26134580	26137052	rooA	.	+
Scf_2R_RaGOO	13648888	13650473	Tc1-2	.	-									Scf_2L_RaGOO	26138716	26141184	rooA	.	+
Scf_3L_RaGOO	22320717	22322157	Tc1-2	.	-									Scf_2L_RaGOO	26171996	26174332	rooA	.	+
Scf_4_RaGOO	452327	453973	Tc1-2	.	-									Scf_2L_RaGOO	26174405	26174554	rooA	.	+
Scf_2L_RaGOO	18351369	18353027	Tc1	.	-									Scf_2R_RaGOO	595961	596099	rooA	.	+
Scf_2L_RaGOO	20554733	20556392	Tc1	.	+									Scf_2R_RaGOO	752212	753051	rooA	.	-
Scf_2L_RaGOO	24568502	24570166	Tc1	.	+									Scf_2R_RaGOO	753194	754954	rooA	.	-
Scf_2L_RaGOO	25446982	25448612	Tc1	.	-									Scf_2R_RaGOO	756081	758596	rooA	.	-
Scf_2L_RaGOO	25778355	25780014	Tc1	.	+									Scf_2R_RaGOO	1615081	1615260	rooA	.	+
Scf_2R_RaGOO	1830720	1832372	Tc1	.	-									Scf_2R_RaGOO	1640118	1641040	rooA	.	+
Scf_2R_RaGOO	3136842	3138513	Tc1	.	+									Scf_2R_RaGOO	1647214	1647344	rooA	.	+
Scf_2R_RaGOO	3990383	3991939	Tc1	.	+									Scf_2R_RaGOO	2173866	2177458	rooA	.	+
Scf_2R_RaGOO	4593309	4594943	Tc1	.	+									Scf_2R_RaGOO	2199994	2200277	rooA	.	-
Scf_2R_RaGOO	6647900	6649559	Tc1	.	+									Scf_2R_RaGOO	2200276	2201225	rooA	.	-
Scf_2R_RaGOO	6869337	6870988	Tc1	.	-									Scf_2R_RaGOO	2293508	2293638	rooA	.	+
Scf_2R_RaGOO	6961909	6963541	Tc1	.	-									Scf_2R_RaGOO	2373130	2373394	rooA	.	+
Scf_2R_RaGOO	7385273	7386935	Tc1	.	-									Scf_2R_RaGOO	2406342	2411263	rooA	.	+
Scf_2R_RaGOO	14464366	14466027	Tc1	.	+									Scf_2R_RaGOO	2411397	2411795	rooA	.	+
Scf_2R_RaGOO	20043132	20044798	Tc1	.	+									Scf_2R_RaGOO	2416766	2417123	rooA	.	-
Scf_3L_RaGOO	1	1640	Tc1	.	+									Scf_2R_RaGOO	2449691	2449979	rooA	.	+
Scf_3L_RaGOO	3339645	3341307	Tc1	.	+									Scf_2R_RaGOO	2450323	2451641	rooA	.	+
Scf_3L_RaGOO	7824333	7825959	Tc1	.	+									Scf_2R_RaGOO	2451637	2451749	rooA	.	+
Scf_3L_RaGOO	7857772	7859405	Tc1	.	-									Scf_2R_RaGOO	2453882	2456839	rooA	.	-
Scf_3L_RaGOO	7953444	7955106	Tc1	.	-									Scf_2R_RaGOO	2468556	2472123	rooA	.	+
Scf_3L_RaGOO	13118949	13120585	Tc1	.	-									Scf_2R_RaGOO	2472124	2474334	rooA	.	+
Scf_3L_RaGOO	20045722	20047275	Tc1	.	+									Scf_2R_RaGOO	2603537	2603841	rooA	.	+
Scf_3L_RaGOO	22964967	22966624	Tc1	.	-									Scf_2R_RaGOO	2614580	2614743	rooA	.	+
Scf_3R_RaGOO	7466536	7468203	Tc1	.	-									Scf_2R_RaGOO	2616472	2617958	rooA	.	+
Scf_3R_RaGOO	23005991	23007647	Tc1	.	-									Scf_2R_RaGOO	2618240	2619972	rooA	.	+
Scf_3R_RaGOO	24020287	24021946	Tc1	.	+									Scf_2R_RaGOO	2625292	2626431	rooA	.	+
Scf_3R_RaGOO	25804627	25806288	Tc1	.	-									Scf_2R_RaGOO	2627054	2627327	rooA	.	+
Scf_4_RaGOO	649895	651562	Tc1	.	-									Scf_2R_RaGOO	2631772	2632611	rooA	.	+
Scf_4_RaGOO	1125999	1127475	Tc1	.	+									Scf_2R_RaGOO	2633278	2633552	rooA	.	+
Scf_NODE_42816_RaGOO	3966	5382	Tc1	.	+									Scf_2R_RaGOO	2975961	2981295	rooA	.	+
Scf_X_RaGOO	1101319	1102978	Tc1	.	+									Scf_2R_RaGOO	3243870	3244202	rooA	.	-
Scf_X_RaGOO	4344104	4345761	Tc1	.	-									Scf_2R_RaGOO	3280123	3280486	rooA	.	+
Scf_X_RaGOO	5074490	5076150	Tc1	.	-									Scf_2R_RaGOO	3380230	3380332	rooA	.	+
Scf_X_RaGOO	6971617	6973274	Tc1	.	-									Scf_2R_RaGOO	3506775	3507131	rooA	.	-
Scf_X_RaGOO	8607134	8608794	Tc1	.	+									Scf_2R_RaGOO	3507198	3509976	rooA	.	-
Scf_X_RaGOO	10858841	10860501	Tc1	.	+									Scf_2R_RaGOO	3510061	3510185	rooA	.	-
Scf_X_RaGOO	12676739	12678383	Tc1	.	+									Scf_2R_RaGOO	3851614	3851814	rooA	.	-
Scf_X_RaGOO	14611782	14613447	Tc1	.	-									Scf_2R_RaGOO	3851834	3854951	rooA	.	-
Scf_X_RaGOO	14969663	14971323	Tc1	.	-									Scf_2R_RaGOO	3873568	3873984	rooA	.	-
Scf_X_RaGOO	18573661	18575318	Tc1	.	-									Scf_2R_RaGOO	3874142	3876957	rooA	.	-
Scf_X_RaGOO	20295528	20297193	Tc1	.	-									Scf_2R_RaGOO	3944385	3950184	rooA	.	+
Scf_X_RaGOO	20367406	20369055	Tc1	.	+									Scf_2R_RaGOO	3975764	3975864	rooA	.	-
Scf_2L_RaGOO	20148304	20150276	transib1	.	+									Scf_2R_RaGOO	4041856	4042240	rooA	.	-
Scf_2L_RaGOO	26071541	26074034	transib1	.	-									Scf_2R_RaGOO	4128782	4128931	rooA	.	-
Scf_2R_RaGOO	576720	579220	transib1	.	-									Scf_2R_RaGOO	4128933	4133131	rooA	.	-
Scf_2R_RaGOO	1965540	1968350	transib2	.	+									Scf_2R_RaGOO	4338493	4341373	rooA	.	-
Scf_2R_RaGOO	5827542	5830364	transib2	.	-									Scf_2R_RaGOO	4346552	4347810	rooA	.	-
Scf_2R_RaGOO	21065275	21068139	transib2	.	-									Scf_2R_RaGOO	4347808	4347989	rooA	.	-
Scf_3R_RaGOO	19916305	19919166	transib2	.	-									Scf_2R_RaGOO	4578595	4580591	rooA	.	-
Scf_NODE_7313_RaGOO	508	3135	transib2	.	+									Scf_2R_RaGOO	4609018	4609887	rooA	.	+
														Scf_2R_RaGOO	4610021	4610463	rooA	.	+
														Scf_2R_RaGOO	4619540	4619977	rooA	.	-
														Scf_2R_RaGOO	4620111	4625286	rooA	.	-
														Scf_2R_RaGOO	4630489	4631966	rooA	.	-
														Scf_2R_RaGOO	5308465	5311293	rooA	.	+
														Scf_2R_RaGOO	5311355	5311774	rooA	.	+
														Scf_2R_RaGOO	5357176	5357717	rooA	.	-
														Scf_2R_RaGOO	5465668	5468493	rooA	.	+
														Scf_2R_RaGOO	5468573	5468991	rooA	.	+
														Scf_2R_RaGOO	5618145	5618294	rooA	.	+
														Scf_2R_RaGOO	5618286	5623634	rooA	.	+
														Scf_2R_RaGOO	5857390	5863307	rooA	.	-
														Scf_2R_RaGOO	5921163	5924125	rooA	.	-
														Scf_2R_RaGOO	5959261	5962836	rooA	.	+
														Scf_2R_RaGOO	5963068	5964642	rooA	.	+
														Scf_2R_RaGOO	5964634	5964801	rooA	.	+
														Scf_2R_RaGOO	5964817	5965178	rooA	.	+
														Scf_2R_RaGOO	6048966	6049328	rooA	.	-
														Scf_2R_RaGOO	6072540	6073315	rooA	.	-
														Scf_2R_RaGOO	10793167	10793273	rooA	.	-
														Scf_2R_RaGOO	10793415	10793801	rooA	.	+
														Scf_2R_RaGOO	13691324	13691443	rooA	.	+
														Scf_2R_RaGOO	16586444	16586574	rooA	.	+
														Scf_3L_RaGOO	17128298	17129111	rooA	.	-
														Scf_3L_RaGOO	19391791	19392134	rooA	.	-
														Scf_3L_RaGOO	19392405	19392717	rooA	.	-
														Scf_3L_RaGOO	19395299	19397044	rooA	.	-
														Scf_3L_RaGOO	23148378	23148996	rooA	.	-
														Scf_3L_RaGOO	23178108	23181141	rooA	.	-
														Scf_3L_RaGOO	23806060	23806263	rooA	.	+
														Scf_3R_RaGOO	551670	552016	rooA	.	+
														Scf_4_RaGOO	795475	798880	rooA	.	+
														Scf_4_RaGOO	799057	799295	rooA	.	+
														Scf_4_RaGOO	979673	979934	rooA	.	-
														Scf_NODE_108971_RaGOO	1	1427	rooA	.	+
														Scf_NODE_13580_RaGOO	1	191	rooA	.	+
														Scf_NODE_13580_RaGOO	318	726	rooA	.	+
														Scf_NODE_31195_RaGOO	2722	3059	rooA	.	-
														Scf_NODE_78629_RaGOO	127	289	rooA	.	+
														Scf_X_RaGOO	8142529	8142733	rooA	.	-
														Scf_X_RaGOO	13312789	13313123	rooA	.	-
														Scf_X_RaGOO	13313123	13314518	rooA	.	-
														Scf_2L_RaGOO	7779225	7786648	roo	.	+
														Scf_2L_RaGOO	8801758	8810826	roo	.	+
														Scf_2L_RaGOO	11593195	11601234	roo	.	+
														Scf_2L_RaGOO	13134858	13143221	roo	.	+
														Scf_2L_RaGOO	15443509	15452585	roo	.	+
														Scf_2L_RaGOO	20486467	20494394	roo	.	-
														Scf_2R_RaGOO	6336111	6345153	roo	.	-
														Scf_2R_RaGOO	7078089	7086746	roo	.	+
														Scf_2R_RaGOO	8079643	8087477	roo	.	-
														Scf_2R_RaGOO	11567696	11576065	roo	.	+
														Scf_2R_RaGOO	18435650	18444371	roo	.	-
														Scf_3L_RaGOO	8538502	8547008	roo	.	-
														Scf_3L_RaGOO	19376899	19385869	roo	.	-
														Scf_3R_RaGOO	16865953	16875000	roo	.	-
														Scf_X_RaGOO	198097	206099	roo	.	-
														Scf_X_RaGOO	3598519	3607615	roo	.	+
														Scf_X_RaGOO	14372796	14381852	roo	.	-
														Scf_X_RaGOO	20171274	20180343	roo	.	+
														Chr0_RaGOO	3285553	3292052	Stalker4	.	-
														Scf_2L_RaGOO	18417234	18424676	Tabor	.	+
														Scf_2R_RaGOO	5425609	5433033	Tabor	.	+
														Scf_2R_RaGOO	13606586	13614014	Tabor	.	+
														Scf_3L_RaGOO	16882347	16889773	Tabor	.	-
														Scf_NODE_17437_RaGOO	24201	31606	Tabor	.	+
														Scf_NODE_25883_RaGOO	1	7395	Tabor	.	-
														Scf_2L_RaGOO	25962881	25970263	Tirant	.	+
														Scf_NODE_51403_RaGOO	1	8251	Tirant	.	-
														Chr0_RaGOO	920782	921208	Tom1	.	-
														Chr0_RaGOO	2518746	2518922	Tom1	.	+
														Chr0_RaGOO	5118312	5118759	Tom1	.	+
														Chr0_RaGOO	5119002	5119647	Tom1	.	+
														Chr0_RaGOO	5119799	5120007	Tom1	.	+
														Chr0_RaGOO	5357145	5357289	Tom1	.	-
														Scf_2L_RaGOO	18672239	18673914	Tom1	.	+
														Scf_2L_RaGOO	18674960	18675373	Tom1	.	+
														Scf_2L_RaGOO	21495995	21496343	Tom1	.	-
														Scf_2L_RaGOO	21982138	21982517	Tom1	.	-
														Scf_2L_RaGOO	22119109	22119395	Tom1	.	-
														Scf_2L_RaGOO	22412608	22412990	Tom1	.	-
														Scf_2L_RaGOO	23860033	23860440	Tom1	.	-
														Scf_2L_RaGOO	23860484	23861027	Tom1	.	-
														Scf_2L_RaGOO	23861176	23861257	Tom1	.	-
														Scf_2L_RaGOO	23861441	23862886	Tom1	.	-
														Scf_2L_RaGOO	24056419	24056793	Tom1	.	+
														Scf_2L_RaGOO	25508160	25508740	Tom1	.	-
														Scf_2R_RaGOO	178421	178554	Tom1	.	-
														Scf_2R_RaGOO	675391	675753	Tom1	.	-
														Scf_2R_RaGOO	719495	719904	Tom1	.	+
														Scf_2R_RaGOO	725036	725168	Tom1	.	-
														Scf_2R_RaGOO	856291	857494	Tom1	.	+
														Scf_2R_RaGOO	866614	866833	Tom1	.	+
														Scf_2R_RaGOO	1718329	1718707	Tom1	.	-
														Scf_2R_RaGOO	1800023	1800588	Tom1	.	-
														Scf_2R_RaGOO	1804331	1804896	Tom1	.	-
														Scf_2R_RaGOO	1809522	1810087	Tom1	.	-
														Scf_2R_RaGOO	1926045	1926366	Tom1	.	-
														Scf_2R_RaGOO	2256552	2256926	Tom1	.	-
														Scf_2R_RaGOO	2426170	2426455	Tom1	.	-
														Scf_2R_RaGOO	3052266	3052673	Tom1	.	+
														Scf_2R_RaGOO	3132082	3132257	Tom1	.	+
														Scf_2R_RaGOO	3271271	3271703	Tom1	.	-
														Scf_2R_RaGOO	3273214	3273646	Tom1	.	-
														Scf_2R_RaGOO	5515747	5516125	Tom1	.	-
														Scf_2R_RaGOO	5863362	5864159	Tom1	.	+
														Scf_3L_RaGOO	7576533	7576843	Tom1	.	+
														Scf_3L_RaGOO	22219406	22219781	Tom1	.	+
														Scf_3L_RaGOO	22957101	22957181	Tom1	.	-
														Scf_3R_RaGOO	4777635	4777823	Tom1	.	+
														Scf_3R_RaGOO	4778677	4778840	Tom1	.	+
														Scf_NODE_35677_RaGOO	4732	6416	Tom1	.	-
														Scf_X_RaGOO	20942079	20942299	Tom1	.	-
														Scf_2L_RaGOO	24119342	24124585	Transpac	.	-
														Scf_2L_RaGOO	24958514	24963757	Transpac	.	-
														Scf_2L_RaGOO	25083046	25088291	Transpac	.	+
														Scf_2R_RaGOO	3219046	3224266	Transpac	.	+
														Scf_3R_RaGOO	22388240	22393476	Transpac	.	+
														Scf_NODE_13931_RaGOO	1	5178	Transpac	.	+
														Scf_X_RaGOO	20616789	20622033	Transpac	.	+
														Chr0_RaGOO	2447560	2454621	ZAM	.	+

## Sheet: dssj9
DNA							LINE							LTR
Chr0_RaGOO	2491890	2497975	3S18	.	+		Chr0_RaGOO	339585	344587	baggins	.	-		Scf_2L_RaGOO	22567707	22572092	1731	.	-
Chr0_RaGOO	6065523	6074236	3S18	.	+		Chr0_RaGOO	1357132	1362516	baggins	.	+		Scf_3L_RaGOO	13730481	13735020	1731	.	+
Chr0_RaGOO	7446154	7451444	3S18	.	-		Chr0_RaGOO	1530339	1535449	baggins	.	-		Scf_3R_RaGOO	10572760	10577406	1731	.	+
Chr0_RaGOO	7456670	7462512	3S18	.	-		Scf_2L_RaGOO	21299445	21303903	baggins	.	+		Chr0_RaGOO	1259413	1265889	297	.	+
Chr0_RaGOO	7469659	7475503	3S18	.	-		Scf_2L_RaGOO	23377760	23382959	baggins	.	-		Chr0_RaGOO	1478148	1483851	297	.	+
Scf_2L_RaGOO	13469221	13475339	3S18	.	+		Scf_2L_RaGOO	23638964	23643544	baggins	.	-		Scf_2L_RaGOO	22477432	22483831	297	.	-
Scf_2L_RaGOO	23156841	23162040	3S18	.	-		Scf_2L_RaGOO	23738610	23743050	baggins	.	+		Scf_2L_RaGOO	22990753	22997767	297	.	-
Scf_2L_RaGOO	24677261	24683370	3S18	.	+		Scf_2L_RaGOO	24028469	24033344	baggins	.	+		Scf_2L_RaGOO	24020958	24027706	297	.	-
Scf_2R_RaGOO	4573442	4579560	3S18	.	+		Scf_2L_RaGOO	24903878	24909130	baggins	.	+		Scf_2L_RaGOO	26351263	26358136	297	.	+
Scf_3R_RaGOO	2920614	2926740	3S18	.	+		Scf_2L_RaGOO	26426749	26431523	baggins	.	+		Scf_2L_RaGOO	26985882	26992892	297	.	-
Scf_2L_RaGOO	3170106	3171825	Bari1	.	+		Scf_2R_RaGOO	3136904	3141774	baggins	.	-		Scf_2R_RaGOO	2056056	2063014	297	.	-
Scf_2L_RaGOO	26818652	26820374	Bari1	.	+		Scf_2R_RaGOO	3538019	3542920	baggins	.	+		Scf_2R_RaGOO	2088734	2095742	297	.	-
Scf_2L_RaGOO	2851547	2852466	FB	.	+		Scf_2R_RaGOO	3591488	3596201	baggins	.	+		Scf_2R_RaGOO	2645142	2651441	297	.	+
Scf_2L_RaGOO	2852721	2854101	FB	.	-		Scf_2R_RaGOO	6970517	6975078	baggins	.	+		Scf_2R_RaGOO	6888874	6895070	297	.	+
Scf_2L_RaGOO	7868558	7869601	FB	.	+		Scf_X_RaGOO	20447251	20452284	baggins	.	-		Scf_3R_RaGOO	7142199	7149183	297	.	+
Scf_2L_RaGOO	7869776	7871051	FB	.	-		Chr0_RaGOO	663850	664661	BS3	.	+		Chr0_RaGOO	7479695	7486734	412	.	-
Scf_2L_RaGOO	9240032	9242270	FB	.	+		Chr0_RaGOO	1045200	1046084	BS3	.	-		Scf_2L_RaGOO	10379506	10387071	412	.	-
Scf_2L_RaGOO	9242411	9244333	FB	.	-		Chr0_RaGOO	1253920	1255535	BS3	.	-		Scf_2L_RaGOO	24477577	24489864	412	.	-
Scf_2L_RaGOO	20907336	20908470	FB	.	+		Chr0_RaGOO	2687067	2687984	BS3	.	-		Scf_2L_RaGOO	25737429	25744352	412	.	-
Scf_2L_RaGOO	20908633	20909727	FB	.	-		Chr0_RaGOO	2694485	2696049	BS3	.	+		Scf_2L_RaGOO	27471053	27478106	412	.	+
Scf_2R_RaGOO	9750822	9752086	FB	.	-		Scf_2L_RaGOO	21378308	21378467	BS3	.	-		Scf_2R_RaGOO	956561	963662	412	.	+
Scf_2R_RaGOO	27681068	27682273	FB	.	+		Scf_2L_RaGOO	22040688	22041186	BS3	.	+		Scf_2R_RaGOO	3151699	3157894	412	.	+
Scf_3L_RaGOO	533695	535580	FB	.	+		Scf_2R_RaGOO	4651181	4652892	BS3	.	-		Scf_2R_RaGOO	4305742	4312646	412	.	-
Scf_3L_RaGOO	535801	537046	FB	.	-		Scf_2R_RaGOO	4912500	4912632	BS3	.	-		Scf_2R_RaGOO	8089214	8096124	412	.	-
Scf_3L_RaGOO	537082	538333	FB	.	-		Scf_2R_RaGOO	5283943	5284345	BS3	.	+		Scf_3L_RaGOO	22218023	22225591	412	.	-
Scf_3L_RaGOO	721392	724202	FB	.	+		Scf_2R_RaGOO	6494854	6495076	BS3	.	+		Scf_3L_RaGOO	23364769	23372351	412	.	-
Scf_3L_RaGOO	724305	726422	FB	.	-		Scf_2R_RaGOO	6495324	6496276	BS3	.	+		Scf_3R_RaGOO	22561707	22569220	412	.	+
Scf_3L_RaGOO	4228150	4229188	FB	.	+		Scf_2R_RaGOO	6496271	6498152	BS3	.	+		Chr0_RaGOO	957876	965240	accord	.	-
Scf_3L_RaGOO	4231503	4232630	FB	.	-		Scf_2R_RaGOO	8173818	8174620	BS3	.	-		Scf_2L_RaGOO	24153495	24160272	accord	.	-
Scf_3L_RaGOO	7476878	7478847	FB	.	+		Scf_3L_RaGOO	22738427	22738874	BS3	.	-		Scf_2R_RaGOO	7802018	7809421	accord	.	+
Scf_3L_RaGOO	7479072	7480687	FB	.	-		Scf_3L_RaGOO	22881691	22882614	BS3	.	-		Chr0_RaGOO	466114	472623	blood	.	-
Scf_3L_RaGOO	18348533	18349606	FB	.	+		Scf_3L_RaGOO	23196490	23197205	BS3	.	-		Scf_2L_RaGOO	11590941	11598364	blood	.	-
Scf_3L_RaGOO	18349815	18350811	FB	.	-		Scf_3R_RaGOO	420407	420575	BS3	.	+		Scf_2L_RaGOO	22361231	22368264	blood	.	+
Scf_X_RaGOO	14451717	14453412	FB	.	+		Scf_4_RaGOO	354711	355086	BS3	.	+		Scf_2L_RaGOO	27365743	27372533	blood	.	-
Scf_X_RaGOO	14453449	14454446	FB	.	-		Scf_X_RaGOO	3536261	3536396	BS3	.	-		Scf_2R_RaGOO	5257111	5264225	blood	.	-
Scf_2L_RaGOO	4103289	4104928	HB	.	-		Scf_X_RaGOO	14903177	14903266	BS3	.	+		Scf_2R_RaGOO	14206262	14213681	blood	.	+
Scf_2L_RaGOO	20165443	20167084	HB	.	-		Scf_X_RaGOO	16659854	16660034	BS3	.	-		Scf_2R_RaGOO	22538687	22546106	blood	.	+
Scf_2L_RaGOO	21018822	21020462	HB	.	-		Scf_X_RaGOO	21231384	21232673	BS3	.	-		Scf_2R_RaGOO	26668663	26676071	blood	.	-
Scf_2L_RaGOO	21037832	21039469	HB	.	-		Scf_2L_RaGOO	19396884	19397667	BS4	.	-		Scf_3L_RaGOO	24000650	24006813	blood	.	-
Scf_2L_RaGOO	21052815	21054432	HB	.	+		Scf_2L_RaGOO	19933455	19934241	BS4	.	-		Scf_X_RaGOO	691801	699225	blood	.	+
Scf_2L_RaGOO	21118924	21120533	HB	.	-		Scf_2L_RaGOO	25554085	25555368	BS4	.	-		Scf_X_RaGOO	7349822	7357226	blood	.	-
Scf_2L_RaGOO	23537609	23539073	HB	.	-		Scf_2L_RaGOO	25558789	25560073	BS4	.	-		Chr0_RaGOO	483927	490029	Burdock	.	-
Scf_2L_RaGOO	25193029	25194452	HB	.	+		Scf_2L_RaGOO	25563494	25564777	BS4	.	-		Chr0_RaGOO	1560328	1566457	Burdock	.	+
Scf_2L_RaGOO	26235351	26237015	HB	.	-		Scf_2L_RaGOO	25589887	25590520	BS4	.	-		Scf_2L_RaGOO	16746593	16754754	Burdock	.	+
Scf_2L_RaGOO	27364114	27365742	HB	.	+		Scf_2L_RaGOO	26335424	26336502	BS4	.	-		Scf_2L_RaGOO	21222879	21229106	Burdock	.	+
Scf_2R_RaGOO	6963243	6964624	HB	.	+		Scf_3L_RaGOO	23849789	23850592	BS4	.	-		Scf_2L_RaGOO	21508291	21514586	Burdock	.	+
Scf_2R_RaGOO	14466031	14467671	HB	.	+		Scf_4_RaGOO	353032	354112	BS4	.	+		Scf_2L_RaGOO	24468555	24474712	Burdock	.	-
Scf_2R_RaGOO	15584717	15586364	HB	.	-		Chr0_RaGOO	6958689	6963014	BS	.	-		Scf_2R_RaGOO	24207	29878	Burdock	.	-
Scf_2R_RaGOO	17704738	17706382	HB	.	-		Scf_2L_RaGOO	26798544	26802770	BS	.	-		Scf_2R_RaGOO	668204	674612	Burdock	.	-
Scf_2R_RaGOO	20828995	20830642	HB	.	-		Chr0_RaGOO	358190	362640	Cr1a	.	-		Scf_2R_RaGOO	3834249	3840522	Burdock	.	-
Scf_3L_RaGOO	1153844	1155492	HB	.	-		Chr0_RaGOO	695966	699759	Cr1a	.	+		Scf_2R_RaGOO	4999070	5004283	Burdock	.	-
Scf_3L_RaGOO	3847529	3849172	HB	.	-		Chr0_RaGOO	739200	743159	Cr1a	.	+		Scf_2R_RaGOO	5356559	5362366	Burdock	.	-
Scf_3L_RaGOO	10255751	10257395	HB	.	+		Chr0_RaGOO	858841	862802	Cr1a	.	+		Scf_3L_RaGOO	16063428	16069838	Burdock	.	+
Scf_3L_RaGOO	12976262	12977891	HB	.	-		Chr0_RaGOO	1315605	1319598	Cr1a	.	+		Scf_3L_RaGOO	18241025	18249816	Circe	.	+
Scf_3L_RaGOO	15282838	15284487	HB	.	+		Chr0_RaGOO	1424545	1428990	Cr1a	.	+		Scf_3L_RaGOO	22079478	22088284	Circe	.	+
Scf_3L_RaGOO	17510715	17512347	HB	.	-		Chr0_RaGOO	2043611	2048047	Cr1a	.	+		Chr0_RaGOO	2540776	2545958	copia	.	+
Scf_3L_RaGOO	17533339	17534970	HB	.	-		Chr0_RaGOO	2176126	2180533	Cr1a	.	+		Chr0_RaGOO	3460381	3464944	copia	.	-
Scf_3L_RaGOO	23413313	23414763	HB	.	+		Chr0_RaGOO	2511988	2516454	Cr1a	.	+		Scf_2L_RaGOO	22881512	22885979	copia	.	+
Scf_3R_RaGOO	914848	916504	HB	.	-		Chr0_RaGOO	3224722	3229126	Cr1a	.	-		Scf_2L_RaGOO	25609664	25614482	copia	.	+
Scf_3R_RaGOO	9750417	9752055	HB	.	-		Chr0_RaGOO	6093013	6097480	Cr1a	.	-		Scf_2L_RaGOO	27422935	27427970	copia	.	+
Scf_3R_RaGOO	16655514	16657100	HB	.	-		Chr0_RaGOO	7411229	7415684	Cr1a	.	-		Scf_2R_RaGOO	5823514	5827747	copia	.	+
Scf_3R_RaGOO	23906830	23908475	HB	.	-		Chr0_RaGOO	7616137	7620599	Cr1a	.	-		Scf_2R_RaGOO	9488815	9493211	copia	.	+
Scf_3R_RaGOO	24212286	24213929	HB	.	+		Scf_2L_RaGOO	19891958	19895879	Cr1a	.	+		Chr0_RaGOO	3111330	3117448	diver	.	-
Scf_4_RaGOO	93014	94560	HB	.	+		Scf_2L_RaGOO	22209275	22213726	Cr1a	.	+		Scf_2R_RaGOO	1328021	1333939	diver	.	+
Scf_4_RaGOO	891964	893585	HB	.	-		Scf_2L_RaGOO	22682974	22687175	Cr1a	.	+		Scf_2R_RaGOO	2920957	2926993	diver	.	-
Scf_4_RaGOO	935697	937345	HB	.	+		Scf_2L_RaGOO	22930494	22934955	Cr1a	.	+		Scf_3L_RaGOO	19013076	19019182	diver	.	+
Scf_4_RaGOO	1105183	1106712	HB	.	+		Scf_2L_RaGOO	23079894	23084220	Cr1a	.	+		Scf_3R_RaGOO	6736961	6743077	diver	.	+
Scf_X_RaGOO	2621349	2622990	HB	.	-		Scf_2L_RaGOO	23409998	23414218	Cr1a	.	+		Scf_2L_RaGOO	26603773	26607525	Dm88	.	+
Scf_X_RaGOO	19109043	19110687	HB	.	+		Scf_2L_RaGOO	24141239	24145687	Cr1a	.	-		Scf_2L_RaGOO	26608952	26612680	Dm88	.	+
Scf_X_RaGOO	20479341	20480994	HB	.	+		Scf_2L_RaGOO	24347802	24352253	Cr1a	.	+		Scf_2R_RaGOO	2740050	2743892	Dm88	.	-
Scf_X_RaGOO	20667353	20668791	HB	.	-		Scf_2L_RaGOO	24683371	24687103	Cr1a	.	+		Scf_2R_RaGOO	2828938	2832813	Dm88	.	+
Scf_X_RaGOO	21456131	21457629	HB	.	+		Scf_2L_RaGOO	24957183	24961088	Cr1a	.	-		Scf_2R_RaGOO	6751285	6755362	Dm88	.	+
Chr0_RaGOO	3961299	3962733	hopper	.	+		Scf_2L_RaGOO	24994358	24998819	Cr1a	.	+		Chr0_RaGOO	6078084	6083105	flea	.	-
Scf_2L_RaGOO	19406400	19407838	hopper	.	-		Scf_2L_RaGOO	25086213	25090677	Cr1a	.	+		Chr0_RaGOO	6426788	6431809	flea	.	-
Scf_2L_RaGOO	25466936	25468240	hopper	.	-		Scf_2L_RaGOO	25515541	25519722	Cr1a	.	-		Chr0_RaGOO	6833574	6838597	flea	.	-
Scf_2R_RaGOO	2809441	2810828	hopper	.	-		Scf_2L_RaGOO	25582329	25586067	Cr1a	.	-		Chr0_RaGOO	7743994	7749019	flea	.	+
Scf_2R_RaGOO	22069600	22071028	hopper	.	+		Scf_2L_RaGOO	25727370	25731601	Cr1a	.	-		Scf_2L_RaGOO	16167083	16172107	flea	.	-
Scf_3L_RaGOO	5850764	5852195	hopper	.	+		Scf_2L_RaGOO	25875529	25879987	Cr1a	.	+		Scf_2L_RaGOO	18948424	18953077	flea	.	+
Scf_3L_RaGOO	10029817	10031240	hopper	.	-		Scf_2L_RaGOO	25954893	25959292	Cr1a	.	+		Scf_2L_RaGOO	19777846	19782865	flea	.	+
Scf_3L_RaGOO	22731547	22732750	hopper	.	-		Scf_2L_RaGOO	26287897	26292360	Cr1a	.	-		Scf_2L_RaGOO	19928475	19933057	flea	.	+
Scf_3L_RaGOO	23199326	23200599	hopper	.	-		Scf_2L_RaGOO	27188127	27192514	Cr1a	.	+		Scf_2L_RaGOO	20368450	20373471	flea	.	+
Scf_3L_RaGOO	23385015	23386422	hopper	.	-		Scf_2L_RaGOO	27208804	27212724	Cr1a	.	+		Scf_2L_RaGOO	26026072	26031097	flea	.	-
Scf_3L_RaGOO	23426890	23428319	hopper	.	+		Scf_2L_RaGOO	27233472	27237697	Cr1a	.	+		Scf_2R_RaGOO	2118253	2123272	flea	.	-
Scf_3L_RaGOO	23593796	23595029	hopper	.	+		Scf_2L_RaGOO	27506433	27510411	Cr1a	.	+		Scf_2R_RaGOO	3051409	3056374	flea	.	+
Scf_3R_RaGOO	497358	498606	hopper	.	-		Scf_2R_RaGOO	1274506	1278344	Cr1a	.	-		Scf_2R_RaGOO	4898049	4903074	flea	.	+
Scf_3R_RaGOO	2979648	2981078	hopper	.	+		Scf_2R_RaGOO	1316342	1320545	Cr1a	.	+		Scf_2R_RaGOO	18627943	18632965	flea	.	+
Scf_3R_RaGOO	5923190	5924614	hopper	.	+		Scf_2R_RaGOO	1604737	1608578	Cr1a	.	-		Scf_2R_RaGOO	24698754	24703759	flea	.	+
Scf_3R_RaGOO	11024280	11025559	hopper	.	+		Scf_2R_RaGOO	1660193	1664649	Cr1a	.	+		Scf_3R_RaGOO	15382072	15387091	flea	.	-
Scf_3R_RaGOO	27583949	27585371	hopper	.	+		Scf_2R_RaGOO	1812949	1816804	Cr1a	.	+		Scf_NODE_4863_RaGOO	15166	20125	flea	.	+
Scf_3R_RaGOO	27585724	27587106	hopper	.	+		Scf_2R_RaGOO	2577122	2581536	Cr1a	.	+		Scf_X_RaGOO	21442738	21447715	flea	.	-
Scf_3R_RaGOO	27587459	27588847	hopper	.	+		Scf_2R_RaGOO	3073217	3077672	Cr1a	.	+		Chr0_RaGOO	583874	592115	GATE	.	-
Scf_3R_RaGOO	27589200	27590582	hopper	.	+		Scf_2R_RaGOO	3361572	3365910	Cr1a	.	+		Chr0_RaGOO	4998363	5005584	GATE	.	-
Scf_3R_RaGOO	27590935	27592316	hopper	.	+		Scf_2R_RaGOO	3858443	3862850	Cr1a	.	-		Chr0_RaGOO	5203692	5211833	GATE	.	-
Scf_3R_RaGOO	27592669	27594049	hopper	.	+		Scf_2R_RaGOO	4097642	4101331	Cr1a	.	-		Chr0_RaGOO	5982370	5990800	GATE	.	+
Scf_X_RaGOO	9248816	9250243	hopper	.	-		Scf_2R_RaGOO	4212726	4216986	Cr1a	.	-		Chr0_RaGOO	6928598	6937011	GATE	.	-
Chr0_RaGOO	526505	527022	INE-1	.	-		Scf_2R_RaGOO	4250589	4254792	Cr1a	.	+		Scf_2L_RaGOO	26827525	26834435	GATE	.	-
Chr0_RaGOO	541554	542192	INE-1	.	+		Scf_2R_RaGOO	4831214	4834964	Cr1a	.	+		Scf_2R_RaGOO	867609	876037	GATE	.	+
Chr0_RaGOO	658343	658840	INE-1	.	-		Scf_2R_RaGOO	4835230	4839666	Cr1a	.	-		Scf_2R_RaGOO	2208992	2216173	GATE	.	+
Chr0_RaGOO	671822	672349	INE-1	.	+		Scf_2R_RaGOO	5334138	5337984	Cr1a	.	+		Scf_3L_RaGOO	23115607	23124089	GATE	.	-
Chr0_RaGOO	672500	673084	INE-1	.	+		Scf_2R_RaGOO	5575636	5580088	Cr1a	.	-		Scf_3L_RaGOO	23521905	23530283	GATE	.	-
Chr0_RaGOO	674865	675467	INE-1	.	-		Scf_2R_RaGOO	6152814	6157217	Cr1a	.	+		Scf_3L_RaGOO	23537050	23544330	GATE	.	-
Chr0_RaGOO	703712	704312	INE-1	.	+		Scf_2R_RaGOO	6979760	6984223	Cr1a	.	-		Scf_X_RaGOO	20114130	20122578	GATE	.	+
Chr0_RaGOO	771677	772177	INE-1	.	+		Scf_2R_RaGOO	7270854	7274724	Cr1a	.	-		Chr0_RaGOO	554205	554352	gypsy10	.	-
Chr0_RaGOO	1058198	1059148	INE-1	.	+		Scf_2R_RaGOO	7300526	7304984	Cr1a	.	+		Chr0_RaGOO	570641	571092	gypsy10	.	-
Chr0_RaGOO	1128231	1128730	INE-1	.	+		Scf_2R_RaGOO	7628138	7632035	Cr1a	.	-		Chr0_RaGOO	575339	577730	gypsy10	.	-
Chr0_RaGOO	1393536	1394075	INE-1	.	-		Scf_2R_RaGOO	7811640	7815890	Cr1a	.	+		Chr0_RaGOO	607003	607420	gypsy10	.	-
Chr0_RaGOO	1707552	1708086	INE-1	.	-		Scf_2R_RaGOO	7828546	7832982	Cr1a	.	-		Chr0_RaGOO	1032479	1032602	gypsy10	.	-
Chr0_RaGOO	1803941	1804516	INE-1	.	+		Scf_2R_RaGOO	7927009	7931439	Cr1a	.	-		Chr0_RaGOO	2009798	2010031	gypsy10	.	-
Chr0_RaGOO	1879505	1880082	INE-1	.	-		Scf_2R_RaGOO	8516754	8521192	Cr1a	.	+		Chr0_RaGOO	2034466	2034581	gypsy10	.	-
Chr0_RaGOO	1889354	1889864	INE-1	.	+		Scf_3L_RaGOO	17524399	17528483	Cr1a	.	-		Chr0_RaGOO	2034581	2034706	gypsy10	.	-
Chr0_RaGOO	1935006	1935695	INE-1	.	+		Scf_3L_RaGOO	22882724	22887140	Cr1a	.	+		Chr0_RaGOO	2034828	2035717	gypsy10	.	-
Chr0_RaGOO	3960670	3961285	INE-1	.	+		Scf_3L_RaGOO	23309135	23313327	Cr1a	.	+		Chr0_RaGOO	2035906	2036764	gypsy10	.	-
Chr0_RaGOO	3990385	3990954	INE-1	.	-		Scf_3L_RaGOO	23578269	23582727	Cr1a	.	+		Chr0_RaGOO	2036765	2036963	gypsy10	.	-
Chr0_RaGOO	4000659	4001250	INE-1	.	-		Scf_3L_RaGOO	23588157	23592324	Cr1a	.	+		Chr0_RaGOO	2041620	2043418	gypsy10	.	-
Chr0_RaGOO	6681204	6681823	INE-1	.	-		Scf_3L_RaGOO	23783039	23787488	Cr1a	.	+		Chr0_RaGOO	2050827	2051252	gypsy10	.	-
Scf_2L_RaGOO	16316171	16316723	INE-1	.	-		Scf_3L_RaGOO	23913199	23917146	Cr1a	.	-		Chr0_RaGOO	2816065	2816334	gypsy10	.	+
Scf_2L_RaGOO	18701707	18702250	INE-1	.	+		Scf_3L_RaGOO	24236696	24240504	Cr1a	.	-		Scf_2L_RaGOO	22267281	22267596	gypsy10	.	+
Scf_2L_RaGOO	19922804	19923304	INE-1	.	+		Scf_3L_RaGOO	24499314	24503757	Cr1a	.	+		Scf_2L_RaGOO	23150958	23151403	gypsy10	.	-
Scf_2L_RaGOO	20159507	20160014	INE-1	.	+		Scf_3L_RaGOO	24578257	24582710	Cr1a	.	+		Scf_2L_RaGOO	23151514	23152656	gypsy10	.	-
Scf_2L_RaGOO	20965261	20965777	INE-1	.	-		Scf_3L_RaGOO	24697835	24702302	Cr1a	.	+		Scf_2L_RaGOO	23152766	23153106	gypsy10	.	-
Scf_2L_RaGOO	21030911	21031535	INE-1	.	-		Scf_3L_RaGOO	24766965	24771419	Cr1a	.	+		Scf_2L_RaGOO	23259398	23259519	gypsy10	.	+
Scf_2L_RaGOO	21074686	21075410	INE-1	.	+		Scf_3L_RaGOO	24851678	24855451	Cr1a	.	+		Scf_2L_RaGOO	23721979	23722309	gypsy10	.	-
Scf_2L_RaGOO	21121502	21122058	INE-1	.	+		Scf_NODE_115420_RaGOO	339327	343790	Cr1a	.	+		Scf_2L_RaGOO	24582423	24582875	gypsy10	.	-
Scf_2L_RaGOO	21138722	21139458	INE-1	.	-		Scf_NODE_29724_RaGOO	11136	15544	Cr1a	.	-		Scf_2L_RaGOO	24582995	24584164	gypsy10	.	-
Scf_2L_RaGOO	21146471	21147191	INE-1	.	+		Scf_NODE_6062_RaGOO	38609	42615	Cr1a	.	+		Scf_2L_RaGOO	24584327	24589764	gypsy10	.	-
Scf_2L_RaGOO	21250768	21251339	INE-1	.	+		Chr0_RaGOO	2762055	2766765	Doc	.	-		Scf_2L_RaGOO	25124100	25124306	gypsy10	.	-
Scf_2L_RaGOO	21335234	21335821	INE-1	.	+		Scf_2L_RaGOO	12802059	12806763	Doc	.	+		Scf_2L_RaGOO	25124285	25124397	gypsy10	.	-
Scf_2L_RaGOO	21338710	21339214	INE-1	.	-		Scf_2L_RaGOO	14640752	14645385	Doc	.	+		Scf_2L_RaGOO	25124514	25125492	gypsy10	.	-
Scf_2L_RaGOO	21340037	21340704	INE-1	.	-		Scf_2R_RaGOO	3733361	3738050	Doc	.	+		Scf_2R_RaGOO	4547348	4547940	gypsy10	.	-
Scf_2L_RaGOO	21437301	21437818	INE-1	.	+		Scf_2R_RaGOO	8763790	8768484	Doc	.	+		Scf_2R_RaGOO	6876675	6877107	gypsy10	.	-
Scf_2L_RaGOO	21458527	21459242	INE-1	.	+		Scf_2R_RaGOO	10270653	10275348	Doc	.	-		Scf_2R_RaGOO	7519324	7519519	gypsy10	.	-
Scf_2L_RaGOO	21464675	21465315	INE-1	.	+		Scf_2R_RaGOO	13307634	13312336	Doc	.	-		Scf_2R_RaGOO	7525661	7525954	gypsy10	.	-
Scf_2L_RaGOO	21477847	21478388	INE-1	.	-		Scf_3L_RaGOO	4507290	4511974	Doc	.	-		Scf_2R_RaGOO	7526501	7526608	gypsy10	.	-
Scf_2L_RaGOO	21584495	21585036	INE-1	.	+		Scf_3L_RaGOO	16425767	16430458	Doc	.	+		Scf_2R_RaGOO	7527164	7528275	gypsy10	.	-
Scf_2L_RaGOO	21695433	21695986	INE-1	.	+		Scf_3L_RaGOO	17168166	17172855	Doc	.	+		Scf_2R_RaGOO	7532822	7533258	gypsy10	.	-
Scf_2L_RaGOO	21751746	21752470	INE-1	.	-		Scf_3L_RaGOO	18801833	18806542	Doc	.	+		Scf_3L_RaGOO	23136306	23141748	gypsy10	.	+
Scf_2L_RaGOO	21755518	21756022	INE-1	.	-		Scf_3L_RaGOO	20765072	20769761	Doc	.	-		Scf_3L_RaGOO	23141910	23143077	gypsy10	.	+
Scf_2L_RaGOO	21756596	21757094	INE-1	.	-		Scf_3L_RaGOO	24586518	24591225	Doc	.	-		Scf_3L_RaGOO	23143197	23143650	gypsy10	.	+
Scf_2L_RaGOO	21844273	21844794	INE-1	.	-		Scf_3R_RaGOO	12438200	12442908	Doc	.	+		Scf_3L_RaGOO	23240876	23241299	gypsy10	.	+
Scf_2L_RaGOO	21915105	21915722	INE-1	.	+		Scf_3R_RaGOO	12703654	12708364	Doc	.	+		Scf_3L_RaGOO	23241487	23242556	gypsy10	.	+
Scf_2L_RaGOO	22268161	22268744	INE-1	.	-		Scf_4_RaGOO	795372	800080	Doc	.	-		Scf_3R_RaGOO	21512864	21513317	gypsy10	.	-
Scf_2L_RaGOO	22299973	22300497	INE-1	.	+		Scf_4_RaGOO	1031794	1036487	Doc	.	+		Scf_3R_RaGOO	21513437	21514676	gypsy10	.	-
Scf_2L_RaGOO	22303849	22304384	INE-1	.	+		Scf_X_RaGOO	14352939	14357633	Doc	.	-		Scf_3R_RaGOO	21514766	21520205	gypsy10	.	-
Scf_2L_RaGOO	23319537	23320038	INE-1	.	-		Scf_X_RaGOO	19480377	19485085	Doc	.	-		Scf_NODE_25414_RaGOO	19307	19760	gypsy10	.	-
Scf_2L_RaGOO	23321601	23322123	INE-1	.	+		Scf_X_RaGOO	21242119	21246811	Doc	.	+		Scf_NODE_25414_RaGOO	19880	26634	gypsy10	.	-
Scf_2L_RaGOO	23608035	23608703	INE-1	.	-		Chr0_RaGOO	436687	440390	Fw2	.	-		Scf_X_RaGOO	5499701	5506450	gypsy10	.	+
Scf_2L_RaGOO	23608784	23609456	INE-1	.	-		Chr0_RaGOO	1104708	1108267	Fw2	.	+		Scf_X_RaGOO	5506570	5507023	gypsy10	.	+
Scf_2L_RaGOO	23859384	23859957	INE-1	.	+		Scf_2R_RaGOO	7004041	7007248	Fw2	.	-		Scf_X_RaGOO	20976272	20976725	gypsy10	.	-
Scf_2L_RaGOO	23918619	23919152	INE-1	.	+		Scf_2R_RaGOO	7297667	7300517	Fw2	.	-		Scf_X_RaGOO	20976845	20978013	gypsy10	.	-
Scf_2L_RaGOO	23920648	23921186	INE-1	.	+		Scf_2L_RaGOO	25305800	25306846	Fw3	.	-		Scf_X_RaGOO	20978176	20983604	gypsy10	.	-
Scf_2L_RaGOO	23924666	23925196	INE-1	.	+		Scf_2R_RaGOO	271509	273062	Fw3	.	-		Chr0_RaGOO	653623	654005	gypsy11	.	-
Scf_2L_RaGOO	23927788	23928324	INE-1	.	+		Scf_2R_RaGOO	675602	679195	Fw3	.	-		Chr0_RaGOO	2742563	2745969	gypsy11	.	+
Scf_2L_RaGOO	23931680	23932210	INE-1	.	+		Scf_2R_RaGOO	1566227	1567576	Fw3	.	+		Chr0_RaGOO	2749636	2750279	gypsy11	.	+
Scf_2L_RaGOO	23934794	23935328	INE-1	.	+		Scf_2R_RaGOO	6949046	6950179	Fw3	.	+		Chr0_RaGOO	6675831	6676174	gypsy11	.	+
Scf_2L_RaGOO	23938690	23939221	INE-1	.	+		Scf_2R_RaGOO	7082011	7083328	Fw3	.	+		Chr0_RaGOO	6927378	6927743	gypsy11	.	-
Scf_2L_RaGOO	24812194	24812843	INE-1	.	+		Scf_3L_RaGOO	23014333	23017474	Fw3	.	+		Chr0_RaGOO	7312581	7313019	gypsy11	.	+
Scf_2L_RaGOO	24825512	24826075	INE-1	.	+		Scf_4_RaGOO	1063835	1064713	Fw3	.	+		Chr0_RaGOO	7326850	7327266	gypsy11	.	+
Scf_2L_RaGOO	24868888	24869437	INE-1	.	-		Chr0_RaGOO	2965217	2968980	G2	.	+		Scf_2L_RaGOO	21992616	21992866	gypsy11	.	+
Scf_2L_RaGOO	24968394	24968967	INE-1	.	-		Chr0_RaGOO	3408577	3412328	G2	.	+		Scf_2L_RaGOO	22005342	22006114	gypsy11	.	+
Scf_2L_RaGOO	25020700	25021367	INE-1	.	-		Chr0_RaGOO	3681264	3684184	G2	.	-		Scf_2L_RaGOO	22013221	22015815	gypsy11	.	+
Scf_2L_RaGOO	25053236	25053780	INE-1	.	-		Chr0_RaGOO	6138397	6142186	G2	.	-		Scf_2L_RaGOO	22015819	22016978	gypsy11	.	+
Scf_2L_RaGOO	25468330	25468827	INE-1	.	-		Chr0_RaGOO	6210018	6213664	G2	.	-		Scf_2L_RaGOO	22778916	22779375	gypsy11	.	-
Scf_2R_RaGOO	653135	653678	INE-1	.	-		Chr0_RaGOO	6214828	6217593	G2	.	-		Scf_2L_RaGOO	22781449	22783160	gypsy11	.	-
Scf_2R_RaGOO	1965602	1966139	INE-1	.	-		Chr0_RaGOO	6218848	6221688	G2	.	-		Scf_2L_RaGOO	23279049	23279375	gypsy11	.	+
Scf_2R_RaGOO	2097058	2097573	INE-1	.	-		Chr0_RaGOO	6226492	6229283	G2	.	-		Scf_2L_RaGOO	23628742	23629586	gypsy11	.	-
Scf_2R_RaGOO	2105189	2106051	INE-1	.	-		Chr0_RaGOO	6230462	6233255	G2	.	-		Scf_2L_RaGOO	23632879	23635611	gypsy11	.	-
Scf_2R_RaGOO	2459939	2460452	INE-1	.	+		Chr0_RaGOO	6234435	6237018	G2	.	-		Scf_2L_RaGOO	23746201	23747276	gypsy11	.	+
Scf_2R_RaGOO	2465055	2465651	INE-1	.	-		Chr0_RaGOO	6238130	6241723	G2	.	-		Scf_2L_RaGOO	23750528	23751582	gypsy11	.	+
Scf_2R_RaGOO	2764957	2765492	INE-1	.	+		Chr0_RaGOO	6766903	6770235	G2	.	+		Scf_2L_RaGOO	24007775	24008642	gypsy11	.	+
Scf_2R_RaGOO	2986179	2986714	INE-1	.	+		Chr0_RaGOO	7708486	7712300	G2	.	-		Scf_2L_RaGOO	24008725	24010491	gypsy11	.	+
Scf_2R_RaGOO	2990017	2990552	INE-1	.	+		Chr0_RaGOO	7718075	7721850	G2	.	-		Scf_2L_RaGOO	24011893	24012267	gypsy11	.	+
Scf_2R_RaGOO	2992032	2992567	INE-1	.	+		Chr0_RaGOO	7727811	7731231	G2	.	-		Scf_2L_RaGOO	24015358	24015703	gypsy11	.	+
Scf_2R_RaGOO	3802417	3802944	INE-1	.	+		Scf_2L_RaGOO	19696280	19699213	G2	.	+		Scf_2L_RaGOO	25365617	25366519	gypsy11	.	-
Scf_2R_RaGOO	4597830	4598447	INE-1	.	+		Scf_2L_RaGOO	19796652	19800044	G2	.	+		Scf_2L_RaGOO	25366622	25366860	gypsy11	.	-
Scf_2R_RaGOO	4695780	4696340	INE-1	.	+		Scf_2L_RaGOO	19938587	19942394	G2	.	+		Scf_2L_RaGOO	25370869	25372101	gypsy11	.	-
Scf_2R_RaGOO	4988389	4988941	INE-1	.	+		Scf_2R_RaGOO	1466751	1469668	G2	.	+		Scf_2L_RaGOO	25375947	25377157	gypsy11	.	-
Scf_2R_RaGOO	5210275	5210893	INE-1	.	-		Scf_2R_RaGOO	1480824	1483648	G2	.	+		Scf_2L_RaGOO	25389502	25389768	gypsy11	.	-
Scf_2R_RaGOO	5212609	5213206	INE-1	.	-		Scf_2R_RaGOO	5966344	5968930	G2	.	-		Scf_2L_RaGOO	25390578	25391571	gypsy11	.	-
Scf_2R_RaGOO	5315316	5315936	INE-1	.	-		Scf_NODE_93228_RaGOO	949	3774	G2	.	-		Scf_2L_RaGOO	25395451	25396414	gypsy11	.	-
Scf_2R_RaGOO	6460086	6460673	INE-1	.	+		Scf_NODE_93228_RaGOO	8366	11124	G2	.	-		Scf_2L_RaGOO	25401391	25401631	gypsy11	.	-
Scf_2R_RaGOO	6508966	6509505	INE-1	.	-		Chr0_RaGOO	5227718	5229490	G4	.	+		Scf_2L_RaGOO	25404166	25404887	gypsy11	.	-
Scf_2R_RaGOO	6667655	6668192	INE-1	.	+		Scf_2R_RaGOO	7071726	7073809	G4	.	-		Scf_2L_RaGOO	25404982	25405609	gypsy11	.	-
Scf_2R_RaGOO	6671014	6671616	INE-1	.	-		Scf_2R_RaGOO	8284116	8285612	G4	.	+		Scf_2L_RaGOO	25406501	25407510	gypsy11	.	-
Scf_2R_RaGOO	6706282	6706876	INE-1	.	+		Scf_2R_RaGOO	8561356	8562828	G4	.	+		Scf_2L_RaGOO	25408377	25409095	gypsy11	.	-
Scf_2R_RaGOO	6727959	6728517	INE-1	.	+		Scf_3L_RaGOO	22928610	22932067	G4	.	-		Scf_2L_RaGOO	25409190	25409817	gypsy11	.	-
Scf_2R_RaGOO	6734548	6735059	INE-1	.	+		Scf_X_RaGOO	21455019	21456130	G4	.	-		Scf_2L_RaGOO	25410709	25411719	gypsy11	.	-
Scf_2R_RaGOO	6770259	6770866	INE-1	.	-		Chr0_RaGOO	1773123	1773845	G5A	.	+		Scf_2L_RaGOO	25412592	25413356	gypsy11	.	-
Scf_2R_RaGOO	6805096	6805674	INE-1	.	-		Chr0_RaGOO	3490006	3490548	G5A	.	+		Scf_2L_RaGOO	25413451	25414081	gypsy11	.	-
Scf_2R_RaGOO	6895914	6896513	INE-1	.	-		Scf_2L_RaGOO	23185417	23186743	G5A	.	-		Scf_2L_RaGOO	25414987	25415998	gypsy11	.	-
Scf_2R_RaGOO	7014376	7014933	INE-1	.	+		Scf_2L_RaGOO	26509173	26511230	G5A	.	-		Scf_2L_RaGOO	25416867	25418996	gypsy11	.	-
Scf_2R_RaGOO	7018632	7019251	INE-1	.	+		Scf_2L_RaGOO	26516178	26518221	G5A	.	-		Scf_2L_RaGOO	25421631	25422718	gypsy11	.	-
Scf_2R_RaGOO	7062134	7062718	INE-1	.	-		Scf_2L_RaGOO	26523164	26524874	G5A	.	-		Scf_2L_RaGOO	25762808	25763949	gypsy11	.	-
Scf_2R_RaGOO	7139169	7139757	INE-1	.	+		Scf_2R_RaGOO	4449235	4450246	G5A	.	-		Scf_2L_RaGOO	25770530	25771626	gypsy11	.	-
Scf_2R_RaGOO	7152249	7152877	INE-1	.	-		Scf_2R_RaGOO	4612870	4614768	G5A	.	+		Scf_2L_RaGOO	26139877	26140466	gypsy11	.	+
Scf_2R_RaGOO	7385511	7386058	INE-1	.	+		Scf_2R_RaGOO	6882515	6883967	G5A	.	-		Scf_2L_RaGOO	26140466	26140723	gypsy11	.	+
Scf_2R_RaGOO	7399192	7399876	INE-1	.	-		Scf_2R_RaGOO	7209408	7210135	G5A	.	+		Scf_2L_RaGOO	26140796	26141058	gypsy11	.	+
Scf_2R_RaGOO	7414755	7415400	INE-1	.	-		Scf_3L_RaGOO	11304340	11305417	G5A	.	+		Scf_2L_RaGOO	26602866	26603745	gypsy11	.	-
Scf_2R_RaGOO	7564739	7565246	INE-1	.	-		Scf_NODE_105063_RaGOO	20031	20559	G5A	.	-		Scf_2L_RaGOO	26608045	26608924	gypsy11	.	-
Scf_2R_RaGOO	7595144	7595696	INE-1	.	+		Scf_NODE_2400_RaGOO	10041	11222	G5A	.	-		Scf_2R_RaGOO	378981	379429	gypsy11	.	-
Scf_2R_RaGOO	7648005	7648748	INE-1	.	-		Scf_X_RaGOO	20872853	20874633	G5A	.	+		Scf_2R_RaGOO	510258	511488	gypsy11	.	-
Scf_2R_RaGOO	8027067	8027591	INE-1	.	+		Scf_2L_RaGOO	25950322	25954785	G5	.	-		Scf_2R_RaGOO	511483	515947	gypsy11	.	-
Scf_2R_RaGOO	8165137	8165735	INE-1	.	+		Scf_2L_RaGOO	26979937	26984401	G5	.	+		Scf_2R_RaGOO	1304898	1305362	gypsy11	.	+
Scf_2R_RaGOO	8177287	8177849	INE-1	.	+		Chr0_RaGOO	1787958	1792401	G6	.	-		Scf_2R_RaGOO	1434972	1436826	gypsy11	.	+
Scf_2R_RaGOO	8204146	8204702	INE-1	.	+		Scf_2R_RaGOO	529404	533884	G6	.	-		Scf_2R_RaGOO	1437164	1438179	gypsy11	.	+
Scf_2R_RaGOO	8230749	8231307	INE-1	.	-		Scf_2R_RaGOO	6867479	6871931	G6	.	+		Scf_2R_RaGOO	1438946	1440799	gypsy11	.	+
Scf_2R_RaGOO	8470964	8471610	INE-1	.	-		Scf_2R_RaGOO	7535603	7540060	G6	.	-		Scf_2R_RaGOO	1441136	1442153	gypsy11	.	+
Scf_2R_RaGOO	8505531	8506090	INE-1	.	+		Scf_3L_RaGOO	24366251	24370704	G6	.	-		Scf_2R_RaGOO	1442924	1443190	gypsy11	.	+
Scf_2R_RaGOO	8571459	8572061	INE-1	.	-		Chr0_RaGOO	867283	867455	Helena	.	+		Scf_2R_RaGOO	1447904	1448837	gypsy11	.	+
Scf_2R_RaGOO	8617398	8618020	INE-1	.	-		Chr0_RaGOO	868075	868765	Helena	.	+		Scf_2R_RaGOO	1449605	1449856	gypsy11	.	+
Scf_2R_RaGOO	8667218	8667782	INE-1	.	+		Chr0_RaGOO	868980	871867	Helena	.	+		Scf_2R_RaGOO	1458659	1458897	gypsy11	.	+
Scf_2R_RaGOO	8671571	8672109	INE-1	.	+		Chr0_RaGOO	1000177	1000338	Helena	.	-		Scf_2R_RaGOO	1458903	1459121	gypsy11	.	+
Scf_2R_RaGOO	8718208	8718836	INE-1	.	+		Chr0_RaGOO	1004815	1005554	Helena	.	-		Scf_2R_RaGOO	1459127	1460288	gypsy11	.	+
Scf_2R_RaGOO	8874888	8875425	INE-1	.	-		Chr0_RaGOO	1414132	1417078	Helena	.	-		Scf_2R_RaGOO	1460631	1461536	gypsy11	.	+
Scf_2R_RaGOO	8880877	8881424	INE-1	.	-		Chr0_RaGOO	2098484	2098861	Helena	.	+		Scf_2R_RaGOO	1966510	1968394	gypsy11	.	-
Scf_2R_RaGOO	8973804	8974371	INE-1	.	-		Chr0_RaGOO	2606128	2607255	Helena	.	+		Scf_2R_RaGOO	1968395	1970034	gypsy11	.	-
Scf_2R_RaGOO	8975153	8975709	INE-1	.	+		Chr0_RaGOO	2774531	2775839	Helena	.	-		Scf_2R_RaGOO	1970035	1973446	gypsy11	.	-
Scf_2R_RaGOO	9557857	9558486	INE-1	.	+		Chr0_RaGOO	3499321	3500938	Helena	.	-		Scf_2R_RaGOO	2588106	2589587	gypsy11	.	-
Scf_3L_RaGOO	17602336	17602897	INE-1	.	+		Chr0_RaGOO	3633804	3634559	Helena	.	-		Scf_2R_RaGOO	2591862	2592139	gypsy11	.	-
Scf_3L_RaGOO	17606445	17607007	INE-1	.	+		Chr0_RaGOO	5199298	5201700	Helena	.	-		Scf_2R_RaGOO	3578680	3580418	gypsy11	.	-
Scf_3L_RaGOO	19361314	19361940	INE-1	.	-		Chr0_RaGOO	6626878	6628943	Helena	.	+		Scf_2R_RaGOO	3580430	3580848	gypsy11	.	-
Scf_3L_RaGOO	21376288	21376794	INE-1	.	+		Chr0_RaGOO	6843547	6844018	Helena	.	+		Scf_2R_RaGOO	3639433	3639857	gypsy11	.	-
Scf_3L_RaGOO	21502465	21502989	INE-1	.	-		Chr0_RaGOO	6844352	6844636	Helena	.	+		Scf_2R_RaGOO	3643239	3644207	gypsy11	.	-
Scf_3L_RaGOO	22374606	22375224	INE-1	.	-		Chr0_RaGOO	6845603	6848459	Helena	.	+		Scf_2R_RaGOO	3797436	3798011	gypsy11	.	-
Scf_3L_RaGOO	22594319	22594872	INE-1	.	+		Chr0_RaGOO	6854354	6856965	Helena	.	+		Scf_2R_RaGOO	5501992	5503270	gypsy11	.	+
Scf_3L_RaGOO	22619201	22619760	INE-1	.	-		Chr0_RaGOO	6864948	6867790	Helena	.	-		Scf_2R_RaGOO	5515006	5515979	gypsy11	.	+
Scf_3L_RaGOO	22630284	22630786	INE-1	.	-		Chr0_RaGOO	7303966	7305130	Helena	.	+		Scf_2R_RaGOO	6040024	6042041	gypsy11	.	+
Scf_3L_RaGOO	22633630	22634259	INE-1	.	+		Scf_2L_RaGOO	4346383	4346984	Helena	.	+		Scf_2R_RaGOO	6042331	6043303	gypsy11	.	+
Scf_3L_RaGOO	22651091	22651703	INE-1	.	-		Scf_2L_RaGOO	12147317	12147478	Helena	.	+		Scf_2R_RaGOO	6044094	6044360	gypsy11	.	+
Scf_3L_RaGOO	22711635	22712250	INE-1	.	-		Scf_2L_RaGOO	15464553	15464818	Helena	.	+		Scf_2R_RaGOO	6048753	6049742	gypsy11	.	+
Scf_3L_RaGOO	22858125	22858733	INE-1	.	-		Scf_2L_RaGOO	20040476	20042591	Helena	.	-		Scf_2R_RaGOO	6056048	6057550	gypsy11	.	+
Scf_3L_RaGOO	23061479	23062064	INE-1	.	+		Scf_2L_RaGOO	22084642	22085134	Helena	.	-		Scf_2R_RaGOO	6520516	6520911	gypsy11	.	-
Scf_3L_RaGOO	23157668	23158350	INE-1	.	-		Scf_2L_RaGOO	22087014	22087316	Helena	.	-		Scf_3L_RaGOO	23159658	23159927	gypsy11	.	+
Scf_3L_RaGOO	23173482	23174046	INE-1	.	+		Scf_2L_RaGOO	22089148	22089450	Helena	.	-		Scf_NODE_6062_RaGOO	36681	38533	gypsy11	.	+
Scf_3L_RaGOO	23380552	23381076	INE-1	.	+		Scf_2L_RaGOO	22411427	22411662	Helena	.	+		Scf_X_RaGOO	20997811	20998666	gypsy11	.	+
Scf_3R_RaGOO	76010	76513	INE-1	.	+		Scf_2L_RaGOO	23552488	23553087	Helena	.	-		Scf_X_RaGOO	21003397	21004193	gypsy11	.	+
Scf_3R_RaGOO	83386	84076	INE-1	.	+		Scf_2L_RaGOO	25280180	25280415	Helena	.	+		TT00_mitochondrion_RaGOO	25472	25769	gypsy11	.	+
Scf_3R_RaGOO	93857	94479	INE-1	.	+		Scf_2L_RaGOO	25550136	25550632	Helena	.	-		Chr0_RaGOO	6965182	6974273	gypsy12	.	-
Scf_3R_RaGOO	101576	102215	INE-1	.	-		Scf_2L_RaGOO	26016543	26017533	Helena	.	-		Scf_2R_RaGOO	196562	206856	gypsy12	.	+
Scf_3R_RaGOO	111937	112442	INE-1	.	+		Scf_2L_RaGOO	26323313	26323674	Helena	.	-		Scf_2R_RaGOO	5284490	5291217	gypsy4	.	-
Scf_3R_RaGOO	122598	123158	INE-1	.	+		Scf_2L_RaGOO	26701676	26702843	Helena	.	+		Scf_3L_RaGOO	11288280	11294383	gypsy4	.	-
Scf_3R_RaGOO	126436	127058	INE-1	.	+		Scf_2L_RaGOO	26707021	26708187	Helena	.	+		Chr0_RaGOO	6583628	6590124	gypsy5	.	+
Scf_3R_RaGOO	139983	140568	INE-1	.	+		Scf_2R_RaGOO	143851	144632	Helena	.	-		Scf_2L_RaGOO	23125628	23132477	gypsy5	.	-
Scf_3R_RaGOO	305198	305715	INE-1	.	+		Scf_2R_RaGOO	145349	147410	Helena	.	-		Scf_2L_RaGOO	22955339	22964081	gypsy6	.	+
Scf_3R_RaGOO	337083	337784	INE-1	.	+		Scf_2R_RaGOO	147447	147559	Helena	.	-		Chr0_RaGOO	6858584	6864806	gypsy	.	-
Scf_4_RaGOO	22560	23302	INE-1	.	-		Scf_2R_RaGOO	160046	162110	Helena	.	-		Scf_2R_RaGOO	2557913	2564619	gypsy	.	-
Scf_4_RaGOO	65480	66018	INE-1	.	-		Scf_2R_RaGOO	163744	164507	Helena	.	-		Scf_2R_RaGOO	23024416	23031123	gypsy	.	+
Scf_4_RaGOO	96263	96766	INE-1	.	-		Scf_2R_RaGOO	1710009	1711876	Helena	.	-		Scf_3L_RaGOO	23495855	23502308	gypsy	.	+
Scf_4_RaGOO	161976	162499	INE-1	.	-		Scf_2R_RaGOO	1711908	1712029	Helena	.	-		Scf_3L_RaGOO	24124909	24131281	gypsy	.	+
Scf_4_RaGOO	171592	172298	INE-1	.	-		Scf_2R_RaGOO	1712029	1712810	Helena	.	-		Scf_2L_RaGOO	24516674	24523694	HMS-Beagle	.	-
Scf_4_RaGOO	203353	203877	INE-1	.	+		Scf_2R_RaGOO	1959966	1960170	Helena	.	-		Scf_2L_RaGOO	24961339	24968388	HMS-Beagle	.	-
Scf_4_RaGOO	560053	560651	INE-1	.	+		Scf_2R_RaGOO	1960164	1962569	Helena	.	-		Scf_2R_RaGOO	2789028	2796076	HMS-Beagle	.	+
Scf_4_RaGOO	628465	629035	INE-1	.	-		Scf_2R_RaGOO	2155616	2156046	Helena	.	+		Scf_2R_RaGOO	2871666	2878607	HMS-Beagle	.	+
Scf_4_RaGOO	713333	713857	INE-1	.	-		Scf_2R_RaGOO	2156402	2157085	Helena	.	+		Scf_2R_RaGOO	4863439	4870412	HMS-Beagle	.	+
Scf_4_RaGOO	735861	736407	INE-1	.	+		Scf_2R_RaGOO	2157309	2158972	Helena	.	+		Scf_2R_RaGOO	6015979	6026487	HMS-Beagle	.	+
Scf_4_RaGOO	793469	793967	INE-1	.	-		Scf_2R_RaGOO	2231627	2232603	Helena	.	-		Scf_2R_RaGOO	1047821	1055084	Idefix	.	-
Scf_4_RaGOO	863381	863923	INE-1	.	-		Scf_2R_RaGOO	2235608	2236584	Helena	.	-		Scf_2R_RaGOO	1903034	1909447	Idefix	.	+
Scf_4_RaGOO	884165	884678	INE-1	.	-		Scf_2R_RaGOO	2239331	2241984	Helena	.	-		Scf_2R_RaGOO	3467095	3473831	Idefix	.	+
Scf_4_RaGOO	894482	895296	INE-1	.	+		Scf_2R_RaGOO	2242199	2242832	Helena	.	-		Scf_2R_RaGOO	5643892	5650077	Idefix	.	-
Scf_4_RaGOO	909453	910001	INE-1	.	+		Scf_2R_RaGOO	2243141	2245794	Helena	.	-		Scf_2R_RaGOO	5706707	5714009	Idefix	.	-
Scf_4_RaGOO	910542	911149	INE-1	.	+		Scf_2R_RaGOO	2246009	2246534	Helena	.	-		Scf_3L_RaGOO	11259634	11266060	Idefix	.	+
Scf_4_RaGOO	956947	957447	INE-1	.	-		Scf_2R_RaGOO	2306368	2307936	Helena	.	-		Scf_3L_RaGOO	11267180	11273844	Idefix	.	-
Scf_4_RaGOO	962598	963132	INE-1	.	-		Scf_2R_RaGOO	2307948	2308949	Helena	.	-		Scf_2L_RaGOO	21232497	21237440	invader1	.	+
Scf_4_RaGOO	991354	991956	INE-1	.	+		Scf_2R_RaGOO	2309164	2309789	Helena	.	-		Scf_2L_RaGOO	25566986	25572396	invader1	.	-
Scf_4_RaGOO	1012067	1012625	INE-1	.	-		Scf_2R_RaGOO	2822619	2822924	Helena	.	+		Scf_2R_RaGOO	4084100	4089511	invader1	.	-
Scf_4_RaGOO	1115014	1115651	INE-1	.	-		Scf_2R_RaGOO	2934917	2935274	Helena	.	+		Chr0_RaGOO	429573	434439	invader2	.	-
Scf_NODE_29724_RaGOO	3898	4419	INE-1	.	-		Scf_2R_RaGOO	3447690	3449103	Helena	.	-		Chr0_RaGOO	6919873	6924959	invader2	.	-
Scf_NODE_29724_RaGOO	25419	25961	INE-1	.	+		Scf_2R_RaGOO	3934675	3936013	Helena	.	+		Scf_2L_RaGOO	24129178	24133557	invader2	.	-
Scf_NODE_6062_RaGOO	32189	32712	INE-1	.	+		Scf_2R_RaGOO	5722492	5722749	Helena	.	+		Scf_2R_RaGOO	1712855	1717518	invader2	.	-
Scf_X_RaGOO	29521	30121	INE-1	.	+		Scf_2R_RaGOO	5723083	5723783	Helena	.	+		Scf_2R_RaGOO	2255951	2261088	invader2	.	-
Scf_X_RaGOO	34591	35304	INE-1	.	+		Scf_2R_RaGOO	5723998	5726957	Helena	.	+		Scf_2R_RaGOO	2317744	2322864	invader2	.	-
Scf_X_RaGOO	14160260	14161030	INE-1	.	+		Scf_2R_RaGOO	5845413	5846948	Helena	.	-		Scf_2R_RaGOO	2365144	2370287	invader2	.	-
Scf_X_RaGOO	17751279	17751806	INE-1	.	+		Scf_2R_RaGOO	7032824	7035786	Helena	.	-		Chr0_RaGOO	6900028	6905550	invader3	.	-
Scf_X_RaGOO	17808059	17808559	INE-1	.	+		Scf_2R_RaGOO	7116245	7117296	Helena	.	+		Scf_2L_RaGOO	17870142	17875714	invader3	.	+
Scf_X_RaGOO	18203350	18203930	INE-1	.	+		Scf_2R_RaGOO	7460714	7461244	Helena	.	-		Scf_2L_RaGOO	22044923	22050469	invader3	.	+
Scf_X_RaGOO	18284951	18285454	INE-1	.	+		Scf_2R_RaGOO	7462329	7462546	Helena	.	-		Scf_2R_RaGOO	1294605	1300159	invader3	.	-
Scf_X_RaGOO	19424998	19425637	INE-1	.	-		Scf_2R_RaGOO	23930878	23931450	Helena	.	-		Scf_2R_RaGOO	4658589	4664212	invader3	.	-
Scf_X_RaGOO	19488941	19489578	INE-1	.	+		Scf_2R_RaGOO	25429938	25432896	Helena	.	-		Scf_2R_RaGOO	4993817	4999056	invader3	.	+
Scf_X_RaGOO	19625684	19626189	INE-1	.	-		Scf_3L_RaGOO	2114890	2116037	Helena	.	+		Scf_2R_RaGOO	5852537	5857638	invader3	.	+
Scf_X_RaGOO	20391629	20392284	INE-1	.	+		Scf_3L_RaGOO	2555976	2557487	Helena	.	-		Scf_3L_RaGOO	23793447	23798966	invader3	.	+
Scf_X_RaGOO	20424968	20425520	INE-1	.	+		Scf_3L_RaGOO	13459039	13461334	Helena	.	+		Scf_3R_RaGOO	1699582	1705141	invader3	.	-
Scf_X_RaGOO	20468699	20469218	INE-1	.	+		Scf_3L_RaGOO	21519799	21520281	Helena	.	+		Scf_3R_RaGOO	26717674	26723265	invader3	.	+
Scf_X_RaGOO	20719636	20720144	INE-1	.	+		Scf_3L_RaGOO	21983019	21983493	Helena	.	+		Scf_2R_RaGOO	2535091	2538337	invader4	.	+
Scf_X_RaGOO	20774756	20775392	INE-1	.	-		Scf_3L_RaGOO	21983826	21984526	Helena	.	+		Chr0_RaGOO	7313162	7317784	invader6	.	-
Scf_X_RaGOO	20799395	20800041	INE-1	.	+		Scf_3L_RaGOO	21984697	21987700	Helena	.	+		Scf_2L_RaGOO	21987057	21992321	invader6	.	+
Scf_X_RaGOO	21059172	21059739	INE-1	.	+		Scf_3L_RaGOO	22284148	22286896	Helena	.	-		Scf_2L_RaGOO	22461098	22465850	invader6	.	-
Scf_X_RaGOO	21071274	21071798	INE-1	.	+		Scf_3L_RaGOO	22772480	22772808	Helena	.	+		Scf_2L_RaGOO	26326038	26331282	invader6	.	+
Scf_X_RaGOO	21139450	21140037	INE-1	.	-		Scf_3L_RaGOO	23640786	23641763	Helena	.	-		Scf_2R_RaGOO	7554781	7558980	invader6	.	-
Scf_X_RaGOO	21141680	21142219	INE-1	.	+		Scf_3R_RaGOO	11600839	11603796	Helena	.	-		Scf_2R_RaGOO	8372355	8377440	invader6	.	-
Scf_X_RaGOO	21166020	21166599	INE-1	.	+		Scf_3R_RaGOO	16149878	16151192	Helena	.	+		Chr0_RaGOO	2851985	2859304	mdg1	.	+
Scf_X_RaGOO	21229036	21229531	INE-1	.	-		Scf_3R_RaGOO	16988790	16989388	Helena	.	+		Scf_2L_RaGOO	26569348	26575931	mdg1	.	-
Scf_X_RaGOO	21281584	21282190	INE-1	.	-		Scf_3R_RaGOO	18596368	18596502	Helena	.	-		Scf_3L_RaGOO	23862398	23869713	mdg1	.	-
Scf_X_RaGOO	21487707	21488347	INE-1	.	+		Scf_3R_RaGOO	26426255	26426540	Helena	.	+		Chr0_RaGOO	7049520	7054875	mdg3	.	+
Scf_X_RaGOO	21496778	21497330	INE-1	.	-		Scf_3R_RaGOO	26426755	26429715	Helena	.	+		Scf_2L_RaGOO	25060375	25070735	mdg3	.	+
Scf_2R_RaGOO	2684805	2685570	mariner2	.	-		Chr0_RaGOO	3196075	3201931	HeT-A	.	+		Scf_2L_RaGOO	26247611	26253028	mdg3	.	-
Scf_2R_RaGOO	9746462	9750821	NOF	.	+		Chr0_RaGOO	3202010	3207869	HeT-A	.	+		Scf_2L_RaGOO	27290226	27295488	mdg3	.	-
Scf_2L_RaGOO	21485089	21486559	Tc1-2	.	+		Chr0_RaGOO	5095394	5101291	HeT-A	.	-		Scf_2R_RaGOO	3632916	3638167	mdg3	.	+
Scf_2L_RaGOO	23487369	23488756	Tc1-2	.	+		Scf_2L_RaGOO	1092	6639	HeT-A	.	+		Scf_2R_RaGOO	5181480	5192186	mdg3	.	+
Scf_2R_RaGOO	4199374	4200962	Tc1-2	.	-		Scf_2L_RaGOO	22420047	22425623	HeT-A	.	+		Scf_2R_RaGOO	5409684	5415178	mdg3	.	-
Scf_2R_RaGOO	4202347	4203929	Tc1-2	.	-		Scf_2R_RaGOO	3028986	3034457	HeT-A	.	-		Scf_2R_RaGOO	5695510	5700999	mdg3	.	-
Scf_2R_RaGOO	6653343	6654838	Tc1-2	.	+		Scf_NODE_115420_RaGOO	1338337	1344177	HeT-A	.	+		Scf_2R_RaGOO	5756359	5761797	mdg3	.	-
Scf_3L_RaGOO	22504064	22505434	Tc1-2	.	-		Scf_2L_RaGOO	24657756	24662989	Ivk	.	+		Scf_2R_RaGOO	7834350	7840492	mdg3	.	+
Scf_4_RaGOO	356454	358098	Tc1-2	.	-		Scf_2R_RaGOO	6760296	6764815	Ivk	.	+		Scf_3L_RaGOO	24312078	24317269	mdg3	.	+
Chr0_RaGOO	5231017	5232434	Tc1	.	-		Scf_NODE_103476_RaGOO	1	5346	Ivk	.	+		Scf_2L_RaGOO	22709326	22713800	micropia	.	+
Scf_2L_RaGOO	2037812	2039469	Tc1	.	-		Scf_NODE_103476_RaGOO	66387	71714	Ivk	.	+		Scf_2L_RaGOO	24053821	24058253	micropia	.	+
Scf_2L_RaGOO	6709938	6711607	Tc1	.	+		Scf_X_RaGOO	21410966	21416335	Ivk	.	-		Scf_2L_RaGOO	25520735	25526258	micropia	.	-
Scf_2L_RaGOO	9746625	9748286	Tc1	.	-		Chr0_RaGOO	889349	892141	jockey2	.	+		Scf_2L_RaGOO	26365655	26370562	micropia	.	-
Scf_2L_RaGOO	24894171	24895835	Tc1	.	+		Scf_2R_RaGOO	2899426	2903324	jockey2	.	+		Scf_2L_RaGOO	26416885	26422406	micropia	.	-
Scf_2L_RaGOO	26453142	26454793	Tc1	.	+		Scf_2L_RaGOO	21999734	22004434	jockey	.	-		Scf_2R_RaGOO	4245012	4250328	micropia	.	-
Scf_2L_RaGOO	26724569	26726196	Tc1	.	-		Scf_2L_RaGOO	22374359	22378789	jockey	.	-		Scf_2R_RaGOO	6901602	6906966	micropia	.	+
Scf_2R_RaGOO	2690774	2692331	Tc1	.	-		Scf_2L_RaGOO	22379240	22383938	jockey	.	-		Scf_2R_RaGOO	8546026	8551019	micropia	.	-
Scf_2R_RaGOO	5135074	5136718	Tc1	.	+		Scf_2L_RaGOO	22402726	22407707	jockey	.	-		Scf_3L_RaGOO	23761131	23771680	micropia	.	+
Scf_2R_RaGOO	8007832	8009496	Tc1	.	+		Scf_2L_RaGOO	25926582	25931225	jockey	.	+		Scf_2R_RaGOO	3895948	3902154	opus	.	-
Scf_2R_RaGOO	8692330	8693971	Tc1	.	-		Scf_2L_RaGOO	26645245	26649924	jockey	.	+		Scf_3L_RaGOO	6876444	6882653	opus	.	+
Scf_2R_RaGOO	9070691	9072348	Tc1	.	+		Scf_3R_RaGOO	846402	851393	jockey	.	-		Chr0_RaGOO	1013113	1014701	Osvaldo	.	+
Scf_2R_RaGOO	9689910	9691573	Tc1	.	+		Scf_3R_RaGOO	23220530	23225049	jockey	.	-		Scf_2R_RaGOO	186379	188095	Osvaldo	.	-
Scf_2R_RaGOO	10491073	10492732	Tc1	.	+		Scf_NODE_22319_RaGOO	1	4135	jockey	.	-		Scf_2R_RaGOO	1128406	1130008	Osvaldo	.	-
Scf_3L_RaGOO	3339774	3341430	Tc1	.	+		Scf_2L_RaGOO	18288255	18292505	Juan	.	+		Scf_2R_RaGOO	1238267	1239737	Osvaldo	.	+
Scf_3L_RaGOO	13245491	13247124	Tc1	.	-		Scf_2L_RaGOO	19741777	19745252	Juan	.	+		Scf_2R_RaGOO	4733143	4734470	Osvaldo	.	+
Scf_3L_RaGOO	16928702	16930348	Tc1	.	+		Scf_2R_RaGOO	26004085	26008333	Juan	.	+		Scf_2R_RaGOO	5070492	5072199	Osvaldo	.	-
Scf_3L_RaGOO	19633591	19635254	Tc1	.	+		Scf_2R_RaGOO	26625046	26629297	Juan	.	-		Scf_2R_RaGOO	5521608	5523307	Osvaldo	.	+
Scf_3L_RaGOO	20188348	20189899	Tc1	.	+		Scf_3L_RaGOO	1636025	1640276	Juan	.	-		Scf_2R_RaGOO	8121440	8122779	Osvaldo	.	-
Scf_3L_RaGOO	22628289	22629949	Tc1	.	-		Scf_3L_RaGOO	23717186	23721259	Juan	.	-		Scf_3L_RaGOO	23111464	23113371	Osvaldo	.	+
Scf_3R_RaGOO	7819741	7821416	Tc1	.	+		Scf_3R_RaGOO	3061144	3065336	Juan	.	-		Scf_NODE_25414_RaGOO	5981	7276	Osvaldo	.	-
Scf_3R_RaGOO	10088572	10090232	Tc1	.	+		Scf_3R_RaGOO	8513241	8517490	Juan	.	+		Chr0_RaGOO	443986	446150	rooA	.	+
Scf_3R_RaGOO	13634568	13636240	Tc1	.	+		Scf_3R_RaGOO	17845478	17849016	Juan	.	+		Chr0_RaGOO	446317	446485	rooA	.	+
Scf_3R_RaGOO	14460203	14461864	Tc1	.	-		Scf_3R_RaGOO	25196446	25200693	Juan	.	-		Chr0_RaGOO	446650	448058	rooA	.	+
Scf_4_RaGOO	555163	556819	Tc1	.	-		Scf_X_RaGOO	6616219	6620463	Juan	.	+		Chr0_RaGOO	632863	633042	rooA	.	-
Scf_4_RaGOO	787276	788934	Tc1	.	+		Scf_X_RaGOO	14532928	14537175	Juan	.	+		Chr0_RaGOO	633197	633653	rooA	.	-
Scf_4_RaGOO	1041277	1042752	Tc1	.	+		Scf_X_RaGOO	17518043	17521754	Juan	.	+		Chr0_RaGOO	802676	802964	rooA	.	-
Scf_X_RaGOO	726175	727842	Tc1	.	-		Scf_2L_RaGOO	25245892	25247335	R1-2	.	+		Chr0_RaGOO	802963	803536	rooA	.	-
Scf_X_RaGOO	1099334	1100993	Tc1	.	+		Scf_2L_RaGOO	25252252	25253698	R1-2	.	+		Chr0_RaGOO	1020878	1021266	rooA	.	+
Scf_X_RaGOO	3128630	3130289	Tc1	.	+		Scf_2L_RaGOO	25258616	25260059	R1-2	.	+		Chr0_RaGOO	1266889	1269051	rooA	.	+
Scf_X_RaGOO	5073675	5075338	Tc1	.	-		Scf_2L_RaGOO	25361946	25363398	R1-2	.	-		Chr0_RaGOO	1270576	1270908	rooA	.	+
Scf_X_RaGOO	6222919	6224588	Tc1	.	-		Scf_2R_RaGOO	5407505	5408266	R1-2	.	-		Chr0_RaGOO	1271589	1273941	rooA	.	+
Scf_X_RaGOO	16571769	16573430	Tc1	.	+		Scf_2R_RaGOO	5408491	5409317	R1-2	.	-		Chr0_RaGOO	1273948	1274098	rooA	.	+
Scf_X_RaGOO	20815536	20817206	Tc1	.	+		Scf_2R_RaGOO	5532107	5532834	R1-2	.	-		Chr0_RaGOO	1853020	1853418	rooA	.	-
Scf_2L_RaGOO	23867639	23870088	transib1	.	+		Scf_2R_RaGOO	5533066	5533847	R1-2	.	-		Chr0_RaGOO	1882694	1887367	rooA	.	+
Scf_2L_RaGOO	27243213	27245718	transib1	.	+		Scf_2R_RaGOO	5571337	5572115	R1-2	.	-		Chr0_RaGOO	1887879	1888431	rooA	.	+
Scf_2L_RaGOO	25690037	25692849	transib2	.	-		Scf_2R_RaGOO	5628093	5628871	R1-2	.	-		Chr0_RaGOO	1911896	1916614	rooA	.	+
Scf_2R_RaGOO	3129504	3132137	transib2	.	+		Scf_2R_RaGOO	5653092	5653889	R1-2	.	-		Chr0_RaGOO	1916909	1917358	rooA	.	+
Scf_2R_RaGOO	6797471	6800300	transib2	.	+		Scf_2R_RaGOO	5714157	5714935	R1-2	.	-		Chr0_RaGOO	1994041	1995499	rooA	.	-
Scf_3L_RaGOO	19177293	19180160	transib2	.	-		Scf_2R_RaGOO	5721389	5722222	R1-2	.	-		Chr0_RaGOO	1996005	1996958	rooA	.	-
							Scf_2R_RaGOO	7565899	7567030	R1-2	.	+		Chr0_RaGOO	2003899	2007454	rooA	.	-
							Scf_3L_RaGOO	21411112	21412290	R1-2	.	+		Chr0_RaGOO	2605945	2606126	rooA	.	-
							Chr0_RaGOO	686244	691593	Rt1b	.	+		Chr0_RaGOO	2647285	2647462	rooA	.	+
							Chr0_RaGOO	1954140	1959114	Rt1b	.	-		Chr0_RaGOO	2647460	2648721	rooA	.	+
							Chr0_RaGOO	6123159	6128302	Rt1b	.	+		Chr0_RaGOO	2653901	2656757	rooA	.	+
							Chr0_RaGOO	7418305	7423642	Rt1b	.	+		Chr0_RaGOO	3931590	3931953	rooA	.	-
							Scf_2L_RaGOO	22562544	22567606	Rt1b	.	+		Chr0_RaGOO	3965936	3966272	rooA	.	+
							Scf_2L_RaGOO	22721604	22726475	Rt1b	.	+		Chr0_RaGOO	5119814	5120479	rooA	.	+
							Scf_2L_RaGOO	22730825	22735014	Rt1b	.	+		Chr0_RaGOO	6823148	6824205	rooA	.	-
							Scf_2L_RaGOO	23065449	23070614	Rt1b	.	+		Chr0_RaGOO	6937019	6938453	rooA	.	+
							Scf_2L_RaGOO	23618765	23623494	Rt1b	.	+		Chr0_RaGOO	6942431	6945977	rooA	.	+
							Scf_2L_RaGOO	25884754	25889752	Rt1b	.	+		Chr0_RaGOO	6946112	6946543	rooA	.	+
							Scf_2R_RaGOO	222963	228125	Rt1b	.	+		Chr0_RaGOO	7102836	7103119	rooA	.	-
							Scf_2R_RaGOO	2885769	2890597	Rt1b	.	+		Chr0_RaGOO	7103118	7104144	rooA	.	-
							Scf_2R_RaGOO	4436247	4440963	Rt1b	.	+		Scf_2L_RaGOO	21229871	21230095	rooA	.	-
							Scf_2R_RaGOO	5382553	5387039	Rt1b	.	+		Scf_2L_RaGOO	21230085	21231270	rooA	.	-
							Scf_2R_RaGOO	8116912	8121198	Rt1b	.	-		Scf_2L_RaGOO	21231667	21232496	rooA	.	-
							Scf_3L_RaGOO	12118583	12123509	Rt1b	.	-		Scf_2L_RaGOO	21237443	21239921	rooA	.	-
							Scf_X_RaGOO	10216709	10221872	Rt1b	.	-		Scf_2L_RaGOO	21240990	21242621	rooA	.	-
														Scf_2L_RaGOO	21243296	21243867	rooA	.	-
														Scf_2L_RaGOO	21277249	21277456	rooA	.	+
														Scf_2L_RaGOO	21400903	21401277	rooA	.	-
														Scf_2L_RaGOO	21401523	21404849	rooA	.	-
														Scf_2L_RaGOO	21405095	21408433	rooA	.	-
														Scf_2L_RaGOO	21408679	21412000	rooA	.	-
														Scf_2L_RaGOO	21484815	21484973	rooA	.	-
														Scf_2L_RaGOO	21484967	21485094	rooA	.	-
														Scf_2L_RaGOO	22152961	22157497	rooA	.	-
														Scf_2L_RaGOO	22437019	22439256	rooA	.	-
														Scf_2L_RaGOO	22444385	22445430	rooA	.	-
														Scf_2L_RaGOO	23049994	23050261	rooA	.	+
														Scf_2L_RaGOO	23086461	23086817	rooA	.	+
														Scf_2L_RaGOO	23091798	23092196	rooA	.	-
														Scf_2L_RaGOO	23092330	23097255	rooA	.	-
														Scf_2L_RaGOO	23232372	23237701	rooA	.	+
														Scf_2L_RaGOO	23237702	23237794	rooA	.	+
														Scf_2L_RaGOO	23238169	23238601	rooA	.	-
														Scf_2L_RaGOO	23238749	23240104	rooA	.	-
														Scf_2L_RaGOO	23244267	23244567	rooA	.	-
														Scf_2L_RaGOO	23244589	23248715	rooA	.	-
														Scf_2L_RaGOO	23474681	23474964	rooA	.	+
														Scf_2L_RaGOO	23527021	23527405	rooA	.	+
														Scf_2L_RaGOO	23676813	23677167	rooA	.	+
														Scf_2L_RaGOO	23865801	23866159	rooA	.	-
														Scf_2L_RaGOO	23900833	23900982	rooA	.	-
														Scf_2L_RaGOO	23900984	23905152	rooA	.	-
														Scf_2L_RaGOO	23973103	23973233	rooA	.	+
														Scf_2L_RaGOO	24899677	24900011	rooA	.	+
														Scf_2L_RaGOO	25029786	25031304	rooA	.	+
														Scf_2L_RaGOO	25169000	25169359	rooA	.	+
														Scf_2L_RaGOO	25200838	25203874	rooA	.	-
														Scf_2L_RaGOO	26049723	26054257	rooA	.	+
														Scf_2L_RaGOO	26616629	26616912	rooA	.	-
														Scf_2L_RaGOO	26616911	26618107	rooA	.	-
														Scf_2L_RaGOO	26723160	26723523	rooA	.	-
														Scf_2L_RaGOO	26860375	26860505	rooA	.	-
														Scf_2L_RaGOO	26866623	26867546	rooA	.	-
														Scf_2L_RaGOO	26874897	26875821	rooA	.	-
														Scf_2L_RaGOO	26886640	26887562	rooA	.	-
														Scf_2L_RaGOO	27317755	27319896	rooA	.	-
														Scf_2L_RaGOO	27321336	27323535	rooA	.	-
														Scf_2L_RaGOO	27344263	27346260	rooA	.	+
														Scf_2L_RaGOO	27377635	27379328	rooA	.	+
														Scf_2L_RaGOO	27393129	27393699	rooA	.	+
														Scf_2L_RaGOO	27395365	27397832	rooA	.	+
														Scf_2L_RaGOO	27400300	27402483	rooA	.	+
														Scf_2L_RaGOO	27403947	27406420	rooA	.	+
														Scf_2L_RaGOO	27408082	27410549	rooA	.	+
														Scf_2L_RaGOO	27526037	27528384	rooA	.	+
														Scf_2L_RaGOO	27528458	27528606	rooA	.	+
														Scf_2R_RaGOO	273064	278399	rooA	.	+
														Scf_2R_RaGOO	1076977	1078171	rooA	.	+
														Scf_2R_RaGOO	1078170	1078453	rooA	.	+
														Scf_2R_RaGOO	1533061	1533455	rooA	.	-
														Scf_2R_RaGOO	1548499	1548898	rooA	.	-
														Scf_2R_RaGOO	1554723	1555122	rooA	.	-
														Scf_2R_RaGOO	2109755	2109879	rooA	.	+
														Scf_2R_RaGOO	2109964	2112724	rooA	.	+
														Scf_2R_RaGOO	2112812	2113167	rooA	.	+
														Scf_2R_RaGOO	2431065	2433927	rooA	.	+
														Scf_2R_RaGOO	2433989	2434408	rooA	.	+
														Scf_2R_RaGOO	2477423	2477962	rooA	.	-
														Scf_2R_RaGOO	2640654	2641042	rooA	.	+
														Scf_2R_RaGOO	2706860	2706960	rooA	.	+
														Scf_2R_RaGOO	2731959	2737888	rooA	.	-
														Scf_2R_RaGOO	2802805	2804364	rooA	.	+
														Scf_2R_RaGOO	2804611	2804986	rooA	.	+
														Scf_2R_RaGOO	2834975	2837826	rooA	.	+
														Scf_2R_RaGOO	2837984	2838400	rooA	.	+
														Scf_2R_RaGOO	2842918	2843645	rooA	.	+
														Scf_2R_RaGOO	2843747	2844162	rooA	.	+
														Scf_2R_RaGOO	2855864	2858772	rooA	.	+
														Scf_2R_RaGOO	2861824	2864945	rooA	.	+
														Scf_2R_RaGOO	2864965	2865165	rooA	.	+
														Scf_2R_RaGOO	3824166	3824268	rooA	.	-
														Scf_2R_RaGOO	3918240	3922197	rooA	.	+
														Scf_2R_RaGOO	3933614	3933773	rooA	.	+
														Scf_2R_RaGOO	4244775	4244894	rooA	.	+
														Scf_2R_RaGOO	4259020	4259261	rooA	.	+
														Scf_2R_RaGOO	4330214	4330630	rooA	.	-
														Scf_2R_RaGOO	4665057	4665421	rooA	.	+
														Scf_2R_RaGOO	4793736	4794024	rooA	.	+
														Scf_2R_RaGOO	4794368	4795676	rooA	.	+
														Scf_2R_RaGOO	4795672	4795784	rooA	.	+
														Scf_2R_RaGOO	4797917	4800873	rooA	.	-
														Scf_2R_RaGOO	4812833	4816411	rooA	.	+
														Scf_2R_RaGOO	4816412	4818627	rooA	.	+
														Scf_2R_RaGOO	4956090	4956394	rooA	.	+
														Scf_2R_RaGOO	4967128	4967291	rooA	.	+
														Scf_2R_RaGOO	4969025	4970598	rooA	.	+
														Scf_2R_RaGOO	4970941	4972656	rooA	.	+
														Scf_2R_RaGOO	4977920	4979119	rooA	.	+
														Scf_2R_RaGOO	4979742	4980015	rooA	.	+
														Scf_2R_RaGOO	4984489	4985329	rooA	.	+
														Scf_2R_RaGOO	4985973	4986247	rooA	.	+
														Scf_2R_RaGOO	5129369	5129733	rooA	.	-
														Scf_2R_RaGOO	5146315	5147200	rooA	.	+
														Scf_2R_RaGOO	5147319	5147760	rooA	.	+
														Scf_2R_RaGOO	5156843	5157279	rooA	.	-
														Scf_2R_RaGOO	5157412	5162587	rooA	.	-
														Scf_2R_RaGOO	5167798	5169273	rooA	.	-
														Scf_2R_RaGOO	5312740	5312870	rooA	.	+
														Scf_2R_RaGOO	5847854	5848290	rooA	.	+
														Scf_2R_RaGOO	6437052	6439893	rooA	.	+
														Scf_2R_RaGOO	6439973	6440392	rooA	.	+
														Scf_2R_RaGOO	6628610	6634362	rooA	.	+
														Scf_2R_RaGOO	6839089	6844985	rooA	.	-
														Scf_2R_RaGOO	6942997	6946350	rooA	.	+
														Scf_2R_RaGOO	6946554	6948177	rooA	.	+
														Scf_2R_RaGOO	6948188	6948308	rooA	.	+
														Scf_2R_RaGOO	7531631	7532027	rooA	.	+
														Scf_2R_RaGOO	7701758	7702633	rooA	.	-
														Scf_2R_RaGOO	7703000	7707297	rooA	.	-
														Scf_2R_RaGOO	7957214	7957667	rooA	.	-
														Scf_2R_RaGOO	12548103	12548209	rooA	.	-
														Scf_2R_RaGOO	12548351	12548737	rooA	.	+
														Scf_3L_RaGOO	17273163	17274042	rooA	.	-
														Scf_3L_RaGOO	19551852	19552195	rooA	.	-
														Scf_3L_RaGOO	19552466	19552778	rooA	.	-
														Scf_3L_RaGOO	19555362	19557106	rooA	.	-
														Scf_3R_RaGOO	517571	517917	rooA	.	+
														Scf_4_RaGOO	699383	702918	rooA	.	+
														Scf_4_RaGOO	703095	703333	rooA	.	+
														Scf_4_RaGOO	888982	889243	rooA	.	-
														Scf_NODE_29724_RaGOO	148	556	rooA	.	+
														Scf_NODE_29724_RaGOO	34309	34471	rooA	.	-
														Scf_NODE_29724_RaGOO	34469	34619	rooA	.	-
														Scf_X_RaGOO	8203173	8203391	rooA	.	-
														Scf_X_RaGOO	13354968	13355302	rooA	.	-
														Scf_X_RaGOO	13355302	13356698	rooA	.	-
														Chr0_RaGOO	5747842	5756736	roo	.	-
														Scf_2L_RaGOO	338589	347142	roo	.	-
														Scf_2L_RaGOO	2240889	2249430	roo	.	+
														Scf_2L_RaGOO	12001006	12008882	roo	.	+
														Scf_2L_RaGOO	20529976	20539130	roo	.	+
														Scf_2R_RaGOO	4735009	4742993	roo	.	+
														Scf_2R_RaGOO	9312531	9321577	roo	.	+
														Scf_2R_RaGOO	17753671	17761899	roo	.	+
														Scf_3L_RaGOO	679163	686658	roo	.	-
														Scf_3L_RaGOO	3060288	3069366	roo	.	+
														Scf_3L_RaGOO	11325545	11333531	roo	.	-
														Scf_3L_RaGOO	11482790	11490708	roo	.	+
														Scf_3L_RaGOO	12165135	12172957	roo	.	-
														Scf_3L_RaGOO	13607834	13616067	roo	.	-
														Scf_3L_RaGOO	19536954	19545934	roo	.	-
														Scf_3L_RaGOO	21782388	21791427	roo	.	+
														Scf_3L_RaGOO	22287500	22296542	roo	.	-
														Scf_3R_RaGOO	3039864	3048693	roo	.	-
														Scf_3R_RaGOO	20543855	20551996	roo	.	-
														Scf_3R_RaGOO	22382439	22391489	roo	.	-
														Scf_NODE_115420_RaGOO	1291266	1299323	roo	.	-
														Scf_X_RaGOO	9383444	9391653	roo	.	+
														Scf_X_RaGOO	9505132	9513024	roo	.	-
														Scf_X_RaGOO	10243709	10252755	roo	.	-
														Scf_NODE_68180_RaGOO	1990	8431	Stalker	.	-
														Chr0_RaGOO	1339714	1347080	Tabor	.	+
														Scf_2R_RaGOO	4130150	4137568	Tabor	.	+
														Scf_3R_RaGOO	1909090	1916502	Tabor	.	-
														Scf_NODE_2610_RaGOO	1	6726	Tabor	.	+
														Scf_X_RaGOO	5133102	5140517	Tabor	.	-
														Scf_2L_RaGOO	22509266	22517386	Tirant	.	+
														Scf_2R_RaGOO	967659	975037	Tirant	.	+
														Chr0_RaGOO	1054974	1055188	Tom1	.	-
														Chr0_RaGOO	1055335	1056029	Tom1	.	-
														Chr0_RaGOO	1056225	1056672	Tom1	.	-
														Chr0_RaGOO	1336282	1336461	Tom1	.	-
														Chr0_RaGOO	1351136	1351735	Tom1	.	-
														Chr0_RaGOO	1729124	1729549	Tom1	.	+
														Chr0_RaGOO	3905977	3906281	Tom1	.	-
														Chr0_RaGOO	3938457	3938865	Tom1	.	+
														Chr0_RaGOO	4065348	4065523	Tom1	.	-
														Chr0_RaGOO	7226928	7227326	Tom1	.	-
														Chr0_RaGOO	7302335	7302567	Tom1	.	+
														Chr0_RaGOO	7302604	7303965	Tom1	.	+
														Scf_2L_RaGOO	18702274	18702684	Tom1	.	+
														Scf_2L_RaGOO	21478933	21479282	Tom1	.	-
														Scf_2L_RaGOO	21952685	21953064	Tom1	.	-
														Scf_2L_RaGOO	22084181	22084467	Tom1	.	-
														Scf_2L_RaGOO	25732040	25732364	Tom1	.	+
														Scf_2L_RaGOO	26013805	26014385	Tom1	.	-
														Scf_2L_RaGOO	26396383	26396757	Tom1	.	-
														Scf_2L_RaGOO	26701462	26701692	Tom1	.	+
														Scf_2L_RaGOO	26706808	26707037	Tom1	.	+
														Scf_2L_RaGOO	27121750	27122158	Tom1	.	+
														Scf_2L_RaGOO	27134172	27134545	Tom1	.	+
														Scf_2L_RaGOO	27183097	27183505	Tom1	.	-
														Scf_2L_RaGOO	27183548	27185849	Tom1	.	-
														Scf_2R_RaGOO	1278357	1278922	Tom1	.	-
														Scf_2R_RaGOO	1282664	1283229	Tom1	.	-
														Scf_2R_RaGOO	1287846	1288411	Tom1	.	-
														Scf_2R_RaGOO	1315766	1316333	Tom1	.	+
														Scf_2R_RaGOO	1697817	1698224	Tom1	.	+
														Scf_2R_RaGOO	2332385	2332604	Tom1	.	-
														Scf_2R_RaGOO	2964337	2964513	Tom1	.	-
														Scf_2R_RaGOO	4541178	4541322	Tom1	.	-
														Scf_2R_RaGOO	4770057	4770373	Tom1	.	-
														Scf_2R_RaGOO	5070338	5070455	Tom1	.	+
														Scf_2R_RaGOO	5560302	5560522	Tom1	.	-
														Scf_2R_RaGOO	5568358	5568552	Tom1	.	-
														Scf_2R_RaGOO	5569974	5571178	Tom1	.	-
														Scf_2R_RaGOO	6487438	6487816	Tom1	.	-
														Scf_2R_RaGOO	6845039	6845646	Tom1	.	+
														Scf_2R_RaGOO	6846750	6846910	Tom1	.	+
														Scf_2R_RaGOO	7109100	7109246	Tom1	.	-
														Scf_2R_RaGOO	7635134	7635505	Tom1	.	-
														Scf_2R_RaGOO	7679357	7679489	Tom1	.	-
														Scf_2R_RaGOO	7795387	7795573	Tom1	.	+
														Scf_2R_RaGOO	7883407	7883627	Tom1	.	-
														Scf_2R_RaGOO	7890292	7890512	Tom1	.	-
														Scf_3L_RaGOO	7613781	7614083	Tom1	.	+
														Scf_3L_RaGOO	22401629	22402008	Tom1	.	+
														Scf_3L_RaGOO	23062634	23063032	Tom1	.	+
														Scf_3L_RaGOO	23126838	23126918	Tom1	.	-
														Scf_3R_RaGOO	4826511	4826697	Tom1	.	+
														Scf_3R_RaGOO	4827551	4827714	Tom1	.	+
														Chr0_RaGOO	898653	903900	Transpac	.	+
														Scf_2L_RaGOO	21981364	21986608	Transpac	.	-
														Scf_2R_RaGOO	2796077	2800438	Transpac	.	-
														Scf_2R_RaGOO	7371440	7376609	Transpac	.	+
														Scf_2R_RaGOO	7684578	7689818	Transpac	.	-
														Scf_3R_RaGOO	486396	491574	Transpac	.	+
														Scf_NODE_77487_RaGOO	77079	82109	Transpac	.	-
														Scf_NODE_83708_RaGOO	2438	7682	Transpac	.	+
														Scf_3L_RaGOO	11281257	11288279	ZAM	.	-
